# Supplementary material for: Age-dependent sex differences in cardiometabolic risk factors
Source: Nat Cardiovasc Res. 2022 Sep 12;1(9):844–54. doi: 10.1038/s44161-022-00131-8 (PMC11357998; doi:10.1038/s44161-022-00131-8)
Supplement: Supplementary file 3 — Supplementary Tables 1–12. [file 44161_2022_131_MOESM3_ESM.xlsx]

## Sheet: Index
	Title	Legend
Supplemental Table 1	Description of phenotype traits used in the study	For each phenotype basic statistics are given for all samples and stratified by sex: mean, sd and median
Supplemental Table 2	Age-dependent sex differences in general phenotypes based on the Generalized Additive Model (GAM) fitting, with and without covariate adjustment.	GAM fitting results including the GAM age by sex interaction term p-value and effect size estimated using Cohen's f 2 are provided for each phenotype. Static sex differences over the whole age span were studied using linear models and GAMs, where sex was the single predictor; for both the sex term significance and effect size are given. The middle part of the table shows similar parameters after …
Supplemental Table 3	Summary of the number of phenotypes with a significant interaction	The number of phenotypes with a significant age by sex interaction in GAMs and with a significant sex difference over the whole age span using linear models ar egiven. A phenotype was considered significant if Bonferroni-adjusted p-value was < 0.05 and Cohen's f2 was > 0.01.
Supplemental Table 4	Results of 10-fold cross-validation comparing the performance of linear regression models with and without age by sex interaction and GAM with and without age by sex interaction	Mean squared error calculated using 10-fold cross-validation is given for each phenotype for linear regression models with and without age by sex interaction and GAM with and without age by sex interaction
Supplemental Table 5	Results of sliding window T-tests estimating the significance of difference of phenotype means 5 years before the tested year of age vs 5 years after	P-values and t statistics are given for men and women.
Supplemental Table 6	Age-dependent sex differences in general phenotypes excluding the age of menopause.	GAM fitting results are reported for two age groups that exclude the age of menopause: before 45 years old (left table) and after 55 years old (right table). The GAM age by sex interaction term p-value and effect size estimated using Cohen's f 2 are provided for each phenotype. Non-linear sex differences over the whole age span were estimated using GAMs, where sex was the single predictor; the se…
Supplemental Table 7	CVD risk prediction model.	The risk prediction model was built for new CVD cases occurring within 10 years after the baseline assessment separately for each phenotype measured as baseline. Predictors included sex, age, age by sex interaction, baseline phenotype, phenotype by sex interaction, phenotype by age interaction and phenotype by age and sex interaction. The table contains significance p-values for each predictor te…
Supplemental Table 8	Age-dependent sex differences in NMR-based metabolomics data.	Age-dependent sex differences for each NMR trait are provided based on GAM age by sex interaction p-value significance and effect size estimated using Cohen's f 2. Non-linear sex differences over the whole age span were estimated using GAMs, where sex was the single predictor; the sex term significance and effect size (Cohen's f 2) are provided. The non-linear age effect for both sexes combined w…
Supplemental Table 9	Explained variance of NMR lipoproteins.	The table provides the explained variance (R2) of each lipoprotein by covariates (null_model), sex, age and age by sex interaction estimated using GAMs. In addition, it shows the position of each lipoprotein in the hierarchical clustering and the cluster group, as presented on Figure 5.
Supplemental Table 10	PERMANOVA of NMR lipoproteins.	The table provides lipoprotein variance explained by age, sex and their interaction, together with the corresponding p-values estimated by PERMANOVA. This was done for all 231 NMR traits and for each of the cluster groups visualized in Figure 5.
Supplemental Table 11	Explained variance of serum proteins.	Age-dependent sex differences for protein levels are provided based on GAM age by sex interaction p-value significance and effect size estimated using Cohen's f 2. Static sex differences over the whole age span were studied using linear models, for which the sex term significance and effect size are given. Non-linear sex differences over the whole age span were estimated using GAMs, where sex was…
Supplemental Table 12	Age-dependent sex differences in serum proteomics data.

## Sheet: Table S1.Phenotype_description
	Category	Phenotype group	Parameter	Units	N	N women	N men	mean (sd)	mean (sd) women	mean (sd) men	median	median women	median men	transformation_appied
1	Blood test	Haematology	Haematocrit	v/v	145069	84650	60419	0.423 (0.033)	0.406 (0.026)	0.447 (0.025)	0.422	0.406	0.447
2	Blood test	Haematology	Leukocyte count	10E9/L	145073	84651	60422	6.094 (1.788)	6.131 (1.779)	6.042 (1.800)	5.8	5.9	5.8	log
3	Blood test	Haematology	Lymphocyte count	10E9/L	142623	83349	59274	2.026 (0.595)	2.048 (0.605)	1.995 (0.577)	1.95	1.97	1.92	log
4	Blood test	Haematology	Monocyte counts	10E9/L	142623	83349	59274	0.485 (0.152)	0.463 (0.143)	0.515 (0.159)	0.46	0.44	0.49	log
5	Blood test	Haematology	Neutrophil counts	10E9/L	142623	83349	59274	3.315 (1.226)	3.371 (1.272)	3.236 (1.153)	3.1	3.15	3.04	log
6	Blood test	Haematology	Basophil counts	10E9/L	142624	83349	59275	0.031 (0.019)	0.032 (0.019)	0.031 (0.019)	0.03	0.03	0.03	log
7	Blood test	Haematology	Eosinophil counts	10E9/L	142624	83349	59275	0.185 (0.134)	0.175 (0.129)	0.198 (0.139)	0.15	0.14	0.17	log
8	Blood test	Haematology	Erythrocyte count	10E12/L	145068	84649	60419	4.714 (0.398)	4.515 (0.310)	4.994 (0.335)	4.7	4.51	4.99
9	Blood test	Haematology	Thrombocyte count	10E9/L	144976	84587	60389	249.894 (56.440)	263.268 (56.942)	231.161 (50.044)	245	258	227
10	Blood test	Metabolic and cardiovascular traits	Glucose	mmol/L	144632	84397	60235	5.012 (0.834)	4.892 (0.766)	5.180 (0.894)	4.9	4.8	5
11	Blood test	Metabolic and cardiovascular traits	HbA1c	mmol/mol	122848	71756	51092	37.167 (4.945)	37.013 (4.785)	37.384 (5.153)	37	37	37
12	Blood test	Metabolic and cardiovascular traits	Type 2 diabetes	yes/no	146021	85236	60785	0.021 (0.144)	0.018 (0.134)	0.025 (0.156)	0	0	0
13	Blood test	Metabolic and cardiovascular traits	Total cholesterol	mmol/L	145379	84808	60571	5.058 (1.010)	5.025 (1.003)	5.103 (1.019)	5	4.9	5.1
14	Blood test	Metabolic and cardiovascular traits	HDL-cholesterol	mmol/L	145378	84808	60570	1.490 (0.395)	1.615 (0.396)	1.315 (0.318)	1.4	1.6	1.3
15	Blood test	Metabolic and cardiovascular traits	LDL-cholesterol	mmol/L	145369	84807	60562	3.213 (0.921)	3.108 (0.907)	3.360 (0.919)	3.1	3	3.3
16	Blood test	Metabolic and cardiovascular traits	Remnant cholesterol	mmol/L	145368	84807	60561	0.355 (0.334)	0.303 (0.256)	0.428 (0.409)	0.3	0.3	0.4
17	Blood test	Metabolic and cardiovascular traits	Triglycerides	mmol/L	145379	84808	60571	1.174 (0.802)	1.022 (0.578)	1.387 (1.000)	0.98	0.88	1.14	log
18	Blood test	Metabolic and cardiovascular traits	Apolipoprotein A1	g/L	33844	19854	13990	1.518 (0.265)	1.597 (0.268)	1.406 (0.216)	1.49	1.575	1.39	log
19	Blood test	Metabolic and cardiovascular traits	Apolipoprotein B100	g/L	33835	19848	13987	0.925 (0.242)	0.893 (0.236)	0.969 (0.243)	0.91	0.87	0.96	log
20	Blood test	Electrolytes	Sodium	mmol/L	56181	33033	23148	141.749 (1.851)	141.406 (1.840)	142.240 (1.753)	142	141	142
21	Blood test	Electrolytes	Potassium	mmol/L	145365	84799	60566	3.859 (0.306)	3.841 (0.292)	3.886 (0.322)	3.9	3.8	3.9
22	Blood test	Electrolytes	Calcium	mmol/L	56229	33063	23166	2.278 (0.082)	2.266 (0.083)	2.295 (0.076)	2.28	2.26	2.29
23	Blood test	Electrolytes	Phosphate	mmol/L	56228	33063	23165	0.913 (0.172)	0.959 (0.156)	0.848 (0.172)	0.91	0.96	0.84
24	Blood test	Renal function	Creatinine	umol/L	145379	84807	60572	73.359 (13.510)	66.895 (9.884)	82.410 (12.684)	72	66	81
25	Blood test	Renal function	Urea	mmol/L	56229	33062	23167	5.184 (1.310)	4.866 (1.197)	5.638 (1.331)	5	4.7	5.5
26	Blood test	Renal function	Uric acid	mmol/L	56228	33063	23165	0.293 (0.073)	0.258 (0.057)	0.343 (0.064)	0.29	0.25	0.34
27	Blood test	Liver and inflammation	Aspartate aminotransferase	U/L	56228	33063	23165	24.266 (10.326)	22.131 (9.097)	27.312 (11.177)	23	21	26	log
28	Blood test	Liver and inflammation	Alanine aminotransferase	U/L	56229	33063	23166	23.219 (16.684)	18.507 (13.065)	29.945 (18.843)	19	16	26	log
29	Blood test	Liver and inflammation	Alkaline phosphatase	U/L	56228	33063	23165	62.660 (20.730)	60.097 (18.638)	66.318 (22.903)	60	57	63	log
30	Blood test	Liver and inflammation	Gamma glutamyl transferase	U/L	56227	33062	23165	26.422 (25.736)	21.002 (17.722)	34.157 (32.521)	20	17	27	log
31	Blood test	Liver and inflammation	Albumin	g/L	56228	33063	23165	45.048 (2.428)	44.414 (2.289)	45.954 (2.330)	45	44	46
32	Blood test	Liver and inflammation	High sensitivity C-reactive protein	mg/L	47525	28101	19424	2.622 (4.789)	2.947 (4.791)	2.152 (4.747)	1.2	1.4	1	log
33	Blood test	Thyroid function	Thyroid stimulating hormone	mU/L	39772	23512	16260	2.568 (4.071)	2.674 (3.478)	2.414 (4.797)	2.13	2.2	2.04	log
34	Blood test	Thyroid function	Free T4	pmol/L	39909	23587	16322	15.810 (2.274)	15.543 (2.296)	16.196 (2.186)	15.7	15.4	16.1
35	Blood test	Thyroid function	Free T3	pmol/L	39907	23585	16322	5.245 (0.806)	5.075 (0.795)	5.492 (0.757)	5.2	5	5.4
36	Antropometric measurement	Antropometry	Body mass index	kg/M^2	145978	85212	60766	26.007 (4.357)	25.801 (4.739)	26.295 (3.738)	25.4	24.9	25.9
37	Antropometric measurement	Antropometry	Weight	kg	145978	85212	60766	79.564 (15.367)	73.875 (13.932)	87.543 (13.638)	78	71.5	86
38	Antropometric measurement	Antropometry	Hip circumference	cm	145976	85210	60766	99.396 (9.700)	99.905 (10.877)	98.681 (7.696)	99	99	98
39	Antropometric measurement	Antropometry	Length	cm	145980	85214	60766	174.733 (9.424)	169.255 (6.585)	182.414 (7.174)	174	169	182.5
40	Antropometric measurement	Antropometry	Waist circumference	cm	145979	85213	60766	90.019 (12.560)	86.555 (12.383)	94.878 (11.114)	89	85	94
41	Antropometric measurement	Antropometry	Waist-to-hip ratio	NA	145976	85210	60766	0.905 (0.085)	0.866 (0.072)	0.960 (0.070)	0.906	0.867	0.962
42	Blood pressure measurement	Blood pressure	Diastolic Blood Pressure	mm Hg	146021	85236	60785	73.554 (9.409)	71.611 (8.821)	76.278 (9.531)	72	70	76
43	Blood pressure measurement	Blood pressure	Systolic Blood Pressure	mm Hg	146021	85236	60785	125.385 (15.421)	121.990 (15.357)	130.146 (14.204)	124	120	129
44	Blood pressure measurement	Blood pressure	Mean Average Pressure	mm Hg	146010	85229	60781	93.063 (10.321)	90.787 (9.870)	96.255 (10.093)	91	89	95
45	Blood pressure measurement	Blood pressure	Pulse rate	beats per minute	146000	85221	60779	71.257 (10.881)	72.307 (10.445)	69.785 (11.302)	71	72	69
46	Lifestyle	Lifestyle	Current smoking	yes/no	139445	81616	57829	0.212 (0.409)	0.198 (0.398)	0.231 (0.422)	0	0	0
47	Lifestyle	Lifestyle	Diet score	-	126719	74195	52524	24.011 (6.054)	25.039 (6.089)	22.559 (5.698)	24	25	22	log
48	Lifestyle	Lifestyle	Physical activity score	minutes per week multiplied by an intensity score	129870	76858	53012	6535.937 (3939.321)	6352.266 (3520.620)	6802.227 (4463.994)	6060	5895	6360	log
49	Lifestyle	Lifestyle	Chronic stress score	-	137407	80222	57185	2.491 (2.424)	2.698 (2.536)	2.201 (2.226)	2	2	2	log
50	Lifestyle	Lifestyle	Alcohol intake	-	126719	74195	52524	7.238 (8.941)	4.984 (6.557)	10.421 (10.715)	3.908	2.562	6.786	log
51	Lifestyle	Lifestyle	Average sleep duration	hours per day	140325	82064	58261	7.345 (1.069)	7.457 (1.079)	7.186 (1.033)	7	7	7	log

## Sheet: Table S2.interaction_results
	Category	Phenotype	No covariate correction											Corrected for BMI, smoking, hormonal therapy usage			Corrected for CVD risk factors: BMI, smoking, total cholesterol, HDL cholesterol, type 2 diabetes, systolic blood pressure
			interaction_pvalue	interaction_pvalue_adj_bonferroni	interaction_effect_cohen_f2	sex_gam_pvalue	sex_gam_pvalue_adj_bonferroni	sex_gam_effect_cohen_f2	sex_lm_pvalue	sex_lm_pvalue_adj_bonferroni	sex_lm_effect_cohen_f2	menopause change		interaction_pvalue	interaction_pvalue_adj_bonferroni	interaction_effect_cohen_f2	interaction_pvalue	interaction_pvalue_adj_bonferroni	interaction_effect_cohen_f2
1	Haematology	Haematocrit	2.23e-308	2.23e-308	0.0162595	1.6e-240	8.16e-239	0.00832019	2.23e-308	2.23e-308	0.641581	1		2.23e-308	2.23e-308	0.0155893	5.27492e-256	2.69021e-254	0.00906388
2	Haematology	Leukocyte count	7.55e-192	3.85e-190	0.00670213	1.89e-249	9.64e-248	0.0085441	3.89e-17	1.99e-15	0.00050471	1		1.06367e-158	5.42471e-157	0.00576539	5.85755e-292	2.98735e-290	0.0105013
3	Haematology	Lymphocyte count	1.13e-114	5.74e-113	0.00411217	2.23e-308	2.23e-308	0.0300279	3.36e-49	1.71e-47	0.00157562	0		5.45022e-101	2.77961e-99	0.00371057	6.13057e-50	3.12659e-48	0.00193043
4	Haematology	Monocyte counts	1.95e-67	9.94e-66	0.002511	1.74e-169	8.87e-168	0.00596724	2.23e-308	2.23e-308	0.0306369	0		1.38521e-81	7.06458e-80	0.00310731	1.87451e-84	9.55999e-83	0.0032332
5	Haematology	Neutrophil counts	2.23e-308	2.23e-308	0.0146277	2.23e-308	2.23e-308	0.0166258	4.79e-65	2.44e-63	0.0021037	1		2.23e-308	2.23e-308	0.0147711	2.23e-308	2.23e-308	0.0181998
6	Haematology	Basophil counts	6.02e-06	0.000306865	0.000269589	2.08e-229	1.06e-227	0.00799939	1.03e-28	5.27e-27	0.000901158	0		5.06787e-06	0.000258461	0.000276298	0.000433468	0.0221069	0.000206196
7	Haematology	Eosinophil counts	1.24e-05	0.00063456	0.00023444	8.01e-64	4.09e-62	0.00234501	2.61e-277	1.33e-275	0.00926855	0		5.32792e-05	0.00271724	0.000199696	2.13767e-06	0.000109021	0.000254431
8	Haematology	Erythrocyte count	2.23e-308	2.23e-308	0.0203508	2.52e-109	1.29e-107	0.00383349	2.23e-308	2.23e-308	0.551421	1		2.23e-308	2.23e-308	0.0183849	2.23e-308	2.23e-308	0.0132741
9	Haematology	Thrombocyte count	9.44e-41	4.81e-39	0.00155527	2.41e-263	1.23e-261	0.00907317	2.23e-308	2.23e-308	0.0907848	0		1.29653e-49	6.61229e-48	0.00190979	2.85649e-30	1.45681e-28	0.00123521
10	Diabetes	Glucose	6.51e-37	3.32e-35	0.00137843	2.23e-308	2.23e-308	0.102203	2.23e-308	2.23e-308	0.05969	0		2.03562e-20	1.03817e-18	0.000848617	3.16502e-10	1.61416e-08	0.000445649
11	Diabetes	HbA1c	1.06e-68	5.43e-67	0.00295469	2.23e-308	2.23e-308	0.234623	6e-24	3.06e-22	0.000870023	1		1.94114e-62	9.89982e-61	0.00277086	3.13042e-46	1.59651e-44	0.00209936
12	Diabetes	Type 2 diabetes	6.92e-15	3.53e-13	0.000562256	2.23e-308	2.23e-308	0.0338298	2.9e-17	1.48e-15	0.000505569	0		1.05031e-17	5.3566e-16	0.000663081	6.94146e-09	3.54015e-07	0.000340506
13	Lipids	Total cholesterol	2.23e-308	2.23e-308	0.0389576	2.23e-308	2.23e-308	0.155991	8.25e-68	4.21e-66	0.00215427	0		2.23e-308	2.23e-308	0.0376155	2.23e-308	0	0.0328013
14	Lipids	HDL-cholesterol	4.88e-148	2.49e-146	0.00525728	2.23e-308	2.23e-308	0.0187111	2.23e-308	2.23e-308	0.17	0		3.58176e-121	1.8267e-119	0.00446838	1.30525e-155	6.65678e-154	0.00570738
15	Lipids	LDL-cholesterol	2.23e-308	2.23e-308	0.0315374	2.23e-308	2.23e-308	0.114975	2.23e-308	2.23e-308	0.021772	0		2.23e-308	2.23e-308	0.0293543	2.23e-308	0	0.0257172
16	Lipids	Remnant cholesterol	2.17e-224	1.11e-222	0.007774	2.23e-308	2.23e-308	0.0114817	2.23e-308	2.23e-308	0.0330585	0		3.20746e-159	1.6358e-157	0.00581905	1.22685e-154	6.25692e-153	0.0056175
17	Lipids	Triglycerides	2.23e-308	2.23e-308	0.0160072	2.23e-308	2.23e-308	0.0286888	2.23e-308	2.23e-308	0.0713312	0		2.23e-308	2.23e-308	0.0149625	2.23e-308	2.23e-308	0.0118064
18	Lipids	Apolipoprotein A1	0.00281006	0.143313	0.000242227	5.84e-205	2.98e-203	0.029878	2.23e-308	2.23e-308	0.146989	0		6.58545e-12	3.35858e-10	0.00143344	0.0300619	1	0.000373693
19	Lipids	Apolipoprotein B100	2.91e-170	1.48e-168	0.0249553	2.23e-308	2.23e-308	0.104215	8.92e-196	4.55e-194	0.0272657	0		7.09884e-150	3.62041e-148	0.0227633	5.56183e-126	2.83653e-124	0.019172
20	Electrolytes	Sodium	2.23e-308	2.23e-308	0.0370179	2.23e-308	2.23e-308	0.0374846	2.23e-308	2.23e-308	0.0527501	1		2.23e-308	2.23e-308	0.0344526	2.23e-308	2.23e-308	0.0398777
21	Electrolytes	Potassium	1.4e-18	7.12e-17	0.000720971	2.23e-308	2.23e-308	0.0450414	3.38e-154	1.73e-152	0.00500454	0		3.62961e-18	1.8511e-16	0.000731189	1.84255e-14	9.39701e-13	0.000581824
22	Electrolytes	Calcium	2.23e-308	2.23e-308	0.0568053	5.38e-273	2.74e-271	0.0241388	2.23e-308	2.23e-308	0.0342604	1		2.23e-308	2.23e-308	0.0517971	2.23e-308	2.23e-308	0.0437266
23	Electrolytes	Phosphate	1.33e-278	6.76e-277	0.0247137	5.36e-285	2.73e-283	0.0251665	2.23e-308	2.23e-308	0.124679	1		8.21651e-217	4.19042e-215	0.0199729	3.81691e-285	1.94662e-283	0.0262071
24	Renal function	Creatinine	2.73e-49	1.39e-47	0.00170626	4.05e-302	2.07e-300	0.0103525	2.23e-308	2.23e-308	0.585132	0		2.67366e-18	1.36357e-16	0.000669382	2.67206e-60	1.36275e-58	0.00210101
25	Renal function	Urea	1.39e-103	7.09e-102	0.00941339	2.23e-308	2.23e-308	0.15557	2.23e-308	2.23e-308	0.096931	1		1.59727e-89	8.1461e-88	0.0084352	2.74033e-100	1.39757e-98	0.00953799
26	Renal function	Uric acid	1.06e-125	5.42e-124	0.0112807	9.41e-228	4.8e-226	0.0202227	2.23e-308	2.23e-308	0.493019	1		5.39509e-118	2.7515e-116	0.0109446	8.83048e-85	4.50355e-83	0.00792571
27	Liver and inflammation	Aspartate aminotransferase	4.72e-201	2.41e-199	0.0177444	4.67e-281	2.38e-279	0.0249201	2.23e-308	2.23e-308	0.171699	1		4.80954e-186	2.45286e-184	0.0170023	3.39928e-149	1.73363e-147	0.0136938
28	Liver and inflammation	Alanine aminotransferase	2.23e-308	2.23e-308	0.0296948	2.21e-204	1.13e-202	0.0181153	2.23e-308	2.23e-308	0.27906	1		2.23e-308	2.23e-308	0.0280874	1.02068e-237	5.20546e-236	0.0214719
29	Liver and inflammation	Alkaline phosphatase	2.23e-308	2.23e-308	0.0332769	2.23e-308	2.23e-308	0.0438103	2.23e-308	2.23e-308	0.0296907	1		2.23e-308	2.23e-308	0.0290654	2.23e-308	2.23e-308	0.0286635
30	Liver and inflammation	Gamma glutamyl transferase	3.05e-90	1.56e-88	0.00811293	2.23e-308	2.23e-308	0.0292482	2.23e-308	2.23e-308	0.203656	1		8.8137e-65	4.49499e-63	0.00610646	1.21595e-21	6.20137e-20	0.00212031
31	Liver and inflammation	Albumin	2.23e-308	2.23e-308	0.0481537	2.23e-308	2.23e-308	0.0462623	2.23e-308	2.23e-308	0.107595	0		2.23e-308	2.23e-308	0.0366762	2.23e-308	2.23e-308	0.0422978
32	Liver and inflammation	High sensitivity C-reactive protein	1.37e-78	7e-77	0.00840118	5.29e-31	2.7e-29	0.00352725	1.6e-194	8.17e-193	0.0192162	0		2.099e-22	1.07049e-20	0.00243103	8.02068e-106	4.09055e-104	0.0113828
33	Thyroid function	Thyroid stimulating hormone	0.00250514	0.127762	0.00050566	1.48e-102	7.55e-101	0.0130667	1.41e-40	7.21e-39	0.00461622	0		2.46153e-06	0.000125538	0.000942384	0.00255286	0.130196	0.00050066
34	Thyroid function	Free T4	1.66e-68	8.48e-67	0.00878818	5.16e-55	2.63e-53	0.00715301	1.35e-211	6.86e-210	0.0251443	1		1.62305e-62	8.27755e-61	0.00828707	2.19165e-72	1.11774e-70	0.00959745
35	Thyroid function	Free T3	2.89e-45	1.48e-43	0.00598122	2.23e-308	2.23e-308	0.0849708	2.23e-308	2.23e-308	0.121834	1		3.1452e-48	1.60405e-46	0.00642922	4.26187e-35	2.17355e-33	0.0047888
36	Antropometry	Body mass index	1.5e-43	7.65e-42	0.00154479	2.23e-308	2.23e-308	0.0397629	4.94e-156	2.52e-154	0.00504414	0		1.90203e-36	9.70034e-35	0.00133408	1.62187e-11	8.27153e-10	0.000478893
37	Antropometry	Weight	5.59e-68	2.85e-66	0.00239322	2.23e-308	2.23e-308	0.0189397	2.23e-308	2.23e-308	0.255759	0		3.5744e-57	1.82295e-55	0.0021094	5.02757e-27	2.56406e-25	0.00102955
38	Antropometry	Hip circumference	1.35e-58	6.9e-57	0.00202686	2.23e-308	2.23e-308	0.0267758	1.6e-88	8.17e-87	0.00283157	0		1.48933e-51	7.59558e-50	0.00186828	1.46351e-19	7.46389e-18	0.000768445
39	Antropometry	Length	3.99e-07	2.03e-05	0.000262934	2.23e-308	2.23e-308	0.088335	2.23e-308	2.23e-308	0.932434	0		1.0614e-09	5.41314e-08	0.000373937	1.78047e-14	9.08037e-13	0.000564196
40	Antropometry	Waist circumference	9.14e-63	4.66e-61	0.00222235	2.23e-308	2.23e-308	0.0842652	2.23e-308	2.23e-308	0.128262	0		2.99453e-58	1.52721e-56	0.00214272	3.81966e-43	1.94803e-41	0.0016112
41	Antropometry	Waist-to-hip ratio	4.7e-221	2.4e-219	0.00763176	2.23e-308	2.23e-308	0.0893043	2.23e-308	2.23e-308	0.455268	0		9.42197e-211	4.8052e-209	0.00752936	1.60481e-211	8.18453e-210	0.00757649
42	Blood pressure	Diastolic blood pressure	5.43e-246	2.77e-244	0.00840958	2.23e-308	2.23e-308	0.0831767	2.23e-308	2.23e-308	0.0704412	0		2.0025e-143	1.02128e-141	0.00510162	1.94043e-223	9.89619e-222	0.00790076
43	Blood pressure	Systolic blood pressure	2.23e-308	2.23e-308	0.0110261	2.23e-308	2.23e-308	0.116709	2.23e-308	2.23e-308	0.0786501	0		2.23e-308	2.23e-308	0.0132341	1.69285e-222	8.63353e-221	0.00793977
44	Blood pressure	Mean average pressure	1.2e-95	6.13e-94	0.00334339	2.23e-308	2.23e-308	0.107206	2.23e-308	2.23e-308	0.0794391	0		2.26624e-66	1.15578e-64	0.00242894	1.75941e-28	8.97297e-27	0.00109614
45	Blood pressure	Pulse rate	2.38e-14	1.21e-12	0.000543661	2.23e-308	2.23e-308	0.0117971	2.23e-308	2.23e-308	0.0129298	0		3.56135e-09	1.81629e-07	0.000371012	2.01316e-18	1.02671e-16	0.000639705
46	Lifestyle	Current smoking	3.01e-16	1.54e-14	0.000651769	2.23e-308	2.23e-308	0.0192526	3.51e-53	1.79e-51	0.00172588	0		9.86189e-14	5.02956e-12	0.000562566	1.23311e-22	6.28886e-21	0.000931946
47	Lifestyle	Diet score	0.000179412	0.00915	0.000205663	2.23e-308	2.23e-308	0.0903549	2.23e-308	2.23e-308	0.0411568	0		2.16229e-06	0.000110277	0.000295351	6.55363e-16	3.34235e-14	0.000714109
48	Lifestyle	Physical activity score	2.72e-27	1.39e-25	0.00112212	2.23e-308	2.23e-308	0.0318674	6.03e-08	3.07e-06	0.000231234	0		2.73232e-20	1.39348e-18	0.000852162	3.73556e-26	1.90514e-24	0.00108139
49	Lifestyle	Chronic stress score	1.63e-48	8.32e-47	0.00180577	2.23e-308	2.23e-308	0.108871	1.26e-264	6.43e-263	0.00900719			8.38705e-55	4.2774e-53	0.00203705	7.71007e-37	3.93214e-35	0.00137716
50	Lifestyle	Alcohol intake	5.27e-58	2.69e-56	0.0023363	1.09e-298	5.56e-297	0.011578	2.23e-308	2.23e-308	0.112479			7.74509e-36	3.94999e-34	0.0014931	6.33176e-16	3.2292e-14	0.000723753
51	Lifestyle	Average sleep duration	2.6e-253	1.32e-251	0.00897712	2.23e-308	2.23e-308	0.0211812	2.23e-308	2.23e-308	0.0245174			3.02249e-233	1.54147e-231	0.00836342	1.9017e-248	9.69866e-247	0.0089404

## Sheet: Table S3. Summary
	Number of phenotypes:
	Tested	With linear sex differences	With age:sex interaction
Blood test parameters	35	25	15
Anthropometric measurements	6	4	0
Blood pressure	4	4	1
Lifestyle	6	3	0
Total	51	36 (71%)	16 (31%)

## Sheet: Table S4. Cross-validation
	GAMs		Linear models
	with age : sex interaction	no age : sex interaction	with age : sex interaction	no age : sex interaction
Haematocrit (v/v)	0.000631332	0.00064155	0.000635343	0.000643807
Leukocyte count (10E9/L)	0.0492492	0.0495767	0.0494858	0.0497543
Lymphocyte count (10E9/L)	0.0352909	0.0354324	0.0360451	0.0360442
Monocyte counts (10E9/L)	0.00928606	0.00930865	0.00934652	0.00935128
Neutrophil counts (10E9/L)	0.0651169	0.0660659	0.0663676	0.0670027
Basophil counts (10E9/L)	0.000275379	0.000275428	0.000276011	0.000276046
Eosinophil counts (10E9/L)	0.00774952	0.007751	0.00775459	0.00775478
Erythrocyte count (10E12/L)	0.0995103	0.101531	0.0999888	0.101669
Thrombocyte count (10E9/L)	2698.04	2702.1	2720.9	2721.54
Glucose (mmol/L)	0.231535	0.231833	0.231925	0.231985
HbA1c (mmol/mol)	11.1348	11.1672	11.1685	11.1797
Type 2 diabetes (yes/no)	0.0202957	0.0203047	0.020424	0.0204361
Total cholesterol (mmol/L)	0.827065	0.859248	0.864253	0.882423
HDL-cholesterol (mmol/L)	0.128206	0.128871	0.129001	0.129352
LDL-cholesterol (mmol/L)	0.705067	0.727231	0.730848	0.742562
Remnant cholesterol (mmol/L)	0.0602335	0.0606976	0.0607595	0.0607782
Triglycerides (mmol/L)	0.0615667	0.0625476	0.0625283	0.0627386
Apolipoprotein A1 (g/L)	0.0089926	0.00899389	0.00904357	0.00904534
Apolipoprotein B100 (g/L)	0.0131614	0.0134875	0.0135889	0.0136798
Sodium (mmol/L)	2.86444	2.96996	2.92849	3.01412
Potassium (mmol/L)	0.0833989	0.0834549	0.0835926	0.0835914
Calcium (mmol/L)	0.00577045	0.00609717	0.00594346	0.00620028
Phosphate (mmol/L)	0.0242245	0.0248178	0.024971	0.0254151
Creatinine (umol/L)	98.4262	98.59	98.6487	98.8353
Urea (mmol/L)	1.22222	1.23351	1.22864	1.23792
Uric acid (mmol/L)	0.00348964	0.00352849	0.00352461	0.003552
Aspartate aminotransferase (U/L)	0.0517553	0.052661	0.0522913	0.0528684
Alanine aminotransferase (U/L)	0.174024	0.179173	0.177167	0.180586
Alkaline phosphatase (U/L)	0.0625134	0.0645878	0.0641137	0.0655562
Gamma glutamyl transferase (U/L)	0.219727	0.221476	0.222093	0.222272
Albumin (g/L)	4.7872	5.01713	4.82012	5.03792
High sensitivity C-reactive protein (mg/L)	0.421494	0.425002	0.423133	0.426337
Thyroid stimulating hormone (mU/L)	0.132201	0.13224	0.133795	0.133796
Free T4 (pmol/L)	4.32531	4.36255	4.35431	4.38581
Free T3 (pmol/L)	0.31838	0.320212	0.323285	0.323791
Body mass index (kg/M^2)	16.4257	16.4508	16.557	16.5602
Weight (kg)	178.134	178.552	181.542	181.553
Hip circumference (cm)	82.2644	82.429	82.7731	82.9412
Length (cm)	42.1298	42.1395	42.6668	42.6677
Waist circumference (cm)	124.542	124.816	125.677	125.683
Waist-to-hip ratio (NA)	0.00445637	0.00449006	0.00449216	0.0045107
Diastolic blood pressure (mm Hg)	73.597	74.2138	75.9601	76.1276
Systolic blood pressure (mm Hg)	188.13	190.199	190.114	191.637
Mean average pressure (mm Hg)	85.2067	85.4853	85.6901	85.7232
Pulse rate (beats per minute)	113.844	113.901	113.924	113.922
Current smoking (yes/no)	0.163231	0.163332	0.163514	0.163576
Diet score	0.0571157	0.0571257	0.0573885	0.057392
Physical activity score	0.488442	0.48894	0.49905	0.499873
Chronic stress score	0.430883	0.431633	0.437691	0.438143
Alcohol intake (g/day)	1.03365	1.036	1.04579	1.04721
Average sleep duration	0.0103083	0.0103999	0.0105315	0.0106112

## Sheet: Table S5. T-test results
Phenotype	Age	women_Tstat	women_pvalue	men_Tstat	men_pvalue
Total cholesterol	46	-29.5	3.60405e-188	-6.02284	1.7464e-09
Total cholesterol	48	-29.3268	2.10426e-185	-4.50848	6.57558e-06
Total cholesterol	47	-28.8985	1.24363e-180	-5.30175	1.1606e-07
Total cholesterol	45	-28.112	2.91184e-171	-7.04935	1.86391e-12
Total cholesterol	50	-28.0923	4.07405e-168	-2.70852	0.00677077
Total cholesterol	49	-27.7531	8.20437e-166	-2.0152	0.0439042
Total cholesterol	51	-27.5588	4.52377e-161	-1.4641	0.143209
Neutrophil counts	51	26.0805	3.60314e-145	3.52278	0.000429682
Total cholesterol	52	-25.8582	5.93245e-143	-0.810258	0.417817
Total cholesterol	44	-25.5738	2.42933e-142	-8.02149	1.11362e-15
Neutrophil counts	52	24.8364	1.59616e-132	2.65498	0.00794774
Neutrophil counts	50	23.58	3.21619e-120	1.88697	0.0591957
LDL-cholesterol	46	-23.1187	4.5482e-117	-4.59073	4.44616e-06
LDL-cholesterol	48	-23.1255	6.97096e-117	-3.22269	0.00127246
Total cholesterol	43	-22.5999	7.91344e-112	-6.89785	5.48237e-12
LDL-cholesterol	47	-22.4983	5.61261e-111	-3.89853	9.71309e-05
LDL-cholesterol	45	-22.2214	2.31123e-108	-5.38446	7.35898e-08
LDL-cholesterol	51	-22.1885	2.05471e-106	-0.254785	0.798896
LDL-cholesterol	49	-22.0351	4.23463e-106	-1.12267	0.261596
Total cholesterol	53	-22.1127	4.37344e-106	-0.799635	0.423946
LDL-cholesterol	50	-22.0142	2.92873e-105	-1.45855	0.144723
LDL-cholesterol	52	-21.7011	3.75548e-102	0.308007	0.758085
HbA1c	52	-21.4334	8.78519e-100	-8.255	1.78466e-16
Sodium	51	-21.5757	3.38152e-97	-2.41094	0.0159866
Total cholesterol	42	-21.0336	3.38473e-97	-8.28005	1.34031e-16
Sodium	52	-21.4605	1.09787e-96	-3.12602	0.00179279
HbA1c	46	-20.8885	4.34877e-96	-10.9383	9.20754e-28
Neutrophil counts	53	20.7106	1.23617e-93	1.99074	0.0465441
HbA1c	51	-20.7247	1.85691e-93	-7.6393	2.47544e-14
Sodium	50	-20.794	7.81938e-92	-1.82561	0.0679993
Alkaline phosphatase	52	-20.4848	7.33393e-89	1.52467	0.127476
HbA1c	45	-20.0351	1.36531e-88	-10.7411	7.88902e-27
HbA1c	47	-19.9088	1.66324e-87	-10.1716	3.09912e-24
HbA1c	52	-20.0214	2.18842e-87	-7.91902	2.78442e-15
HbA1c	53	-19.7817	1.20851e-85	-8.62349	7.80814e-18
LDL-cholesterol	53	-19.6041	3.65862e-84	0.335016	0.737622
LDL-cholesterol	44	-19.3887	4.20388e-83	-6.45682	1.09868e-10
Neutrophil counts	49	19.4122	4.73383e-83	0.376104	0.706846
HbA1c	46	-19.3109	2.25145e-82	-9.90965	4.449e-23
HbA1c	49	-19.2671	7.05334e-82	-7.34732	2.14859e-13
HbA1c	48	-19.1614	3.55734e-81	-9.09777	1.03277e-19
Alkaline phosphatase	51	-19.4495	2.61591e-80	1.81001	0.0704203
Alkaline phosphatase	50	-19.2546	1.71165e-79	2.51855	0.0118305
HbA1c	45	-18.8904	6.42422e-79	-9.55269	1.46462e-21
HbA1c	50	-18.7845	1.23924e-77	-7.74808	1.03584e-14
HbA1c	51	-18.8196	1.4376e-77	-6.8709	7.00166e-12
Total cholesterol	41	-18.6982	2.58365e-77	-10.18	2.99814e-24
Leukocytes	51	18.6652	1.70194e-76	3.14699	0.0016561
Alkaline phosphatase	49	-18.7009	3.46401e-76	1.37627	0.1688
HbA1c	44	-18.5098	5.94939e-76	-10.603	3.49125e-26
HbA1c	53	-18.4942	3.97523e-75	-8.17103	3.60251e-16
Sodium	49	-18.3277	2.63801e-73	-1.14182	0.253582
HbA1c	47	-17.8983	4.23766e-71	-9.10782	9.48744e-20
Leukocytes	52	17.9282	7.00767e-71	2.20107	0.0277595
Sodium	53	-17.9428	1.9118e-69	-3.35349	0.000809256
Total cholesterol	54	-17.6553	7.15208e-69	-0.28334	0.776923
HbA1c	49	-17.5199	4.60127e-68	-6.26622	3.84378e-10
HbA1c	44	-17.4546	1.05428e-67	-9.24761	2.63433e-20
Total cholesterol	40	-17.3983	3.35852e-67	-10.583	4.68005e-26
Total cholesterol	39	-17.3671	6.91265e-67	-11.0429	3.40121e-28
LDL-cholesterol	43	-17.3295	7.76746e-67	-5.06439	4.14365e-07
Systolic Blood Pressure	45	-17.0912	3.97764e-65	-6.12068	9.51052e-10
Neutrophil counts	54	17.1059	7.55112e-65	0.410869	0.68118
HbA1c	48	-17.0556	9.7996e-65	-7.85815	4.20682e-15
Calcium	48	-17.1084	1.42061e-64	3.28154	0.00103788
Alkaline phosphatase	53	-17.2373	1.4938e-64	0.685729	0.492945
HbA1c	50	-17.0357	2.84515e-64	-7.18642	7.26749e-13
Calcium	49	-17.0969	3.41395e-64	4.45626	8.5217e-06
Total cholesterol	38	-16.909	1.83993e-63	-11.4261	4.89765e-30
Alkaline phosphatase	48	-16.88	5.92434e-63	-1.46995	0.141624
Sodium	48	-16.8409	1.1443e-62	1.44986	0.147145
Neutrophil counts	48	16.7564	1.27257e-62	-1.24477	0.213235
Calcium	47	-16.6465	2.02574e-61	2.73756	0.00620444
Systolic Blood Pressure	44	-16.5284	4.95455e-61	-5.71476	1.11703e-08
Leukocytes	50	16.5578	6.35519e-61	1.72418	0.0847088
HbA1c	43	-16.3983	4.45973e-60	-9.68979	3.843e-22
HbA1c	54	-16.3762	1.31333e-59	-8.66086	5.60879e-18
LDL-cholesterol	42	-16.2562	4.69791e-59	-6.53741	6.47044e-11
Calcium	50	-16.3459	2.46121e-58	4.91835	9.1539e-07
LDL-cholesterol	54	-16.1068	9.50775e-58	0.992727	0.320872
Systolic Blood Pressure	43	-16.0388	1.41608e-57	-6.21534	5.24849e-10
Systolic Blood Pressure	46	-15.9904	2.79384e-57	-6.85699	7.25314e-12
Systolic Blood Pressure	42	-15.7748	9.57311e-56	-4.82479	1.41557e-06
Calcium	51	-15.7706	3.44439e-54	4.67845	3.05378e-06
Mean Average Pressure	45	-15.4109	2.41684e-53	-8.99344	2.62905e-19
Triglycerides	45	-15.3737	4.30644e-53	-2.36426	0.0180773
Calcium	46	-15.2609	4.73894e-52	2.70904	0.00676287
Alanine aminotransferase	50	-15.3242	9.62979e-52	1.64769	0.0995128
Calcium	52	-15.3538	1.05247e-51	4.98504	6.64275e-07
Total cholesterol	37	-15.1513	2.34765e-51	-10.3919	3.78736e-25
Alkaline phosphatase	46	-15.1374	3.02867e-51	-0.965101	0.334525
HbA1c	54	-15.1161	4.48937e-51	-8.46586	3.05248e-17
Sodium	46	-15.0437	1.20787e-50	0.921389	0.356876
Alkaline phosphatase	47	-14.988	2.92073e-50	-0.871726	0.383386
Sodium	47	-14.9357	6.36586e-50	1.53128	0.125742
HbA1c	43	-14.8506	1.36151e-49	-8.25116	1.7243e-16
Mean Average Pressure	44	-14.7489	5.12159e-49	-9.1624	5.64243e-20
Total cholesterol	36	-14.7573	8.71249e-49	-10.0853	8.91973e-24
Lymphocyte count	30	14.7859	8.94928e-49	6.33394	2.57062e-10
Mean Average Pressure	42	-14.6876	1.33982e-48	-10.2715	1.14548e-24
Mean Average Pressure	43	-14.6598	1.94365e-48	-10.301	8.32996e-25
Leukocytes	53	14.6228	5.1646e-48	2.07831	0.0377117
HbA1c	42	-14.5235	1.47991e-47	-9.24917	2.57807e-20
Sodium	54	-14.6557	1.59152e-47	-1.84703	0.0648517
LDL-cholesterol	41	-14.3561	1.72135e-46	-7.93874	2.20619e-15
Triglycerides	46	-14.3035	3.12963e-46	-2.26947	0.0232512
Urea	51	-14.4483	5.92944e-46	-3.94245	8.29432e-05
Alanine aminotransferase	49	-14.2889	1.112e-45	1.49094	0.13604
Lymphocyte count	29	14.2792	1.33669e-45	5.35076	9.15153e-08
Phosphorus	48	-14.1727	4.1658e-45	0.0090327	0.992793
Alanine aminotransferase	51	-14.2689	5.43829e-45	2.04119	0.041341
Urea	47	-14.0537	1.85806e-44	-5.57886	2.50672e-08
Mean Average Pressure	46	-14.0053	2.1003e-44	-9.2028	3.84818e-20
Calcium	53	-14.0726	5.04326e-44	5.19011	2.26494e-07
Aspartate aminotransferase	49	-13.8839	3.03757e-43	-0.965296	0.334444
LDL-cholesterol	39	-13.7993	4.76161e-43	-9.04743	1.72183e-19
Aspartate aminotransferase	50	-13.8679	8.05416e-43	-1.00175	0.316539
Aspartate aminotransferase	48	-13.7382	1.63369e-42	-0.465678	0.641462
LDL-cholesterol	38	-13.7142	1.63967e-42	-10.1197	5.99541e-24
Alanine aminotransferase	48	-13.7236	1.95565e-42	1.00412	0.315359
Systolic Blood Pressure	63	-13.6989	2.92833e-42	-8.5419	1.59017e-17
Aspartate aminotransferase	51	-13.704	1.16472e-41	-0.0591921	0.952804
Urea	50	-13.5624	4.74441e-41	-4.36757	1.29526e-05
Triglycerides	43	-13.4441	4.84881e-41	-2.20451	0.0275033
Lymphocyte count	31	13.4711	6.75929e-41	5.9931	2.17614e-09
HbA1c	55	-13.4422	6.98411e-41	-6.96997	3.42063e-12
Triglycerides	44	-13.3953	9.10076e-41	-2.69892	0.00696356
Systolic Blood Pressure	64	-13.4264	1.24834e-40	-9.23585	3.40208e-20
Glucose	42	-13.3523	1.68735e-40	-5.06511	4.13199e-07
Urea	46	-13.3098	4.15484e-40	-6.54859	6.18133e-11
HbA1c	41	-13.2453	7.28617e-40	-9.45038	3.94164e-21
Lymphocyte count	28	13.231	2.18442e-39	4.54313	5.71198e-06
Aspartate aminotransferase	47	-13.1635	2.93445e-39	-0.06689	0.946671
Systolic Blood Pressure	41	-13.1303	3.252e-39	-4.94948	7.53142e-07
Haematocrit	53	-13.1446	3.38557e-39	1.20704	0.227452
Systolic Blood Pressure	65	-13.0968	1.0839e-38	-8.03313	1.14659e-15
Waist-to-hip ratio	45	-13.0265	1.15774e-38	-12.0227	3.62662e-33
Systolic Blood Pressure	62	-13.0583	1.23241e-38	-7.46347	9.34162e-14
Glucose	43	-13.0016	1.65477e-38	-7.34619	2.13883e-13
Urea	48	-13.0238	2.03077e-38	-4.70378	2.6077e-06
Urea	45	-12.9894	2.72588e-38	-5.6369	1.7932e-08
Haematocrit	50	-12.9757	2.93051e-38	-0.902592	0.366766
Neutrophil counts	47	12.9149	4.93785e-38	-1.28837	0.197635
Alanine aminotransferase	47	-12.9206	6.73867e-38	1.36336	0.172812
Urea	53	-12.9948	7.8221e-38	-2.79009	0.00530852
LDL-cholesterol	40	-12.873	9.65427e-38	-8.58454	1.02476e-17
Phosphorus	50	-12.9549	1.02223e-37	2.53703	0.0112255
Alanine aminotransferase	52	-12.9722	1.03543e-37	2.06169	0.0393433
Lymphocyte count	32	12.8972	1.10764e-37	5.86734	4.65018e-09
Haematocrit	51	-12.8639	1.37603e-37	0.422928	0.67236
Total cholesterol	35	-12.8386	2.00284e-37	-9.32355	1.44744e-20
HbA1c	42	-12.8003	2.45958e-37	-7.59684	3.27265e-14
Triglycerides	42	-12.775	3.1495e-37	-2.61809	0.00885189
Alkaline phosphatase	54	-12.8361	4.27452e-37	-0.218396	0.827137
Urea	49	-12.8007	4.36501e-37	-5.01864	5.38411e-07
Urea	52	-12.859	5.20985e-37	-3.35963	0.000792767
Phosphorus	49	-12.6977	1.53639e-36	1.85333	0.0638935
HbA1c	55	-12.652	2.06004e-36	-6.38486	1.82292e-10
Waist-to-hip ratio	46	-12.5839	3.30982e-36	-12.0188	3.75832e-33
Mean Average Pressure	41	-12.5104	9.01968e-36	-10.6666	1.85686e-26
Phosphorus	47	-12.4251	3.39406e-35	0.676046	0.499033
Glucose	41	-12.4046	3.39722e-35	-6.43827	1.25001e-10
LDL-cholesterol	37	-12.417	3.5547e-35	-9.43678	4.8516e-21
Glucose	45	-12.3622	5.29034e-35	-9.15043	6.26554e-20
Systolic Blood Pressure	47	-12.3611	5.37472e-35	-5.59436	2.24697e-08
Monocyte counts	51	12.3197	1.26491e-34	-0.221759	0.824508
Glucose	44	-12.2843	1.4009e-34	-8.98864	2.76281e-19
Leukocytes	49	12.2603	2.04202e-34	0.664848	0.506159
Aspartate aminotransferase	52	-12.3156	3.36469e-34	0.28924	0.772423
Alkaline phosphatase	45	-12.216	4.30098e-34	-0.339199	0.734469
HbA1c	40	-12.1934	4.72028e-34	-10.4411	2.07719e-25
Haematocrit	52	-12.1763	6.75551e-34	0.888232	0.374443
LDL-cholesterol	36	-12.128	1.26055e-33	-9.80665	1.41706e-22
Triglycerides	47	-12.1031	1.26395e-33	-2.24082	0.0250497
Alanine aminotransferase	46	-12.0519	3.09319e-33	2.24366	0.0248828
Leukocytes	54	11.9707	7.65947e-33	0.305995	0.759616
Haematocrit	49	-11.9261	1.14891e-32	0.139824	0.888802
Phosphorus	51	-12.0191	1.15371e-32	2.14375	0.0321493
Aspartate aminotransferase	46	-11.8787	2.42565e-32	0.871678	0.383412
Calcium	54	-11.8724	4.87407e-32	3.70953	0.000211905
Systolic Blood Pressure	40	-11.7823	6.37343e-32	-4.88629	1.04072e-06
Systolic Blood Pressure	61	-11.7905	7.06127e-32	-7.14645	9.68767e-13
Waist-to-hip ratio	44	-11.7134	1.3336e-31	-10.6124	3.16303e-26
Calcium	45	-11.6323	4.30567e-31	3.39763	0.000683237
Haematocrit	47	-11.5295	1.12255e-30	0.041396	0.966981
Urea	44	-11.5325	1.39533e-30	-5.54046	3.12264e-08
Systolic Blood Pressure	39	-11.512	1.53052e-30	-5.02808	5.03421e-07
Systolic Blood Pressure	66	-11.4843	3.58142e-30	-5.27166	1.41249e-07
Systolic Blood Pressure	38	-11.4019	5.568e-30	-4.79746	1.63087e-06
Mean Average Pressure	40	-11.3903	5.97065e-30	-11.1452	1.03832e-28
Mean Average Pressure	39	-11.3418	1.07091e-29	-11.9872	6.65441e-33
HbA1c	41	-11.2493	3.07922e-29	-7.77831	8.05158e-15
Haematocrit	46	-11.2326	3.30609e-29	0.264142	0.791673
HDL-cholesterol	50	-11.2408	3.61338e-29	-3.78936	0.000152014
Length	53	11.2057	5.31385e-29	7.73159	1.18834e-14
Sodium	45	-11.1861	6.86286e-29	1.81272	0.0699152
Urea	54	-11.2178	8.78913e-29	-2.91096	0.00363311
Glucose	40	-11.1374	1.03861e-28	-7.28281	3.47373e-13
Mean Average Pressure	38	-11.1228	1.28859e-28	-11.4407	4.04918e-30
Waist-to-hip ratio	47	-11.0891	1.65042e-28	-10.737	8.22377e-27
LDL-cholesterol	35	-11.101	1.82672e-28	-9.25814	2.66467e-20
Monocyte counts	50	11.0689	2.42233e-28	-0.353053	0.724057
Monocyte counts	52	11.0708	2.47541e-28	-1.97912	0.0478375
Alanine aminotransferase	53	-11.0674	4.2651e-28	2.47744	0.0132938
Systolic Blood Pressure	48	-11.0001	4.52506e-28	-3.50289	0.000461528
Glucose	46	-10.9917	4.83619e-28	-10.5685	4.94988e-26
Mean Average Pressure	47	-10.961	6.81913e-28	-7.02093	2.28358e-12
Phosphorus	52	-10.9034	2.67609e-27	2.38468	0.0171674
Apolipoprotein B100	46	-10.8379	4.01733e-27	-1.49562	0.134824
Triglycerides	41	-10.7235	9.48832e-27	-3.9532	7.75239e-05
LDL-cholesterol	55	-10.7322	9.58266e-27	1.97905	0.0478434
HDL-cholesterol	51	-10.7167	1.19995e-26	-4.48622	7.36328e-06
HDL-cholesterol	48	-10.6396	2.26243e-26	-2.85759	0.00427421
Total cholesterol	55	-10.6263	2.96664e-26	1.45171	0.14662
Phosphorus	46	-10.6242	3.07918e-26	0.887096	0.375055
Triglycerides	48	-10.6096	3.11091e-26	-1.36577	0.172029
Lymphocyte count	33	10.6276	3.24949e-26	5.43719	5.59833e-08
Length	45	10.5169	8.18201e-26	7.05642	1.77169e-12
HbA1c	39	-10.4582	1.65739e-25	-10.5579	6.32708e-26
Glucose	39	-10.4304	2.2009e-25	-6.92735	4.53544e-12
Length	54	10.433	2.23346e-25	7.68545	1.69245e-14
HDL-cholesterol	47	-10.349	4.75716e-25	-2.78109	0.0054233
Aspartate aminotransferase	53	-10.3937	5.24754e-25	-0.213612	0.830867
Systolic Blood Pressure	67	-10.3675	6.44429e-25	-5.28462	1.32482e-07
Triglycerides	49	-10.3154	7.07626e-25	0.507236	0.611998
Length	56	10.3078	8.39806e-25	10.1396	5.14245e-24
Length	46	10.2716	1.05582e-24	7.73343	1.10077e-14
Diastolic Blood Pressure	42	-10.2531	1.31104e-24	-13.2295	9.98748e-40
Systolic Blood Pressure	60	-10.2394	1.71661e-24	-4.14324	3.45942e-05
Waist-to-hip ratio	43	-10.2251	1.73789e-24	-9.80772	1.21135e-22
Length	55	10.232	1.79744e-24	9.30794	1.63257e-20
Aspartate aminotransferase	45	-10.2232	2.0268e-24	1.25425	0.20979
Length	59	10.1853	2.95215e-24	11.8744	2.97152e-32
Haematocrit	48	-10.1583	3.43904e-24	0.509872	0.610148
HbA1c	40	-10.1665	3.45762e-24	-8.97797	3.29866e-19
Lymphocyte count	34	10.1155	6.34982e-24	4.77561	1.82685e-06
Mean Average Pressure	63	-10.1152	6.4632e-24	-4.26785	1.99819e-05
Lymphocyte count	27	10.1395	6.53147e-24	2.99121	0.00280262
Length	52	10.0883	7.89167e-24	7.52671	5.77388e-14
Urea	43	-10.0736	9.46632e-24	-5.72988	1.04716e-08
Apolipoprotein B100	48	-10.0802	1.08601e-23	-1.92755	0.0539823
Haematocrit	54	-9.99592	1.95019e-23	1.323	0.185872
Neutrophil counts	55	9.96079	2.79877e-23	0.431563	0.666071
Apolipoprotein B100	45	-9.9776	2.93025e-23	-1.92384	0.0544407
Neutrophil counts	46	9.90331	4.43523e-23	-2.73554	0.00623389
Diastolic Blood Pressure	45	-9.8995	4.61127e-23	-10.1633	3.36264e-24
Length	57	9.85279	8.26428e-23	11.0048	5.72695e-28
Glucose	47	-9.82722	9.47003e-23	-11.6041	5.10947e-31
Length	47	9.79246	1.33139e-22	6.69947	2.1535e-11
Waist-to-hip ratio	48	-9.78395	1.4635e-22	-8.76898	1.97943e-18
Diastolic Blood Pressure	43	-9.77843	1.54631e-22	-12.3998	3.80015e-35
Leukocytes	48	9.71563	2.86741e-22	-1.03388	0.301209
Thrombocytes	42	-9.7121	2.99538e-22	1.02722	0.304333
Diastolic Blood Pressure	44	-9.68505	3.8345e-22	-10.9416	9.0349e-28
Uric acid	47	-9.67577	4.74045e-22	-1.95659	0.0504336
Mean Average Pressure	64	-9.6705	5.38342e-22	-5.24571	1.60491e-07
Mean Average Pressure	62	-9.65715	5.78898e-22	-3.32363	0.000892624
HDL-cholesterol	49	-9.63279	6.60477e-22	-3.48996	0.000484713
Length	58	9.61231	8.61951e-22	11.2462	3.97659e-29
Mean Average Pressure	48	-9.59376	9.37829e-22	-5.32335	1.03267e-07
Mean Average Pressure	37	-9.58149	1.14335e-21	-11.4921	2.35201e-30
Haematocrit	45	-9.56526	1.2197e-21	1.00034	0.317162
Systolic Blood Pressure	37	-9.55447	1.47885e-21	-5.41631	6.24395e-08
Thrombocytes	52	9.53797	1.75136e-21	4.46348	8.17799e-06
HbA1c	38	-9.52609	1.91601e-21	-11.1979	6.44448e-29
Systolic Blood Pressure	59	-9.5213	2.07171e-21	-4.15415	3.29848e-05
Potassium	53	-9.51848	2.09733e-21	-3.34573	0.000824452
HDL-cholesterol	46	-9.49763	2.3271e-21	-3.55749	0.000375363
Albumin	50	-9.5321	2.44655e-21	5.29004	1.30093e-07
Total cholesterol	34	-9.4848	3.04738e-21	-8.76634	2.26629e-18
Erythrocytes	53	-9.47927	3.05658e-21	5.06236	4.23436e-07
Albumin	51	-9.51889	3.12541e-21	5.83843	5.98691e-09
Thrombocytes	43	-9.42824	4.57499e-21	1.14109	0.253849
Length	49	9.36408	8.55164e-21	7.77869	7.87336e-15
Mean Average Pressure	65	-9.3843	8.58337e-21	-3.88537	0.000103304
Gamma glutamyl transferase	47	-9.36605	9.11332e-21	-2.78055	0.00544056
Systolic Blood Pressure	58	-9.35912	9.59694e-21	-3.28591	0.00102087
Systolic Blood Pressure	54	-9.3399	1.13636e-20	-3.28606	0.00102027
Thrombocytes	51	9.33774	1.18135e-20	4.59425	4.41583e-06
Apolipoprotein B100	52	-9.36767	1.57409e-20	0.713994	0.475329
Length	60	9.29965	1.68063e-20	10.504	1.20903e-25
Systolic Blood Pressure	56	-9.29689	1.71747e-20	-3.39909	0.000679431
Thrombocytes	50	9.29266	1.74386e-20	3.27964	0.00104324
Systolic Blood Pressure	55	-9.28294	1.93786e-20	-4.07738	4.59784e-05
Uric acid	48	-9.28356	2.03473e-20	-2.42177	0.0154728
Glucose	53	-9.27159	2.18015e-20	-5.32298	1.05029e-07
Glucose	52	-9.2701	2.24275e-20	-5.47708	4.46804e-08
Apolipoprotein B100	49	-9.2947	2.27442e-20	-0.259699	0.795113
HDL-cholesterol	44	-9.25234	2.37574e-20	-5.33625	9.61244e-08
HbA1c	56	-9.25528	2.53728e-20	-7.737	1.14538e-14
Apolipoprotein B100	47	-9.26344	2.67685e-20	-2.29352	0.0218654
Diastolic Blood Pressure	41	-9.22932	3.00204e-20	-13.4989	2.94569e-41
Uric acid	46	-9.23688	3.00449e-20	-0.271045	0.786364
Glucose	51	-9.23205	3.22397e-20	-5.47988	4.40463e-08
Diastolic Blood Pressure	38	-9.22113	3.37045e-20	-14.8884	1.39791e-49
Length	51	9.21202	3.82002e-20	6.10974	1.04814e-09
Systolic Blood Pressure	57	-9.20753	3.94008e-20	-3.42656	0.000614373
Glucose	49	-9.19187	4.30233e-20	-8.11437	5.34831e-16
Monocyte counts	53	9.16826	5.61286e-20	-2.10845	0.0350226
Length	65	9.17627	5.82236e-20	8.18361	3.33145e-16
Glucose	48	-9.14581	6.43363e-20	-9.17524	5.07587e-20
Potassium	51	-9.1088	9.9196e-20	-2.5785	0.00994281
Length	67	9.02501	2.54296e-19	8.68688	5.16687e-18
Apolipoprotein B100	50	-9.04423	2.62999e-19	-0.893825	0.371507
Diastolic Blood Pressure	39	-8.99401	2.66418e-19	-15.1521	2.49238e-51
Alanine aminotransferase	54	-9.01095	2.96655e-19	2.80237	0.00510796
Triglycerides	39	-8.962	3.57784e-19	-5.95535	2.67969e-09
Lymphocyte count	26	8.95801	5.40273e-19	2.25586	0.0242091
Diastolic Blood Pressure	46	-8.89718	6.09491e-19	-9.61893	7.48152e-22
Diastolic Blood Pressure	40	-8.87552	7.63565e-19	-13.9243	9.82684e-44
Triglycerides	40	-8.86792	8.21682e-19	-5.32053	1.05381e-07
Waist-to-hip ratio	42	-8.85096	9.37214e-19	-9.5708	1.23259e-21
HbA1c	62	-8.85965	9.50037e-19	-4.99516	6.01004e-07
Triglycerides	53	-8.84999	9.99872e-19	2.24376	0.0248737
Alanine aminotransferase	45	-8.82106	1.3115e-18	2.64961	0.00807573
Apolipoprotein B100	44	-8.77706	2.20425e-18	-3.09808	0.00196115
Length	48	8.75055	2.26948e-18	7.65585	2.02811e-14
Length	61	8.74638	2.54244e-18	9.25224	2.76546e-20
HbA1c	56	-8.72261	3.16953e-18	-7.14293	1.00732e-12
Thrombocytes	53	8.70078	3.71836e-18	3.78303	0.000156058
Potassium	52	-8.69768	3.86946e-18	-3.06094	0.0022141
Apolipoprotein B100	43	-8.71085	3.98368e-18	-2.08695	0.0369572
HbA1c	39	-8.68638	4.26262e-18	-9.68836	4.45537e-22
Mean Average Pressure	36	-8.67911	4.55443e-18	-10.1459	4.76774e-24
Length	44	8.6664	4.74459e-18	5.19586	2.06187e-07
Gamma glutamyl transferase	46	-8.66046	5.36111e-18	-3.03764	0.00239251
Glucose	38	-8.64608	5.92877e-18	-8.56083	1.29397e-17
Length	50	8.6298	6.89037e-18	5.81813	6.14258e-09
Length	66	8.64482	6.96105e-18	8.19077	3.25727e-16
Phosphorus	45	-8.6266	7.20101e-18	1.06584	0.286528
HbA1c	38	-8.617	7.89103e-18	-10.6292	3.38469e-26
Length	68	8.61376	9.85249e-18	8.4473	4.17715e-17
Apolipoprotein B100	51	-8.63472	1.05248e-17	-0.92148	0.356926
Triglycerides	54	-8.56548	1.20473e-17	1.84072	0.0656973
Uric acid	51	-8.54432	1.93982e-17	-2.46124	0.013916
Uric acid	50	-8.4999	2.59308e-17	-1.91073	0.0561274
Potassium	49	-8.44983	3.14346e-17	-1.9082	0.0563878
Apolipoprotein B100	42	-8.46021	3.46767e-17	-2.28617	0.0223015
HbA1c	63	-8.44294	3.608e-17	-5.15094	2.66155e-07
Diastolic Blood Pressure	37	-8.4349	3.69685e-17	-14.9544	5.94521e-50
Length	64	8.43679	3.84277e-17	7.27901	3.74806e-13
Systolic Blood Pressure	49	-8.41797	4.12416e-17	-3.86884	0.000109912
Haematocrit	44	-8.41405	4.18387e-17	1.6134	0.106677
Length	62	8.41892	4.33095e-17	8.07155	7.96472e-16
HbA1c	37	-8.39763	5.2435e-17	-10.4964	1.40195e-25
HbA1c	27	-8.40153	5.71394e-17	-5.66115	1.65572e-08
Phosphorus	53	-8.3954	6.19572e-17	3.98445	6.93295e-05
Gamma glutamyl transferase	48	-8.37556	6.3566e-17	-2.29006	0.0220502
Gamma glutamyl transferase	50	-8.38187	7.01885e-17	-1.78407	0.0745055
HDL-cholesterol	45	-8.33251	8.31386e-17	-5.10834	3.28364e-07
Length	63	8.32937	9.32798e-17	7.78017	8.21752e-15
Triglycerides	55	-8.315	1.01771e-16	1.46754	0.142266
Albumin	52	-8.34032	1.02407e-16	6.11684	1.11244e-09
Lymphocyte count	46	-8.2985	1.10613e-16	0.591638	0.5541
Basophil counts	43	-8.29734	1.12725e-16	-2.40884	0.016015
Monocyte counts	41	-8.29791	1.13336e-16	0.406608	0.684303
Triglycerides	52	-8.3006	1.15829e-16	2.44847	0.0143677
HbA1c	61	-8.29895	1.18628e-16	-5.48489	4.26625e-08
Aspartate aminotransferase	54	-8.31003	1.26159e-16	0.628502	0.529728
Monocyte counts	40	-8.24917	1.71711e-16	0.374763	0.707844
HbA1c	62	-8.25152	1.80257e-16	-4.81136	1.53151e-06
Thrombocytes	44	-8.21526	2.22636e-16	-0.601977	0.547198
Gamma glutamyl transferase	49	-8.22419	2.34249e-16	-0.817464	0.413702
Gamma glutamyl transferase	51	-8.23975	2.45673e-16	-0.554967	0.578969
Alkaline phosphatase	44	-8.20333	2.61844e-16	-0.807085	0.419644
HbA1c	37	-8.19794	2.70554e-16	-10.6638	2.20394e-26
Uric acid	45	-8.19706	2.74161e-16	0.44214	0.658401
Erythrocytes	47	-8.18872	2.76547e-16	4.78182	1.75099e-06
Monocyte counts	49	8.1878	2.84382e-16	-0.357341	0.720843
HbA1c	27	-8.19918	3.20884e-16	-4.36282	1.34146e-05
HbA1c	29	-8.18318	3.37991e-16	-6.74352	1.76295e-11
Length	43	8.15833	3.57961e-16	3.44181	0.00057936
Urea	55	-8.18429	3.61301e-16	-2.80282	0.00510082
Uric acid	49	-8.16999	3.66588e-16	-2.31347	0.020737
Erythrocytes	46	-8.12516	4.66868e-16	5.52264	3.38443e-08
Monocyte counts	42	-8.10515	5.56843e-16	0.44031	0.659719
Urea	42	-8.11066	5.68157e-16	-4.09813	4.21602e-05
Mean Average Pressure	61	-8.09663	6.29837e-16	-3.22824	0.00125053
Glucose	54	-8.08831	6.66854e-16	-5.32518	1.03684e-07
Systolic Blood Pressure	36	-8.08828	6.68188e-16	-3.68601	0.000229278
Glucose	50	-8.04806	9.22237e-16	-7.23567	5.02597e-13
Waist-to-hip ratio	49	-8.02965	1.03676e-15	-7.59037	3.40277e-14
LDL-cholesterol	34	-7.99479	1.45486e-15	-9.0727	1.47115e-19
Lymphocyte count	35	7.98562	1.56004e-15	2.69119	0.00713558
Potassium	54	-7.96959	1.73433e-15	-3.9275	8.65181e-05
Waist circumference	28	-7.96873	1.90603e-15	-9.05155	2.20547e-19
Systolic Blood Pressure	53	-7.94181	2.17881e-15	-3.94773	7.95908e-05
Potassium	50	-7.92973	2.38583e-15	-1.21858	0.223034
Erythrocytes	51	-7.92616	2.50308e-15	4.07885	4.57361e-05
HbA1c	29	-7.93144	2.50372e-15	-7.52651	6.13584e-14
Haematocrit	43	-7.91353	2.6191e-15	1.52492	0.127301
HbA1c	61	-7.8773	3.73924e-15	-5.31361	1.10795e-07
Systolic Blood Pressure	68	-7.8528	5.15058e-15	-3.93031	8.64832e-05
HDL-cholesterol	52	-7.82549	5.54711e-15	-4.98544	6.31891e-07
Lymphocyte count	47	-7.81864	5.55357e-15	0.343742	0.731045
Diastolic Blood Pressure	36	-7.81843	5.84555e-15	-14.3354	4.69672e-46
Potassium	47	-7.79301	6.79789e-15	-4.18222	2.90054e-05
Waist circumference	29	-7.79653	7.29534e-15	-9.84768	1.12564e-22
Triglycerides	38	-7.78655	7.41785e-15	-6.60548	4.17922e-11
Erythrocytes	50	-7.74949	9.95647e-15	3.13525	0.0017224
Aspartate aminotransferase	44	-7.73786	1.10844e-14	0.132013	0.894978
HbA1c	30	-7.73506	1.16662e-14	-8.18737	3.24176e-16
Erythrocytes	52	-7.70886	1.38188e-14	5.08395	3.78363e-07
Glucose	55	-7.69155	1.57539e-14	-4.96954	6.85119e-07
HbA1c	59	-7.68959	1.60564e-14	-7.84155	5.03029e-15
HbA1c	63	-7.67871	1.80753e-14	-4.6649	3.15107e-06
Apolipoprotein B100	53	-7.67565	2.26833e-14	-0.196549	0.844203
Mean Average Pressure	66	-7.63568	2.64119e-14	-1.79912	0.0720609
Uric acid	53	-7.64309	2.6464e-14	-1.56908	0.116753
Uric acid	52	-7.59914	3.78565e-14	-2.11723	0.0343448
Lymphocyte count	45	-7.569	3.89233e-14	0.75844	0.448198
Length	69	7.57339	4.60839e-14	6.92795	5.09115e-12
Erythrocytes	54	-7.53983	5.04459e-14	5.14959	2.67023e-07
Waist circumference	27	-7.52851	6.0596e-14	-7.13888	1.2035e-12
Lymphocyte count	36	7.50746	6.53251e-14	2.74375	0.00608801
Mean Average Pressure	35	-7.49211	7.3378e-14	-8.71413	3.52241e-18
Free T3	42	7.49972	7.36948e-14	4.23117	2.37661e-05
Diastolic Blood Pressure	35	-7.46623	8.92691e-14	-13.7629	1.30732e-42
Basophil counts	42	-7.45873	9.09816e-14	-2.90964	0.00362432
Potassium	48	-7.45169	9.55642e-14	-3.31156	0.00092985
Albumin	53	-7.46462	1.00517e-13	6.78807	1.40844e-11
Albumin	42	7.452	1.00533e-13	8.39369	5.76945e-17
HbA1c	64	-7.44364	1.0895e-13	-4.75901	1.98859e-06
Sodium	44	-7.43348	1.14212e-13	1.8084	0.0705857
HbA1c	36	-7.42252	1.26213e-13	-10.117	7.04027e-24
Systolic Blood Pressure	52	-7.40851	1.37436e-13	-2.81435	0.00490023
Waist circumference	45	-7.38707	1.54866e-13	-8.13065	4.5473e-16
Mean Average Pressure	67	-7.40438	1.551e-13	-1.76169	0.0781939
Erythrocytes	49	-7.37942	1.66072e-13	3.87217	0.000108399
Triglycerides	50	-7.37733	1.71907e-13	1.02802	0.303966
HDL-cholesterol	43	-7.37271	1.73024e-13	-6.18875	6.21487e-10
Waist circumference	46	-7.37118	1.7425e-13	-7.78309	7.44885e-15
Waist circumference	44	-7.34452	2.13303e-13	-6.49811	8.36383e-11
Monocyte counts	43	-7.34394	2.14786e-13	-0.177385	0.859208
Free T3	40	7.35944	2.18252e-13	5.1763	2.40557e-07
HDL-cholesterol	40	-7.33984	2.23521e-13	-3.73826	0.000186183
Urea	41	-7.34568	2.23595e-13	-2.2466	0.0247018
Triglycerides	56	-7.34179	2.25591e-13	1.41686	0.156561
Waist circumference	62	-7.3407	2.29674e-13	-1.91975	0.054925
HbA1c	60	-7.33013	2.46964e-13	-8.24185	1.96925e-16
HbA1c	59	-7.2648	4.03097e-13	-6.99099	2.97994e-12
Thrombocytes	41	-7.22656	5.14975e-13	0.529508	0.596463
Mean Average Pressure	49	-7.22365	5.27062e-13	-5.03401	4.8699e-07
Gamma glutamyl transferase	45	-7.19394	6.71516e-13	-2.12176	0.0338905
Hip circumference	63	-7.19153	6.93799e-13	-2.76409	0.00572204
HbA1c	26	-7.20166	7.26383e-13	-6.07475	1.54833e-09
Potassium	46	-7.17496	7.42829e-13	-3.70178	0.000214718
Albumin	49	-7.17908	7.72823e-13	6.5762	5.3145e-11
Thrombocytes	54	7.17133	7.85071e-13	3.91354	9.16751e-05
Triglycerides	51	-7.14483	9.62808e-13	1.6944	0.0902302
Waist circumference	30	-7.14679	9.71607e-13	-10.8063	5.76501e-27
Lymphocyte count	25	7.17421	1.03525e-12	2.35685	0.0186757
Monocyte counts	62	-7.12069	1.15028e-12	-3.86564	0.000111709
Phosphorus	54	-7.12913	1.16831e-12	2.05082	0.0403762
Length	70	7.13072	1.23948e-12	6.1202	1.06146e-09
Sodium	55	-7.12203	1.24249e-12	-1.10289	0.27017
Alkaline phosphatase	55	-7.11739	1.28013e-12	-1.79108	0.0733898
Uric acid	54	-7.10779	1.37821e-12	0.0313988	0.974954
Lymphocyte count	24	7.15476	1.39944e-12	1.72889	0.0845363
Potassium	55	-7.09151	1.40243e-12	-3.79267	0.000150084
HbA1c	28	-7.09237	1.46933e-12	-6.60391	4.54427e-11
Total cholesterol	33	-7.07703	1.5892e-12	-9.14054	8.00254e-20
HbA1c	28	-7.08298	1.60937e-12	-5.41211	6.6913e-08
Free T4	54	-7.06857	1.88903e-12	1.61947	0.105489
Glucose	37	-7.04984	1.89067e-12	-9.26675	2.37032e-20
Waist circumference	63	-7.04604	1.98207e-12	-2.51287	0.0119964
Apolipoprotein B100	54	-7.06573	2.00621e-12	-0.824051	0.410017
Monocyte counts	63	-7.0411	2.04997e-12	-3.32772	0.000879931
Urea	40	-7.0319	2.21235e-12	-2.61966	0.00882708
Albumin	41	7.02521	2.30688e-12	7.63558	2.60969e-14
Urea	36	-7.02753	2.41897e-12	-2.34939	0.0188627
HbA1c	58	-7.01284	2.47512e-12	-7.2257	5.45058e-13
Basophil counts	44	-6.98926	2.83946e-12	-2.00871	0.0445841
Body mass index	63	-6.9951	2.84716e-12	-0.593634	0.552775
Urea	39	-6.99424	2.92511e-12	-1.35104	0.176748
Body mass index	62	-6.98068	3.13237e-12	0.132446	0.894635
Monocyte counts	39	-6.97239	3.25506e-12	-0.380408	0.703651
HbA1c	30	-6.97096	3.47428e-12	-7.7454	1.15615e-14
Diastolic Blood Pressure	47	-6.95459	3.62316e-12	-7.08115	1.4827e-12
Free T3	41	6.91849	5.11191e-12	5.43122	5.96303e-08
Hip circumference	62	-6.91113	5.11272e-12	-1.49316	0.135435
Free T3	39	6.92329	5.15332e-12	4.50062	7.06135e-06
HbA1c	26	-6.92125	5.48587e-12	-4.41001	1.1217e-05
HbA1c	36	-6.84474	8.09681e-12	-10.5131	1.11162e-25
Systolic Blood Pressure	50	-6.82892	8.96781e-12	-3.04016	0.00237136
Body mass index	61	-6.82316	9.4087e-12	-0.559052	0.576142
Urea	37	-6.82248	9.99977e-12	-1.70875	0.0875837
Basophil counts	45	-6.78114	1.21962e-11	-2.8144	0.00489237
HbA1c	57	-6.78483	1.22296e-11	-7.67439	1.86324e-14
Thrombocytes	45	-6.77799	1.24604e-11	-1.7772	0.0755525
Waist circumference	43	-6.77657	1.26227e-11	-6.60749	4.03572e-11
Waist circumference	26	-6.78788	1.32761e-11	-5.76245	9.92102e-09
Leukocytes	55	6.77041	1.34439e-11	0.529077	0.596766
HbA1c	31	-6.76432	1.43464e-11	-7.94768	2.23153e-15
Erythrocytes	45	-6.75653	1.44463e-11	5.93366	3.01741e-09
Urea	38	-6.7663	1.44765e-11	-0.898269	0.369097
HbA1c	60	-6.75563	1.50804e-11	-7.7224	1.29982e-14
Gamma glutamyl transferase	52	-6.73803	1.86353e-11	-1.03273	0.301836
Waist circumference	31	-6.71497	2.01211e-11	-10.933	1.41137e-27
Urea	57	-6.71178	2.20206e-11	-3.03443	0.00243244
Waist circumference	61	-6.66312	2.81766e-11	-3.02517	0.00249277
Basophil counts	41	-6.62178	3.64989e-11	-1.9422	0.0521353
Waist-to-hip ratio	41	-6.61729	3.75906e-11	-9.13292	7.64176e-20
Gamma glutamyl transferase	53	-6.63078	3.79446e-11	-1.38483	0.166223
Calcium	55	-6.60121	4.56993e-11	1.92831	0.0539203
Neutrophil counts	45	6.57727	4.88762e-11	-1.85903	0.0630398
HbA1c	35	-6.57904	5.03184e-11	-9.48374	3.39694e-21
Waist circumference	47	-6.56677	5.24264e-11	-7.19771	6.36615e-13
Diastolic Blood Pressure	31	-6.53989	6.53025e-11	-10.7767	7.50098e-27
Glucose	59	-6.53194	6.78865e-11	-2.99905	0.00271664
HbA1c	64	-6.5337	6.89213e-11	-4.66572	3.14685e-06
Haematocrit	42	-6.50851	7.76482e-11	1.55584	0.119769
HbA1c	58	-6.50002	8.43236e-11	-6.75398	1.55416e-11
Waist circumference	42	-6.45726	1.09055e-10	-5.83993	5.33784e-09
Waist circumference	35	-6.45621	1.12474e-10	-12.2456	3.66976e-34
Calcium	44	-6.45349	1.14179e-10	3.23968	0.00120211
Lymphocyte count	48	-6.43817	1.23447e-10	-0.0389153	0.968958
Systolic Blood Pressure	35	-6.43926	1.25393e-10	-2.33397	0.0196229
HDL-cholesterol	42	-6.43237	1.28369e-10	-6.09946	1.09159e-09
Diastolic Blood Pressure	33	-6.43325	1.31354e-10	-11.2949	2.43789e-29
Haematocrit	55	-6.42641	1.35647e-10	2.87322	0.00407336
Erythrocytes	48	-6.41015	1.48308e-10	5.4769	4.39359e-08
Basophil counts	40	-6.40683	1.5274e-10	-2.35252	0.0186635
Urea	56	-6.40165	1.72013e-10	-2.32448	0.0201731
Thrombocytes	49	6.37488	1.87538e-10	1.62107	0.105026
Uric acid	44	-6.3715	1.95193e-10	1.04523	0.295953
Waist circumference	48	-6.34836	2.21787e-10	-5.69316	1.26892e-08
Albumin	43	6.34937	2.26149e-10	9.17811	5.7281e-20
HbA1c	35	-6.34577	2.31151e-10	-10.0054	2.01049e-23
Systolic Blood Pressure	51	-6.33134	2.53581e-10	-1.99835	0.045717
Glucose	36	-6.32744	2.59045e-10	-9.47741	3.34069e-21
HDL-cholesterol	36	-6.32559	2.62708e-10	2.84509	0.00445154
Alanine aminotransferase	44	-6.32507	2.63894e-10	1.23785	0.215813
Apolipoprotein B100	41	-6.32615	2.74612e-10	-3.74498	0.000183381
Diastolic Blood Pressure	48	-6.27275	3.61298e-10	-5.93599	2.98142e-09
Systolic Blood Pressure	69	-6.28509	3.68853e-10	-2.3629	0.0181957
Glucose	56	-6.26018	3.99132e-10	-5.57151	2.60976e-08
Diastolic Blood Pressure	34	-6.24673	4.36994e-10	-11.6706	3.31683e-31
Triglycerides	37	-6.23362	4.71973e-10	-7.39661	1.52805e-13
HDL-cholesterol	41	-6.22723	4.84737e-10	-6.18398	6.43532e-10
Diastolic Blood Pressure	32	-6.23113	4.85155e-10	-10.6791	2.06638e-26
Mean Average Pressure	60	-6.22627	4.95762e-10	-1.30227	0.192861
Glucose	60	-6.20093	5.8262e-10	-2.5182	0.0118151
Albumin	40	6.20224	5.86284e-10	7.81535	6.60253e-15
LDL-cholesterol	56	-6.17881	6.68793e-10	2.51691	0.0118584
Body mass index	29	-6.16978	7.21838e-10	-7.541	5.51619e-14
Albumin	54	-6.17186	7.34252e-10	8.36189	9.70417e-17
Waist-to-hip ratio	50	-6.15284	7.8428e-10	-6.19529	6.05841e-10
Basophil counts	46	-6.14917	7.90602e-10	-3.65897	0.000253953
Glucose	61	-6.14963	8.06601e-10	-1.0779	0.281114
HbA1c	33	-6.12609	9.40995e-10	-8.87853	8.45092e-19
HbA1c	57	-6.12195	9.60646e-10	-6.70412	2.18647e-11
Length	71	6.09665	1.23697e-09	5.01479	5.6944e-07
Body mass index	31	-6.08142	1.24654e-09	-8.35603	7.91122e-17
Thrombocytes	40	-6.06625	1.3383e-09	1.26267	0.206733
Basophil counts	39	-6.06371	1.36414e-09	-2.98754	0.00281909
Free T3	43	6.04541	1.57778e-09	3.84211	0.000123719
HbA1c	65	-6.0432	1.59833e-09	-4.78021	1.79548e-06
HbA1c	33	-6.02638	1.76112e-09	-8.57737	1.23318e-17
Lymphocyte count	49	-6.01228	1.86586e-09	1.14387	0.252698
Waist circumference	25	-6.02834	1.9486e-09	-5.15735	3.1994e-07
Waist circumference	49	-6.00502	1.94969e-09	-4.53738	5.74636e-06
Lymphocyte count	23	6.06615	1.95361e-09	2.11372	0.0354626
Thyroid stimulating hormone	30	6.02633	1.97402e-09	2.24481	0.0249265
Glucose	62	-6.00193	2.02375e-09	-0.863599	0.387835
Monocyte counts	64	-6.00196	2.03627e-09	-2.90674	0.00366412
Body mass index	28	-5.9851	2.28751e-09	-7.16274	9.47258e-13
Body mass index	60	-5.95738	2.64404e-09	-1.6698	0.0949975
Thyroid stimulating hormone	29	5.97904	2.67207e-09	2.53849	0.0112512
Diastolic Blood Pressure	30	-5.95563	2.70477e-09	-11.0048	6.65308e-28
Monocyte counts	54	5.95239	2.71588e-09	-3.61194	0.000305709
Glucose	57	-5.95135	2.74247e-09	-4.71309	2.48221e-06
Potassium	45	-5.94606	2.78295e-09	-5.02969	4.9608e-07
Waist-to-hip ratio	39	-5.93518	3.0025e-09	-11.0566	2.93469e-28
Body mass index	30	-5.92784	3.20372e-09	-9.01434	2.64623e-19
Diastolic Blood Pressure	29	-5.92702	3.22934e-09	-11.7651	1.47147e-31
Glucose	63	-5.92346	3.28115e-09	-1.84386	0.065246
Monocyte counts	44	-5.91606	3.34414e-09	-1.62703	0.103751
Hip circumference	61	-5.9148	3.42823e-09	-2.24149	0.0250213
LDL-cholesterol	33	-5.8933	3.92757e-09	-9.24988	2.93148e-20
Glucose	58	-5.88999	3.97823e-09	-4.04918	5.18877e-05
Leukocytes	47	5.88099	4.13029e-09	-1.06443	0.28715
HbA1c	32	-5.88087	4.24177e-09	-8.91	6.49207e-19
Triglycerides	63	-5.85571	4.92005e-09	2.07914	0.0376385
Free T4	53	-5.83882	5.77111e-09	1.0662	0.28645
Hip circumference	60	-5.78075	7.6439e-09	-1.08078	0.279828
Waist-to-hip ratio	51	-5.76708	8.29313e-09	-5.70842	1.18294e-08
HbA1c	31	-5.76508	8.53843e-09	-7.77477	9.06498e-15
Apolipoprotein A1	36	-5.77452	8.75273e-09	-1.05858	0.28994
Triglycerides	57	-5.75641	8.82158e-09	1.94305	0.0520448
Waist circumference	60	-5.75568	8.86591e-09	-2.9877	0.00281929
Waist circumference	36	-5.74811	9.27904e-09	-12.4601	2.63612e-35
Triglycerides	64	-5.74019	9.80863e-09	2.56597	0.01031
Hip circumference	27	-5.7392	1.00863e-08	-5.14835	2.82089e-07
HDL-cholesterol	39	-5.72857	1.03244e-08	-2.50414	0.0122903
Urea	29	-5.73563	1.07238e-08	-3.27296	0.00108184
Albumin	48	-5.72265	1.08195e-08	8.12912	5.13833e-16
Monocyte counts	61	-5.71601	1.121e-08	-4.20686	2.61808e-05
Total cholesterol	56	-5.68796	1.31849e-08	2.67738	0.00743527
Waist-to-hip ratio	38	-5.68074	1.37043e-08	-12.3414	1.01959e-34
Hip circumference	28	-5.66498	1.53938e-08	-5.84117	5.62403e-09
Lymphocyte count	37	5.65983	1.5526e-08	1.52937	0.126209
Waist circumference	32	-5.65197	1.64021e-08	-11.3898	8.86422e-30
HDL-cholesterol	37	-5.6426	1.71464e-08	1.421	0.155354
HbA1c	34	-5.63345	1.81919e-08	-9.44751	4.56045e-21
HbA1c	25	-5.64182	1.97209e-08	-3.0609	0.00231426
Free T3	38	5.62246	2.03654e-08	4.47465	8.00929e-06
Length	42	5.61019	2.0477e-08	3.11609	0.00183633
Body mass index	59	-5.60851	2.09022e-08	-2.14534	0.0319555
Waist-to-hip ratio	40	-5.57477	2.51758e-08	-10.2079	2.31822e-24
Phosphorus	44	-5.56505	2.68595e-08	1.37905	0.167923
Gamma glutamyl transferase	54	-5.5693	2.71775e-08	-0.404474	0.685896
Potassium	37	-5.55915	2.77104e-08	-6.03246	1.68258e-09
Length	72	5.57048	2.85674e-08	3.28526	0.00103701
Glucose	35	-5.52061	3.46096e-08	-8.64353	6.52785e-18
Waist-to-hip ratio	29	-5.52055	3.50738e-08	-8.99149	3.40926e-19
Body mass index	27	-5.51856	3.59176e-08	-5.71943	1.18723e-08
Urea	28	-5.51421	3.86768e-08	-1.89505	0.0582713
Monocyte counts	38	-5.49584	3.96477e-08	-1.06835	0.285393
Hip circumference	29	-5.49077	4.14301e-08	-5.79227	7.37525e-09
Waist circumference	37	-5.48223	4.28882e-08	-10.8947	1.84971e-27
Body mass index	64	-5.47867	4.42141e-08	0.191902	0.847825
Apolipoprotein B100	39	-5.46906	4.82188e-08	-3.85418	0.000118967
Hip circumference	24	-5.47967	5.0351e-08	-4.11973	4.5116e-05
HbA1c	25	-5.46898	5.09255e-08	-4.02174	6.36643e-05
Mean Average Pressure	54	-5.44203	5.37064e-08	-1.95293	0.0508622
Waist-to-hip ratio	52	-5.44141	5.39771e-08	-5.71096	1.16334e-08
Mean Average Pressure	55	-5.43778	5.50249e-08	-2.62668	0.00863816
Urea	58	-5.42851	6.0359e-08	-3.61634	0.000304143
HbA1c	70	-5.43187	6.14306e-08	-3.01658	0.00258488
Body mass index	32	-5.41216	6.40289e-08	-8.63067	7.55606e-18
Potassium	38	-5.40519	6.58791e-08	-5.18532	2.20224e-07
Waist-to-hip ratio	28	-5.40022	6.92425e-08	-7.39858	1.69116e-13
Free T3	30	5.40978	7.04096e-08	3.26481	0.0011201
HbA1c	65	-5.38309	7.62161e-08	-4.56775	5.05072e-06
Neutrophil counts	63	-5.35121	8.96157e-08	-2.15601	0.0311149
Waist circumference	38	-5.34603	9.14426e-08	-8.77161	2.07877e-18
HDL-cholesterol	38	-5.34551	9.16804e-08	-0.617732	0.536767
Thyroid stimulating hormone	28	5.36529	9.19616e-08	4.01931	6.26933e-05
HDL-cholesterol	34	-5.34585	9.21916e-08	4.19466	2.76532e-05
Length	73	5.35872	9.445e-08	2.61788	0.00893179
Alkaline phosphatase	43	-5.34111	9.44829e-08	0.511597	0.60895
HbA1c	34	-5.33982	9.57545e-08	-8.88424	8.37656e-19
Mean Average Pressure	68	-5.34117	9.73389e-08	-0.342846	0.731735
Mean Average Pressure	34	-5.33212	9.92927e-08	-7.04239	2.05476e-12
Aspartate aminotransferase	43	-5.32257	1.04645e-07	0.514061	0.607226
Urea	27	-5.32756	1.11364e-07	-1.63668	0.101979
Waist-to-hip ratio	53	-5.30998	1.11591e-07	-6.12478	9.48921e-10
Eosinophil counts	39	-5.3044	1.14778e-07	-1.04468	0.296196
Pulse rate	51	5.30427	1.15503e-07	4.03946	5.41232e-05
Body mass index	35	-5.29658	1.20611e-07	-9.27686	2.22993e-20
Pulse rate	50	5.28498	1.27846e-07	3.24581	0.0011753
Apolipoprotein B100	40	-5.28904	1.29101e-07	-4.00101	6.46112e-05
Weight	28	-5.28363	1.31124e-07	-6.72077	2.07191e-11
Triglycerides	36	-5.27783	1.33375e-07	-7.16579	8.4315e-13
Thrombocytes	39	-5.27542	1.34384e-07	-0.473601	0.635794
Waist circumference	34	-5.27485	1.35945e-07	-12.242	3.94315e-34
Waist circumference	24	-5.29409	1.3838e-07	-6.6639	7.60704e-11
Potassium	36	-5.24831	1.56537e-07	-6.42208	1.42385e-10
Gamma glutamyl transferase	44	-5.24829	1.5661e-07	-3.86939	0.000110081
HbA1c	70	-5.25671	1.57712e-07	-3.32802	0.000887294
Glucose	29	-5.2465	1.59627e-07	-5.4127	6.49153e-08
Urea	30	-5.25266	1.59822e-07	-3.65051	0.000267328
Waist circumference	50	-5.24171	1.61645e-07	-3.27908	0.00104525
Hip circumference	26	-5.2399	1.70208e-07	-3.50633	0.000467098
Waist-to-hip ratio	30	-5.22439	1.79605e-07	-9.95199	3.78746e-23
Basophil counts	38	-5.22202	1.79819e-07	-3.35217	0.00080508
Erythrocytes	44	-5.21774	1.82664e-07	6.69979	2.15378e-11
Thyroid stimulating hormone	31	5.22997	1.8538e-07	1.53828	0.124176
Urea	59	-5.20714	2.0187e-07	-3.06237	0.00221732
Potassium	29	-5.19409	2.11741e-07	-4.41018	1.05471e-05
HDL-cholesterol	33	-5.18662	2.19066e-07	4.32926	1.51715e-05
Monocyte counts	65	-5.1831	2.24669e-07	-2.86883	0.00413423
Waist circumference	59	-5.17278	2.34694e-07	-2.92068	0.00350226
Hip circumference	31	-5.1735	2.35446e-07	-6.59738	4.52846e-11
Free T3	28	5.18915	2.37778e-07	2.11236	0.0349002
Free T3	27	5.19386	2.41269e-07	2.06938	0.0388539
HDL-cholesterol	35	-5.16718	2.42372e-07	3.0281	0.00246923
Apolipoprotein B100	35	-5.17995	2.42952e-07	-6.13727	1.04113e-09
Apolipoprotein A1	35	-5.17874	2.44287e-07	0.209571	0.834028
Triglycerides	31	5.16079	2.51964e-07	-4.17082	3.07564e-05
Potassium	44	-5.15512	2.55514e-07	-3.05565	0.00224928
Hip circumference	35	-5.15628	2.56991e-07	-6.15902	7.70577e-10
Mean Average Pressure	59	-5.15226	2.61871e-07	-1.79572	0.0725766
Neutrophil counts	69	-5.15802	2.63992e-07	-3.07978	0.00208896
Glucose	64	-5.15246	2.6408e-07	-2.02278	0.0431382
Body mass index	33	-5.15051	2.65588e-07	-9.46125	4.04666e-21
Hip circumference	59	-5.14272	2.75442e-07	-0.24646	0.805332
Albumin	60	5.13953	2.89467e-07	3.79014	0.000153794
Weight	29	-5.13191	2.94564e-07	-7.20305	6.75469e-13
Potassium	27	-5.13421	2.94828e-07	-2.17691	0.0295711
Apolipoprotein B100	36	-5.14095	2.96399e-07	-5.74887	1.05699e-08
Waist circumference	64	-5.12754	3.00779e-07	-1.31466	0.188667
Monocyte counts	70	-5.13201	3.05169e-07	-1.18585	0.235785
Waist circumference	33	-5.12094	3.10685e-07	-12.0617	3.51958e-33
Eosinophil counts	38	-5.11549	3.17631e-07	-2.25391	0.0242264
Total cholesterol	70	5.12429	3.18506e-07	3.08771	0.00203737
Waist circumference	52	-5.10356	3.38778e-07	-2.9868	0.00282773
Triglycerides	65	-5.09284	3.62272e-07	2.84148	0.00450558
Eosinophil counts	46	-5.08336	3.73505e-07	-1.10562	0.268908
Weight	35	-5.07972	3.85195e-07	-8.24905	1.86651e-16
Hip circumference	25	-5.08315	4.04635e-07	-3.56909	0.000380777
Waist circumference	41	-5.0515	4.42629e-07	-5.15221	2.61264e-07
Apolipoprotein A1	44	-5.04871	4.58831e-07	-4.32921	1.53119e-05
Glucose	30	-5.02005	5.28479e-07	-5.80164	6.90447e-09
Urea	60	-5.02373	5.30734e-07	-2.66767	0.00768331
Neutrophil counts	70	-5.01808	5.52996e-07	-2.63261	0.00852021
Free T3	36	5.01893	5.54269e-07	1.93142	0.0535724
Monocyte counts	66	-5.00372	5.80102e-07	-1.6867	0.0917236
Potassium	35	-4.99545	5.97257e-07	-6.89315	5.90258e-12
HbA1c	32	-4.99641	5.98782e-07	-8.26655	1.72239e-16
Haematocrit	41	-4.98808	6.1526e-07	0.834921	0.403777
Mean Average Pressure	56	-4.98458	6.30376e-07	-1.85864	0.0631151
Hip circumference	64	-4.98209	6.42676e-07	-2.57895	0.00993088
Triglycerides	62	-4.97864	6.5128e-07	2.15895	0.0308842
Albumin	44	4.97487	6.637e-07	9.75055	2.53546e-22
Erythrocytes	55	-4.95981	7.15445e-07	5.80152	6.8113e-09
Weight	27	-4.95709	7.39493e-07	-5.14163	2.91675e-07
Lymphocyte count	44	-4.94538	7.65227e-07	2.68667	0.00722415
Apolipoprotein A1	38	-4.95134	7.7673e-07	-2.4724	0.013496
Waist-to-hip ratio	36	-4.92816	8.43282e-07	-13.1468	4.51799e-39
Potassium	30	-4.92417	8.65559e-07	-4.91047	9.33366e-07
Glucose	32	-4.92247	8.71017e-07	-6.79893	1.14389e-11
Thrombocytes	55	4.91898	8.81679e-07	3.60369	0.000315544
Apolipoprotein A1	47	-4.91845	8.94791e-07	-4.35099	1.38624e-05
Waist circumference	53	-4.90326	9.54996e-07	-3.61361	0.000303777
Eosinophil counts	35	-4.90094	9.69833e-07	-2.6791	0.00739826
Neutrophil counts	71	-4.90875	9.72514e-07	-3.94514	8.20371e-05
Free T3	37	4.89099	1.05817e-06	2.81874	0.004864
Aspartate aminotransferase	55	-4.8789	1.10565e-06	0.179732	0.857376
Weight	31	-4.87074	1.1335e-06	-8.50808	2.18122e-17
Monocyte counts	68	-4.86977	1.16044e-06	-1.57715	0.114845
Free T3	29	4.87504	1.18042e-06	2.96873	0.00304504
Body mass index	34	-4.85499	1.22457e-06	-9.8232	1.2304e-22
Monocyte counts	60	-4.84606	1.27726e-06	-4.5721	4.90188e-06
Urea	35	-4.83891	1.35373e-06	-1.75842	0.0787729
Basophil counts	47	-4.82876	1.38215e-06	-2.31605	0.0205668
Monocyte counts	69	-4.83481	1.39262e-06	-1.86128	0.0627969
Waist-to-hip ratio	54	-4.82383	1.42526e-06	-6.32264	2.69928e-10
LDL-cholesterol	70	4.82822	1.44929e-06	3.12802	0.00177882
HDL-cholesterol	53	-4.81732	1.47392e-06	-5.05977	4.29428e-07
Apolipoprotein B100	38	-4.8186	1.51326e-06	-5.24432	1.72405e-07
Erythrocytes	36	4.81219	1.51457e-06	2.27297	0.0230552
Apolipoprotein A1	34	-4.80802	1.63265e-06	0.104444	0.91683
Eosinophil counts	37	-4.79368	1.65939e-06	-2.17326	0.0297895
Free T4	55	-4.7994	1.66134e-06	1.30781	0.191072
Waist circumference	39	-4.7854	1.72339e-06	-8.16282	3.66015e-16
Mean Average Pressure	58	-4.77631	1.80837e-06	-1.95675	0.0504113
Free T3	26	4.79986	1.8692e-06	1.51728	0.129919
Potassium	26	-4.7752	1.87052e-06	-2.90419	0.00373131
Mean Average Pressure	50	-4.76367	1.9232e-06	-3.73545	0.000188542
Free T3	34	4.76039	2.04202e-06	2.13299	0.033055
Thrombocytes	56	4.74727	2.0878e-06	3.22371	0.00127053
Sodium	43	-4.73532	2.2182e-06	-0.281144	0.778609
Potassium	25	-4.73868	2.30001e-06	-2.67196	0.00770454
Basophil counts	37	-4.72048	2.38151e-06	-2.26345	0.0236333
Neutrophil counts	56	4.71565	2.43931e-06	-0.834287	0.404145
Erythrocytes	32	4.71502	2.45719e-06	1.8349	0.0665671
Hip circumference	30	-4.70138	2.63e-06	-6.2589	4.15735e-10
Creatinine	70	-4.6973	2.76118e-06	-2.51964	0.0118088
Albumin	59	4.68608	2.88058e-06	2.28356	0.0224719
Hip circumference	23	-4.70541	2.92422e-06	-3.42385	0.000709626
Mean Average Pressure	52	-4.67404	2.9893e-06	-2.9431	0.00325934
Apolipoprotein B100	37	-4.68061	2.99982e-06	-5.88273	4.74113e-09
Waist circumference	51	-4.67337	2.99995e-06	-3.53474	0.000410649
Total cholesterol	32	-4.67406	3.00032e-06	-9.77663	2.02193e-22
HbA1c	66	-4.66991	3.09054e-06	-5.91523	3.54818e-09
Thyroid stimulating hormone	50	-4.67187	3.09453e-06	-1.46329	0.143511
Potassium	34	-4.6642	3.14251e-06	-6.63255	3.5358e-11
HbA1c	71	-4.66411	3.29808e-06	-2.1891	0.0287095
HbA1c	67	-4.65663	3.30856e-06	-5.16524	2.51725e-07
HbA1c	74	-4.66414	3.44157e-06	-2.81642	0.00494346
Apolipoprotein B100	55	-4.65167	3.44826e-06	-0.635026	0.525493
Albumin	47	-4.61636	3.95148e-06	9.26052	2.61698e-20
Pulse rate	31	4.60694	4.15246e-06	2.03858	0.0415341
Pulse rate	28	4.59959	4.32625e-06	1.23253	0.217829
Glucose	65	-4.59839	4.34699e-06	-1.98756	0.0469082
Apolipoprotein A1	46	-4.59252	4.46776e-06	-4.24924	2.18899e-05
Mean Average Pressure	53	-4.58924	4.49517e-06	-2.56265	0.0104061
Body mass index	65	-4.58882	4.54065e-06	0.649047	0.516332
Thyroid stimulating hormone	27	4.60184	4.56662e-06	3.60925	0.000327317
Monocyte counts	48	4.58264	4.6168e-06	-2.22044	0.0264028
Waist-to-hip ratio	37	-4.58292	4.63427e-06	-12.0562	3.33651e-33
Monocyte counts	71	-4.5841	4.77658e-06	-2.55683	0.0106259
Glucose	33	-4.57565	4.81235e-06	-7.26657	4.07104e-13
Creatinine	71	-4.5747	4.99939e-06	-2.98559	0.00286184
Body mass index	26	-4.56793	5.0933e-06	-4.61343	4.27493e-06
Alanine aminotransferase	43	-4.55844	5.21814e-06	1.98661	0.047006
Neutrophil counts	68	-4.55173	5.47222e-06	-2.38441	0.0171556
Free T3	31	4.55571	5.50933e-06	3.29887	0.000991624
Waist-to-hip ratio	27	-4.54743	5.56603e-06	-5.35938	9.05499e-08
Mean Average Pressure	33	-4.54267	5.6282e-06	-6.74068	1.69813e-11
Potassium	31	-4.53206	5.92926e-06	-5.97144	2.48066e-09
Diastolic Blood Pressure	72	4.5382	5.99084e-06	4.65693	3.4251e-06
Potassium	28	-4.52986	6.02028e-06	-3.38288	0.000724568
Potassium	33	-4.52807	6.0346e-06	-6.13146	9.18345e-10
Lymphocyte count	38	4.52541	6.08286e-06	0.930009	0.352391
Potassium	57	-4.52027	6.24076e-06	-3.0811	0.00206938
Leukocytes	30	4.51885	6.31211e-06	1.32854	0.184051
Alanine aminotransferase	55	-4.51793	6.41584e-06	2.22507	0.0261539
Urea	34	-4.51379	6.55688e-06	-2.33019	0.0198609
HbA1c	71	-4.50492	6.95741e-06	-2.64626	0.00819784
Waist circumference	40	-4.49104	7.13634e-06	-6.42328	1.38666e-10
Pulse rate	52	4.48548	7.34927e-06	4.26497	2.02256e-05
Neutrophil counts	62	-4.48556	7.35719e-06	-1.67683	0.0936155
Glucose	28	-4.48214	7.53002e-06	-4.62281	3.90723e-06
Weight	30	-4.47799	7.64567e-06	-8.28989	1.38993e-16
Potassium	24	-4.48691	7.80914e-06	-2.1659	0.0308519
Potassium	32	-4.4703	7.91825e-06	-6.09815	1.1344e-09
Eosinophil counts	36	-4.4611	8.24476e-06	-2.38797	0.0169655
Apolipoprotein A1	42	-4.46065	8.34747e-06	-3.9022	9.70022e-05
Uric acid	55	-4.45869	8.46332e-06	-0.126389	0.899433
Triglycerides	61	-4.45236	8.58199e-06	3.57861	0.000347458
Free T3	25	4.49103	8.6467e-06	0.371819	0.710363
Pulse rate	65	4.45186	8.65225e-06	3.85357	0.000117588
Free T3	44	4.43745	9.25112e-06	5.10625	3.41866e-07
Apolipoprotein A1	45	-4.4328	9.47226e-06	-4.72801	2.33848e-06
Body mass index	25	-4.43419	9.71398e-06	-3.49023	0.000510397
Thrombocytes	38	-4.42503	9.72333e-06	-2.94061	0.00328384
Erythrocytes	33	4.42333	9.84094e-06	2.19349	0.0283047
Erythrocytes	34	4.42046	9.96523e-06	2.46205	0.0138373
Haematocrit	40	-4.41251	1.02817e-05	0.141508	0.887471
Apolipoprotein A1	37	-4.41396	1.05569e-05	-1.424	0.154605
Leukocytes	28	4.4026	1.08826e-05	0.298225	0.765548
Monocyte counts	28	4.39637	1.1207e-05	2.25856	0.0239675
Albumin	62	4.38578	1.19249e-05	4.3257	1.57623e-05
Glucose	31	-4.38148	1.19411e-05	-5.29997	1.19719e-07
Mean Average Pressure	57	-4.37898	1.20335e-05	-1.68063	0.0928747
Lymphocyte count	43	-4.37658	1.21119e-05	3.57832	0.000346869
Lymphocyte count	74	4.39067	1.21278e-05	2.6661	0.00777158
Neutrophil counts	65	-4.37358	1.24077e-05	-1.885	0.0594782
Free T3	24	4.41356	1.29581e-05	0.468463	0.640155
Weight	24	-4.37377	1.30924e-05	-4.33258	1.8121e-05
Weight	23	-4.37828	1.33276e-05	-3.32448	0.00100206
Pulse rate	30	4.3505	1.37701e-05	1.80395	0.0712912
Mean Average Pressure	51	-4.34832	1.38543e-05	-2.46972	0.0135452
Glucose	34	-4.34346	1.41731e-05	-8.34858	8.13096e-17
Haematocrit	56	-4.34228	1.42273e-05	2.00864	0.0446087
Monocyte counts	67	-4.33833	1.46564e-05	-2.10591	0.0352704
Pulse rate	29	4.32316	1.56088e-05	1.42279	0.154861
Phosphorus	24	4.35506	1.57813e-05	6.14218	4.75522e-09
Uric acid	43	-4.31442	1.61593e-05	2.22263	0.0262732
Waist-to-hip ratio	55	-4.31218	1.62952e-05	-5.69294	1.29031e-08
Body mass index	36	-4.3047	1.68781e-05	-9.97415	2.71748e-23
Triglycerides	58	-4.30152	1.71091e-05	2.49146	0.012742
Eosinophil counts	47	-4.28529	1.83196e-05	-1.02699	0.30444
Length	74	4.2849	1.94325e-05	2.87139	0.00415124
HDL-cholesterol	32	-4.2725	1.95514e-05	3.88414	0.000103708
Triglycerides	30	4.27167	1.96423e-05	-5.11678	3.20569e-07
Albumin	63	4.26255	2.08533e-05	3.87115	0.0001111
Free T3	35	4.25897	2.12848e-05	1.76067	0.0784489
Potassium	56	-4.2509	2.14666e-05	-3.26851	0.00108572
Apolipoprotein A1	48	-4.25179	2.15567e-05	-3.94313	8.18205e-05
Diastolic Blood Pressure	49	-4.24746	2.1731e-05	-5.06056	4.23873e-07
Neutrophil counts	64	-4.23612	2.30027e-05	-1.91655	0.055337
Thrombocytes	57	4.23536	2.30039e-05	3.85778	0.000115323
HbA1c	73	-4.24528	2.32363e-05	-3.11067	0.00190753
Gamma glutamyl transferase	43	-4.23237	2.33412e-05	-2.50419	0.0122963
Diastolic Blood Pressure	27	-4.23369	2.34074e-05	-9.78257	2.91041e-22
Neutrophil counts	67	-4.23318	2.34714e-05	-2.5746	0.0100686
Apolipoprotein A1	40	-4.23053	2.37992e-05	-3.54502	0.00039844
Free T3	33	4.23325	2.39144e-05	2.55815	0.010604
Waist circumference	23	-4.24239	2.43654e-05	-4.83101	2.20715e-06
Erythrocytes	43	-4.2199	2.45392e-05	5.15155	2.61481e-07
Basophil counts	36	-4.22037	2.46013e-05	-2.60791	0.00912688
Waist circumference	71	-4.21874	2.53925e-05	-1.14035	0.254249
HbA1c	66	-4.20989	2.60477e-05	-5.61017	2.15403e-08
Neutrophil counts	66	-4.19916	2.72152e-05	-1.21717	0.223597
Neutrophil counts	72	-4.19575	2.83127e-05	-1.49422	0.13528
Urea	61	-4.18835	2.8788e-05	-3.15831	0.00160426
Body mass index	58	-4.18412	2.88489e-05	-1.67214	0.0945353
Body mass index	24	-4.19438	2.9023e-05	-5.31413	1.66513e-07
Lymphocyte count	76	4.19468	3.11318e-05	3.23997	0.00127307
Creatinine	69	-4.1701	3.12436e-05	-1.71348	0.0867284
HbA1c	74	-4.17537	3.16317e-05	-2.96188	0.00311509
Weight	26	-4.16551	3.18012e-05	-2.93793	0.00335236
Glucose	27	-4.16058	3.22959e-05	-4.54423	5.74478e-06
Urea	26	-4.16937	3.24508e-05	-0.627288	0.53068
Total cholesterol	69	4.14586	3.47015e-05	4.67133	3.11746e-06
Monocyte counts	72	-4.13661	3.66463e-05	-1.24211	0.21435
Weight	34	-4.12927	3.67278e-05	-8.89025	7.56715e-19
Waist circumference	54	-4.12772	3.68818e-05	-3.81462	0.00013736
HbA1c	67	-4.12796	3.7388e-05	-5.26357	1.49796e-07
Monocyte counts	29	4.11754	3.8752e-05	2.2572	0.0240392
HbA1c	73	-4.12556	3.88622e-05	-3.51417	0.000454402
Phosphorus	23	4.16089	3.92004e-05	3.58584	0.000478576
LDL-cholesterol	57	-4.10651	4.04603e-05	3.28117	0.0010382
Weight	32	-4.10648	4.05666e-05	-8.84165	1.19092e-18
Thyroid stimulating hormone	26	4.11382	4.20013e-05	3.31165	0.0010024
Glucose	66	-4.08653	4.44946e-05	-2.56274	0.0104155
Apolipoprotein A1	43	-4.07051	4.75855e-05	-3.90351	9.63622e-05
LDL-cholesterol	32	-4.06054	4.94099e-05	-9.88647	6.89414e-23
Hip circumference	34	-4.05281	5.10428e-05	-6.47477	1.01234e-10
HbA1c	24	-4.06169	5.15003e-05	-2.06544	0.0394739
Weight	38	-4.04901	5.17431e-05	-4.07529	4.63484e-05
Weight	25	-4.05571	5.17865e-05	-2.73189	0.00644598
Waist circumference	56	-4.04822	5.19602e-05	-2.47174	0.0134663
Eosinophil counts	45	-4.04665	5.21177e-05	-0.333632	0.738661
Glucose	26	-4.0473	5.29115e-05	-5.14471	2.99068e-07
Waist circumference	65	-4.03455	5.53346e-05	-0.198821	0.842409
Hip circumference	33	-4.033	5.55603e-05	-7.05519	1.89011e-12
Systolic Blood Pressure	70	-4.03027	5.71209e-05	-2.31496	0.0206909
Potassium	40	-4.00873	6.13159e-05	-2.577	0.00997846
Thyroid stimulating hormone	59	-4.00758	6.28212e-05	-2.88852	0.00390903
Neutrophil counts	44	3.99313	6.54073e-05	-0.176633	0.859799
Albumin	61	3.99144	6.69868e-05	4.86514	1.20832e-06
Total cholesterol	71	3.98225	7.01792e-05	3.5277	0.000427348
Leukocytes	29	3.96692	7.35318e-05	0.779346	0.435813
Waist circumference	55	-3.95621	7.6592e-05	-3.3622	0.000776675
LDL-cholesterol	69	3.95027	7.96748e-05	4.39716	1.13303e-05
Phosphorus	29	3.94744	8.09473e-05	5.38338	8.17876e-08
Creatinine	58	-3.94072	8.17378e-05	-2.34454	0.0190749
Phosphorus	28	3.9455	8.19625e-05	5.23775	1.86436e-07
Diastolic Blood Pressure	73	3.94373	8.32765e-05	4.69895	2.83957e-06
Apolipoprotein A1	39	-3.93911	8.33083e-05	-2.93026	0.00341611
Mean Average Pressure	69	-3.92818	8.72714e-05	0.920393	0.357439
Waist-to-hip ratio	35	-3.91893	8.95634e-05	-12.1738	8.7438e-34
Glucose	67	-3.9182	9.05697e-05	-2.40894	0.0160424
Glucose	68	-3.91787	9.09139e-05	-2.32017	0.0203881
Free T3	32	3.91594	9.26709e-05	3.29199	0.00101536
Systolic Blood Pressure	34	-3.907	9.40913e-05	-1.52386	0.127585
Potassium	23	-3.92073	9.50149e-05	-2.14685	0.0326572
HbA1c	24	-3.90837	9.84922e-05	-1.76602	0.0783191
Waist-to-hip ratio	26	-3.89051	0.000101941	-5.29306	1.3636e-07
Waist-to-hip ratio	31	-3.88227	0.000104366	-9.62482	8.90629e-22
Pulse rate	37	3.8793	0.000105345	-1.50553	0.132226
Thyroid stimulating hormone	37	-3.88116	0.00010624	-0.390569	0.696153
HbA1c	72	-3.88182	0.000107605	-2.93586	0.00337519
Phosphorus	25	3.8835	0.000111722	5.10072	5.92011e-07
Triglycerides	28	3.85782	0.000115634	-5.05101	4.5908e-07
Lymphocyte count	73	3.86305	0.000116125	3.20796	0.00136472
Hip circumference	32	-3.85311	0.000117528	-5.84497	5.31065e-09
Diastolic Blood Pressure	28	-3.84051	0.000124033	-10.9333	1.93464e-27
Erythrocytes	37	3.83512	0.0001262	2.82228	0.00477943
Diastolic Blood Pressure	25	-3.83879	0.000127268	-9.23001	2.29028e-19
Potassium	39	-3.83128	0.000128017	-4.53831	5.73542e-06
Apolipoprotein A1	41	-3.83252	0.000128461	-3.5697	0.000362177
Hip circumference	37	-3.82832	0.000129734	-4.66306	3.16483e-06
Body mass index	42	-3.82467	0.000131346	-1.8149	0.06956
Free T3	23	3.85188	0.000147736	1.36243	0.176674
Monocyte counts	45	-3.7888	0.00015174	-2.7475	0.00601139
Weight	36	-3.78681	0.000153486	-8.42969	4.08748e-17
Thrombocytes	46	-3.78502	0.000154052	-0.696307	0.486246
Apolipoprotein A1	51	-3.78747	0.000155908	-0.367084	0.713602
Urea	33	-3.77888	0.000160125	-3.17271	0.00152596
Lymphocyte count	75	3.78853	0.000160722	2.47804	0.0134216
High sensitivity C-reactive protein	24	3.78358	0.000170457	-1.7087	0.0891357
Length	41	3.75371	0.00017478	2.33072	0.0197835
Waist-to-hip ratio	32	-3.75143	0.000177107	-11.4319	5.53061e-30
Monocyte counts	59	-3.74654	0.00018022	-4.23846	2.27603e-05
Thyroid stimulating hormone	25	3.7604	0.000185252	2.65605	0.0084304
High sensitivity C-reactive protein	31	3.74301	0.00018568	-3.28818	0.00102624
Hip circumference	65	-3.73626	0.000188354	-1.41345	0.157575
HbA1c	68	-3.7319	0.000192812	-4.7682	1.93552e-06
Free T4	52	-3.73251	0.000193007	1.53777	0.124265
Weight	63	-3.71997	0.000200507	3.39879	0.000680369
Lymphocyte count	51	-3.71948	0.000200705	1.01586	0.309729
Body mass index	37	-3.71472	0.000204429	-8.86479	9.22145e-19
Neutrophil counts	25	-3.71926	0.000205483	-3.04179	0.00243493
Sodium	66	3.70177	0.000221206	-0.998835	0.318029
Waist circumference	58	-3.68743	0.00022761	-2.41783	0.0156355
Thyroid stimulating hormone	32	3.68805	0.000231294	1.12805	0.259465
Haematocrit	39	-3.68112	0.000233043	-1.26305	0.206601
Lymphocyte count	50	-3.67707	0.000236934	0.947131	0.343597
Leukocytes	31	3.67717	0.000237403	0.955038	0.339596
Monocyte counts	30	3.67443	0.00024009	1.75354	0.0795627
Thyroid stimulating hormone	60	-3.66411	0.000252649	-3.46977	0.000531075
Free T4	39	3.66075	0.000254754	2.44362	0.0146019
HbA1c	68	-3.66043	0.000255801	-4.73106	2.33628e-06
Body mass index	57	-3.65107	0.000262361	-2.48248	0.0130675
Body mass index	38	-3.65052	0.000262764	-6.04828	1.52221e-09
Urea	71	-3.66365	0.000264309	-1.64896	0.0996291
Mean Average Pressure	32	-3.63711	0.000277353	-5.65196	1.65125e-08
High sensitivity C-reactive protein	30	3.64019	0.000277886	-3.79864	0.000150327
Weight	37	-3.63567	0.000278524	-6.43349	1.31518e-10
Apolipoprotein A1	29	3.64122	0.000279627	0.205584	0.83715
Monocyte counts	37	-3.63297	0.00028146	-0.410967	0.681107
Triglycerides	29	3.62701	0.000288816	-5.39309	7.23665e-08
Leukocytes	63	-3.62332	0.000292482	-1.79428	0.072808
Leukocytes	69	-3.62071	0.000298097	-1.3164	0.188133
Erythrocytes	35	3.61534	0.000301495	1.83819	0.0660743
Pulse rate	64	3.6132	0.000304319	3.50918	0.000452375
Hip circumference	56	-3.61199	0.000305203	0.55208	0.580909
HbA1c	69	-3.6112	0.000310362	-3.92601	8.86305e-05
Pulse rate	53	3.60049	0.000318933	4.22759	2.38785e-05
Albumin	70	3.60671	0.000325071	2.26509	0.0238142
Potassium	41	-3.59463	0.000325697	-2.74601	0.00604082
Thyroid stimulating hormone	49	-3.59627	0.000325863	-1.97392	0.0484686
Triglycerides	59	-3.58836	0.000334219	2.66671	0.00767514
Triglycerides	66	-3.58834	0.000335628	1.92262	0.0545841
Total cholesterol	68	3.58883	0.000336174	5.25401	1.57179e-07
Alkaline phosphatase	42	-3.57988	0.000345543	-0.150586	0.880307
Diastolic Blood Pressure	23	-3.58933	0.000349356	-6.94612	2.31056e-11
Phosphorus	27	3.57877	0.000354227	4.85797	1.37027e-06
Phosphorus	55	-3.56496	0.000367802	1.46636	0.142659
Body mass index	46	-3.561	0.000370125	-3.67	0.000243239
HbA1c	69	-3.55969	0.00037677	-4.2663	2.05046e-05
Pulse rate	24	3.56196	0.000380767	1.99031	0.0471637
Triglycerides	60	-3.55364	0.000381577	3.01258	0.00259847
Hip circumference	36	-3.54861	0.000389026	-5.80041	6.88341e-09
Leukocytes	32	3.54436	0.000395769	0.809244	0.418404
Free T4	51	-3.54229	0.000402761	0.603854	0.546013
Body mass index	23	-3.54972	0.000405198	-3.56779	0.000420743
Erythrocytes	56	-3.5285	0.000419624	5.01297	5.47481e-07
Weight	62	-3.52534	0.000424902	4.1608	3.20501e-05
Neutrophil counts	37	-3.51246	0.000445771	-2.98489	0.0028451
Potassium	43	-3.48872	0.000486281	-3.17661	0.00149299
Urea	70	-3.49757	0.000491165	-1.78036	0.0754383
Calcium	43	-3.48209	0.000499687	3.32109	0.000901322
Neutrophil counts	57	3.47784	0.000507441	-0.621211	0.534479
Total cholesterol	57	-3.47424	0.000514275	3.64691	0.000267099
Thrombocytes	71	3.46913	0.000530635	1.91613	0.0554708
Waist circumference	57	-3.46272	0.000536766	-3.0606	0.00221627
Alkaline phosphatase	56	-3.46314	0.000539616	-1.0823	0.279216
Neutrophil counts	38	-3.45708	0.000547871	-2.50706	0.0121914
LDL-cholesterol	68	3.4577	0.000550433	5.01335	5.59992e-07
Weight	33	-3.45091	0.00056144	-9.34197	1.24151e-20
Thrombocytes	48	3.44553	0.000570979	-0.112023	0.910807
Phosphorus	26	3.45294	0.000572242	4.86307	1.46915e-06
Waist circumference	72	-3.44691	0.000578373	-2.62482	0.0087348
Sodium	65	3.43368	0.000607476	0.177436	0.859185
Apolipoprotein B100	34	-3.43233	0.000610089	-5.85216	5.80281e-09
Apolipoprotein B100	56	-3.4257	0.000622738	0.503099	0.614956
Creatinine	57	-3.41695	0.00063557	-1.9145	0.0555917
Body mass index	43	-3.41349	0.000642563	-2.88743	0.00388945
Albumin	64	3.41717	0.000642743	3.70759	0.000214307
Lymphocyte count	53	-3.40491	0.000664086	1.95748	0.0503257
Apolipoprotein B100	33	-3.4065	0.000671134	-6.25855	4.91082e-10
Lymphocyte count	72	3.39863	0.000690308	2.65014	0.00811458
Length	33	3.39117	0.000699169	-1.34151	0.179798
Sodium	24	3.40882	0.000701582	1.75378	0.0810419
Thrombocytes	58	3.38707	0.000708891	5.52417	3.41393e-08
Apolipoprotein A1	27	3.39412	0.000712409	-1.64256	0.100901
LDL-cholesterol	71	3.38619	0.000719359	3.42512	0.000625457
Triglycerides	35	-3.38295	0.000719929	-6.27409	3.70989e-10
Urea	32	-3.37936	0.000734599	-2.57393	0.0101079
Albumin	72	3.39151	0.000739931	0.735627	0.46227
Neutrophil counts	39	-3.37098	0.000751018	-1.7484	0.0804246
Creatinine	72	-3.37375	0.000755447	-4.03622	5.66808e-05
Leukocytes	46	3.36624	0.000763123	-2.35848	0.0183606
Pulse rate	32	3.36271	0.00077543	1.48269	0.138205
Creatinine	41	-3.35568	0.000793301	-2.36278	0.0181533
Thyroid stimulating hormone	38	-3.35671	0.000797212	0.371828	0.710054
Diastolic Blood Pressure	26	-3.35044	0.000815269	-9.67037	1.37803e-21
Neutrophil counts	73	-3.34503	0.000839413	-1.90435	0.0570493
Thyroid stimulating hormone	48	-3.33448	0.000859545	-1.17004	0.24205
Creatinine	68	-3.32873	0.000880516	-2.1993	0.0279214
Leukocytes	70	-3.3269	0.000888912	-1.25868	0.208253
Free T4	56	-3.32631	0.000890162	1.65193	0.0986952
HbA1c	72	-3.32214	0.000909987	-3.82612	0.000134722
Pulse rate	54	3.31594	0.000916037	3.12743	0.00176946
Glucose	71	-3.30234	0.000972616	-0.803772	0.421614
Hip circumference	38	-3.29373	0.000991415	-1.45854	0.144728
Body mass index	44	-3.29008	0.0010031	-2.54347	0.0109848
Pulse rate	66	3.2799	0.0010449	3.26763	0.00109174
Diastolic Blood Pressure	24	-3.2847	0.00104632	-7.3979	6.44981e-13
Albumin	39	3.2774	0.00105324	7.8886	3.78116e-15
Urea	31	-3.27407	0.00107106	-2.84811	0.00443349
Apolipoprotein A1	28	3.27497	0.00108191	-0.207655	0.835543
Leukocytes	71	-3.26896	0.00109326	-2.22479	0.0261886
Phosphorus	63	3.25452	0.0011487	0.0234474	0.981295
Neutrophil counts	35	-3.25062	0.00115564	-3.94526	8.04534e-05
Phosphorus	35	3.25196	0.00115581	6.46271	1.19285e-10
Neutrophil counts	74	-3.25379	0.00116333	-1.57938	0.114493
Weight	51	3.24776	0.00116675	2.88526	0.00392198
Thrombocytes	29	3.24091	0.00119724	-0.839225	0.401383
Albumin	71	3.24972	0.00120041	1.72977	0.0841684
Phosphorus	61	3.23294	0.0012363	-1.64092	0.100929
HDL-cholesterol	71	3.22644	0.00126904	0.257179	0.797063
Sodium	67	3.22793	0.00127277	0.0640154	0.948968
Apolipoprotein A1	50	-3.21757	0.00130653	-1.38825	0.165198
Free T4	37	3.21364	0.00132479	2.06883	0.0386808
Lymphocyte count	52	-3.21098	0.00132668	0.953648	0.340291
Triglycerides	32	3.20456	0.00135794	-5.20151	2.03639e-07
Body mass index	56	-3.19958	0.00138016	-1.95539	0.0505723
Thrombocytes	28	3.1995	0.00138408	-0.469444	0.638779
Hip circumference	58	-3.19646	0.00139515	0.132212	0.89482
Hip circumference	70	-3.1879	0.00144777	0.287001	0.774132
Albumin	58	3.18572	0.00145532	3.88928	0.000102874
Total cholesterol	67	3.18491	0.00145771	5.92942	3.27987e-09
Neutrophil counts	24	-3.1825	0.00149543	-4.08066	5.34574e-05
Basophil counts	35	-3.17491	0.00150359	-2.35119	0.0187392
Pulse rate	38	3.16638	0.0015471	-0.587646	0.556784
Glucose	25	-3.1674	0.00156033	-4.0934	4.70621e-05
Glucose	70	-3.16553	0.00156442	-1.7888	0.0737636
Phosphorus	62	3.15901	0.00159764	-0.555466	0.578622
Hip circumference	71	-3.15685	0.0016131	-0.816974	0.414022
Erythrocytes	38	3.15397	0.00161443	2.7992	0.00513363
Waist circumference	70	-3.15425	0.00162439	-1.06939	0.284982
Thyroid stimulating hormone	61	-3.15456	0.00162459	-1.25561	0.209391
Free T4	57	-3.14345	0.00168541	1.09698	0.272771
Uric acid	61	-3.14272	0.00168793	0.760257	0.447167
Thrombocytes	37	-3.13978	0.00169511	-3.27076	0.00107682
Weight	68	3.14099	0.00169515	6.24275	4.74173e-10
Length	76	3.15064	0.00170356	1.61399	0.107098
Total cholesterol	74	3.14214	0.00170903	2.67983	0.0074578
Pulse rate	23	3.14298	0.00172885	2.41193	0.0165022
Basophil counts	52	3.13243	0.00173833	0.0240881	0.980783
Uric acid	57	-3.13278	0.00174449	1.99945	0.0456579
Phosphorus	30	3.13094	0.00175896	5.38385	8.02541e-08
Systolic Blood Pressure	71	-3.11476	0.00186144	-1.90135	0.0573795
Urea	62	-3.11007	0.00188717	-3.73554	0.00019125
Urea	69	-3.11283	0.00189863	-2.30488	0.0214122
Alanine aminotransferase	64	3.09965	0.0019587	2.87628	0.00406361
Eosinophil counts	30	3.09432	0.00198021	0.692464	0.488674
HbA1c	76	-3.10818	0.00198478	-2.6991	0.00723271
Free T4	38	3.09449	0.00198718	1.50619	0.132147
Creatinine	60	-3.08599	0.002034	-3.69457	0.000221709
Urea	68	-3.08857	0.00205126	-2.97214	0.00302679
High sensitivity C-reactive protein	69	-3.08599	0.00207385	-2.84133	0.00459828
Creatinine	40	-3.07612	0.00210061	-2.93101	0.00338511
Glucose	23	-3.08042	0.0021289	-2.83849	0.00486556
Phosphorus	36	3.06555	0.00218642	6.54303	7.00019e-11
Leukocytes	68	-3.06349	0.00220202	-1.03175	0.302253
Diastolic Blood Pressure	62	-3.06023	0.00221769	2.99533	0.00274999
Body mass index	39	-3.05103	0.00228478	-4.85837	1.20141e-06
Potassium	42	-3.05073	0.0022858	-2.42151	0.0154688
Neutrophil counts	27	-3.03908	0.00238631	-2.76033	0.00581397
Pulse rate	45	3.03075	0.002442	2.84183	0.00449069
Glucose	24	-3.03468	0.00245152	-3.54416	0.000436078
Length	32	3.02957	0.00245683	-1.00047	0.317121
Erythrocytes	31	3.02084	0.00252896	1.87507	0.0608298
Eosinophil counts	40	-3.02032	0.00252915	0.245012	0.806452
Diastolic Blood Pressure	64	-3.02017	0.00253442	1.00125	0.316744
Triglycerides	71	-3.01375	0.00260467	2.33383	0.0196812
High sensitivity C-reactive protein	32	3.01209	0.00261814	-2.88682	0.00393163
Thyroid stimulating hormone	24	3.01376	0.00272028	1.6742	0.0961429
Phosphorus	60	2.9995	0.0027219	-2.42557	0.015349
Phosphorus	37	2.99847	0.002727	5.57295	2.69327e-08
Eosinophil counts	41	-2.99694	0.0027308	0.610031	0.541852
Diastolic Blood Pressure	70	2.99354	0.00277987	5.81205	6.85615e-09
Erythrocytes	30	2.98654	0.00283073	1.19858	0.230739
Neutrophil counts	26	-2.98105	0.00289342	-2.71416	0.0067177
Thyroid stimulating hormone	51	-2.98109	0.00289635	-1.25406	0.209974
Basophil counts	34	-2.97654	0.002923	-1.79738	0.0723173
Eosinophil counts	29	2.97238	0.00296568	-0.252104	0.800971
Sodium	23	2.98963	0.00297975	0.992987	0.322604
Leukocytes	56	2.96558	0.00302758	-0.610813	0.541341
Body mass index	45	-2.96373	0.00304231	-3.98678	6.72444e-05
Leukocytes	62	-2.95759	0.00310797	-1.8446	0.065133
Waist-to-hip ratio	56	-2.95296	0.00315403	-5.15444	2.60469e-07
Phosphorus	34	2.95382	0.00315808	6.14748	8.93007e-10
Weight	61	-2.95029	0.00318194	4.29477	1.76918e-05
Waist-to-hip ratio	61	-2.95016	0.00318313	-1.51332	0.130236
Free T3	45	2.94724	0.00321686	5.43577	5.72312e-08
LDL-cholesterol	27	-2.94579	0.00323736	-8.20268	3.50223e-16
High sensitivity C-reactive protein	29	2.94637	0.00324759	-4.32821	1.5995e-05
Pulse rate	35	2.9439	0.00324866	-0.538981	0.589916
Gamma glutamyl transferase	37	-2.94257	0.00326969	-5.84755	5.42968e-09
Pulse rate	44	2.93902	0.00329572	3.88323	0.000103476
High sensitivity C-reactive protein	28	2.94221	0.00329596	-4.10512	4.32895e-05
Mean Average Pressure	31	-2.93928	0.0032991	-5.96594	2.5617e-09
Eosinophil counts	43	-2.9382	0.00330477	0.806648	0.419882
Weight	52	2.93197	0.0033749	3.96908	7.27808e-05
LDL-cholesterol	74	2.93341	0.00340114	2.16808	0.0303307
Diastolic Blood Pressure	71	2.92194	0.00350784	4.5208	6.45913e-06
High sensitivity C-reactive protein	25	2.92822	0.003514	-2.64605	0.00858424
Neutrophil counts	29	-2.91414	0.00357842	-1.93124	0.0535108
Waist circumference	73	-2.91689	0.00358105	-2.70451	0.00691008
Waist-to-hip ratio	62	-2.90527	0.00367751	-1.05103	0.293276
Pulse rate	49	2.9024	0.00370764	3.11265	0.00185811
Eosinophil counts	28	2.89975	0.00374911	-0.220961	0.825135
High sensitivity C-reactive protein	50	2.89635	0.0037928	-0.59779	0.55002
Neutrophil counts	58	2.88865	0.00387666	-0.50774	0.61165
Body mass index	66	-2.88371	0.00394565	0.221075	0.825042
Creatinine	59	-2.88006	0.00398375	-3.01551	0.00257343
Leukocytes	41	-2.87909	0.00399283	2.19363	0.0282791
Hip circumference	57	-2.87932	0.00399303	-0.399588	0.689471
Pulse rate	48	2.87668	0.00402258	2.23445	0.0254668
Apolipoprotein A1	52	-2.87737	0.00404434	0.0104095	0.991696
Albumin	69	2.8764	0.00409478	1.54478	0.122765
Basophil counts	51	2.86967	0.00411772	0.373995	0.708419
Phosphorus	32	2.86926	0.00414055	5.16117	2.63526e-07
Neutrophil counts	61	-2.86489	0.00418008	-1.92783	0.0539119
Leukocytes	67	-2.86048	0.00424852	-1.14117	0.25386
Alanine aminotransferase	25	-2.85926	0.0043527	0.0341714	0.972761
Diastolic Blood Pressure	65	-2.85216	0.00435564	2.02922	0.0424796
HbA1c	75	-2.85255	0.00444932	-2.61004	0.00926058
HbA1c	76	-2.85269	0.00448636	-2.48209	0.0133902
High sensitivity C-reactive protein	60	-2.84122	0.0045188	-2.79373	0.00524722
Monocyte counts	23	2.84345	0.00456898	-0.153524	0.878097
Weight	53	2.82891	0.00467827	3.47661	0.000510416
Creatinine	37	-2.82272	0.00477004	-3.19083	0.0014237
Pulse rate	25	2.8221	0.00481918	0.830446	0.406549
Hip circumference	53	-2.81858	0.00483146	0.57093	0.568063
Body mass index	41	-2.81528	0.00487879	-1.79417	0.0728103
Body mass index	40	-2.80807	0.00499008	-3.25356	0.001143
Uric acid	58	-2.80459	0.0050633	2.77207	0.00560727
Systolic Blood Pressure	75	-2.80924	0.00506865	0.799307	0.424365
Phosphorus	31	2.79841	0.00516633	4.8941	1.05055e-06
Uric acid	56	-2.78982	0.00529928	1.51054	0.131021
Pulse rate	47	2.78607	0.0053391	1.02846	0.303746
Mean Average Pressure	29	-2.78656	0.00534126	-6.98802	3.144e-12
Thrombocytes	70	2.78385	0.00540622	2.66132	0.00782869
Weight	54	2.77981	0.00544732	2.81821	0.00484025
Waist-to-hip ratio	34	-2.77732	0.00549239	-11.6775	3.11328e-31
HbA1c	23	-2.78132	0.00553061	0.0843875	0.932812
Potassium	66	-2.7743	0.00555172	-3.02782	0.00247587
Thrombocytes	72	2.77464	0.00557458	3.3554	0.000808064
HDL-cholesterol	56	2.76789	0.00565153	-1.56897	0.116694
Free T4	36	2.76475	0.00573643	1.84323	0.0654502
Neutrophil counts	31	-2.76322	0.00573731	-2.40869	0.0160394
Phosphorus	33	2.76392	0.00574111	5.362	8.88568e-08
Thyroid stimulating hormone	46	-2.75057	0.00596418	-1.96184	0.0498372
Calcium	29	2.75004	0.00599625	2.76124	0.00580838
Thyroid stimulating hormone	58	-2.74639	0.00606113	-3.36256	0.000785468
Pulse rate	27	2.74364	0.00609999	0.80392	0.421515
LDL-cholesterol	67	2.74074	0.00615347	6.13288	9.4125e-10
Diastolic Blood Pressure	63	-2.73706	0.0062115	2.12681	0.033468
Thyroid stimulating hormone	47	-2.73558	0.00624268	-1.19557	0.231922
Free T3	67	2.73351	0.00635389	1.61889	0.105805
Urea	25	-2.73399	0.00638957	0.256422	0.797788
Calcium	56	-2.72209	0.00651576	0.509888	0.610171
Apolipoprotein A1	33	-2.71259	0.00673208	0.47192	0.637046
Eosinophil counts	71	-2.70975	0.00677744	-1.0381	0.29933
Aspartate aminotransferase	42	-2.70608	0.0068212	-0.728412	0.466389
Monocyte counts	26	2.7067	0.00683013	1.9407	0.0524673
LDL-cholesterol	26	-2.70632	0.00683714	-6.70933	2.6717e-11
Phosphorus	39	2.70012	0.0069496	2.44591	0.0144876
Pulse rate	36	2.69964	0.00695264	-1.15672	0.247421
Thyroid stimulating hormone	36	-2.69807	0.0070206	0.268448	0.788382
Triglycerides	67	-2.69026	0.00716346	4.16087	3.23098e-05
Calcium	31	2.6893	0.00719603	4.03841	5.54023e-05
Eosinophil counts	34	-2.68702	0.00722284	-0.780037	0.435395
High sensitivity C-reactive protein	23	2.69785	0.00728961	-0.0929967	0.926061
Creatinine	73	-2.68613	0.00729893	-4.79279	1.81709e-06
Diastolic Blood Pressure	57	2.67648	0.00745087	1.55109	0.12092
Mean Average Pressure	25	-2.67832	0.00745701	-6.25469	6.42126e-10
Waist-to-hip ratio	25	-2.67827	0.00746012	-4.13893	3.88339e-05
Apolipoprotein A1	54	-2.67342	0.00755028	0.058828	0.953096
Eosinophil counts	42	-2.66944	0.00760402	0.311658	0.755305
Hip circumference	66	-2.66905	0.00762901	-0.101644	0.919043
Sodium	42	-2.65993	0.00782926	0.101807	0.918913
Waist-to-hip ratio	71	-2.66093	0.00784013	-0.613879	0.539352
Creatinine	67	-2.65745	0.00790114	-2.42785	0.0152313
Gamma glutamyl transferase	42	-2.65607	0.00791984	-2.67762	0.00743392
Eosinophil counts	49	-2.6541	0.00795916	-0.995625	0.319451
Apolipoprotein A1	49	-2.65321	0.0080018	-3.26224	0.00111692
Creatinine	36	-2.65214	0.00801066	-1.94327	0.0520174
Sodium	28	-2.64578	0.00820262	1.02078	0.307515
Waist-to-hip ratio	57	-2.64409	0.00820271	-4.7689	1.88488e-06
Monocyte counts	27	2.64329	0.00823792	2.10668	0.0352351
Sodium	56	-2.63897	0.00834862	0.330268	0.741223
Hip circumference	72	-2.63867	0.00838597	-2.20781	0.0273718
Mean Average Pressure	30	-2.63127	0.00852359	-6.75076	1.60866e-11
Hip circumference	52	-2.62337	0.00871803	1.21941	0.222726
Body mass index	47	-2.62212	0.00874378	-3.47305	0.000515802
Pulse rate	67	2.62184	0.00877341	2.98132	0.00288572
Neutrophil counts	36	-2.62063	0.00879006	-3.26196	0.00111131
Creatinine	38	-2.60597	0.00917198	-3.96044	7.53642e-05
Alkaline phosphatase	37	2.60342	0.00925836	0.972212	0.331011
HbA1c	23	-2.60701	0.00933349	0.220877	0.825419
Gamma glutamyl transferase	55	-2.59887	0.00938598	0.346501	0.728992
Mean Average Pressure	27	-2.59737	0.00942226	-6.14601	9.03878e-10
Leukocytes	39	-2.58661	0.00970231	-0.646232	0.518144
Leukocytes	65	-2.58609	0.00972821	-1.004	0.315417
High sensitivity C-reactive protein	70	-2.58926	0.00975039	-3.37749	0.000771046
Thrombocytes	36	-2.57956	0.00990641	-2.85861	0.00426617
Triglycerides	23	2.58264	0.00996301	-2.98055	0.00312873
Haematocrit	38	-2.56981	0.0101866	-1.77708	0.0755884
Total cholesterol	72	2.57176	0.010187	2.72627	0.00646554
Uric acid	71	-2.57297	0.0102544	-1.9676	0.0495463
Leukocytes	64	-2.56725	0.0102693	-1.52064	0.128395
Phosphorus	70	2.5706	0.010286	0.520715	0.602718
Hip circumference	39	-2.56174	0.0104253	-2.0173	0.0436913
Alanine aminotransferase	42	-2.56132	0.010444	1.80995	0.0703516
Apolipoprotein B100	57	-2.55139	0.0107865	-0.0507541	0.959527
Length	75	2.55338	0.0108143	2.03392	0.0422821
Triglycerides	72	-2.54878	0.0108802	0.574675	0.565574
Weight	39	-2.54494	0.0109401	-3.98247	6.86794e-05
LDL-cholesterol	72	2.5447	0.0110083	2.28145	0.0226345
Pulse rate	46	2.53689	0.01119	1.68055	0.092868
Eosinophil counts	48	-2.53634	0.0112087	-1.74261	0.0814212
Free T4	40	2.53591	0.0112487	2.61805	0.00888462
Haematocrit	57	-2.5212	0.0117094	2.11135	0.0347732
Uric acid	70	-2.52454	0.0117347	-2.61846	0.00901771
Apolipoprotein A1	53	-2.52164	0.0117369	-0.00437729	0.996508
Lymphocyte count	42	-2.51954	0.0117586	3.3472	0.000818488
Weight	67	2.51579	0.0119078	5.84536	5.39702e-09
Pulse rate	33	2.51303	0.0119881	0.871746	0.383377
Lymphocyte count	54	-2.51083	0.0120577	1.2533	0.210133
Phosphorus	40	2.50835	0.0121504	1.62195	0.104877
Waist-to-hip ratio	33	-2.50047	0.0124221	-11.0802	2.66135e-28
Pulse rate	34	2.48761	0.0128783	0.387405	0.698467
Leukocytes	66	-2.48525	0.0129759	-0.654216	0.513001
Creatinine	42	-2.48442	0.0129844	-2.20759	0.0272888
Leukocytes	27	2.47878	0.013217	-1.07114	0.284198
Length	31	2.47521	0.0133371	-1.16312	0.244826
Waist-to-hip ratio	73	-2.47272	0.0135052	-1.25279	0.210462
Lymphocyte count	70	2.47019	0.0135626	2.60645	0.00920095
Albumin	65	2.4706	0.0135663	2.37076	0.0178468
High sensitivity C-reactive protein	51	2.46575	0.0137161	-0.524129	0.600233
Monocyte counts	74	-2.4626	0.0139052	-0.888779	0.37429
Sodium	29	-2.46073	0.0139237	0.990502	0.322044
Alkaline phosphatase	38	2.45647	0.0140611	0.587771	0.55672
Albumin	38	2.45497	0.01412	7.22671	5.88922e-13
Thyroid stimulating hormone	44	-2.45386	0.0141591	-0.75052	0.45298
Potassium	67	-2.45185	0.0142492	-2.21987	0.0264802
HDL-cholesterol	57	2.451	0.0142614	-1.28015	0.200531
Pulse rate	26	2.45134	0.0142847	0.306063	0.759597
Waist-to-hip ratio	63	-2.45012	0.0143002	-0.255473	0.798365
Thrombocytes	25	2.45146	0.0143123	-1.71593	0.0865759
Weight	50	2.44672	0.0144295	2.7265	0.0064128
Leukocytes	42	-2.44535	0.0144796	1.51574	0.129608
LDL-cholesterol	25	-2.44595	0.0145311	-6.4216	2.32868e-10
Gamma glutamyl transferase	35	-2.4371	0.014848	-5.07875	4.01498e-07
Urea	67	-2.43592	0.0149634	-3.66985	0.000252978
Thyroid stimulating hormone	39	-2.43163	0.0150747	0.493653	0.62159
Gamma glutamyl transferase	34	-2.42923	0.0151763	-3.71341	0.000208143
Phosphorus	59	2.42677	0.0152789	-1.90039	0.0574854
Neutrophil counts	30	-2.42605	0.0152883	-1.75525	0.07927
HbA1c	75	-2.4273	0.0154069	-2.65837	0.00801511
LDL-cholesterol	31	-2.42112	0.0154954	-9.34061	1.30279e-20
Phosphorus	38	2.41937	0.0155789	4.85345	1.26258e-06
Phosphorus	69	2.42022	0.0156547	-0.165224	0.868804
Creatinine	43	-2.41636	0.0156846	-2.31701	0.0205161
Neutrophil counts	33	-2.41645	0.0156944	-3.13325	0.00173612
Pulse rate	39	2.41617	0.015697	1.24347	0.213722
Body mass index	49	-2.4151	0.0157408	-1.58473	0.113052
HDL-cholesterol	70	2.41567	0.0157668	0.827412	0.408074
HDL-cholesterol	27	2.40971	0.0160035	1.64177	0.100748
Waist circumference	74	-2.40413	0.016335	-3.24288	0.00121245
Leukocytes	34	2.39858	0.0164792	-0.589691	0.555416
Neutrophil counts	28	-2.39715	0.0165548	-1.94901	0.0513693
Mean Average Pressure	26	-2.39757	0.0165557	-6.43851	1.55634e-10
Uric acid	68	-2.39811	0.0166084	-1.03664	0.300127
Glucose	69	-2.39323	0.0167578	-2.14506	0.0320268
Albumin	25	-2.39343	0.0169291	1.99992	0.0463241
Triglycerides	24	2.38272	0.0173199	-3.82373	0.000149624
Length	34	2.37108	0.0177575	0.388641	0.697553
Urea	63	-2.36797	0.0179538	-4.09349	4.38902e-05
Creatinine	52	2.36684	0.0179581	-2.39503	0.0166428
Glucose	74	-2.36441	0.0181974	-0.830031	0.406681
Hip circumference	69	-2.35465	0.0185954	0.916748	0.359342
Neutrophil counts	32	-2.35239	0.0186774	-2.80214	0.00509173
Gamma glutamyl transferase	38	-2.35168	0.018722	-5.60652	2.20554e-08
Uric acid	59	-2.34868	0.0188911	0.783765	0.433245
Creatinine	39	-2.3404	0.019277	-3.10418	0.00191321
Monocyte counts	55	2.33115	0.0197626	-3.37487	0.000741895
Thyroid stimulating hormone	45	-2.3286	0.0199092	-0.989288	0.322572
Uric acid	69	-2.33035	0.0199516	-1.24305	0.214172
Creatinine	61	-2.3273	0.0199688	-3.62336	0.000292598
Albumin	57	2.32387	0.0201832	4.56029	5.33049e-06
Urea	24	-2.32844	0.0202297	-0.00849028	0.993235
High sensitivity C-reactive protein	71	-2.32194	0.0204629	-3.71492	0.000221035
Waist circumference	69	-2.3155	0.0206416	0.543037	0.58714
Uric acid	60	-2.31347	0.0207514	1.33758	0.181145
HDL-cholesterol	54	-2.30744	0.0210474	-4.00715	6.20054e-05
Basophil counts	68	-2.30103	0.0214414	-0.734138	0.462911
Monocyte counts	24	2.28979	0.0221913	-0.520129	0.60323
Monocyte counts	73	-2.28527	0.0224131	-1.54013	0.123738
Thrombocytes	69	2.28276	0.0225069	4.13526	3.6359e-05
Hip circumference	55	-2.27471	0.0229409	-0.251522	0.801417
Thrombocytes	27	2.27471	0.0229665	-1.18544	0.23594
Calcium	65	-2.27161	0.0232142	-0.776606	0.437483
Hip circumference	73	-2.26938	0.0233658	-2.78967	0.00533879
Free T3	46	2.25481	0.0241752	5.19181	2.16494e-07
Potassium	58	-2.24874	0.0245486	-2.35924	0.0183359
Thrombocytes	31	2.2479	0.0246112	0.291677	0.770543
Gamma glutamyl transferase	36	-2.24598	0.0247546	-5.1667	2.52144e-07
Systolic Blood Pressure	74	-2.24046	0.0252183	0.248839	0.803527
Glucose	72	-2.23776	0.0253507	-1.26846	0.204802
High sensitivity C-reactive protein	59	-2.23529	0.0254562	-2.54937	0.0108466
Apolipoprotein B100	58	-2.2348	0.0255163	1.55062	0.121164
Apolipoprotein A1	26	2.23141	0.0259096	-0.565264	0.572163
Erythrocytes	57	-2.22662	0.0259931	3.91893	8.96838e-05
Body mass index	71	-2.22707	0.026026	1.53551	0.124783
Hip circumference	50	-2.22426	0.0261484	1.35953	0.174011
Apolipoprotein A1	30	2.22547	0.0261688	-0.455356	0.648923
Calcium	32	2.22255	0.0263111	4.54251	5.80195e-06
Body mass index	48	-2.22045	0.0263984	-2.32193	0.0202493
Leukocytes	26	2.21779	0.0266343	-0.738115	0.460549
Leukocytes	72	-2.21765	0.0266835	-0.450394	0.652476
Weight	40	-2.21046	0.0270878	-2.41359	0.0158121
Erythrocytes	42	-2.209	0.027186	5.17725	2.28241e-07
Gamma glutamyl transferase	39	-2.20684	0.0273599	-4.48412	7.50101e-06
Erythrocytes	39	2.20173	0.0277004	2.73761	0.0061993
Apolipoprotein A1	73	2.21013	0.0277149	0.401843	0.688056
Thrombocytes	59	2.20017	0.027816	5.32481	1.03778e-07
Neutrophil counts	40	-2.1999	0.0278285	-0.256264	0.797751
Alanine aminotransferase	23	-2.19858	0.0284969	-0.84796	0.397955
Lymphocyte count	39	2.18793	0.028691	1.0808	0.279813
Gamma glutamyl transferase	40	-2.17918	0.0293497	-4.74342	2.15828e-06
Aspartate aminotransferase	56	-2.17787	0.0294758	0.152242	0.879008
Alanine aminotransferase	74	2.18049	0.0297266	2.73969	0.00638949
Hip circumference	54	-2.17386	0.0297346	-0.0234878	0.981262
LDL-cholesterol	66	2.17349	0.029788	4.60622	4.20326e-06
Eosinophil counts	72	-2.17408	0.0298139	-1.18246	0.237171
Leukocytes	43	-2.17003	0.0300157	1.53189	0.125569
Neutrophil counts	23	-2.17154	0.0301742	-1.48978	0.137443
Leukocytes	33	2.16684	0.0302746	0.103693	0.917416
Leukocytes	40	-2.16583	0.0303386	1.42148	0.155204
Waist-to-hip ratio	72	-2.16186	0.0307431	-1.40547	0.160043
High sensitivity C-reactive protein	26	2.15859	0.0310825	-2.78005	0.00562846
Thrombocytes	23	2.1567	0.031304	-1.78755	0.0748995
Alanine aminotransferase	24	-2.1563	0.0314705	-0.755093	0.451056
Phosphorus	72	2.15366	0.0315791	-0.239329	0.810929
Waist-to-hip ratio	64	-2.13958	0.0324191	0.760573	0.446938
Triglycerides	70	-2.13434	0.0328945	2.19993	0.027887
Thrombocytes	68	2.13049	0.0331923	3.72578	0.000197498
Calcium	76	-2.13451	0.0339717	-1.52661	0.128766
Body mass index	70	-2.11812	0.0342447	1.44227	0.149332
Leukocytes	57	2.11496	0.0344554	-0.150834	0.88011
Leukocytes	61	-2.11094	0.0348015	-1.81076	0.0702159
Thrombocytes	26	2.11094	0.0348487	-1.5194	0.128849
LDL-cholesterol	24	-2.10957	0.035067	-6.09294	2.34034e-09
High sensitivity C-reactive protein	33	2.10233	0.0356142	-2.61125	0.00908102
Thyroid stimulating hormone	41	-2.10177	0.0356198	1.11592	0.264528
Uric acid	42	-2.10096	0.0356714	1.54914	0.121397
Eosinophil counts	51	2.09941	0.0358052	-0.379536	0.704301
Gamma glutamyl transferase	41	-2.09916	0.0358328	-3.79302	0.000150322
Albumin	24	-2.09977	0.0361994	2.49653	0.0133619
Weight	47	2.09189	0.0364585	0.42482	0.670973
Thrombocytes	24	2.09254	0.0365788	-1.7495	0.080888
Total cholesterol	73	2.08922	0.0368311	2.81579	0.00492812
Thyroid stimulating hormone	52	-2.08795	0.0368867	-1.73842	0.0822966
Alkaline phosphatase	39	2.08515	0.0370949	0.313881	0.753625
Pulse rate	68	2.07671	0.0378901	2.11996	0.0340747
Uric acid	62	-2.07534	0.0380372	0.22375	0.822969
Eosinophil counts	70	-2.0709	0.0384549	-1.78167	0.074911
LDL-cholesterol	29	-2.06941	0.0385451	-10.3891	4.94304e-25
Systolic Blood Pressure	33	-2.06684	0.0387782	-0.886401	0.375432
Neutrophil counts	75	-2.05664	0.0399708	-1.60199	0.109547
Alanine aminotransferase	66	2.04958	0.0405481	2.09527	0.0363013
Gamma glutamyl transferase	63	-2.04471	0.0409746	0.855781	0.392202
Potassium	72	2.03786	0.0416964	-0.859203	0.390339
Calcium	30	2.03295	0.042141	3.41745	0.000642733
Weight	69	2.0324	0.0421853	5.9721	2.57577e-09
Calcium	27	2.03126	0.0423676	0.932619	0.351224
Lymphocyte count	62	2.02709	0.0426805	-0.834191	0.404199
Waist circumference	66	-2.02513	0.0429024	-0.177745	0.85893
Lymphocyte count	71	2.02565	0.042908	2.60581	0.00922663
Monocyte counts	58	-2.02357	0.0430388	-4.35685	1.33615e-05
Triglycerides	27	2.02303	0.0431257	-4.5858	4.70868e-06
Hip circumference	74	-2.02301	0.0432494	-2.89704	0.00383046
High sensitivity C-reactive protein	72	-2.02474	0.0432928	-2.32796	0.0202551
Lymphocyte count	65	2.01719	0.0437171	2.92986	0.00340414
Eosinophil counts	44	-2.01668	0.0437404	0.112831	0.910166
Neutrophil counts	34	-2.0143	0.0440087	-3.228	0.00125227
Urea	23	-2.01859	0.0442193	0.302353	0.762873
Length	23	-2.01395	0.0442976	-0.189697	0.849678
Triglycerides	76	2.00758	0.0450979	1.08501	0.27843
Hip circumference	41	-2.0019	0.0453105	1.06562	0.286616
Creatinine	66	-2.00133	0.0454079	-2.94506	0.00324471
Free T3	53	-1.9971	0.0458973	2.7346	0.00629786
Waist-to-hip ratio	59	-1.99377	0.0462013	-4.0151	5.99531e-05
Alanine aminotransferase	67	1.9933	0.0463868	3.19829	0.0014133
Albumin	46	-1.9883	0.0468035	10.0714	1.0374e-23
Gamma glutamyl transferase	67	-1.98591	0.0471981	2.57684	0.0100675
Leukocytes	58	1.98163	0.0475457	-0.933427	0.350628
Sodium	64	1.97624	0.0482432	-0.130616	0.896091
Albumin	73	1.9751	0.0487763	1.05977	0.289748
HDL-cholesterol	73	1.96978	0.0490159	0.351073	0.725581
Calcium	28	1.96899	0.0490662	1.57268	0.115994
Diastolic Blood Pressure	58	1.96746	0.0491553	1.80655	0.0708703
Thyroid stimulating hormone	40	-1.96724	0.0492145	-0.180074	0.857106
Hip circumference	42	-1.96614	0.0492963	1.14533	0.252092
Free T3	54	-1.96267	0.0497669	2.66906	0.00766331
Total cholesterol	26	-1.9606	0.0500066	-7.22279	7.69295e-13
Weight	76	1.96337	0.0500256	0.758339	0.448601
Urea	64	-1.95938	0.0501858	-4.80516	1.65798e-06
Alanine aminotransferase	27	-1.95786	0.0504035	-1.93671	0.0530407
Uric acid	72	-1.9592	0.0505253	-0.986665	0.324234
Creatinine	53	1.95017	0.0511807	-2.41976	0.0155534
Total cholesterol	66	1.94915	0.0513314	4.61769	3.97904e-06
Triglycerides	25	1.94929	0.0514002	-4.2466	2.4234e-05
Pulse rate	41	1.9445	0.0518503	5.04851	4.51278e-07
Free T3	68	1.94602	0.0519015	2.93417	0.00344363
Monocyte counts	31	1.94334	0.0520116	1.25319	0.210185
Mean Average Pressure	23	-1.94475	0.0521159	-5.22908	3.11946e-07
Basophil counts	33	-1.93765	0.0526992	-0.408695	0.682776
Creatinine	44	-1.9368	0.0527822	-2.11518	0.0344293
Alanine aminotransferase	36	-1.93192	0.0534368	-3.39447	0.000695976
Alanine aminotransferase	63	1.92616	0.0541817	3.9611	7.67262e-05
Waist-to-hip ratio	58	-1.92289	0.0545188	-4.57777	4.76946e-06
Lymphocyte count	69	1.92218	0.0546704	3.28995	0.00101352
Diastolic Blood Pressure	69	1.91996	0.0549437	5.50921	3.88658e-08
Weight	49	1.91132	0.0559796	2.84015	0.00451613
Waist-to-hip ratio	60	-1.91109	0.0560193	-2.71946	0.00655278
LDL-cholesterol	28	-1.90909	0.0562996	-9.59522	1.43478e-21
Lymphocyte count	64	1.90612	0.056672	1.23018	0.218675
Aspartate aminotransferase	62	-1.90441	0.0569466	1.28465	0.199026
Thrombocytes	74	1.90473	0.0570006	1.20932	0.226765
Calcium	40	1.90225	0.0571762	2.33542	0.0195588
Urea	76	1.91248	0.0573797	-0.404791	0.686182
Systolic Blood Pressure	28	1.90021	0.0574541	-0.903895	0.366108
Alanine aminotransferase	35	-1.89985	0.0575288	-3.5743	0.000356526
Length	40	1.89775	0.0577467	1.88198	0.0598635
Leukocytes	24	1.89719	0.0580171	-1.28973	0.197808
Triglycerides	73	-1.89609	0.0581055	2.50543	0.012325
Monocyte counts	36	-1.89512	0.0581061	0.405887	0.684837
Lymphocyte count	68	1.8888	0.0589929	3.02001	0.00254565
LDL-cholesterol	30	-1.88819	0.059039	-10.3565	6.38117e-25
Creatinine	34	-1.88713	0.0591752	-0.440377	0.659677
Albumin	56	1.88667	0.0592786	5.17395	2.45718e-07
Alanine aminotransferase	56	-1.88659	0.0592895	1.94497	0.0518806
Alkaline phosphatase	68	1.88447	0.0596909	-0.998102	0.318439
Neutrophil counts	41	-1.88213	0.0598343	0.500038	0.617057
Lymphocyte count	55	-1.87653	0.0606078	2.16268	0.0305948
HDL-cholesterol	72	1.87677	0.0606883	1.67927	0.0932614
High sensitivity C-reactive protein	68	-1.8744	0.0610654	-1.2117	0.225898
Phosphorus	56	-1.85737	0.0633332	0.679851	0.496656
Sodium	37	-1.8571	0.0633556	1.4342	0.151602
Thyroid stimulating hormone	66	1.85486	0.0638402	-0.149185	0.881434
Thyroid stimulating hormone	65	1.85422	0.063896	0.569718	0.568965
Uric acid	32	1.85209	0.0640992	-2.08219	0.0374165
Thyroid stimulating hormone	33	1.84915	0.0645615	0.98869	0.322952
Potassium	71	1.84627	0.0649676	-0.246354	0.805431
Thyroid stimulating hormone	35	-1.84359	0.0653617	1.22628	0.220242
Waist-to-hip ratio	65	-1.84269	0.0654197	0.96645	0.333858
Body mass index	55	-1.83636	0.066329	-1.56104	0.118551
Sodium	25	1.83698	0.066588	1.01643	0.310174
Albumin	55	-1.83139	0.0671109	6.66356	3.21426e-11
Basophil counts	59	1.82952	0.0673496	0.926368	0.354283
Albumin	68	1.82882	0.0676361	1.66891	0.0954263
Basophil counts	63	1.82519	0.0680067	0.733336	0.463378
Triglycerides	69	-1.82392	0.0682484	2.13183	0.0330941
Lymphocyte count	66	1.81975	0.068853	2.32208	0.0202698
Free T4	41	1.81187	0.0700625	1.97101	0.0487967
Calcium	61	-1.8091	0.0705195	-1.10225	0.270452
Mean Average Pressure	24	-1.80976	0.0705508	-5.86324	8.39471e-09
Weight	55	1.80706	0.0707787	3.02076	0.00252895
Haematocrit	63	-1.80323	0.0713865	4.17644	2.9955e-05
HDL-cholesterol	61	1.8023	0.0715278	-1.26004	0.207693
Sodium	59	1.80229	0.0715774	2.46785	0.0136529
Length	30	1.80091	0.0717572	0.0115483	0.990786
Sodium	63	1.79974	0.0720095	0.305924	0.759688
Hip circumference	40	-1.79899	0.0720392	-0.0882352	0.929691
Creatinine	74	-1.79959	0.0721368	-4.76686	2.10575e-06
Weight	48	1.79653	0.0724231	1.71598	0.0861841
Waist circumference	75	-1.79556	0.0728773	-2.7434	0.00622213
Apolipoprotein B100	70	1.79574	0.0729533	1.36036	0.174273
High sensitivity C-reactive protein	61	-1.79307	0.073047	-3.35855	0.000794528
Alkaline phosphatase	36	1.78471	0.0743814	0.00901961	0.992804
Free T4	35	1.78261	0.0747682	1.92186	0.0547741
Thrombocytes	30	1.78185	0.0748153	0.494758	0.62079
Albumin	66	1.78003	0.0752421	0.899227	0.368665
Monocyte counts	25	1.77327	0.0763383	0.704311	0.481452
Eosinophil counts	68	-1.7714	0.0765694	-2.44318	0.0146061
Haematocrit	29	1.76909	0.076923	0.631797	0.527549
High sensitivity C-reactive protein	73	-1.77025	0.0772455	-1.1883	0.235251
Hip circumference	49	-1.75957	0.0784981	0.783014	0.433633
Alkaline phosphatase	72	-1.75654	0.0794848	0.0900439	0.928284
Apolipoprotein A1	25	1.75501	0.0798126	-0.266943	0.789704
Albumin	37	1.7498	0.0802162	7.26338	4.60038e-13
Aspartate aminotransferase	61	-1.74952	0.0802884	1.98415	0.0473391
Alanine aminotransferase	65	1.74968	0.0803141	3.03798	0.00241325
Eosinophil counts	52	1.7488	0.0803545	0.125103	0.900445
Gamma glutamyl transferase	65	-1.74689	0.0808017	2.8254	0.0047695
Pulse rate	43	1.74545	0.0809201	5.52838	3.28386e-08
Thyroid stimulating hormone	23	1.75089	0.081041	1.02681	0.307165
High sensitivity C-reactive protein	67	-1.74495	0.0811669	-0.0833034	0.933623
Leukocytes	23	1.74494	0.0813437	0.778839	0.436721
LDL-cholesterol	58	-1.7401	0.0818695	4.43221	9.45023e-06
Apolipoprotein B100	32	-1.74	0.082014	-6.46354	1.36323e-10
Albumin	34	1.73834	0.0822343	7.68429	2.07684e-14
Uric acid	38	1.73589	0.0826376	1.22333	0.221276
Aspartate aminotransferase	68	-1.73608	0.0827609	0.743457	0.457365
Hip circumference	67	-1.73341	0.0830863	0.101262	0.919347
Body mass index	67	-1.73208	0.0833228	0.650786	0.515218
Free T3	66	1.72352	0.0850143	2.4309	0.0152067
Apolipoprotein B100	59	-1.72077	0.085412	1.98592	0.0471914
Diastolic Blood Pressure	74	1.72036	0.085575	3.49192	0.000495596
Lymphocyte count	40	1.71336	0.0866657	3.48243	0.000498744
Creatinine	28	1.70854	0.0875882	-2.11141	0.0347999
Waist-to-hip ratio	74	-1.70782	0.08788	-1.55226	0.120837
Monocyte counts	32	1.70677	0.0879051	1.32651	0.184719
Phosphorus	71	1.7076	0.0880353	-1.18967	0.234589
Systolic Blood Pressure	73	-1.70683	0.088039	0.407298	0.683846
Erythrocytes	29	1.70119	0.0889527	0.958598	0.337809
Sodium	30	-1.70105	0.0890337	0.83941	0.401323
Sodium	68	1.701	0.0891756	0.686272	0.492698
Total cholesterol	31	-1.69881	0.0893947	-9.27165	2.46966e-20
High sensitivity C-reactive protein	27	1.69423	0.0904204	-3.23392	0.00126934
HDL-cholesterol	69	1.68982	0.0911564	1.43206	0.152223
Diastolic Blood Pressure	56	1.68666	0.0916968	1.02587	0.304983
Aspartate aminotransferase	65	-1.68288	0.0925517	-1.58759	0.112538
Systolic Blood Pressure	76	-1.68422	0.0926536	0.252612	0.800677
Diastolic Blood Pressure	50	-1.67999	0.0929846	-3.30311	0.000959854
Albumin	45	1.67814	0.0933502	10.5483	7.81138e-26
Diastolic Blood Pressure	59	1.67667	0.0936347	2.86116	0.00423169
Weight	45	1.67083	0.0947676	0.256131	0.797853
LDL-cholesterol	73	1.66946	0.095204	2.55592	0.0106858
Uric acid	34	1.66365	0.096265	0.00514445	0.995896
Gamma glutamyl transferase	66	-1.65988	0.09711	2.99225	0.00280933
Basophil counts	61	1.65787	0.097374	0.271076	0.78634
Alanine aminotransferase	28	-1.657	0.0976532	-2.92458	0.00350039
Body mass index	50	-1.65561	0.0978253	-0.545043	0.585737
LDL-cholesterol	23	-1.65613	0.0980424	-3.66551	0.000295725
Apolipoprotein A1	32	-1.64528	0.100069	0.462775	0.64359
Albumin	36	1.64137	0.100794	7.99898	1.73043e-15
Monocyte counts	46	-1.63884	0.101258	-2.96442	0.00303656
Erythrocytes	68	1.63685	0.101739	3.01772	0.00256442
Triglycerides	68	-1.63675	0.101756	2.89552	0.00380679
HDL-cholesterol	63	1.63652	0.101766	-1.94719	0.0515502
Apolipoprotein B100	60	-1.6316	0.10289	2.58303	0.00987296
Free T4	70	-1.63185	0.103145	-1.61146	0.107651
Alanine aminotransferase	75	1.62651	0.104876	1.93586	0.0539015
Uric acid	65	-1.61724	0.105982	-0.923737	0.355741
Aspartate aminotransferase	34	-1.61664	0.106042	0.0121396	0.990315
Aspartate aminotransferase	39	1.61573	0.106199	-1.9432	0.0520552
Aspartate aminotransferase	67	-1.61627	0.10622	0.142929	0.886368
Alanine aminotransferase	26	-1.6158	0.106379	-1.14791	0.251426
Calcium	63	-1.61351	0.106745	-1.31485	0.188682
Neutrophil counts	76	-1.61229	0.107386	-0.17133	0.864032
Thrombocytes	73	1.60774	0.108067	2.53333	0.0113977
Eosinophil counts	33	-1.6063	0.108246	-0.309461	0.75698
Apolipoprotein A1	55	-1.59867	0.110008	-0.810499	0.417763
Thrombocytes	60	1.5941	0.110944	4.6074	4.13997e-06
Alkaline phosphatase	67	1.59452	0.110996	0.173953	0.861926
Thrombocytes	32	1.59289	0.111224	0.197916	0.843117
Hip circumference	51	-1.58502	0.112992	0.363672	0.716113
Apolipoprotein A1	72	1.58471	0.113733	1.99623	0.0465539
Mean Average Pressure	70	-1.5821	0.113734	0.682287	0.495116
Erythrocytes	67	1.58049	0.114061	2.72101	0.00653517
Basophil counts	62	1.57647	0.11495	0.736425	0.461494
Potassium	73	1.57547	0.115337	0.527438	0.597966
Basophil counts	31	-1.57476	0.115354	-1.20957	0.226492
Apolipoprotein B100	71	1.57347	0.116113	1.90071	0.0579301
Basophil counts	48	-1.56889	0.116689	-1.91447	0.0555791
Free T3	52	-1.56926	0.116694	2.95886	0.00312611
Creatinine	27	1.56756	0.117049	-1.39047	0.164494
Weight	41	-1.5658	0.117414	-0.816918	0.413991
Uric acid	67	-1.56622	0.117491	-1.75657	0.0792149
Alanine aminotransferase	72	1.56399	0.118292	2.12003	0.0344143
Weight	64	-1.56148	0.118452	4.14689	3.41054e-05
Body mass index	72	-1.55845	0.119279	0.805807	0.420448
High sensitivity C-reactive protein	52	1.55558	0.119886	-2.00823	0.0447239
Eosinophil counts	69	-1.55439	0.120185	-2.32761	0.019996
Hip circumference	75	-1.555	0.120264	-3.15493	0.00166915
Haematocrit	70	1.55162	0.120864	1.76332	0.077964
Weight	42	-1.54926	0.121336	-0.652015	0.514402
Albumin	26	-1.54969	0.121463	1.8425	0.065854
Sodium	33	1.54795	0.121727	1.28153	0.200112
Lymphocyte count	61	1.54744	0.121789	-0.000241642	0.999807
HDL-cholesterol	28	1.54713	0.121887	2.77016	0.00562923
Total cholesterol	24	-1.54686	0.122123	-6.23026	1.04073e-09
Calcium	67	-1.54326	0.12296	1.1794	0.238438
Sodium	69	1.54301	0.123107	2.14044	0.0326104
High sensitivity C-reactive protein	58	-1.54074	0.123463	-1.52558	0.12723
Erythrocytes	40	1.53425	0.124988	4.54646	5.5104e-06
Potassium	68	-1.53268	0.125434	-2.85426	0.00433749
Creatinine	50	1.53174	0.125612	-1.09238	0.274696
Thrombocytes	35	-1.52845	0.126433	-3.0502	0.00229478
Albumin	23	-1.53125	0.126569	2.85677	0.00497121
Gamma glutamyl transferase	64	-1.52192	0.128155	1.64154	0.100829
Free T4	27	1.51794	0.129276	3.83986	0.000133455
HDL-cholesterol	58	1.51676	0.129355	-0.176135	0.860192
Weight	60	-1.51464	0.129892	4.184	2.89453e-05
Calcium	33	1.51159	0.130728	4.97471	6.92232e-07
Haematocrit	30	1.50781	0.131646	0.255311	0.798492
Basophil counts	67	-1.5078	0.131676	-1.03349	0.301432
Erythrocytes	69	1.50188	0.133222	1.5371	0.124371
Basophil counts	30	-1.49682	0.134482	-1.02652	0.304692
Free T4	50	-1.49563	0.134836	1.63917	0.1013
Leukocytes	38	-1.49362	0.1353	-1.63137	0.102845
Basophil counts	60	1.49335	0.135375	0.899631	0.368344
Sodium	62	1.49174	0.135868	1.37205	0.170165
HDL-cholesterol	31	-1.49109	0.135978	3.98881	6.71703e-05
Pulse rate	40	1.48677	0.137094	3.44329	0.000576707
Apolipoprotein A1	63	1.48731	0.137097	-1.24585	0.212998
Aspartate aminotransferase	69	-1.48604	0.137522	0.701112	0.483414
Total cholesterol	23	-1.48536	0.137804	-3.84342	0.000150311
Calcium	62	-1.48424	0.137842	-2.33303	0.0197214
Creatinine	45	-1.48305	0.138074	-2.50985	0.0120868
Thyroid stimulating hormone	64	1.48357	0.138093	0.00369938	0.997049
Total cholesterol	58	-1.48145	0.138515	5.20096	2.03113e-07
HDL-cholesterol	59	1.47951	0.139033	0.107322	0.914537
Systolic Blood Pressure	72	-1.47732	0.139747	-0.488269	0.625417
LDL-cholesterol	76	1.47325	0.141146	1.4974	0.134859
Haematocrit	32	1.46214	0.14374	0.693589	0.487965
Basophil counts	53	1.46013	0.14428	-0.412433	0.680033
Albumin	35	1.45742	0.145083	7.29929	3.65666e-13
Uric acid	64	-1.45575	0.145595	-1.0752	0.282405
Body mass index	69	-1.45537	0.145655	1.70414	0.0884475
Calcium	71	1.45428	0.146213	1.40591	0.160232
Monocyte counts	35	-1.45145	0.146688	0.549785	0.582483
High sensitivity C-reactive protein	66	-1.44969	0.147313	1.65756	0.0975975
Waist-to-hip ratio	70	-1.4339	0.151705	-1.88398	0.0596693
Aspartate aminotransferase	38	1.43272	0.151992	-2.15579	0.0311612
Potassium	64	-1.43239	0.152074	-1.95224	0.0509517
Erythrocytes	62	-1.42973	0.152828	4.44905	8.74426e-06
Basophil counts	65	-1.42828	0.153261	1.06642	0.286277
Neutrophil counts	60	-1.42326	0.15469	-1.51164	0.130665
Sodium	39	-1.42326	0.154707	0.748415	0.454249
Thyroid stimulating hormone	73	-1.42301	0.155451	0.0263131	0.979021
Phosphorus	76	-1.42129	0.156952	1.17994	0.239636
Basophil counts	66	-1.4114	0.158185	-0.418414	0.675663
Basophil counts	25	-1.41026	0.158623	-1.38349	0.166927
Lymphocyte count	63	1.40982	0.158628	1.10335	0.269913
Phosphorus	43	-1.40783	0.159212	1.22681	0.219936
Monocyte counts	47	1.40577	0.159805	-2.47459	0.0133484
Free T3	50	-1.40158	0.161124	3.40253	0.00067792
Creatinine	31	1.40003	0.161545	-0.986278	0.324035
Gamma glutamyl transferase	27	1.39714	0.162539	-2.53956	0.0112359
Total cholesterol	76	1.39798	0.162584	1.75149	0.0804291
High sensitivity C-reactive protein	39	1.38236	0.166922	-1.50576	0.132221
Urea	75	1.38244	0.167869	-1.16061	0.246921
Calcium	66	-1.37931	0.167982	-1.25986	0.2079
Aspartate aminotransferase	33	-1.37761	0.168411	-0.15514	0.876722
Calcium	57	-1.37636	0.168789	-0.356968	0.721143
Calcium	64	-1.37577	0.169018	-0.739791	0.459505
Sodium	75	1.37672	0.169671	-0.670346	0.503219
Sodium	38	-1.36934	0.170944	2.08412	0.0372141
Alanine aminotransferase	29	-1.36875	0.171191	-3.08627	0.00205447
Free T3	59	1.36419	0.172606	2.44703	0.0144816
Alkaline phosphatase	27	-1.36002	0.17399	2.19682	0.0282498
Leukocytes	25	1.35931	0.1742	-0.737451	0.461071
Creatinine	23	-1.35876	0.174565	0.114558	0.908875
Haematocrit	28	1.35648	0.174999	0.890417	0.373299
Aspartate aminotransferase	63	-1.35597	0.175214	0.461266	0.644648
Pulse rate	63	1.35531	0.175352	3.61547	0.000301768
Thyroid stimulating hormone	57	-1.35477	0.175589	-2.3094	0.0210166
Total cholesterol	25	-1.35458	0.175702	-7.19158	1.47032e-12
Haematocrit	26	1.35358	0.175959	-0.3313	0.740461
Basophil counts	50	1.3488	0.177426	-0.609157	0.542435
Albumin	33	1.34621	0.178323	8.67063	7.09355e-18
Erythrocytes	70	1.34375	0.179135	1.69759	0.0897024
Free T3	51	-1.34324	0.179301	3.08952	0.00203438
High sensitivity C-reactive protein	62	-1.34013	0.180298	-2.26789	0.0234192
Mean Average Pressure	28	-1.33763	0.181069	-6.39865	1.75033e-10
Mean Average Pressure	72	1.33723	0.181296	1.39025	0.16462
Creatinine	65	-1.33212	0.182869	-3.11557	0.00184492
Monocyte counts	75	-1.32887	0.184202	-0.870205	0.384443
Alanine aminotransferase	73	1.3291	0.184356	3.17841	0.00156699
Erythrocytes	63	-1.31649	0.188045	4.80313	1.59308e-06
Eosinophil counts	26	1.31578	0.188339	0.408303	0.683108
Creatinine	64	-1.31543	0.188406	-4.07987	4.55988e-05
Gamma glutamyl transferase	33	-1.3085	0.190789	-3.20253	0.00137691
Potassium	76	-1.3069	0.191753	0.227984	0.819743
Thyroid stimulating hormone	72	-1.30362	0.192908	-0.31916	0.749743
Uric acid	35	1.30214	0.192944	0.361553	0.717711
High sensitivity C-reactive protein	57	-1.30009	0.193648	-1.37271	0.169959
Creatinine	29	1.2992	0.193918	-2.10161	0.0356369
Free T3	65	1.29937	0.193998	2.70532	0.0069
Thyroid stimulating hormone	62	-1.2986	0.1942	-1.70804	0.0877804
High sensitivity C-reactive protein	63	-1.29692	0.194764	-1.62508	0.104278
Aspartate aminotransferase	58	-1.29206	0.196414	1.0686	0.285344
Thyroid stimulating hormone	43	-1.29172	0.196502	-1.43087	0.15254
High sensitivity C-reactive protein	49	1.28712	0.198099	0.359081	0.71955
Albumin	67	1.2862	0.198551	1.8201	0.0689619
Weight	46	1.27022	0.204016	0.756105	0.449596
Alkaline phosphatase	40	1.26929	0.204378	0.0101476	0.991904
Haematocrit	69	1.26595	0.20562	1.75802	0.0788438
Leukocytes	60	-1.26439	0.206116	-1.75061	0.0800511
Alkaline phosphatase	34	1.2636	0.206452	1.07401	0.282904
Alanine aminotransferase	34	-1.26356	0.206468	-2.37585	0.0175722
Thyroid stimulating hormone	55	1.25518	0.209502	-1.85805	0.0632946
Aspartate aminotransferase	57	-1.25372	0.21002	0.181572	0.855932
Total cholesterol	27	-1.24951	0.21154	-8.56265	1.75465e-17
Alanine aminotransferase	71	1.24953	0.211798	2.19947	0.0281762
Aspartate aminotransferase	76	-1.24965	0.212941	0.699183	0.485381
High sensitivity C-reactive protein	75	-1.24229	0.215097	0.0132262	0.989457
Aspartate aminotransferase	25	-1.23833	0.215941	0.337673	0.735822
HDL-cholesterol	62	1.23567	0.216611	-1.04194	0.297473
Creatinine	62	-1.23502	0.216852	-3.73382	0.000189945
Haematocrit	37	-1.22844	0.219306	-1.46394	0.143248
Alkaline phosphatase	35	1.22468	0.22077	0.263183	0.792427
Weight	56	1.22359	0.221133	3.24236	0.00119033
Free T4	68	-1.22034	0.222614	-0.0660488	0.947354
Urea	65	-1.21296	0.225289	-5.40455	7.36196e-08
Body mass index	73	-1.20987	0.226489	1.31107	0.190016
HDL-cholesterol	23	-1.20613	0.228091	0.293381	0.76944
Uric acid	33	1.20448	0.228486	-1.31499	0.188618
Glucose	73	-1.20421	0.228678	-0.351076	0.72558
Basophil counts	32	-1.20269	0.229134	-1.66508	0.0959451
High sensitivity C-reactive protein	56	-1.20202	0.229428	-1.82746	0.0677423
Free T4	58	-1.20129	0.229729	1.5708	0.116374
High sensitivity C-reactive protein	74	-1.20196	0.22999	-0.648511	0.516997
Sodium	40	-1.19686	0.231399	0.582391	0.560328
Calcium	41	1.1962	0.231651	3.22233	0.00127825
Pulse rate	58	1.19311	0.232851	0.938399	0.348067
Mean Average Pressure	73	1.19141	0.233652	1.96233	0.0499037
Weight	66	1.1903	0.23398	4.8394	1.33932e-06
Diastolic Blood Pressure	61	-1.19018	0.234003	2.60974	0.00907784
Alanine aminotransferase	31	-1.18971	0.234247	-2.41327	0.0158815
Aspartate aminotransferase	59	-1.18534	0.235956	1.99874	0.0457355
Hip circumference	68	-1.18248	0.237082	1.2701	0.204126
Phosphorus	41	1.17976	0.238129	1.28159	0.200039
Haematocrit	68	1.17744	0.239089	3.01702	0.00257029
Apolipoprotein A1	68	-1.17634	0.239718	1.94545	0.052044
Aspartate aminotransferase	23	-1.16602	0.244303	0.174798	0.861516
Phosphorus	66	1.16133	0.245665	1.24163	0.214553
Body mass index	53	-1.15987	0.246125	-0.834446	0.404054
Calcium	25	1.15971	0.246529	-0.957403	0.339077
HDL-cholesterol	55	1.15773	0.246996	-2.71995	0.00654277
Lymphocyte count	67	1.15777	0.247018	3.46428	0.000537059
Phosphorus	75	-1.15798	0.247769	0.511244	0.609608
Calcium	26	1.1538	0.248787	0.392114	0.695101
Potassium	65	-1.14029	0.254208	-2.22119	0.0263763
Pulse rate	42	1.1318	0.257733	6.63715	3.31361e-11
Uric acid	36	1.12863	0.259118	0.565353	0.571874
Potassium	59	-1.12775	0.25945	-3.00378	0.00267464
LDL-cholesterol	59	-1.12716	0.259699	4.95861	7.2437e-07
Thyroid stimulating hormone	67	1.12518	0.260736	-0.667994	0.504302
Alanine aminotransferase	76	1.1263	0.261515	2.12612	0.0349501
Gamma glutamyl transferase	61	-1.12064	0.262516	1.67222	0.0945967
Haematocrit	62	-1.11965	0.262889	3.71078	0.000208055
Glucose	75	-1.11967	0.263147	-0.895739	0.370673
Thyroid stimulating hormone	75	-1.12134	0.263339	0.255946	0.798274
Diastolic Blood Pressure	66	-1.11562	0.264634	3.70741	0.00021162
Basophil counts	64	-1.1144	0.265143	0.898736	0.368827
Apolipoprotein B100	73	1.11597	0.265161	0.837395	0.402897
Alanine aminotransferase	70	1.11334	0.265826	2.56879	0.0103988
Albumin	28	-1.11212	0.266199	3.72035	0.000206086
Uric acid	63	-1.10981	0.267177	-1.85537	0.0636658
Leukocytes	73	-1.10414	0.269676	-0.262901	0.792661
Apolipoprotein A1	31	1.10159	0.270777	-0.171706	0.863692
Creatinine	75	-1.1019	0.270789	-4.1963	3.0493e-05
Alkaline phosphatase	29	-1.1007	0.271123	1.12247	0.261794
Free T4	26	1.09782	0.272565	2.54831	0.0111687
Gamma glutamyl transferase	57	-1.09568	0.273286	1.0579	0.290194
Sodium	32	1.09301	0.274469	1.89513	0.0581802
Aspartate aminotransferase	66	-1.08853	0.276506	-1.21064	0.226206
Alanine aminotransferase	33	-1.08245	0.27913	-2.23117	0.0257474
Free T4	60	-1.07966	0.280381	0.694775	0.487271
Urea	72	-1.07973	0.280659	-2.05177	0.0406335
Alanine aminotransferase	37	-1.07839	0.280913	-3.16783	0.00154922
Haematocrit	67	1.07483	0.282507	2.44077	0.0146969
Thyroid stimulating hormone	74	-1.07591	0.282714	-0.377941	0.70571
Uric acid	39	1.06617	0.286385	1.16222	0.245208
Sodium	73	1.06657	0.286654	0.932699	0.351419
Lymphocyte count	58	1.06423	0.287249	0.644221	0.519451
High sensitivity C-reactive protein	38	1.05834	0.28996	-0.763548	0.4452
Weight	72	1.03736	0.299689	2.89413	0.00384168
Free T4	42	1.03049	0.302822	1.3782	0.168218
Uric acid	24	1.03098	0.302984	2.46413	0.0145928
Thyroid stimulating hormone	53	-1.0301	0.303039	-1.23451	0.217148
Phosphorus	64	1.03003	0.303096	0.190634	0.848829
Hip circumference	43	-1.02826	0.303841	-0.266794	0.789631
Lymphocyte count	59	1.02762	0.304153	0.911201	0.362217
Apolipoprotein B100	61	-1.02722	0.304423	1.73417	0.0830604
Free T4	30	1.02469	0.305623	2.76685	0.00572647
Erythrocytes	66	1.02284	0.306429	3.7378	0.000187777
Creatinine	33	-1.01393	0.310643	0.497523	0.618836
Alkaline phosphatase	73	-1.01481	0.310675	0.0566994	0.954808
Sodium	34	1.01125	0.31196	1.40741	0.159407
Eosinophil counts	54	1.01	0.312513	-0.83808	0.40201
Weight	57	1.00982	0.312603	3.2807	0.00103992
Calcium	70	1.00805	0.313663	0.504569	0.614018
Waist circumference	67	-1.00609	0.31442	0.0227462	0.981854
Haematocrit	71	1.0033	0.315815	2.13016	0.0332679
Sodium	61	1.00239	0.316225	2.71687	0.00663171
Triglycerides	26	1.00179	0.316515	-5.02349	5.59493e-07
Total cholesterol	75	1.00158	0.316779	2.19579	0.0283875
Free T4	67	-0.997351	0.318788	-0.621289	0.534555
High sensitivity C-reactive protein	37	0.993877	0.32035	-1.76185	0.0782108
Triglycerides	33	0.993003	0.320736	-6.18985	6.35788e-10
Neutrophil counts	43	0.989578	0.322392	0.35816	0.720229
Systolic Blood Pressure	24	0.988947	0.322864	-3.32488	0.000953628
Apolipoprotein B100	31	-0.985179	0.324659	-6.02588	2.11547e-09
Body mass index	54	-0.984492	0.324893	-1.26919	0.204408
Basophil counts	27	-0.983541	0.325393	-0.578397	0.563044
Eosinophil counts	67	-0.980585	0.326848	-1.65307	0.0983917
Weight	73	0.979746	0.327346	2.72704	0.00645683
Free T3	64	0.975666	0.329355	2.70585	0.00687919
Free T4	61	-0.971275	0.331495	-0.554531	0.579272
HDL-cholesterol	60	0.969667	0.332234	-0.62866	0.52959
Pulse rate	72	0.96734	0.333487	0.576506	0.564341
Basophil counts	54	0.964513	0.334808	-0.573173	0.566543
Diastolic Blood Pressure	67	-0.961328	0.336435	3.30121	0.000970354
Uric acid	73	-0.961364	0.336823	-0.812323	0.417015
Mean Average Pressure	71	-0.959989	0.33715	0.688161	0.49142
Mean Average Pressure	75	-0.957071	0.338765	1.40457	0.16055
Phosphorus	73	0.956151	0.339367	0.428452	0.668498
Erythrocytes	61	-0.94954	0.342368	3.43391	0.000597931
Waist circumference	68	-0.949021	0.342664	0.746936	0.455146
Systolic Blood Pressure	30	0.948842	0.342731	-0.780651	0.435039
HDL-cholesterol	64	0.947202	0.343565	-3.18037	0.00147764
Systolic Blood Pressure	29	0.94642	0.343967	-0.806363	0.420072
Apolipoprotein A1	58	-0.944846	0.344826	-1.0389	0.298986
Haematocrit	33	0.943384	0.345511	0.515769	0.606032
Diastolic Blood Pressure	51	-0.938876	0.347816	-1.27872	0.201036
High sensitivity C-reactive protein	53	0.936608	0.349013	-2.38138	0.017315
Waist-to-hip ratio	24	-0.93618	0.349345	-5.08879	5.34891e-07
Alanine aminotransferase	60	0.935645	0.349517	5.14565	2.85733e-07
LDL-cholesterol	75	0.93551	0.349738	1.54389	0.122996
High sensitivity C-reactive protein	76	-0.935124	0.350946	-0.884884	0.377417
Length	25	0.931177	0.35187	0.347031	0.728662
Apolipoprotein A1	71	0.930449	0.352468	1.35966	0.174561
HDL-cholesterol	26	0.927566	0.353699	0.992008	0.321332
Diastolic Blood Pressure	55	0.927207	0.353838	0.676389	0.498812
HDL-cholesterol	65	0.924768	0.35512	-2.15516	0.0311892
Pulse rate	75	0.924986	0.355196	0.353876	0.723525
Free T4	34	0.920671	0.357312	2.13595	0.0328179
Total cholesterol	30	-0.913529	0.360994	-10.2491	1.91496e-24
Eosinophil counts	27	0.913198	0.361187	-0.278072	0.78098
High sensitivity C-reactive protein	34	0.912811	0.361416	-1.26377	0.206443
Free T4	64	-0.909445	0.36323	-1.92598	0.0542768
Alanine aminotransferase	68	0.908164	0.363943	2.48435	0.0131241
High sensitivity C-reactive protein	55	-0.907346	0.364277	-2.04025	0.04142
Thyroid stimulating hormone	42	-0.907182	0.364348	0.417222	0.676538
Lymphocyte count	60	0.904914	0.365531	-0.377207	0.70603
Aspartate aminotransferase	35	-0.904314	0.365884	-0.763779	0.445058
Thrombocytes	34	-0.901016	0.367604	-1.27066	0.20389
High sensitivity C-reactive protein	48	0.898918	0.368724	-0.959628	0.337285
Uric acid	25	0.897399	0.369779	-0.103358	0.917744
Gamma glutamyl transferase	26	0.896945	0.369914	-2.29658	0.0219297
Gamma glutamyl transferase	56	-0.895548	0.37055	-0.0762119	0.939256
Length	38	-0.893601	0.371553	2.63833	0.0083456
Free T4	23	0.893975	0.372112	0.666292	0.506849
Calcium	72	0.889793	0.373912	-0.437543	0.661882
Apolipoprotein A1	74	0.890528	0.373916	0.907024	0.365143
Body mass index	68	-0.88855	0.374296	1.21122	0.225884
Apolipoprotein B100	72	0.8858	0.376203	1.34178	0.180377
Weight	75	0.879642	0.379272	0.802666	0.422408
Eosinophil counts	31	0.877828	0.380065	-0.178594	0.858263
Free T4	47	-0.874477	0.381888	3.57187	0.000357835
Creatinine	63	-0.872072	0.383194	-3.96338	7.46021e-05
Haematocrit	27	0.871029	0.383782	0.0355833	0.971617
Pulse rate	62	0.870394	0.384106	3.3812	0.000725207
Free T3	75	0.871611	0.384334	1.38997	0.165797
Free T4	29	0.867569	0.385738	2.95527	0.00317713
Weight	59	-0.866259	0.386367	3.90909	9.33978e-05
Pulse rate	57	0.864554	0.387302	1.45711	0.145124
Gamma glutamyl transferase	28	0.861412	0.389095	-2.56454	0.0104265
Erythrocytes	60	-0.860843	0.389344	3.68129	0.000233566
Waist-to-hip ratio	75	-0.859878	0.390065	-0.183415	0.854518
Pulse rate	73	0.859479	0.390191	1.42255	0.155069
Pulse rate	69	0.857504	0.391228	1.74965	0.0802754
Diastolic Blood Pressure	53	0.85407	0.393084	0.280985	0.778729
Gamma glutamyl transferase	29	0.85117	0.394748	-2.85822	0.00430331
Gamma glutamyl transferase	24	0.850142	0.395602	-1.66069	0.0981376
Body mass index	74	-0.846161	0.397598	0.54807	0.583735
Total cholesterol	29	-0.845696	0.397752	-10.5538	9.01365e-26
Alkaline phosphatase	69	0.84428	0.398669	-1.72863	0.0842058
Apolipoprotein A1	70	0.841839	0.400138	1.52027	0.129029
Leukocytes	45	0.837089	0.402551	-1.4805	0.138759
Apolipoprotein B100	69	0.837076	0.402779	1.67821	0.093767
Alkaline phosphatase	57	-0.834702	0.403937	-1.35363	0.175965
Aspartate aminotransferase	24	-0.828002	0.408005	0.915326	0.361155
Albumin	74	0.827975	0.408117	1.1444	0.253077
Basophil counts	49	-0.82596	0.408838	-1.75786	0.0787958
Pulse rate	55	0.825127	0.409316	2.23991	0.0251224
Calcium	39	0.822011	0.4111	3.01383	0.00259362
HDL-cholesterol	74	0.821992	0.411208	-0.103898	0.917266
Apolipoprotein A1	66	0.81638	0.414442	-0.106436	0.915255
Weight	74	0.816165	0.414538	2.03605	0.041937
Basophil counts	76	-0.815635	0.415017	-1.09025	0.276138
Creatinine	76	-0.812065	0.417081	-3.66358	0.000277113
Leukocytes	74	-0.811163	0.417399	-0.467093	0.640512
Weight	70	0.810661	0.417622	5.59558	2.39278e-08
Leukocytes	37	-0.808701	0.418704	-1.94804	0.0514423
Total cholesterol	63	0.807067	0.41965	4.82469	1.43019e-06
Sodium	27	-0.804957	0.420949	0.99182	0.321501
Thrombocytes	75	0.804219	0.421462	1.39666	0.162915
Basophil counts	72	-0.804002	0.421487	1.48842	0.136807
Length	35	0.801375	0.422935	0.183359	0.854521
Total cholesterol	65	0.797596	0.425134	5.80749	6.67349e-09
Free T4	28	0.796488	0.425862	3.49283	0.000498079
Creatinine	24	-0.796393	0.425939	0.243864	0.807447
Basophil counts	56	-0.79595	0.426078	0.204096	0.838284
Basophil counts	28	-0.794737	0.4268	-1.42698	0.153666
Uric acid	31	0.793326	0.427645	-1.95669	0.0504882
Diastolic Blood Pressure	54	0.792633	0.428007	1.0389	0.29888
Pulse rate	56	0.792084	0.428328	1.6067	0.10816
Uric acid	66	-0.785275	0.432399	-1.95184	0.0511321
Alkaline phosphatase	61	0.781501	0.43456	-1.46409	0.143284
Free T3	72	-0.781303	0.43497	2.83798	0.00472876
Apolipoprotein B100	29	-0.780391	0.435269	-6.24205	5.98998e-10
Monocyte counts	57	-0.778911	0.436049	-3.45532	0.000552553
Apolipoprotein B100	26	0.778138	0.436697	-2.49659	0.0128982
Hip circumference	48	-0.775387	0.438119	0.17646	0.859935
Basophil counts	29	-0.772514	0.439837	-0.833188	0.404779
Free T4	69	-0.771642	0.440538	-0.266511	0.789932
Pulse rate	71	0.769387	0.441735	0.697316	0.485673
Creatinine	51	0.769149	0.441823	-1.22247	0.221571
Eosinophil counts	61	-0.767903	0.442562	-3.0824	0.00206047
Gamma glutamyl transferase	62	-0.76641	0.443489	1.62714	0.103825
Albumin	75	-0.765823	0.444406	0.0857993	0.931687
Waist-to-hip ratio	69	-0.761752	0.446259	-0.0821918	0.934499
Thyroid stimulating hormone	63	0.757748	0.448681	-0.561739	0.574362
Sodium	31	-0.755994	0.449707	2.69751	0.00703126
Triglycerides	75	0.755109	0.450354	1.81792	0.0694482
Uric acid	40	0.751093	0.45262	0.740961	0.45875
Apolipoprotein A1	69	0.7497	0.45364	2.27452	0.0232277
Gamma glutamyl transferase	76	-0.749682	0.454396	2.09473	0.0377819
Eosinophil counts	76	0.743561	0.45742	-1.00174	0.31699
Apolipoprotein A1	61	-0.742762	0.457699	-0.413189	0.679518
Free T4	43	0.739711	0.459504	2.8655	0.00418336
Potassium	63	-0.739418	0.459673	-2.77564	0.0055231
Aspartate aminotransferase	64	-0.73696	0.461217	-1.23214	0.218031
Waist circumference	76	-0.736509	0.461688	-2.39785	0.0168692
Creatinine	35	-0.735835	0.461849	-1.46015	0.144291
Calcium	42	-0.728195	0.466512	3.61583	0.00030168
Thrombocytes	61	0.726776	0.46738	3.98611	6.77604e-05
Haematocrit	75	-0.726582	0.467653	1.19075	0.234132
Erythrocytes	27	-0.723185	0.469602	-0.156854	0.875372
Free T3	47	0.718665	0.472371	5.55145	2.98238e-08
Sodium	41	-0.714585	0.474885	1.51186	0.130622
Apolipoprotein A1	67	-0.714209	0.475235	-0.365423	0.714872
Alkaline phosphatase	23	0.708748	0.47889	3.32783	0.00114091
Urea	66	-0.704298	0.481344	-5.17506	2.60164e-07
Aspartate aminotransferase	36	-0.703524	0.481767	-0.46962	0.638658
Weight	58	0.701912	0.482749	4.18588	2.87076e-05
Phosphorus	74	-0.700454	0.483978	0.643317	0.520365
Body mass index	52	-0.699768	0.484087	-0.0437811	0.96508
Gamma glutamyl transferase	31	-0.69495	0.487136	-2.1467	0.0319114
Apolipoprotein B100	25	0.694558	0.487635	-3.20754	0.00151349
[truncated: 377 more rows]

## Sheet: Table S6.excluding_menopause
	Before 45 years old								After 55 years old
	interaction_pvalue	interaction_pvalue_adj_bonferroni	interaction_effect_cohen_f2	sex_gam_pvalue	sex_gam_cohen_f2	age_gam_pvalue	age_gam_cohen_f2		interaction_pvalue	interaction_pvalue_adj_bonferroni	interaction_effect_cohen_f2	sex_gam_pvalue	sex_gam_cohen_f2	age_gam_pvalue	age_gam_cohen_f2
Haematocrit (v/v)	0.266361	1	6.88624e-05	0.000161942	0.000331891	0	0.872288		8.70608e-19	4.4401e-17	0.00284026	2.30261e-14	0.00216876	0	0.335599
Leukocyte count (10E9/L)	2.05064e-18	1.04583e-16	0.00138784	7.6105e-24	0.00175454	1.62344e-81	0.00535815		0.0441802	1	0.000196577	1.72156e-13	0.00217845	6.3037e-97	0.0141457
Lymphocyte count (10E9/L)	1.23233e-87	6.28491e-86	0.00633541	0	0.0526853	0.000801399	0.000152824		0.614218	1	-2.42481e-05	8.61027e-30	0.00489662	1.52988e-56	0.00825132
Monocyte counts (10E9/L)	1.07032e-10	5.45866e-09	0.000851719	2.9676e-45	0.00338014	0	0.0277494		0.000827327	0.0421937	0.000539073	9.91967e-71	0.0109606	0	0.0630365
Neutrophil counts (10E9/L)	0.300861	1	1.61147e-05	6.29312e-92	0.00673391	1.38444e-246	0.0168909		0.0010669	0.0544119	0.000479182	1.32423e-41	0.00663778	7.40757e-184	0.0277811
Basophil counts (10E9/L)	0.0687732	1	0.000116687	1.04669e-63	0.00451774	7.43742e-06	0.000285256		0.268702	1	9.45205e-06	0.200832	0.000120185	4.30211e-10	0.0012531
Eosinophil counts (10E9/L)	0.486835	1	2.14529e-05	9.29742e-17	0.00126962	2.78772e-134	0.00916856		0.00106036	0.0540784	0.00031726	1.06156e-07	0.00114067	5.82509e-90	0.0134154
Erythrocyte count (10E12/L)	0.350428	1	6.0426e-05	5.57731e-46	0.00333565	0	0.774298		3.55826e-26	1.81471e-24	0.00409123	2.20801e-23	0.00362837	0	0.241116
Thrombocyte count (10E9/L)	3.9745e-20	2.02699e-18	0.00156289	3.14353e-24	0.00182381	0	0.0755317		4.33919e-08	2.21299e-06	0.000951699	1.33085e-42	0.00613266	0	0.103655
Glucose (mmol/L)	2.11754e-13	1.07995e-11	0.00111454	0	0.0354102	0	0.0816939		4.72729e-09	2.41092e-07	0.00112372	6.24843e-54	0.00867468	1.21655e-182	0.0286074
HbA1c (mmol/mol)	6.54231e-16	3.33658e-14	0.00142036	0	0.0593413	1.92547e-38	0.00295195		0.556043	1	-2.41087e-05	1.90796e-166	0.0293607	2.54828e-19	0.00300149
Type 2 diabetes (yes/no)	0.404986	1	-4.48488e-06	4.24122e-42	0.00303482	0.85019	-1.40367e-05		0.0496771	1	0.000210246	1.32522e-60	0.00889712	3.12423e-08	0.000946034
Total cholesterol (mmol/L)	4.25388e-162	2.16948e-160	0.0115371	0	0.0610408	0	0.032408		3.45363e-16	1.76135e-14	0.00260556	6.05626e-59	0.00932681	0	0.0627037
HDL-cholesterol (mmol/L)	1.30077e-64	6.63394e-63	0.0047593	1.18721e-26	0.00203467	0	0.14819		5.60481e-09	2.85845e-07	0.00106899	0.0161056	0.00015767	0	0.187405
LDL-cholesterol (mmol/L)	7.85713e-153	4.00714e-151	0.0108498	0	0.0530019	0	0.0758806		3.66612e-15	1.86972e-13	0.00243101	3.40495e-52	0.00826514	2.71435e-104	0.0152387
Remnant cholesterol (mmol/L)	1.177e-147	6.00272e-146	0.0107138	1.57728e-44	0.00326931	0	0.0433776		1.50024e-20	7.65122e-19	0.00278831	0.0778792	0.000210305	1.58336e-55	0.00802528
Triglycerides (mmol/L)	2.75538e-173	1.40524e-171	0.0123601	6.63552e-131	0.00915698	0	0.106239		2.74632e-45	1.40062e-43	0.00641255	0.207151	0.000107997	1.80753e-63	0.00912348
Apolipoprotein A1 (g/L)	0.00171616	0.0875243	0.0014249	3.06753e-24	0.00777276	0	0.137811		0.066835	1	0.000508157	0.0338385	0.00115617	7.12415e-256	0.180106
Apolipoprotein B100 (g/L)	1.81851e-59	9.27442e-58	0.0180717	3.29168e-138	0.0423189	3.0359e-199	0.0580696		1.69712e-05	0.000865533	0.00329998	1.53506e-05	0.00354431	1.11092e-06	0.00325779
Sodium (mmol/L)	3.83208e-06	0.000195436	0.000803582	0.00770375	0.000228002	0	0.157607		0.279665	1	1.80091e-05	2.24926e-12	0.00464646	3.08161e-22	0.00894761
Potassium (mmol/L)	3.53247e-15	1.80156e-13	0.00108861	0	0.0241709	1.5541e-68	0.00448258		0.00299147	0.152565	0.000258813	5.80542e-13	0.00198356	4.70476e-16	0.00209614
Calcium (mmol/L)	7.45872e-09	3.80395e-07	0.00149623	9.3412e-66	0.0115025	0	0.154874		0.403178	1	2.11832e-05	0.000251567	0.00118549	6.49397e-106	0.0464111
Phosphate (mmol/L)	1.11295e-35	5.67602e-34	0.00622341	4.31709e-237	0.0406752	9.66669080027149e-319	0.0538771		0.000133157	0.00679099	0.00143393	0.00249557	0.000775191	0	0.413635
Creatinine (umol/L)	1.03614e-08	5.28429e-07	0.000601645	2.34258e-14	0.00106794	0	0.613688		0.000794589	0.040524	0.000385518	1.96118e-83	0.0131863	0	0.539448
Urea (mmol/L)	1.4492e-06	7.39092e-05	0.00080373	5.87752e-150	0.0251109	0	0.184342		0.0559177	1	0.000264091	7.90394e-51	0.0245288	1.24172e-46	0.0196242
Uric acid (mmol/L)	0.0066563	0.339471	0.000673189	1.80054e-06	0.000791418	0	0.700139		0.00209994	0.107097	0.00102417	3.16318e-16	0.00755036	0	0.217034
Aspartate aminotransferase (U/L)	2.07605e-05	0.00105879	0.000788644	0.000328152	0.000430792	0	0.254924		0.000566439	0.0288884	0.00103811	0.259167	2.61805e-05	7.04955e-77	0.0332753
Alanine aminotransferase (U/L)	5.62618e-11	2.86935e-09	0.00189814	3.92589e-31	0.00544557	0	0.39265		2.69066e-07	1.37223e-05	0.00239383	2.93903e-29	0.0139661	1.00104e-131	0.0580862
Alkaline phosphatase (U/L)	1.73992e-08	8.87359e-07	0.00145452	6.92635e-08	0.00147854	0	0.0936883		0.0693462	1	0.000218647	0.782411	-8.78389e-05	7.69102e-49	0.0206331
Gamma glutamyl transferase (U/L)	9.10242e-36	4.64223e-34	0.00635898	6.11067e-46	0.00832747	0	0.240511		2.7495e-09	1.40225e-07	0.00413071	0.00127808	0.000894916	1.60061e-231	0.105632
Albumin (g/L)	1.05008e-90	5.35543e-89	0.0160539	4.74401e-101	0.0175668	0	0.24722		0.497251	1	-4.86542e-05	5.38981e-49	0.0215587	0.985341	-9.4906e-05
High sensitivity C-reactive protein (mg/L)	1.55296e-35	7.92007e-34	0.00792759	2.12532e-11	0.00261662	3.53395e-189	0.0393411		0.739771	1	-8.49523e-05	7.36407e-11	0.00556091	1.17684e-05	0.00175971
Thyroid stimulating hormone (mU/L)	0.0201117	1	0.000580702	3.61281e-68	0.0179678	9.76369e-13	0.00264057		0.697917	1	-9.89581e-05	0.00106071	0.0022781	2.35364e-10	0.00485931
Free T4 (pmol/L)	2.81566e-06	0.000143599	0.00109504	5.57765e-28	0.00726533	4.21101e-226	0.0554143		0.608306	1	-6.02667e-05	0.00101725	0.0016255	0.628265	-9.58973e-05
Free T3 (pmol/L)	1.33853e-08	6.82651e-07	0.00168396	2.7225e-249	0.0647503	0	0.166246		0.000297623	0.0151788	0.00150217	1.08415e-13	0.00663572	4.49896e-107	0.0598886
Body mass index (kg/M^2)	1.29364e-12	6.59758e-11	0.000854461	0	0.0365006	3.81784e-68	0.00444204		3.39535e-23	1.73163e-21	0.00317769	5.88581e-25	0.00388061	3.02171e-07	0.000807911
Weight (kg)	4.05415e-30	2.06761e-28	0.00203117	0	0.0280182	0	0.235687		1.74443e-27	8.89658e-26	0.00376237	7.85094e-26	0.00416525	0	0.26974
Hip circumference (cm)	0.220301	1	7.92367e-06	0	0.0278585	1.43738e-14	0.000853919		1.04513e-14	5.33014e-13	0.00206455	4.99191e-42	0.00673138	7.05559e-144	0.021196
Length (cm)	0.000590553	0.0301182	0.00017281	8.26226e-23	0.00166088	0	0.971591		0.00161166	0.0821947	0.000490515	0	0.0557078	0	1.13011
Waist circumference (cm)	1.95977e-45	9.99482e-44	0.00325982	0	0.0584088	0	0.120974		8.33261e-11	4.24963e-09	0.00136237	1.82048e-43	0.00685824	0	0.129446
Waist-to-hip ratio (NA)	4.49145e-133	2.29064e-131	0.00940763	0	0.036989	0	0.390704		0.0443296	1	0.000144398	3.93025e-14	0.00188146	0	0.628752
Diastolic blood pressure (mm Hg)	5.34101e-166	2.72392e-164	0.0115186	0	0.0743773	0	0.0521914		1.57579e-16	8.03655e-15	0.0024792	2.36208e-21	0.00366896	0	0.0847417
Systolic blood pressure (mm Hg)	7.65317e-19	3.90312e-17	0.00137084	3.06598e-187	0.0133899	0	0.177005		1.78904e-24	9.12411e-23	0.00349031	9.1435750018475e-310	0.0480188	5.60275e-79	0.0114296
Mean average pressure (mm Hg)	4.09663e-49	2.08928e-47	0.00353821	0	0.0443648	0	0.114546		8.88527e-20	4.53149e-18	0.00294342	1.79616e-88	0.014248	4.59508e-259	0.038742
Pulse rate (beats per minute)	2.02511e-12	1.03281e-10	0.000975071	3.20495e-59	0.00413838	6.82312e-174	0.0115506		0.00640274	0.32654	0.000285855	5.1448e-19	0.00298033	4.66606e-111	0.0161809
Current smoking (yes/no)	0.145888	1	4.63026e-05	2.78059e-83	0.00611878	1.14528e-63	0.00421173		0.0335198	1	0.00043157	1.19791e-78	0.0129504	4.19747e-12	0.00163692
Diet score	0.0136304	0.69515	0.000162016	0	0.0277896	0	0.0414972		0.00570427	0.290918	0.000242341	5.57745e-16	0.00279368	0	0.0673857
Physical activity score	0.00493385	0.251626	0.000203515	1.79887e-263	0.0205965	0.658718	-1.30988e-05		0.000763717	0.0389496	0.000577112	5.33307e-84	0.0151092	9.85812e-37	0.00597358
Chronic stress score	1.36182e-06	6.94528e-05	0.000397787	1.913e-103	0.00768267	2.56497e-212	0.0146114		0.164495	1	3.4406e-05	0	0.0763022	8.9766e-07	0.000827932
Alcohol intake (g/day)	1.03915e-14	5.29968e-13	0.00121996	9.73606e-103	0.0085162	0	0.156994		0.0564188	1	0.000257369	1.74207e-75	0.0132972	0	0.0861576
Average sleep duration	0.116439	1	9.3725e-05	1.00758e-296	0.0213605	0	0.0487049		1.50259e-37	7.66321e-36	0.00654691	2.38434e-106	0.0183724	0.465367	-1.66961e-05

## Sheet: Table S7.CVD prediction
phenotype	sex	age	age*sex	phenotype	phenotype*sex	phenotype*age	phenotype*age*sex
Haematocrit	0.00195214	1.23044e-116	8.98224e-05	7.43802e-07	2.09477e-05	0.422359	0.579527
Leukocyte count	1.21563e-05	3.07373e-123	1.90588e-05	0.00066383	1	9.66597e-05	0.0238575
Lymphocyte count	1.87728e-05	4.91801e-114	1.76397e-05	0.239211	0.465165	0.00135857	0.0509849
Monocyte counts	0.000120148	1.78613e-123	0.000259137	0.000751096	0.780185	0.0363805	1
Neutrophil counts	1.59466e-05	3.1784e-124	2.11137e-05	0.000655648	0.475427	0.000311594	0.0157872
Basophil counts	1.20698e-05	2.55065e-119	5.53847e-05	0.407048	0.0137517	0.0868973	0.252723
Eosinophil counts	2.6382e-05	5.91382e-118	3.29353e-05	0.0154138	0.66845	0.321328	0.80186
Erythrocyte count	9.77324e-06	1.88529e-121	5.37694e-05	0.283299	0.888665	0.249079	0.541146
Thrombocyte count	4.24321e-06	8.84785e-122	4.66603e-05	0.00146507	0.597453	0.732407	0.147811
Glucose	0.000141275	1.36166e-103	3.40541e-05	8.01011e-07	0.0130697	0.00675684	0.030873
HbA1c	2.39913e-05	4.77563e-80	0.00145257	2.43161e-08	0.459146	0.0348451	0.448795
Type 2 diabetes	2.5043e-06	4.66422e-127	6.62469e-05	0.195017	0.0779911	0.15129	0.132322
Total cholesterol	3.85971e-05	1.13538e-104	0.000166882	0.00116256	0.389611	0.0221924	0.0663594
HDL-cholesterol	2.87461e-05	2.33549e-275	0.372624	0.00027405	0.245172	5.20333e-06	0.430492
LDL-cholesterol	1.37206e-05	8.28809e-114	0.000633121	8.07253e-05	0.362102	0.378274	0.406039
Remnant cholesterol	0.000200629	1.50383e-122	0.00103716	7.71993e-09	0.0193478	0.220294	0.72184
Triglycerides	0.000726217	4.96924e-114	0.000621688	1.80186e-10	0.00767433	0.239322	1
Apolipoprotein A1	0.000746524	2.06703e-87	1	0.161137	1	1.58003e-05	0.73482
Apolipoprotein B100	1.42917e-05	2.39874e-70	0.402041	0.000910219	0.608804	0.0657657	0.391462
Sodium	4.77186e-09	8.76027e-137	0.494343	0.204252	1	1	0.718584
Potassium	1.74846e-05	1.84284e-116	0.000115587	0.0387198	0.746332	0.0318663	0.0153592
Calcium	4.2056e-09	1.11658e-136	0.469141	0.501384	0.937833	0.492607	0.65345
Phosphate	1.57329e-08	2.62802e-136	0.385973	0.288054	0.657008	0.0971135	0.609502
Creatinine	2.00394e-05	8.09344e-126	0.00022452	0.246279	0.49439	0.676311	1
Urea	6.41914e-09	9.37842e-125	0.509132	0.549219	1	0.126699	0.234612
Uric acid	0.281653	7.59903e-75	0.120683	5.96756e-10	0.21135	0.809932	1
Aspartate aminotransferase	7.9566e-09	3.46635e-131	0.429724	0.151788	0.853591	0.083388	0.105156
Alanine aminotransferase	1.77945e-07	1.658e-132	0.580769	0.374424	0.150728	0.31953	0.00773728
Alkaline phosphatase	1.108e-08	5.38846e-135	0.529265	1	0.409558	0.484461	0.0758337
Gamma glutamyl transferase	3.265e-06	4.67549e-130	0.656799	0.121151	0.85887	0.0483531	0.216225
Albumin	8.05623e-11	1.08639e-121	0.443538	9.00191e-05	0.160157	0.700891	0.9226
High sensitivity C-reactive protein	4.89898e-10	2.02564e-115	0.490368	1.49075e-05	0.505935	0.0518747	0.550775
Thyroid stimulating hormone	1.04624e-07	9.32674e-99	0.746038	1	0.474091	0.0903029	0.0935506
Free T4	9.33082e-08	4.77093e-99	0.595873	0.681058	0.23759	0.135431	1
Free T3	4.30153e-07	3.00519e-102	0.668663	0.349303	0.754526	0.0121818	0.498726
Body mass index	3.09189e-05	3.27902e-112	0.000155465	1.65305e-13	0.533555	0.866275	1
Weight	0.145307	5.52028e-122	0.00038916	1.00272e-14	0.334922	1	1
Hip circumference	7.81261e-07	1.31198e-116	0.000132159	2.81958e-11	0.783496	0.354858	1
Length	0.00265073	1.56484e-124	0.000219119	0.0713317	0.807056	0.764176	1
Waist circumference	0.0217017	7.71992e-106	0.000252805	7.19839e-18	0.245715	1	0.698626
Waist-to-hip ratio	0.124264	1.12858e-111	0.000384365	1.61363e-08	0.285779	0.258807	0.62051
Diastolic Blood Pressure	0.00259885	4.23997e-113	0.00502248	1.19811e-23	0.500641	7.72426e-05	0.762606
Systolic Blood Pressure	0.0896714	2.75844e-81	9.67601e-06	8.02993e-28	0.648216	0.00643996	1
Mean Average Pressure	0.0291529	7.13113e-95	0.00118378	2.95193e-32	1	1.59021e-05	1
Pulse rate	1.27312e-06	2.80646e-135	0.000920414	7.2091e-05	0.811178	0.00395243	0.0201774
Current smoking	0.0239921	1.08557e-115	0.000196726	0.000126908	0.627841	0.0988656	0.334226
Diet score	1.08472e-05	3.86061e-119	0.00140235	0.907167	0.561038	0.134163	1
Physical activity score	0.00016046	6.69536e-117	4.82964e-05	0.0529756	3.63804e-05	1	0.0185192
stress_chronic	7.42287e-06	3.94103e-142	0.000786728	0.00398232	0.481453	0.0142464	0.0489251
alcohol	2.82669e-06	4.76579e-115	0.690991	0.000739355	0.0005502	0.0969571	0.00746711
sleep_duration	6.75101e-06	2.46578e-125	1	0.000279421	0.161118	1	0.884282

## Sheet: Table S8. NMR results
Metabolite full name	Abbreviation	Unit	interaction_pvalue	interaction_pvalue_adj_bonferroni	interaction_effect_cohen_f2	sex_gam_pv	sex_gam_f2	age_gam_pv	age_gam_f2	significant_interaction	associated_with_CVD
Concentration of chylomicrons and extremely large VLDL particles	XXL.VLDL.P	mol/l	0.010947	1	0.00838579	0.000315924	0.0150709	6.64734e-24	0.0790545	FALSE	1
Total lipids in chylomicrons and extremely large VLDL	XXL.VLDL.L	mmol/l	0.0104407	1	0.00857597	0.000224703	0.0156272	1.1209e-23	0.0781829	FALSE	0
Phospholipids in chylomicrons and extremely large VLDL	XXL.VLDL.PL	mmol/l	0.0119056	1	0.00790232	8.87934e-05	0.0188753	8.88767e-19	0.0599001	FALSE	0
Total cholesterol in chylomicrons and extremely large VLDL	XXL.VLDL.C	mmol/l	0.0022835	0.527489	0.0122243	3.3245e-07	0.0281041	1.7027e-21	0.0693826	FALSE	0
Cholesterol esters in chylomicrons and extremely large VLDL	XXL.VLDL.CE	mmol/l	0.000497443	0.114909	0.01549	3.33739e-09	0.0370293	8.41236e-23	0.0733037	FALSE	0
Free cholesterol in chylomicrons and extremely large VLDL	XXL.VLDL.FC	mmol/l	0.0122712	1	0.00523517	0.000238986	0.0146521	2.92837e-19	0.0620811	FALSE	0
Triglycerides in chylomicrons and extremely large VLDL	XXL.VLDL.TG	mmol/l	0.0228248	1	0.00701821	0.000687165	0.0139762	2.14986e-24	0.0813742	FALSE	0
Concentration of very large VLDL particles	XL.VLDL.P	mol/l	0.0274622	1	0.00601287	0.0787977	0.00251034	3.5743e-24	0.0795133	FALSE	1
Total lipids in very large VLDL	XL.VLDL.L	mmol/l	0.0228309	1	0.00622594	0.0609744	0.00323945	5.16751e-24	0.0790215	FALSE	0
Phospholipids in very large VLDL	XL.VLDL.PL	mmol/l	0.0371845	1	0.00433364	0.0248477	0.0059852	8.6944e-20	0.0642181	FALSE	0
Total cholesterol in very large VLDL	XL.VLDL.C	mmol/l	0.00294167	0.679525	0.010659	0.00124721	0.0127593	4.09636e-24	0.0804574	FALSE	0
Cholesterol esters in very large VLDL	XL.VLDL.CE	mmol/l	0.000590656	0.136442	0.0102174	0.00318273	0.010752	7.53914e-26	0.0863267	FALSE	0
Free cholesterol in very large VLDL	XL.VLDL.FC	mmol/l	0.00704972	1	0.00947316	0.000340673	0.0150202	3.27636e-21	0.0695096	FALSE	0
Triglycerides in very large VLDL	XL.VLDL.TG	mmol/l	0.0325941	1	0.00581857	0.157759	0.00088528	5.72852e-25	0.0822659	FALSE	0
Concentration of large VLDL particles	L.VLDL.P	mol/l	0.00249117	0.575461	0.0102382	0.26778	0.00132361	2.0852e-28	0.0950779	FALSE	1
Total lipids in large VLDL	L.VLDL.L	mmol/l	0.00328168	0.758068	0.00980486	0.202336	0.00176273	1.34682e-27	0.0921578	FALSE	0
Phospholipids in large VLDL	L.VLDL.PL	mmol/l	0.00874469	1	0.00846678	0.25251	0.00113957	6.12537e-25	0.0820745	FALSE	0
Total cholesterol in large VLDL	L.VLDL.C	mmol/l	0.000242839	0.0560958	0.0132603	0.00449839	0.00909889	1.329e-23	0.0774061	FALSE	0
Cholesterol esters in large VLDL	L.VLDL.CE	mmol/l	0.000135539	0.0313095	0.0124929	0.00190637	0.0113289	2.18037e-25	0.0836573	TRUE	0
Free cholesterol in large VLDL	L.VLDL.FC	mmol/l	0.00111042	0.256506	0.0104406	0.00344376	0.00931215	4.1747e-22	0.0721225	FALSE	0
Triglycerides in large VLDL	L.VLDL.TG	mmol/l	0.00369654	0.853901	0.00963148	0.448106	0.000468048	1.22298e-29	0.0997067	FALSE	0
Concentration of medium VLDL particles	M.VLDL.P	mol/l	0.00081421	0.188083	0.0121046	0.0415352	0.00396458	1.12261e-30	0.101265	FALSE	1
Total lipids in medium VLDL	M.VLDL.L	mmol/l	0.000560927	0.129574	0.0125393	0.0203757	0.00529643	1.06838e-29	0.0976401	FALSE	0
Phospholipids in medium VLDL	M.VLDL.PL	mmol/l	0.0012086	0.279187	0.0111115	0.0243799	0.00489428	5.47722e-28	0.0911682	FALSE	0
Total cholesterol in medium VLDL	M.VLDL.C	mmol/l	4.40657e-05	0.0101792	0.020533	1.35254e-06	0.0236804	5.91699e-22	0.0692034	TRUE	0
Cholesterol esters in medium VLDL	M.VLDL.CE	mmol/l	9.48578e-06	0.00219121	0.0236679	2.69691e-09	0.0354113	3.35838e-19	0.0589593	TRUE	0
Free cholesterol in medium VLDL	M.VLDL.FC	mmol/l	0.000217067	0.0501424	0.0127071	0.00038261	0.012495	1.61931e-23	0.0748249	FALSE	0
Triglycerides in medium VLDL	M.VLDL.TG	mmol/l	0.00230058	0.531435	0.0106834	0.332754	0.000423528	5.57638e-34	0.11318	FALSE	0
Concentration of small VLDL particles	S.VLDL.P	mol/l	2.2637e-05	0.00522914	0.0211534	0.000181655	0.0130195	6.17266e-26	0.0828867	TRUE	1
Total lipids in small VLDL	S.VLDL.L	mmol/l	5.53415e-06	0.00127839	0.0239807	7.3529e-06	0.0185491	5.60232e-25	0.0794669	TRUE	0
Phospholipids in small VLDL	S.VLDL.PL	mmol/l	4.53625e-05	0.0104787	0.0190839	0.000394218	0.0123716	7.31595e-21	0.0648038	TRUE	0
Total cholesterol in small VLDL	S.VLDL.C	mmol/l	6.48502e-11	1.49804e-08	0.0454852	6.7947e-20	0.0738002	6.45771e-17	0.0505766	TRUE	0
Cholesterol esters in small VLDL	S.VLDL.CE	mmol/l	4.44774e-12	1.02743e-09	0.0499212	1.39997e-26	0.0966629	1.69731e-14	0.042001	TRUE	0
Free cholesterol in small VLDL	S.VLDL.FC	mmol/l	9.35274e-08	2.16048e-05	0.0310838	1.44862e-09	0.0322981	3.11672e-18	0.0554975	TRUE	0
Triglycerides in small VLDL	S.VLDL.TG	mmol/l	0.00616941	1	0.00988033	0.24352	0.000133449	3.03319e-27	0.0875894	FALSE	0
Concentration of very small VLDL particles	XS.VLDL.P	mol/l	1.09251e-07	2.52369e-05	0.0326711	1.12319e-21	0.0794661	0.000116061	0.00973826	TRUE	1
Total lipids in very small VLDL	XS.VLDL.L	mmol/l	8.41952e-08	1.94491e-05	0.0333422	1.48235e-24	0.0898195	0.000256232	0.00864778	TRUE	0
Phospholipids in very small VLDL	XS.VLDL.PL	mmol/l	2.36972e-06	0.000547406	0.0276543	4.44011e-31	0.115697	0.67717	-0.00064702	TRUE	0
Total cholesterol in very small VLDL	XS.VLDL.C	mmol/l	1.82541e-08	4.21669e-06	0.0365081	1.02298e-28	0.108979	0.000451912	0.0077893	TRUE	0
Cholesterol esters in very small VLDL	XS.VLDL.CE	mmol/l	2.69303e-08	6.22089e-06	0.0356722	4.42076e-24	0.091691	1.37611e-06	0.0156362	TRUE	0
Free cholesterol in very small VLDL	XS.VLDL.FC	mmol/l	2.07408e-06	0.000479114	0.0280449	8.1424e-32	0.11747	0.356683	-0.000210387	TRUE	0
Triglycerides in very small VLDL	XS.VLDL.TG	mmol/l	0.00123423	0.285107	0.014206	5.49131e-05	0.010617	3.25636e-09	0.0244999	FALSE	0
Concentration of IDL particles	IDL.P	mol/l	2.46364e-07	5.691e-05	0.0319117	5.65576e-36	0.136024	0.787018	-0.00070886	TRUE	1
Total lipids in IDL	IDL.L	mmol/l	2.97578e-07	6.87406e-05	0.0316522	8.65886e-37	0.139198	0.799199	-0.000713597	TRUE	0
Phospholipids in IDL	IDL.PL	mmol/l	8.71081e-06	0.0020122	0.025668	6.83617e-38	0.143034	0.120718	0.00123183	TRUE	0
Total cholesterol in IDL	IDL.C	mmol/l	9.39711e-08	2.17073e-05	0.0336727	5.50985e-37	0.140022	0.221673	0.000172489	TRUE	1
Cholesterol esters in IDL	IDL.CE	mmol/l	3.86326e-08	8.92412e-06	0.0350328	5.35299e-34	0.128704	0.023454	0.00266821	TRUE	0
Free cholesterol in IDL	IDL.FC	mmol/l	2.82683e-05	0.00652998	0.0237128	5.09365e-39	0.146252	0.154779	0.000953056	TRUE	0
Triglycerides in IDL	IDL.TG	mmol/l	0.00332617	0.768346	0.0124295	1.8393e-11	0.0315619	0.0818727	0.00168558	FALSE	0
Concentration of large LDL particles	L.LDL.P	mol/l	6.4452e-07	0.000148884	0.0302117	9.87167e-40	0.150083	0.809605	-0.000650921	TRUE	1
Total lipids in large LDL	L.LDL.L	mmol/l	8.3465e-07	0.000192804	0.0297918	5.40352e-40	0.151207	0.866972	-0.000681894	TRUE	0
Phospholipids in large LDL	L.LDL.PL	mmol/l	1.00239e-06	0.000231552	0.0294577	5.06045e-39	0.147685	0.874357	-0.000685982	TRUE	0
Total cholesterol in large LDL	L.LDL.C	mmol/l	7.34107e-07	0.000169579	0.0300921	3.47753e-40	0.152026	0.671062	-0.000654559	TRUE	0
Cholesterol esters in large LDL	L.LDL.CE	mmol/l	1.76958e-07	4.08772e-05	0.0325444	9.78188e-40	0.150334	0.292024	-6.66481e-05	TRUE	0
Free cholesterol in large LDL	L.LDL.FC	mmol/l	7.27276e-05	0.0168001	0.0217666	9.04438e-40	0.150146	0.119596	0.00127247	TRUE	0
Triglycerides in large LDL	L.LDL.TG	mmol/l	0.00344107	0.794887	0.011804	2.42476e-15	0.0529786	2.08111e-07	0.0194676	FALSE	0
Concentration of medium LDL particles	M.LDL.P	mol/l	1.58191e-07	3.6542e-05	0.0326331	1.84613e-40	0.152659	0.645295	-0.000633273	TRUE	1
Total lipids in medium LDL	M.LDL.L	mmol/l	1.41516e-07	3.26903e-05	0.0328539	1.93646e-40	0.152739	0.507255	-0.000496238	TRUE	0
Phospholipids in medium LDL	M.LDL.PL	mmol/l	1.18613e-07	2.73996e-05	0.0329113	1.35266e-32	0.122278	0.119802	0.000837933	TRUE	0
Total cholesterol in medium LDL	M.LDL.C	mmol/l	2.29832e-07	5.30912e-05	0.0321164	2.18777e-40	0.15264	0.251164	7.09455e-05	TRUE	0
Cholesterol esters in medium LDL	M.LDL.CE	mmol/l	3.27653e-07	7.56878e-05	0.0315177	2.64753e-40	0.152245	0.173127	0.000433729	TRUE	0
Free cholesterol in medium LDL	M.LDL.FC	mmol/l	7.28601e-07	0.000168307	0.029877	1.35453e-38	0.146917	0.253249	6.1645e-05	TRUE	0
Triglycerides in medium LDL	M.LDL.TG	mmol/l	0.00588578	1	0.0103347	7.71278e-20	0.0671189	9.00632e-13	0.0368757	FALSE	0
Concentration of small LDL particles	S.LDL.P	mol/l	4.30513e-07	9.94485e-05	0.0307392	3.8172e-41	0.155221	0.696056	-0.000665273	TRUE	1
Total lipids in small LDL	S.LDL.L	mmol/l	7.39763e-08	1.70885e-05	0.0339888	3.33702e-43	0.163838	0.468957	-0.000446214	TRUE	0
Phospholipids in small LDL	S.LDL.PL	mmol/l	3.61944e-08	8.3609e-06	0.034997	1.41223e-36	0.139204	0.0795164	0.00129739	TRUE	0
Total cholesterol in small LDL	S.LDL.C	mmol/l	2.77165e-07	6.40252e-05	0.0318462	4.17865e-43	0.163384	0.542453	-0.000541399	TRUE	0
Cholesterol esters in small LDL	S.LDL.CE	mmol/l	7.19312e-07	0.000166161	0.0301854	1.19846e-42	0.161126	0.668883	-0.00065061	TRUE	0
Free cholesterol in small LDL	S.LDL.FC	mmol/l	2.14054e-08	4.94465e-06	0.0363396	3.41617e-40	0.15286	0.0796986	0.0012331	TRUE	0
Triglycerides in small LDL	S.LDL.TG	mmol/l	0.0130354	1	0.00885654	1.66035e-13	0.046739	0.117287	0.00115342	FALSE	0
Concentration of very large HDL particles	XL.HDL.P	mol/l	0.202292	1	0.00339154	7.14449e-15	0.0552579	6.11153e-60	0.210065	FALSE	0
Total lipids in very large HDL	XL.HDL.L	mmol/l	0.231331	1	0.00310316	2.6433e-15	0.056858	1.03337e-58	0.205166	FALSE	0
Phospholipids in very large HDL	XL.HDL.PL	mmol/l	0.0104394	1	0.0102679	2.78658e-10	0.0354593	4.41305e-71	0.255097	FALSE	0
Total cholesterol in very large HDL	XL.HDL.C	mmol/l	0.852596	1	-0.00025384	3.24693e-21	0.0785248	9.13286e-37	0.12034	FALSE	0
Cholesterol esters in very large HDL	XL.HDL.CE	mmol/l	0.832189	1	-0.00071182	3.2082e-21	0.0792827	3.37138e-31	0.0998731	FALSE	0
Free cholesterol in very large HDL	XL.HDL.FC	mmol/l	0.541151	1	0.00110534	3.75177e-18	0.0663897	7.54201e-49	0.166212	FALSE	0
Triglycerides in very large HDL	XL.HDL.TG	mmol/l	0.799712	1	-0.000348904	1.29088e-11	0.0443129	0.000106173	0.00872881	FALSE	0
Concentration of large HDL particles	L.HDL.P	mol/l	0.0124779	1	0.0109129	1.75789e-07	0.0240499	5.40403e-81	0.29521	FALSE	1
Total lipids in large HDL	L.HDL.L	mmol/l	0.0119795	1	0.011085	1.15714e-07	0.0242437	6.26533e-81	0.295114	FALSE	0
Phospholipids in large HDL	L.HDL.PL	mmol/l	0.00657779	1	0.0124303	9.14786e-06	0.0173763	1.44767e-83	0.305802	FALSE	0
Total cholesterol in large HDL	L.HDL.C	mmol/l	0.0155496	1	0.0108816	4.783e-08	0.0261419	9.80738e-76	0.273227	FALSE	0
Cholesterol esters in large HDL	L.HDL.CE	mmol/l	0.0159737	1	0.0104846	8.76414e-09	0.0245754	3.05222e-73	0.263286	FALSE	0
Free cholesterol in large HDL	L.HDL.FC	mmol/l	0.018264	1	0.00921771	1.31623e-08	0.0318935	8.24986e-80	0.292955	FALSE	0
Triglycerides in large HDL	L.HDL.TG	mmol/l	0.30941	1	0.000231077	1.08392e-11	0.0366609	1.21563e-30	0.0944401	FALSE	0
Concentration of medium HDL particles	M.HDL.P	mol/l	0.108513	1	0.00139694	7.81144e-05	0.022806	3.89548e-47	0.153886	FALSE	1
Total lipids in medium HDL	M.HDL.L	mmol/l	0.103125	1	0.0014631	4.20992e-05	0.0238973	7.45887e-50	0.163475	FALSE	0
Phospholipids in medium HDL	M.HDL.PL	mmol/l	0.0828454	1	0.00183729	0.000999839	0.0179399	2.14183e-52	0.174398	FALSE	0
Total cholesterol in medium HDL	M.HDL.C	mmol/l	0.233028	1	0.00183777	8.96431e-05	0.0224088	8.29749e-53	0.177292	FALSE	0
Cholesterol esters in medium HDL	M.HDL.CE	mmol/l	0.209129	1	0.00229807	0.00193222	0.017236	5.10851e-48	0.160701	FALSE	0
Free cholesterol in medium HDL	M.HDL.FC	mmol/l	0.128041	1	0.0011866	5.7481e-12	0.0468137	2.30217e-50	0.165518	FALSE	0
Triglycerides in medium HDL	M.HDL.TG	mmol/l	0.0290268	1	0.00751175	0.0301573	0.00409526	0.0575568	0.00194844	FALSE	0
Concentration of small HDL particles	S.HDL.P	mol/l	0.223734	1	0.00267179	0.0147845	0.00312789	0.000491896	0.00849066	FALSE	0
Total lipids in small HDL	S.HDL.L	mmol/l	0.252659	1	0.00233337	0.00144613	0.00599229	6.06742e-05	0.0115711	FALSE	0
Phospholipids in small HDL	S.HDL.PL	mmol/l	0.173135	1	0.00375069	1.24336e-06	0.0211201	2.10414e-05	0.0125598	FALSE	0
Total cholesterol in small HDL	S.HDL.C	mmol/l	0.0309819	1	0.00761116	1.95398e-41	0.146894	2.25145e-05	0.0128458	FALSE	0
Cholesterol esters in small HDL	S.HDL.CE	mmol/l	0.00644286	1	0.011938	5.21074e-43	0.154383	0.00147492	0.00703794	FALSE	0
Free cholesterol in small HDL	S.HDL.FC	mmol/l	0.665325	1	-0.000137325	0.163364	0.000685318	0.000265455	0.00898267	FALSE	0
Triglycerides in small HDL	S.HDL.TG	mmol/l	0.0253902	1	0.00766791	0.286219	-4.20434e-05	3.51756e-17	0.0516754	FALSE	0
Phospholipids to total lipds ratio in chylomicrons and extremely large VLDL	XXL.VLDL.PL_p	%	0.575169	1	-0.000672748	0.29185	0.00423866	4.61024e-13	0.0376148	FALSE	0
Total cholesterol to total lipids ratio in chylomicrons and extremely large VLDL	XXL.VLDL.C_p	%	0.499238	1	0.00108627	1.69433e-06	0.0236244	6.57247e-06	0.0158209	FALSE	0
Cholesterol esters to total lipids ratio in chylomicrons and extremely large VLDL	XXL.VLDL.CE_p	%	0.000813115	0.18783	0.0208425	1.83024e-10	0.035891	0.407791	-0.000259584	FALSE	0
Free cholesterol to total lipids ratio in chylomicrons and extremely large VLDL	XXL.VLDL.FC_p	%	0.51763	1	-0.000468244	0.0406718	0.00257644	0.00136127	0.00749132	FALSE	0
Triglycerides to total lipids ratio in chylomicrons and extremely large VLDL	XXL.VLDL.TG_p	%	0.514877	1	3.83933e-06	0.000222927	0.0141122	1.89626e-11	0.0324818	FALSE	0
Phospholipids to total lipds ratio in very large VLDL	XL.VLDL.PL_p	%	0.0560559	1	0.00317604	5.27801e-11	0.038775	0.0294401	0.00243032	FALSE	0
Total cholesterol to total lipids ratio in very large VLDL	XL.VLDL.C_p	%	0.00515354	1	0.00506106	6.40652e-12	0.0436033	0.206821	0.000477744	FALSE	0
Cholesterol esters to total lipids ratio in very large VLDL	XL.VLDL.CE_p	%	0.00134823	0.311441	0.00685568	9.38364e-08	0.0254277	0.245753	0.000229688	FALSE	0
Free cholesterol to total lipids ratio in very large VLDL	XL.VLDL.FC_p	%	0.0412232	1	0.00212947	1.89103e-17	0.0616587	0.608393	-0.000532075	FALSE	0
Triglycerides to total lipids ratio in very large VLDL	XL.VLDL.TG_p	%	0.610385	1	-0.000640147	1.39435e-10	0.0459046	6.97914e-10	0.0299877	FALSE	0
Phospholipids to total lipds ratio in large VLDL	L.VLDL.PL_p	%	0.190153	1	0.00304483	0.0772501	0.00133513	5.09524e-08	0.0197451	FALSE	0
Total cholesterol to total lipids ratio in large VLDL	L.VLDL.C_p	%	0.00143649	0.331829	0.0202237	1.35772e-21	0.0873123	3.13338e-11	0.030078	FALSE	0
Cholesterol esters to total lipids ratio in large VLDL	L.VLDL.CE_p	%	0.055516	1	0.00999759	1.15702e-06	0.0184457	0.0149382	0.00353194	FALSE	0
Free cholesterol to total lipids ratio in large VLDL	L.VLDL.FC_p	%	0.00276003	0.637568	0.0156866	1.73026e-30	0.116975	0.00290461	0.00610122	FALSE	0
Triglycerides to total lipids ratio in large VLDL	L.VLDL.TG_p	%	0.00840627	1	0.013545	2.76459e-21	0.0832018	0.00361898	0.00588386	FALSE	0
Phospholipids to total lipds ratio in medium VLDL	M.VLDL.PL_p	%	0.0760897	1	0.00158317	0.0241598	0.00339915	0.0812584	0.00187598	FALSE	0
Total cholesterol to total lipids ratio in medium VLDL	M.VLDL.C_p	%	0.00297421	0.687043	0.0167696	1.75797e-27	0.10162	4.5688e-21	0.0610862	FALSE	0
Cholesterol esters to total lipids ratio in medium VLDL	M.VLDL.CE_p	%	0.0205672	1	0.0111963	2.13732e-20	0.0763667	1.4314e-21	0.0647893	FALSE	0
Free cholesterol to total lipids ratio in medium VLDL	M.VLDL.FC_p	%	0.00045052	0.10407	0.0180321	2.13117e-23	0.0872711	0.000113494	0.0106314	FALSE	0
Triglycerides to total lipids ratio in medium VLDL	M.VLDL.TG_p	%	0.00252741	0.583832	0.0160552	4.62787e-24	0.0903012	6.16144e-21	0.0654098	FALSE	0
Phospholipids to total lipds ratio in small VLDL	S.VLDL.PL_p	%	1.39846e-05	0.00323044	0.0205059	5.17868e-10	0.0306517	1.86094e-15	0.0434266	TRUE	0
Total cholesterol to total lipids ratio in small VLDL	S.VLDL.C_p	%	0.0322432	1	0.0101634	7.75372e-23	0.0829261	3.47763e-11	0.0313859	FALSE	0
Cholesterol esters to total lipids ratio in small VLDL	S.VLDL.CE_p	%	0.023332	1	0.0108152	7.46262e-21	0.0760119	4.89397e-08	0.0208764	FALSE	0
Free cholesterol to total lipids ratio in small VLDL	S.VLDL.FC_p	%	0.575011	1	1.95681e-05	4.53656e-16	0.0547134	1.97189e-23	0.0734043	FALSE	0
Triglycerides to total lipids ratio in small VLDL	S.VLDL.TG_p	%	0.368769	1	0.00392734	3.0263e-16	0.0598437	3.483e-20	0.0623394	FALSE	0
Phospholipids to total lipds ratio in very small VLDL	XS.VLDL.PL_p	%	0.00314521	0.726543	0.0152471	9.99606e-32	0.117768	4.85483e-22	0.0697946	FALSE	0
Total cholesterol to total lipids ratio in very small VLDL	XS.VLDL.C_p	%	0.196305	1	0.00238798	0.0499907	0.00167485	0.231266	0.000150211	FALSE	0
Cholesterol esters to total lipids ratio in very small VLDL	XS.VLDL.CE_p	%	0.176807	1	0.00264833	1.5059e-05	0.0122311	0.166588	0.000840349	FALSE	0
Free cholesterol to total lipids ratio in very small VLDL	XS.VLDL.FC_p	%	0.233124	1	0.000317232	2.2315e-09	0.0262009	1.02581e-13	0.0435217	FALSE	0
Triglycerides to total lipids ratio in very small VLDL	XS.VLDL.TG_p	%	0.606036	1	0.000356172	0.00158161	0.0116423	1.68472e-07	0.0186879	FALSE	0
Phospholipids to total lipds ratio in IDL	IDL.PL_p	%	1.29705e-06	0.000299619	0.022707	0.00490804	0.00721007	5.9559e-39	0.131119	TRUE	0
Total cholesterol to total lipids ratio in IDL	IDL.C_p	%	1.366e-06	0.000315546	0.0272155	1.38479e-05	0.0203157	9.44972e-12	0.0338887	TRUE	0
Cholesterol esters to total lipids ratio in IDL	IDL.CE_p	%	2.61427e-08	6.03896e-06	0.0288159	0.0175783	0.00892062	6.45159e-37	0.120876	TRUE	0
Free cholesterol to total lipids ratio in IDL	IDL.FC_p	%	0.538512	1	-0.000467371	4.32844e-11	0.0384755	2.73719e-07	0.0190984	FALSE	0
Triglycerides to total lipids ratio in IDL	IDL.TG_p	%	0.00907543	1	0.00921098	0.000377048	0.0143547	0.018133	0.00353171	FALSE	0
Phospholipids to total lipds ratio in large LDL	L.LDL.PL_p	%	1.12962e-06	0.000260941	0.0287658	5.03845e-41	0.152678	0.700751	-0.000559881	TRUE	0
Total cholesterol to total lipids ratio in large LDL	L.LDL.C_p	%	1.53605e-06	0.000354829	0.0283889	1.34428e-22	0.0829777	4.17009e-05	0.0104727	TRUE	0
Cholesterol esters to total lipids ratio in large LDL	L.LDL.CE_p	%	1.18133e-07	2.72887e-05	0.0329024	1.37229e-33	0.123477	7.33759e-08	0.0195377	TRUE	0
Free cholesterol to total lipids ratio in large LDL	L.LDL.FC_p	%	6.18858e-06	0.00142956	0.0250486	7.98683e-14	0.0482717	9.35229e-06	0.0132001	TRUE	0
Triglycerides to total lipids ratio in large LDL	L.LDL.TG_p	%	0.0005086	0.117487	0.01219	0.00327261	0.0103341	2.80066e-10	0.0287386	FALSE	0
Phospholipids to total lipds ratio in medium LDL	M.LDL.PL_p	%	0.000161292	0.0372584	0.0203974	2.93366e-37	0.140424	0.0929831	0.00154693	TRUE	0
Total cholesterol to total lipids ratio in medium LDL	M.LDL.C_p	%	1.63612e-05	0.00377943	0.0241914	1.64512e-21	0.0784376	0.00067274	0.00713384	TRUE	0
Cholesterol esters to total lipids ratio in medium LDL	M.LDL.CE_p	%	7.79492e-06	0.00180063	0.0258623	2.61137e-32	0.121737	0.0125086	0.00348853	TRUE	0
Free cholesterol to total lipids ratio in medium LDL	M.LDL.FC_p	%	3.025e-06	0.000698774	0.0269313	1.56212e-37	0.141761	0.519268	-0.000520463	TRUE	0
Triglycerides to total lipids ratio in medium LDL	M.LDL.TG_p	%	1.73446e-06	0.00040066	0.0210282	0.025511	0.00326006	9.25215e-23	0.0697305	TRUE	0
Phospholipids to total lipds ratio in small LDL	S.LDL.PL_p	%	0.000367243	0.0848332	0.0182501	2.7861e-34	0.129126	0.565599	-0.000430203	FALSE	0
Total cholesterol to total lipids ratio in small LDL	S.LDL.C_p	%	0.00124754	0.288183	0.0159469	7.70854e-21	0.0758991	0.598527	-0.000600949	FALSE	0
Cholesterol esters to total lipids ratio in small LDL	S.LDL.CE_p	%	0.000229412	0.0529942	0.0195165	1.36499e-31	0.118044	0.861665	-0.000728433	FALSE	0
Free cholesterol to total lipids ratio in small LDL	S.LDL.FC_p	%	1.94134e-05	0.00448451	0.0231476	9.01612e-38	0.141385	0.391186	-7.36802e-05	TRUE	0
Triglycerides to total lipids ratio in small LDL	S.LDL.TG_p	%	0.021706	1	0.00475391	0.0802756	0.000836084	0.00990165	0.00415315	FALSE	0
Phospholipids to total lipds ratio in very large HDL	XL.HDL.PL_p	%	4.54055e-07	0.000104887	0.0270961	0.23171	0.00407165	6.20843e-79	0.289268	TRUE	0
Total cholesterol to total lipids ratio in very large HDL	XL.HDL.C_p	%	3.10903e-06	0.000718185	0.026358	0.487238	-0.000277234	6.77082e-75	0.275539	TRUE	0
Cholesterol esters to total lipids ratio in very large HDL	XL.HDL.CE_p	%	6.15064e-06	0.0014208	0.0232729	0.19003	0.00473305	5.43874e-73	0.27037	TRUE	0
Free cholesterol to total lipids ratio in very large HDL	XL.HDL.FC_p	%	0.110012	1	0.00583228	5.56903e-05	0.0186717	1.57948e-07	0.0192524	FALSE	0
Triglycerides to total lipids ratio in very large HDL	XL.HDL.TG_p	%	0.0333374	1	0.00673722	0.107331	0.00104279	5.83741e-12	0.0351991	FALSE	0
Phospholipids to total lipds ratio in large HDL	L.HDL.PL_p	%	0.0962046	1	0.00131525	4.45486e-06	0.0136386	0.00551582	0.00327146	FALSE	0
Total cholesterol to total lipids ratio in large HDL	L.HDL.C_p	%	0.110777	1	0.00468204	0.00814727	0.00483136	0.00388709	0.0055201	FALSE	0
Cholesterol esters to total lipids ratio in large HDL	L.HDL.CE_p	%	0.0558003	1	0.0066269	0.163319	0.000706558	0.000685834	0.00787952	FALSE	0
Free cholesterol to total lipids ratio in large HDL	L.HDL.FC_p	%	0.175678	1	0.0037385	0.00010052	0.0174356	7.85999e-27	0.0886857	FALSE	0
Triglycerides to total lipids ratio in large HDL	L.HDL.TG_p	%	0.0673589	1	0.00534611	0.00309393	0.00498133	1.1009e-08	0.0224294	FALSE	0
Phospholipids to total lipds ratio in medium HDL	M.HDL.PL_p	%	0.176169	1	0.000621344	0.246978	0.000257755	4.66597e-07	0.017432	FALSE	0
Total cholesterol to total lipids ratio in medium HDL	M.HDL.C_p	%	0.00713535	1	0.0100106	0.343793	-0.000248912	0.00054575	0.00751353	FALSE	0
Cholesterol esters to total lipids ratio in medium HDL	M.HDL.CE_p	%	0.000811008	0.187343	0.0129252	3.0812e-05	0.0142176	0.553257	-0.000522635	FALSE	0
Free cholesterol to total lipids ratio in medium HDL	M.HDL.FC_p	%	0.402067	1	-0.000132285	8.41563e-17	0.056994	6.46224e-12	0.0337187	FALSE	0
Triglycerides to total lipids ratio in medium HDL	M.HDL.TG_p	%	0.00389499	0.899743	0.0120674	0.100679	0.00105532	3.64943e-19	0.0587706	FALSE	0
Phospholipids to total lipds ratio in small HDL	S.HDL.PL_p	%	0.000240179	0.0554813	0.0192689	2.02605e-40	0.142775	0.0201667	0.00261916	FALSE	0
Total cholesterol to total lipids ratio in small HDL	S.HDL.C_p	%	0.00572213	1	0.0129343	3.11648e-40	0.14225	0.233869	0.000283912	FALSE	0
Cholesterol esters to total lipids ratio in small HDL	S.HDL.CE_p	%	0.00429096	0.991212	0.0138227	8.24396e-39	0.135169	0.446272	-0.000320248	FALSE	0
Free cholesterol to total lipids ratio in small HDL	S.HDL.FC_p	%	0.972649	1	-0.000726747	0.128936	0.000662634	0.228927	0.000105102	FALSE	0
Triglycerides to total lipids ratio in small HDL	S.HDL.TG_p	%	0.0406416	1	0.00773183	0.802171	-0.000715175	1.20383e-26	0.0848509	FALSE	0
Mean diameter for VLDL particles	VLDL.D	nm	0.00644044	1	0.00729196	0.297449	0.000152401	1.97506e-36	0.121407	FALSE	0
Mean diameter for LDL particles	LDL.D	nm	0.122746	1	0.00209795	1.86809e-19	0.0696549	7.77495e-05	0.00991306	FALSE	0
Mean diameter for HDL particles	HDL.D	nm	0.014556	1	0.0102283	1.70029e-08	0.0308986	1.16968e-70	0.253796	FALSE	1
Serum total cholesterol	Serum.C	mmol/l	2.46197e-07	5.68715e-05	0.0319082	6.31392e-49	0.18421	0.0148943	0.00393931	TRUE	0
Total cholesterol in VLDL	VLDL.C	mmol/l	2.5842e-08	5.96951e-06	0.0349643	7.64921e-15	0.0551064	2.19658e-20	0.0629342	TRUE	1
Remnant cholesterol (non-HDL, non-LDL -cholesterol)	Remnant.C	mmol/l	2.7147e-10	6.27097e-08	0.0430513	1.5659e-24	0.0922897	8.74237e-11	0.0296136	TRUE	0
Total cholesterol in LDL	LDL.C	mmol/l	4.83883e-07	0.000111777	0.0308476	6.45028e-41	0.154812	0.461968	-0.000435688	TRUE	1
Total cholesterol in HDL	HDL.C	mmol/l	0.196178	1	0.0044988	1.27371e-19	0.0780466	3.29243e-71	0.257014	FALSE	1
Total cholesterol in HDL2	HDL2.C	mmol/l	0.0466912	1	0.00960327	3.045e-11	0.0445803	1.61362e-69	0.249653	FALSE	1
Total cholesterol in HDL3	HDL3.C	mmol/l	0.0501039	1	0.00841452	3.24528e-19	0.070099	0.0334831	0.00277273	FALSE	0
Esterified cholesterol	EstC	mmol/l	2.98848e-07	6.90338e-05	0.0315962	3.20615e-48	0.180897	0.0398921	0.0026491	TRUE	0
Free cholesterol	FreeC	mmol/l	2.814e-07	6.50033e-05	0.0318038	2.28305e-48	0.181929	0.00117095	0.0074289	TRUE	0
Serum total triglycerides	Serum.TG	mmol/l	0.00549889	1	0.00985134	0.00300392	0.00745001	1.75812e-18	0.0570216	FALSE	1
Triglycerides in VLDL	VLDL.TG	mmol/l	0.00196509	0.453936	0.011017	0.216957	0.00131285	2.85862e-29	0.0961907	FALSE	0
Triglycerides in LDL	LDL.TG	mmol/l	0.00348291	0.804552	0.0115035	1.74291e-16	0.0560921	4.80582e-07	0.0183324	FALSE	0
Triglycerides in HDL	HDL.TG	mmol/l	0.0392988	1	0.00658105	1.05976e-05	0.0154667	0.928933	-0.000716322	FALSE	0
Diacylglycerol	DAG	mmol/l	0.00108464	0.250551	0.0097598	0.000754456	0.0114936	1.93136e-07	0.0196268	FALSE	0
Ratio of diacylglycerol to triglycerides	DAG.TG		0.0103118	1	0.00486155	2.217e-05	0.0166248	0.0464602	0.00182577	FALSE	0
Total phosphoglycerides	TotPG	mmol/l	0.00902111	1	0.0123631	9.74672e-28	0.0997216	1.09905e-22	0.0721118	FALSE	0
Ratio of triglycerides to phosphoglycerides	TG.PG		0.0318966	1	0.00698513	0.51926	-0.000515944	1.52916e-34	0.116497	FALSE	0
Phosphatidylcholine and other cholines	PC	mmol/l	0.0446157	1	0.00892312	1.61943e-27	0.10724	3.19031e-18	0.0584543	FALSE	0
Sphingomyelins	SM	mmol/l	5.55236e-05	0.012826	0.0222915	9.55492e-52	0.193995	7.10337e-32	0.104817	TRUE	0
Total cholines	TotCho	mmol/l	0.00507376	1	0.0135533	1.1133e-36	0.136966	2.67535e-23	0.0744606	FALSE	0
Apolipoprotein A-I	ApoA1	g/l	0.480357	1	0.00274278	3.63869e-30	0.118877	3.12573e-57	0.197024	FALSE	1
Apolipoprotein B	ApoB	g/l	1.49375e-08	3.45057e-06	0.0360875	1.22705e-22	0.0836995	3.4304e-09	0.0244321	TRUE	1
Ratio of apolipoprotein B to apolipoprotein A-I	ApoB.ApoA1		1.56681e-07	3.61932e-05	0.032559	2.92544e-06	0.0221381	7.74753e-37	0.122527	TRUE	0
Total fatty acids	TotFA	mmol/l	9.57308e-05	0.0221138	0.0193235	2.11887e-19	0.0720427	0.209893	0.000347915	TRUE	0
Estimated description of fatty acid chain length, not actual carbon number	FALen		0.147374	1	0.00785814	2.3389e-07	0.0280345	0.0970748	0.00121493	FALSE	0
Estimated degree of unsaturation	UnsatDeg		0.0225036	1	0.00411048	0.00496986	0.00876853	3.26976e-05	0.0116399	FALSE	1
22:6, docosahexaenoic acid	DHA	mmol/l	0.395385	1	0.00220067	9.0568e-30	0.112246	7.46239e-08	0.0211392	FALSE	1
18:2, linoleic acid	LA	mmol/l	0.00109148	0.252132	0.0157435	9.38281e-33	0.121311	0.362748	3.89424e-06	FALSE	0
Conjugated linoleic acid	CLA	mmol/l	0.000272026	0.0628381	0.019139	1.64916e-06	0.0263131	0.661848	-0.000607003	FALSE	0
Omega-3 fatty acids	FAw3	mmol/l	0.000549433	0.126919	0.0179221	1.84653e-50	0.18661	0.738178	-0.000727893	FALSE	1
Omega-6 fatty acids	FAw6	mmol/l	0.000104974	0.0242489	0.0202586	2.96216e-35	0.1327	0.0777377	0.00176301	TRUE	0
Polyunsaturated fatty acids	PUFA	mmol/l	3.39432e-05	0.00784087	0.0226226	2.42979e-40	0.150934	0.0714409	0.00187281	TRUE	0
Monounsaturated fatty acids; 16:1, 18:1	MUFA	mmol/l	0.00178377	0.41205	0.0116795	0.000128244	0.0173074	0.000903362	0.00734358	FALSE	1
Saturated fatty acids	SFA	mmol/l	0.00113755	0.262774	0.0146677	7.1843e-21	0.0776629	0.544631	-0.000498682	FALSE	0
Ratio of 22:6 docosahexaenoic acid to total fatty acids	DHA.FA		0.139584	1	0.0039476	6.25229e-14	0.0520198	5.83945e-14	0.040639	FALSE	0
Ratio of 18:2 linoleic acid to total fatty acids	LA.FA		0.0121895	1	0.00655516	0.000411965	0.0135264	0.000416634	0.00826043	FALSE	0
Ratio of conjugated linoleic acid to total fatty acids	CLA.FA		0.0123249	1	0.010773	0.000987365	0.0159939	0.809654	-0.00071694	FALSE	0
Ratio of omega-3 fatty acids to total fatty acids	FAw3.FA		0.0461569	1	0.0050445	6.81264e-26	0.0957715	0.122125	0.000514968	FALSE	0
Ratio of omega-6 fatty acids to total fatty acids	FAw6.FA		0.146019	1	0.00336985	0.0029788	0.00946158	5.25957e-08	0.0210735	FALSE	0
Ratio of polyunsaturated fatty acids to total fatty acids	PUFA.FA		0.192579	1	0.00331051	1.46677e-08	0.0273871	2.91273e-08	0.0218966	FALSE	1
Ratio of monounsaturated fatty acids to total fatty acids	MUFA.FA		0.0241197	1	0.00580175	1.03163e-10	0.0309021	1.32829e-08	0.0231407	FALSE	1
Ratio of saturated fatty acids to total fatty acids	SFA.FA		0.00579547	1	0.00450568	0.0777622	0.00518019	0.50187	-0.000402723	FALSE	0
Glucose	Glc	mmol/l	0.0105643	1	0.00766397	7.13434e-10	0.0326492	1.34004e-14	0.0437647	FALSE	0
Lactate	Lac	mmol/l	0.0805565	1	0.00138224	1.78773e-06	0.0220694	0.00346511	0.00563038	FALSE	1
Pyruvate	Pyr	mmol/l	0.00854734	1	0.00724127	1.2358e-06	0.0236997	0.000370002	0.0075674	FALSE	1
Citrate	Cit	mmol/l	0.243761	1	0.000926742	1.68793e-15	0.0483153	0.00687651	0.00409055	FALSE	0
Alanine	Ala	mmol/l	0.0797244	1	0.00341025	1.98273e-08	0.0217112	4.98963e-05	0.0108227	FALSE	0
Glutamine	Gln	mmol/l	3.49304e-15	8.06892e-13	0.05228	9.01979e-12	0.0379501	1.07863e-46	0.15882	TRUE	0
Histidine	His	mmol/l	0.0158938	1	0.00320582	0.0875305	0.00428644	2.66881e-24	0.0736302	FALSE	0
Isoleucine	Ile	mmol/l	0.000112842	0.0260666	0.0170289	0.129435	0.00488288	3.52615e-107	0.42393	TRUE	0
Leucine	Leu	mmol/l	0.000284629	0.0657494	0.0117461	0.0175388	0.00941142	1.18606e-123	0.479655	FALSE	0
Valine	Val	mmol/l	5.4549e-05	0.0126008	0.0110756	0.000471162	0.0154898	7.88585e-64	0.222615	TRUE	0
Phenylalanine	Phe	mmol/l	0.975754	1	-0.000728073	9.11238e-16	0.0563736	2.29327e-13	0.0372341	FALSE	1
Tyrosine	Tyr	mmol/l	1.4748e-14	3.40679e-12	0.054516	2.40909e-31	0.101839	2.05175e-23	0.0681503	TRUE	1
Acetate	Ace	mmol/l	0.859431	1	-0.000710683	0.105603	0.00323953	0.00131876	0.00689946	FALSE	0
Acetoacetate	AcAce	mmol/l	0.818036	1	-0.000508897	0.0557285	0.00249202	1.36165e-09	0.0271864	FALSE	0
3-hydroxybutyrate	bOHBut	mmol/l	0.0433407	1	0.00741157	0.53063	0.000531344	0.207087	0.000447126	FALSE	1
Creatinine	Crea	mmol/l	0.0522783	1	0.00943797	0.342286	-0.000283837	1.28074e-139	0.576787	FALSE	0
Albumin	Alb	signal area	1.70613e-05	0.00394115	0.0122359	1.75154e-07	0.0234528	3.13718e-11	0.0306067	TRUE	0
Glycoprotein acetyls, mainly a1-acid glycoprotein	Gp	mmol/l	0.101583	1	0.00565901	0.60459	-0.000590761	0.193485	0.000434281	FALSE	1

## Sheet: Table S9. NMR_explainedvariance
Metabolite	abbreviation	null_model_(covariates)	sex	age	age*sex	circos_clustering_order	circos_cluster
Glutamine	Gln	0.0149716	0.12983	0.0284144	0.0397446	43	0
Cholesterol esters to total lipids ratio in IDL	IDL.CE_p	0.0428296	0.100158	0.001964	0.0239631	184	0
Total cholesterol in VLDL	VLDL.C	0.151072	0.0455598	0.038841	0.0227801	173	4
Total cholesterol to total lipids ratio in IDL	IDL.C_p	0.0737216	0.0278689	0.0144739	0.0199345	183	0
Free cholesterol in small VLDL	S.VLDL.FC	0.170597	0.0387528	0.023522	0.0197095	172	4
Ratio of apolipoprotein B to apolipoprotein A-I	ApoB.ApoA1	0.181226	0.0832254	0.0135154	0.0183612	171	4
Phospholipids to total lipds ratio in small VLDL	S.VLDL.PL_p	0.0263054	0.0387077	0.0259258	0.017937	16	0
Phospholipids to total lipds ratio in IDL	IDL.PL_p	0.0594615	0.106882	0.00354276	0.0167566	219	0
Triglycerides to total lipids ratio in medium LDL	M.LDL.TG_p	0.0280603	0.0647632	0.00132774	0.015791	218	0
Cholesterol esters in medium VLDL	M.VLDL.CE	0.130791	0.043915	0.024346	0.0150601	178	4
Total lipids in small VLDL	S.VLDL.L	0.169115	0.0580904	0.0116607	0.0150321	176	4
Phospholipids to total lipds ratio in very large HDL	XL.HDL.PL_p	0.126883	0.195605	0	0.0129989	36	0
Concentration of small VLDL particles	S.VLDL.P	0.170656	0.0602204	0.00732622	0.0128653	175	4
Phospholipids in small VLDL	S.VLDL.PL	0.174216	0.0480964	0.00710505	0.0123876	174	4
Total cholesterol to total lipids ratio in very large HDL	XL.HDL.C_p	0.105944	0.193429	0	0.0122941	2	0
Cholesterol esters to total lipids ratio in very large HDL	XL.HDL.CE_p	0.111958	0.187709	0	0.0121885	3	0
Total cholesterol in medium VLDL	M.VLDL.C	0.134548	0.0524984	0.0159986	0.0121647	177	4
Albumin	Alb	0.0200409	0.0270498	0.0188265	0.0106372	18	0
Triglycerides to total lipids ratio in large LDL	L.LDL.TG_p	0.0408902	0.0261001	0.00729919	0.0104633	221	0
Isoleucine	Ile	0.107442	0.263548	0.000352205	0.0101056	5	0
Total cholesterol in large VLDL	L.VLDL.C	0.137606	0.0594483	0.00492244	0.00934307	149	4
Free cholesterol in medium VLDL	M.VLDL.FC	0.144206	0.0565312	0.006705	0.00875443	167	4
Cholesterol esters in large VLDL	L.VLDL.CE	0.133807	0.0624399	0.00640703	0.00867148	146	4
Diacylglycerol	DAG	0.0930338	0.0153652	0.00726541	0.00849898	194	0
Triglycerides in very small VLDL	XS.VLDL.TG	0.152499	0.0190217	0.00794913	0.00845659	181	0
Cholesterol esters in chylomicrons and extremely large VLDL	XXL.VLDL.CE	0.121445	0.0553088	0.0247952	0.00737784	152	4
Concentration of medium VLDL particles	M.VLDL.P	0.149403	0.0746824	0.00200325	0.00720278	163	4
Total lipids in medium VLDL	M.VLDL.L	0.148876	0.0737611	0.00200477	0.0071703	164	4
Cholesterol esters in very large VLDL	XL.VLDL.CE	0.121993	0.0663734	0.00597442	0.00713902	148	4
Free cholesterol in very large VLDL	XL.VLDL.FC	0.133076	0.0525533	0.00759004	0.00673626	155	4
Total cholesterol in very large VLDL	XL.VLDL.C	0.126971	0.0617551	0.00574824	0.00672601	147	4
Phospholipids in medium VLDL	M.VLDL.PL	0.149961	0.0691604	0.00191705	0.0066568	162	4
Free cholesterol in large VLDL	L.VLDL.FC	0.136514	0.05255	0.00427852	0.0065359	150	4
Concentration of large VLDL particles	L.VLDL.P	0.138688	0.0703016	0	0.00639426	140	4
Triglycerides in medium VLDL	M.VLDL.TG	0.145298	0.0848527	0	0.00605487	165	4
Serum total triglycerides	Serum.TG	0.148388	0.0439922	0.00381045	0.00592971	168	4
Total cholesterol in chylomicrons and extremely large VLDL	XXL.VLDL.C	0.125643	0.0525894	0.0196751	0.00585461	151	4
Triglycerides to total lipids ratio in medium HDL	M.HDL.TG_p	0.164125	0.0446174	0	0.00580873	170	4
Triglycerides in VLDL	VLDL.TG	0.150741	0.072628	0	0.0054338	166	4
Phospholipids in very large HDL	XL.HDL.PL	0.145161	0.170273	0.0206771	0.00493005	24	2
Triglycerides in small VLDL	S.VLDL.TG	0.158073	0.0667567	0	0.00486606	161	4
Valine	Val	0.0799798	0.166526	0.00795529	0.00471047	4	0
Total lipids in large VLDL	L.VLDL.L	0.138302	0.0694533	0	0.004686	141	4
Triglycerides in large VLDL	L.VLDL.TG	0.134415	0.0766306	0	0.00457587	138	4
Leucine	Leu	0.062709	0.302245	0.00257672	0.00450748	6	0
Phospholipids in large VLDL	L.VLDL.PL	0.139728	0.0631096	0	0.00449954	139	4
Total cholesterol to total lipids ratio in medium HDL	M.HDL.C_p	0.0966175	0.00604544	0	0.00441737	228	0
Concentration of chylomicrons and extremely large VLDL particles	XXL.VLDL.P	0.13566	0.0587322	0.0081561	0.00436446	157	4
Glucose	Glc	0.117444	0.0334524	0.0215225	0.00436308	137	0
Triglycerides in small HDL	S.HDL.TG	0.151537	0.0413955	0	0.00420999	169	4
Phospholipids in large HDL	L.HDL.PL	0.127227	0.204584	0.00958599	0.00415807	26	2
Triglycerides in chylomicrons and extremely large VLDL	XXL.VLDL.TG	0.138623	0.0610814	0.00788098	0.00387641	156	4
Ratio of omega-6 fatty acids to total fatty acids	FAw6.FA	0.083633	0.0189962	0.00612114	0.00385656	203	0
Triglycerides to total lipids ratio in small LDL	S.LDL.TG_p	0.0592037	0.00258003	0.000963097	0.00338412	204	0
Estimated degree of unsaturation	UnsatDeg	0.0300327	0.0098884	0.00425893	0.00328671	213	0
Concentration of large HDL particles	L.HDL.P	0.14074	0.193612	0.0130198	0.00296253	28	2
Phospholipids in chylomicrons and extremely large VLDL	XXL.VLDL.PL	0.132147	0.0454039	0.0111178	0.0029289	153	4
Total lipids in chylomicrons and extremely large VLDL	XXL.VLDL.L	0.136371	0.0581934	0.00921724	0.00275331	158	4
Free cholesterol in chylomicrons and extremely large VLDL	XXL.VLDL.FC	0.125522	0.0475537	0.00899766	0.0026204	154	4
Total lipids in large HDL	L.HDL.L	0.143247	0.193644	0.0125294	0.00260964	29	2
Triglycerides to total lipids ratio in small VLDL	S.VLDL.TG_p	0.0769447	0.0523992	0.0476696	0.00258051	20	0
Triglycerides to total lipids ratio in very small VLDL	XS.VLDL.TG_p	0.0963024	0.0170834	0.00523723	0.00257159	223	0
Mean diameter for VLDL particles	VLDL.D	0.118298	0.0947559	0	0.00246002	185	0
Free cholesterol in large HDL	L.HDL.FC	0.158439	0.186859	0.0167562	0.00220005	27	2
Phospholipids in very large VLDL	XL.VLDL.PL	0.133043	0.0498434	0.00264135	0.00211641	142	4
Total lipids in very large VLDL	XL.VLDL.L	0.133173	0.0617463	0.000437584	0.00211539	145	4
Concentration of very large VLDL particles	XL.VLDL.P	0.134509	0.0605211	0	0.00207651	144	4
Phospholipids to total lipds ratio in large VLDL	L.VLDL.PL_p	0.0857109	0.0166855	0	0.00206292	182	0
Total cholesterol in large HDL	L.HDL.C	0.156882	0.178583	0.0149296	0.00201146	30	2
Concentration of very large HDL particles	XL.HDL.P	0.132397	0.145765	0.0331991	0.00198849	22	2
Total cholesterol in HDL2	HDL2.C	0.118476	0.170428	0.0261023	0.00185974	35	0
Cholesterol esters in large HDL	L.HDL.CE	0.154647	0.173333	0.0141099	0.00185827	31	2
Mean diameter for HDL particles	HDL.D	0.171562	0.165462	0.0151129	0.00185166	25	2
Free cholesterol to total lipids ratio in very large HDL	XL.HDL.FC_p	0.0171659	0.0139648	0.0115554	0.00182387	130	0
Total cholesterol to total lipids ratio in large HDL	L.HDL.C_p	0.101188	0.00426962	0.00369968	0.00167487	212	0
Triglycerides in very large VLDL	XL.VLDL.TG	0.132132	0.0650099	0	0.00164088	143	4
Triglycerides to total lipids ratio in small HDL	S.HDL.TG_p	0.129305	0.06605	0	0.0016301	159	4
Glycoprotein acetyls, mainly a1-acid glycoprotein	Gp	0.158314	0	0	0.00154439	136	0
Total lipids in very large HDL	XL.HDL.L	0.132931	0.14121	0.0353832	0.00150068	23	2
Ratio of triglycerides to phosphoglycerides	TG.PG	0.135472	0.088643	0	0.0011216	160	4
Histidine	His	0.0117971	0.06738	0.000596767	0.00106265	186	0
Triglycerides to total lipids ratio in very large HDL	XL.HDL.TG_p	0.0798827	0.0300261	0	0.00103646	133	0
Phospholipids to total lipds ratio in medium HDL	M.HDL.PL_p	0.00776679	0.0181996	0	0.000878976	205	0
Total lipids in medium HDL	M.HDL.L	0.0122843	0.136585	0.0103508	0.000641026	41	0
Cholesterol esters to total lipids ratio in large HDL	L.HDL.CE_p	0.0479937	0.00837087	0	0.000461677	131	0
Triglycerides to total lipids ratio in chylomicrons and extremely large VLDL	XXL.VLDL.TG_p	0.0147387	0.0310343	0.0106258	0.000437248	128	0
Cholesterol esters in very large HDL	XL.HDL.CE	0.101729	0.0790692	0.0543531	0.000246668	118	0
Phospholipids in medium HDL	M.HDL.PL	0.009858	0.144343	0.00423282	0.000240604	38	0
Acetate	Ace	0.0332486	0.00556598	0.00141182	0.000157872	135	0
Total cholesterol in very large HDL	XL.HDL.C	0.112232	0.0894634	0.0548835	0	117	0
Free cholesterol in very large HDL	XL.HDL.FC	0.125361	0.119648	0.0437962	0	21	2
Triglycerides in large HDL	L.HDL.TG	0.0339022	0.082987	0.0285459	0	119	0
Concentration of medium HDL particles	M.HDL.P	0.0098965	0.129377	0.0095548	0	40	0
Total cholesterol in medium HDL	M.HDL.C	0.0322746	0.142636	0.00966565	0	39	0
Cholesterol esters in medium HDL	M.HDL.CE	0.0332937	0.130847	0.00195421	0	37	0
Free cholesterol in medium HDL	M.HDL.FC	0.0164915	0.135438	0.0320175	0	33	0
Concentration of small HDL particles	S.HDL.P	0.0763183	0.00737782	0.0021691	0	207	0
Total lipids in small HDL	S.HDL.L	0.0684441	0.0106774	0.00475641	0	208	0
Free cholesterol in small HDL	S.HDL.FC	0.0213475	0.00762394	0	0	206	0
Phospholipids to total lipds ratio in chylomicrons and extremely large VLDL	XXL.VLDL.PL_p	0.0231792	0.0360607	0	0	209	0
Free cholesterol to total lipids ratio in chylomicrons and extremely large VLDL	XXL.VLDL.FC_p	0.0119038	0.00664974	0.00209046	0	211	0
Free cholesterol to total lipids ratio in small VLDL	S.VLDL.FC_p	0.0289756	0.0642992	0.0449234	0	120	0
Free cholesterol to total lipids ratio in very small VLDL	XS.VLDL.FC_p	0.0519174	0.0330937	0.0193462	0	215	0
Free cholesterol to total lipids ratio in large HDL	L.HDL.FC_p	0.118442	0.0696444	0.0101276	0	214	0
Triglycerides to total lipids ratio in large HDL	L.HDL.TG_p	0.0473222	0.0197424	0.00294527	0	134	0
Free cholesterol to total lipids ratio in small HDL	S.HDL.FC_p	0.0565092	0	0	0	231	0
Total cholesterol in HDL	HDL.C	0.0977805	0.174722	0.0472118	0	34	0
Apolipoprotein A-I	ApoA1	0.0394785	0.147495	0.0795542	0	32	0
Acetoacetate	AcAce	0.00351102	0.0189244	0.00123668	0	132	0
Creatinine	Crea	0.059717	0.343448	0	0	1	0
Tyrosine	Tyr	0.108059	0.0508253	0.076172	0.038515	44	0
Cholesterol esters in small VLDL	S.VLDL.CE	0.134357	0.0289928	0.0711333	0.034437	88	0
Total cholesterol in small VLDL	S.VLDL.C	0.153169	0.0351053	0.0518385	0.0318542	87	0
Remnant cholesterol (non-HDL, non-LDL -cholesterol)	Remnant.C	0.137115	0.0207595	0.0672213	0.0314963	91	0
Total cholesterol in very small VLDL	XS.VLDL.C	0.097464	0.0044232	0.0836683	0.0282099	93	0
Cholesterol esters in very small VLDL	XS.VLDL.CE	0.10022	0.0105996	0.0701391	0.0275667	90	0
Free cholesterol in small LDL	S.LDL.FC	0.0728962	0	0.119248	0.0273295	63	3
Cholesterol esters in IDL	IDL.CE	0.0926089	0.000870163	0.0998746	0.0260348	60	3
Apolipoprotein B	ApoB	0.146817	0.0163361	0.0605235	0.0254646	92	0
Total lipids in small LDL	S.LDL.L	0.0968365	0	0.123672	0.025057	72	3
Total lipids in very small VLDL	XS.VLDL.L	0.1278	0.00510694	0.0670842	0.0248039	95	0
Total cholesterol in IDL	IDL.C	0.0829646	0	0.108059	0.0245872	59	3
Cholesterol esters in large LDL	L.LDL.CE	0.0932043	0	0.115219	0.0245614	74	3
Concentration of medium LDL particles	M.LDL.P	0.101502	0	0.116066	0.0245494	69	3
Total cholesterol in small LDL	S.LDL.C	0.0882619	0	0.123378	0.0241012	78	3
Concentration of IDL particles	IDL.P	0.0894712	0	0.104423	0.0240858	64	3
Phospholipids in small LDL	S.LDL.PL	0.105834	0	0.104825	0.0238906	61	3
Phospholipids in medium LDL	M.LDL.PL	0.11675	0	0.0912537	0.023621	58	3
Total lipids in medium LDL	M.LDL.L	0.101274	0	0.113817	0.0236153	70	3
Cholesterol esters in medium LDL	M.LDL.CE	0.0967236	0	0.114633	0.0233811	77	3
Concentration of large LDL particles	L.LDL.P	0.0921779	0	0.114438	0.023257	67	3
Total cholesterol in medium LDL	M.LDL.C	0.0954931	0	0.116237	0.0231961	76	3
Concentration of very small VLDL particles	XS.VLDL.P	0.137845	0.00602381	0.0595443	0.0231652	94	0
Serum total cholesterol	Serum.C	0.0681036	0.00343004	0.141744	0.0229363	52	3
Cholesterol esters in small LDL	S.LDL.CE	0.0877988	0	0.123827	0.0228685	79	3
Cholesterol esters to total lipids ratio in large LDL	L.LDL.CE_p	0.0880796	0.0126437	0.0945425	0.0227479	89	0
Total lipids in IDL	IDL.L	0.0857126	0	0.109375	0.0227343	65	3
Total lipids in large LDL	L.LDL.L	0.0900266	0	0.115593	0.0226164	68	3
Total cholesterol in LDL	LDL.C	0.08852	0	0.118855	0.0224856	75	3
Esterified cholesterol	EstC	0.0650488	0.0019778	0.138826	0.0224855	53	3
Total cholesterol in large LDL	L.LDL.C	0.0873695	0	0.116585	0.0217649	73	3
Total cholesterol to total lipids ratio in large LDL	L.LDL.C_p	0.058666	0.00654274	0.0671271	0.0217387	84	0
Free cholesterol in medium LDL	M.LDL.FC	0.0800617	0	0.114193	0.0217154	62	3
Free cholesterol	FreeC	0.0716115	0.00641658	0.137919	0.0216015	54	3
Phospholipids in large LDL	L.LDL.PL	0.0931074	0	0.113091	0.0215339	66	3
Concentration of small LDL particles	S.LDL.P	0.10271	0	0.115258	0.0214768	71	3
Phospholipids in very small VLDL	XS.VLDL.PL	0.10335	0	0.0909559	0.0201661	56	3
Free cholesterol in very small VLDL	XS.VLDL.FC	0.086296	0	0.0935241	0.020078	57	3
Phospholipids to total lipds ratio in large LDL	L.LDL.PL_p	0.0743108	0	0.118653	0.0191277	11	1
Phospholipids in IDL	IDL.PL	0.0777501	0.000798408	0.113246	0.0187193	82	3
Total cholesterol to total lipids ratio in medium LDL	M.LDL.C_p	0.0465628	0.00531522	0.0662286	0.0183638	85	0
Conjugated linoleic acid	CLA	0.0114961	0	0.0208963	0.0179158	192	0
Cholesterol esters to total lipids ratio in medium LDL	M.LDL.CE_p	0.0817491	0.00162885	0.0961841	0.0177113	96	0
Free cholesterol in IDL	IDL.FC	0.0634701	0.000579086	0.116616	0.0175802	83	3
Free cholesterol to total lipids ratio in medium LDL	M.LDL.FC_p	0.122555	0	0.106402	0.0173173	12	1
Polyunsaturated fatty acids	PUFA	0.0653721	0.00148911	0.117567	0.0162177	55	3
Free cholesterol in large LDL	L.LDL.FC	0.0686347	0.000762146	0.117018	0.0154591	81	3
Total fatty acids	TotFA	0.0983713	0	0.0581974	0.015262	49	3
Sphingomyelins	SM	0.0329577	0.0787734	0.141536	0.0150677	103	0
Free cholesterol to total lipids ratio in small LDL	S.LDL.FC_p	0.125766	8.57963e-05	0.104783	0.0149853	10	1
Omega-6 fatty acids	FAw6	0.0641577	0.00090395	0.104654	0.0142407	80	3
Cholesterol esters to total lipids ratio in small LDL	S.LDL.CE_p	0.0697665	0	0.0948827	0.0141764	97	0
Phospholipids to total lipds ratio in small LDL	S.LDL.PL_p	0.0681501	0	0.103218	0.0139245	14	1
Phospholipids to total lipds ratio in medium LDL	M.LDL.PL_p	0.0594298	0.000798308	0.113128	0.0138237	13	1
Phospholipids to total lipds ratio in small HDL	S.HDL.PL_p	0.0468696	0.00117751	0.11624	0.0131563	9	1
Free cholesterol to total lipids ratio in medium VLDL	M.VLDL.FC_p	0.026836	0.00892861	0.0716579	0.0129547	111	0
Free cholesterol to total lipids ratio in large LDL	L.LDL.FC_p	0.161354	0.00823619	0.036136	0.0128961	7	1
Free cholesterol to total lipids ratio in large VLDL	L.VLDL.FC_p	0.00757378	0.00710489	0.0997074	0.0118912	110	0
18:2, linoleic acid	LA	0.0552386	0	0.0982158	0.0114997	51	3
Total cholesterol to total lipids ratio in large VLDL	L.VLDL.C_p	0.0255837	0.0271536	0.0741906	0.0112491	109	0
Total cholesterol to total lipids ratio in small LDL	S.LDL.C_p	0.049499	0	0.0637079	0.0108138	86	0
Ratio of conjugated linoleic acid to total fatty acids	CLA.FA	0.00285558	0.000109509	0.00736101	0.0105825	193	0
Triglycerides in LDL	LDL.TG	0.072638	0.0163743	0.0451519	0.0102798	116	0
Omega-3 fatty acids	FAw3	0.0423588	0	0.147012	0.0102627	98	0
Saturated fatty acids	SFA	0.0927459	0	0.0614371	0.0101464	50	3
Cholesterol esters to total lipids ratio in medium HDL	M.HDL.CE_p	0.0804131	0	0.00987314	0.0100159	226	0
Triglycerides in large LDL	L.LDL.TG	0.0663332	0.0170674	0.0430069	0.00981117	115	0
Phospholipids to total lipds ratio in very small VLDL	XS.VLDL.PL_p	0.0293285	0.0582825	0.0917252	0.00912189	123	0
Total cholesterol to total lipids ratio in medium VLDL	M.VLDL.C_p	0.0403293	0.0511076	0.0813811	0.00910127	121	0
Cholesterol esters to total lipids ratio in chylomicrons and extremely large VLDL	XXL.VLDL.CE_p	0.0210203	0	0.0318277	0.00904964	187	0
Total cholesterol to total lipids ratio in small HDL	S.HDL.C_p	0.0251855	0.000743954	0.119634	0.00862624	45	3
Cholesterol esters in small HDL	S.HDL.CE	0.0578247	0.0059203	0.123778	0.00843104	48	3
Cholesterol esters to total lipids ratio in small HDL	S.HDL.CE_p	0.0297608	0	0.113676	0.00839382	46	3
Triglycerides to total lipids ratio in medium VLDL	M.VLDL.TG_p	0.0346814	0.0566652	0.0709597	0.00807212	19	0
Triglycerides in IDL	IDL.TG	0.0985821	0.00079488	0.0272514	0.00767343	112	0
Total cholines	TotCho	0.0291868	0.0622826	0.104546	0.00751832	126	0
Triglycerides in medium LDL	M.LDL.TG	0.0579922	0.0322271	0.0530575	0.00737133	114	0
Triglycerides to total lipids ratio in large VLDL	L.VLDL.TG_p	0.0225798	0.00727099	0.0709896	0.00726966	129	0
Cholesterol esters to total lipids ratio in small VLDL	S.VLDL.CE_p	0.0642529	0.0180972	0.0617843	0.00710676	108	0
Total phosphoglycerides	TotPG	0.0255996	0.0595634	0.0795713	0.00684129	124	0
Cholesterol esters to total lipids ratio in very large VLDL	XL.VLDL.CE_p	0.00646327	0	0.0218125	0.00674481	191	0
Triglycerides in small LDL	S.LDL.TG	0.0980188	0.000175505	0.0370944	0.00672579	113	0
Total cholesterol to total lipids ratio in small VLDL	S.VLDL.C_p	0.0634941	0.0283445	0.0673673	0.00656614	107	0
Triglycerides to total lipids ratio in IDL	IDL.TG_p	0.0782071	0.00062714	0.00880142	0.00640189	220	0
Total cholesterol in HDL3	HDL3.C	0.0372721	0.00219858	0.0603716	0.0063815	105	0
Monounsaturated fatty acids; 16:1, 18:1	MUFA	0.113202	0.00393566	0.0120381	0.00612436	195	0
Cholesterol esters to total lipids ratio in medium VLDL	M.VLDL.CE_p	0.0589784	0.0575279	0.0581388	0.00566754	122	0
Ratio of 18:2 linoleic acid to total fatty acids	LA.FA	0.105921	0.00611949	0.00807678	0.00537968	202	0
Triglycerides in medium HDL	M.HDL.TG	0.127003	0.000658121	0.00183415	0.00439682	197	0
Total cholesterol in small HDL	S.HDL.C	0.0595859	0.0117482	0.113986	0.00428307	47	3
Ratio of diacylglycerol to triglycerides	DAG.TG	0.0328853	0.000554695	0.0136217	0.00416688	198	0
Pyruvate	Pyr	0.0423947	0.00727431	0.0178532	0.00386696	199	0
Triglycerides in HDL	HDL.TG	0.0647051	0	0.0114107	0.00383248	196	0
Total cholesterol to total lipids ratio in very large VLDL	XL.VLDL.C_p	0.00779899	0	0.0378198	0.00329447	190	0
Ratio of saturated fatty acids to total fatty acids	SFA.FA	0.0045632	0	0.000823041	0.00328675	200	0
Cholesterol esters to total lipids ratio in large VLDL	L.VLDL.CE_p	0.012824	0.00338809	0.015077	0.00314759	188	0
Phosphatidylcholine and other cholines	PC	0.0255267	0.0507791	0.0822142	0.00292491	125	0
Ratio of monounsaturated fatty acids to total fatty acids	MUFA.FA	0.0779507	0.0181982	0.0250183	0.00280548	17	0
Phospholipids to total lipds ratio in very large VLDL	XL.VLDL.PL_p	0.0612105	0.000168715	0.0301802	0.00201879	179	0
Ratio of polyunsaturated fatty acids to total fatty acids	PUFA.FA	0.0701548	0.0183923	0.0230656	0.00200623	217	0
Estimated description of fatty acid chain length, not actual carbon number	FALen	0.0449517	0.000705192	0.0226459	0.00154412	224	0
Ratio of omega-3 fatty acids to total fatty acids	FAw3.FA	0.00972361	0	0.0820629	0.00154335	99	0
Free cholesterol to total lipids ratio in very large VLDL	XL.VLDL.FC_p	0.0185155	0	0.0556671	0.0015279	189	0
Alanine	Ala	0.0509947	0.00789051	0.0175669	0.00102168	180	0
3-hydroxybutyrate	bOHBut	0.00374882	0	0.000371457	0.00097122	222	0
Phospholipids to total lipds ratio in medium VLDL	M.VLDL.PL_p	0.0135165	0.00080307	0.00277832	0.000758745	229	0
Phospholipids to total lipds ratio in large HDL	L.HDL.PL_p	0.0530903	0.00267133	0.0140454	0.000233194	230	0
Triglycerides in very large HDL	XL.HDL.TG	0.0199696	0.00794886	0.0356478	0	104	0
Phospholipids in small HDL	S.HDL.PL	0.0163217	0.0133924	0.0178472	0	15	0
Total cholesterol to total lipids ratio in chylomicrons and extremely large VLDL	XXL.VLDL.C_p	0.0152328	0.0163832	0.0188648	0	210	0
Triglycerides to total lipids ratio in very large VLDL	XL.VLDL.TG_p	0.0275282	0.031556	0.0359872	0	127	0
Total cholesterol to total lipids ratio in very small VLDL	XS.VLDL.C_p	0.113742	0	0.000784971	0	227	0
Cholesterol esters to total lipids ratio in very small VLDL	XS.VLDL.CE_p	0.107978	0.000386018	0.00956349	0	225	0
Free cholesterol to total lipids ratio in IDL	IDL.FC_p	0.052699	0.0171978	0.0306174	0	216	0
Free cholesterol to total lipids ratio in medium HDL	M.HDL.FC_p	0.0169457	0.0273142	0.0496695	0	106	0
Mean diameter for LDL particles	LDL.D	0.0913149	0.00746066	0.0557909	0	8	1
22:6, docosahexaenoic acid	DHA	0.0227372	0.0174805	0.0875596	0	101	0
Ratio of 22:6 docosahexaenoic acid to total fatty acids	DHA.FA	0.0157497	0.033173	0.0430302	0	102	0
Lactate	Lac	0.0368498	0.00409769	0.0180048	0	201	0
Citrate	Cit	0.015578	0.00411503	0.0419934	0	100	0
Phenylalanine	Phe	0.112839	0.0287544	0.0425007	0	42	0

[truncated: 3 more sheets: Tabls S10.NMR_permanova, Table S11.Proteomics_expl_var, Table S12. Proteomics results]
