# Supplementary material for: Age-dependent sex differences in cardiometabolic risk factors
Source: Nat Cardiovasc Res. 2022 Sep 12;1(9):844–54. doi: 10.1038/s44161-022-00131-8 (PMC11357998; doi:10.1038/s44161-022-00131-8)
Supplement: Supplementary file 4 — Statistical source data. [file 44161_2022_131_MOESM4_ESM.xlsx]

## Sheet: panel a
Phenotype	Age	women_Tstat	women_pvalue	men_Tstat	men_pvalue
Total cholesterol	46	-29.5	3.60405e-188	-6.02284	1.7464e-09
Total cholesterol	48	-29.3268	2.10426e-185	-4.50848	6.57558e-06
Total cholesterol	47	-28.8985	1.24363e-180	-5.30175	1.1606e-07
Total cholesterol	45	-28.112	2.91184e-171	-7.04935	1.86391e-12
Total cholesterol	50	-28.0923	4.07405e-168	-2.70852	0.00677077
Total cholesterol	49	-27.7531	8.20437e-166	-2.0152	0.0439042
Total cholesterol	51	-27.5588	4.52377e-161	-1.4641	0.143209
Neutrophil counts	51	26.0805	3.60314e-145	3.52278	0.000429682
Total cholesterol	52	-25.8582	5.93245e-143	-0.810258	0.417817
Total cholesterol	44	-25.5738	2.42933e-142	-8.02149	1.11362e-15
Neutrophil counts	52	24.8364	1.59616e-132	2.65498	0.00794774
Neutrophil counts	50	23.58	3.21619e-120	1.88697	0.0591957
LDL-cholesterol	46	-23.1187	4.5482e-117	-4.59073	4.44616e-06
LDL-cholesterol	48	-23.1255	6.97096e-117	-3.22269	0.00127246
Total cholesterol	43	-22.5999	7.91344e-112	-6.89785	5.48237e-12
LDL-cholesterol	47	-22.4983	5.61261e-111	-3.89853	9.71309e-05
LDL-cholesterol	45	-22.2214	2.31123e-108	-5.38446	7.35898e-08
LDL-cholesterol	51	-22.1885	2.05471e-106	-0.254785	0.798896
LDL-cholesterol	49	-22.0351	4.23463e-106	-1.12267	0.261596
Total cholesterol	53	-22.1127	4.37344e-106	-0.799635	0.423946
LDL-cholesterol	50	-22.0142	2.92873e-105	-1.45855	0.144723
LDL-cholesterol	52	-21.7011	3.75548e-102	0.308007	0.758085
HbA1c	52	-21.4334	8.78519e-100	-8.255	1.78466e-16
Sodium	51	-21.5757	3.38152e-97	-2.41094	0.0159866
Total cholesterol	42	-21.0336	3.38473e-97	-8.28005	1.34031e-16
Sodium	52	-21.4605	1.09787e-96	-3.12602	0.00179279
HbA1c	46	-20.8885	4.34877e-96	-10.9383	9.20754e-28
Neutrophil counts	53	20.7106	1.23617e-93	1.99074	0.0465441
HbA1c	51	-20.7247	1.85691e-93	-7.6393	2.47544e-14
Sodium	50	-20.794	7.81938e-92	-1.82561	0.0679993
Alkaline phosphatase	52	-20.4848	7.33393e-89	1.52467	0.127476
HbA1c	45	-20.0351	1.36531e-88	-10.7411	7.88902e-27
HbA1c	47	-19.9088	1.66324e-87	-10.1716	3.09912e-24
HbA1c	52	-20.0214	2.18842e-87	-7.91902	2.78442e-15
HbA1c	53	-19.7817	1.20851e-85	-8.62349	7.80814e-18
LDL-cholesterol	53	-19.6041	3.65862e-84	0.335016	0.737622
LDL-cholesterol	44	-19.3887	4.20388e-83	-6.45682	1.09868e-10
Neutrophil counts	49	19.4122	4.73383e-83	0.376104	0.706846
HbA1c	46	-19.3109	2.25145e-82	-9.90965	4.449e-23
HbA1c	49	-19.2671	7.05334e-82	-7.34732	2.14859e-13
HbA1c	48	-19.1614	3.55734e-81	-9.09777	1.03277e-19
Alkaline phosphatase	51	-19.4495	2.61591e-80	1.81001	0.0704203
Alkaline phosphatase	50	-19.2546	1.71165e-79	2.51855	0.0118305
HbA1c	45	-18.8904	6.42422e-79	-9.55269	1.46462e-21
HbA1c	50	-18.7845	1.23924e-77	-7.74808	1.03584e-14
HbA1c	51	-18.8196	1.4376e-77	-6.8709	7.00166e-12
Total cholesterol	41	-18.6982	2.58365e-77	-10.18	2.99814e-24
Leukocytes	51	18.6652	1.70194e-76	3.14699	0.0016561
Alkaline phosphatase	49	-18.7009	3.46401e-76	1.37627	0.1688
HbA1c	44	-18.5098	5.94939e-76	-10.603	3.49125e-26
HbA1c	53	-18.4942	3.97523e-75	-8.17103	3.60251e-16
Sodium	49	-18.3277	2.63801e-73	-1.14182	0.253582
HbA1c	47	-17.8983	4.23766e-71	-9.10782	9.48744e-20
Leukocytes	52	17.9282	7.00767e-71	2.20107	0.0277595
Sodium	53	-17.9428	1.9118e-69	-3.35349	0.000809256
Total cholesterol	54	-17.6553	7.15208e-69	-0.28334	0.776923
HbA1c	49	-17.5199	4.60127e-68	-6.26622	3.84378e-10
HbA1c	44	-17.4546	1.05428e-67	-9.24761	2.63433e-20
Total cholesterol	40	-17.3983	3.35852e-67	-10.583	4.68005e-26
Total cholesterol	39	-17.3671	6.91265e-67	-11.0429	3.40121e-28
LDL-cholesterol	43	-17.3295	7.76746e-67	-5.06439	4.14365e-07
Systolic Blood Pressure	45	-17.0912	3.97764e-65	-6.12068	9.51052e-10
Neutrophil counts	54	17.1059	7.55112e-65	0.410869	0.68118
HbA1c	48	-17.0556	9.7996e-65	-7.85815	4.20682e-15
Calcium	48	-17.1084	1.42061e-64	3.28154	0.00103788
Alkaline phosphatase	53	-17.2373	1.4938e-64	0.685729	0.492945
HbA1c	50	-17.0357	2.84515e-64	-7.18642	7.26749e-13
Calcium	49	-17.0969	3.41395e-64	4.45626	8.5217e-06
Total cholesterol	38	-16.909	1.83993e-63	-11.4261	4.89765e-30
Alkaline phosphatase	48	-16.88	5.92434e-63	-1.46995	0.141624
Sodium	48	-16.8409	1.1443e-62	1.44986	0.147145
Neutrophil counts	48	16.7564	1.27257e-62	-1.24477	0.213235
Calcium	47	-16.6465	2.02574e-61	2.73756	0.00620444
Systolic Blood Pressure	44	-16.5284	4.95455e-61	-5.71476	1.11703e-08
Leukocytes	50	16.5578	6.35519e-61	1.72418	0.0847088
HbA1c	43	-16.3983	4.45973e-60	-9.68979	3.843e-22
HbA1c	54	-16.3762	1.31333e-59	-8.66086	5.60879e-18
LDL-cholesterol	42	-16.2562	4.69791e-59	-6.53741	6.47044e-11
Calcium	50	-16.3459	2.46121e-58	4.91835	9.1539e-07
LDL-cholesterol	54	-16.1068	9.50775e-58	0.992727	0.320872
Systolic Blood Pressure	43	-16.0388	1.41608e-57	-6.21534	5.24849e-10
Systolic Blood Pressure	46	-15.9904	2.79384e-57	-6.85699	7.25314e-12
Systolic Blood Pressure	42	-15.7748	9.57311e-56	-4.82479	1.41557e-06
Calcium	51	-15.7706	3.44439e-54	4.67845	3.05378e-06
Mean Average Pressure	45	-15.4109	2.41684e-53	-8.99344	2.62905e-19
Triglycerides	45	-15.3737	4.30644e-53	-2.36426	0.0180773
Calcium	46	-15.2609	4.73894e-52	2.70904	0.00676287
Alanine aminotransferase	50	-15.3242	9.62979e-52	1.64769	0.0995128
Calcium	52	-15.3538	1.05247e-51	4.98504	6.64275e-07
Total cholesterol	37	-15.1513	2.34765e-51	-10.3919	3.78736e-25
Alkaline phosphatase	46	-15.1374	3.02867e-51	-0.965101	0.334525
HbA1c	54	-15.1161	4.48937e-51	-8.46586	3.05248e-17
Sodium	46	-15.0437	1.20787e-50	0.921389	0.356876
Alkaline phosphatase	47	-14.988	2.92073e-50	-0.871726	0.383386
Sodium	47	-14.9357	6.36586e-50	1.53128	0.125742
HbA1c	43	-14.8506	1.36151e-49	-8.25116	1.7243e-16
Mean Average Pressure	44	-14.7489	5.12159e-49	-9.1624	5.64243e-20
Total cholesterol	36	-14.7573	8.71249e-49	-10.0853	8.91973e-24
Lymphocyte count	30	14.7859	8.94928e-49	6.33394	2.57062e-10
Mean Average Pressure	42	-14.6876	1.33982e-48	-10.2715	1.14548e-24
Mean Average Pressure	43	-14.6598	1.94365e-48	-10.301	8.32996e-25
Leukocytes	53	14.6228	5.1646e-48	2.07831	0.0377117
HbA1c	42	-14.5235	1.47991e-47	-9.24917	2.57807e-20
Sodium	54	-14.6557	1.59152e-47	-1.84703	0.0648517
LDL-cholesterol	41	-14.3561	1.72135e-46	-7.93874	2.20619e-15
Triglycerides	46	-14.3035	3.12963e-46	-2.26947	0.0232512
Urea	51	-14.4483	5.92944e-46	-3.94245	8.29432e-05
Alanine aminotransferase	49	-14.2889	1.112e-45	1.49094	0.13604
Lymphocyte count	29	14.2792	1.33669e-45	5.35076	9.15153e-08
Phosphorus	48	-14.1727	4.1658e-45	0.0090327	0.992793
Alanine aminotransferase	51	-14.2689	5.43829e-45	2.04119	0.041341
Urea	47	-14.0537	1.85806e-44	-5.57886	2.50672e-08
Mean Average Pressure	46	-14.0053	2.1003e-44	-9.2028	3.84818e-20
Calcium	53	-14.0726	5.04326e-44	5.19011	2.26494e-07
Aspartate aminotransferase	49	-13.8839	3.03757e-43	-0.965296	0.334444
LDL-cholesterol	39	-13.7993	4.76161e-43	-9.04743	1.72183e-19
Aspartate aminotransferase	50	-13.8679	8.05416e-43	-1.00175	0.316539
Aspartate aminotransferase	48	-13.7382	1.63369e-42	-0.465678	0.641462
LDL-cholesterol	38	-13.7142	1.63967e-42	-10.1197	5.99541e-24
Alanine aminotransferase	48	-13.7236	1.95565e-42	1.00412	0.315359
Systolic Blood Pressure	63	-13.6989	2.92833e-42	-8.5419	1.59017e-17
Aspartate aminotransferase	51	-13.704	1.16472e-41	-0.0591921	0.952804
Urea	50	-13.5624	4.74441e-41	-4.36757	1.29526e-05
Triglycerides	43	-13.4441	4.84881e-41	-2.20451	0.0275033
Lymphocyte count	31	13.4711	6.75929e-41	5.9931	2.17614e-09
HbA1c	55	-13.4422	6.98411e-41	-6.96997	3.42063e-12
Triglycerides	44	-13.3953	9.10076e-41	-2.69892	0.00696356
Systolic Blood Pressure	64	-13.4264	1.24834e-40	-9.23585	3.40208e-20
Glucose	42	-13.3523	1.68735e-40	-5.06511	4.13199e-07
Urea	46	-13.3098	4.15484e-40	-6.54859	6.18133e-11
HbA1c	41	-13.2453	7.28617e-40	-9.45038	3.94164e-21
Lymphocyte count	28	13.231	2.18442e-39	4.54313	5.71198e-06
Aspartate aminotransferase	47	-13.1635	2.93445e-39	-0.06689	0.946671
Systolic Blood Pressure	41	-13.1303	3.252e-39	-4.94948	7.53142e-07
Haematocrit	53	-13.1446	3.38557e-39	1.20704	0.227452
Systolic Blood Pressure	65	-13.0968	1.0839e-38	-8.03313	1.14659e-15
Waist-to-hip ratio	45	-13.0265	1.15774e-38	-12.0227	3.62662e-33
Systolic Blood Pressure	62	-13.0583	1.23241e-38	-7.46347	9.34162e-14
Glucose	43	-13.0016	1.65477e-38	-7.34619	2.13883e-13
Urea	48	-13.0238	2.03077e-38	-4.70378	2.6077e-06
Urea	45	-12.9894	2.72588e-38	-5.6369	1.7932e-08
Haematocrit	50	-12.9757	2.93051e-38	-0.902592	0.366766
Neutrophil counts	47	12.9149	4.93785e-38	-1.28837	0.197635
Alanine aminotransferase	47	-12.9206	6.73867e-38	1.36336	0.172812
Urea	53	-12.9948	7.8221e-38	-2.79009	0.00530852
LDL-cholesterol	40	-12.873	9.65427e-38	-8.58454	1.02476e-17
Phosphorus	50	-12.9549	1.02223e-37	2.53703	0.0112255
Alanine aminotransferase	52	-12.9722	1.03543e-37	2.06169	0.0393433
Lymphocyte count	32	12.8972	1.10764e-37	5.86734	4.65018e-09
Haematocrit	51	-12.8639	1.37603e-37	0.422928	0.67236
Total cholesterol	35	-12.8386	2.00284e-37	-9.32355	1.44744e-20
HbA1c	42	-12.8003	2.45958e-37	-7.59684	3.27265e-14
Triglycerides	42	-12.775	3.1495e-37	-2.61809	0.00885189
Alkaline phosphatase	54	-12.8361	4.27452e-37	-0.218396	0.827137
Urea	49	-12.8007	4.36501e-37	-5.01864	5.38411e-07
Urea	52	-12.859	5.20985e-37	-3.35963	0.000792767
Phosphorus	49	-12.6977	1.53639e-36	1.85333	0.0638935
HbA1c	55	-12.652	2.06004e-36	-6.38486	1.82292e-10
Waist-to-hip ratio	46	-12.5839	3.30982e-36	-12.0188	3.75832e-33
Mean Average Pressure	41	-12.5104	9.01968e-36	-10.6666	1.85686e-26
Phosphorus	47	-12.4251	3.39406e-35	0.676046	0.499033
Glucose	41	-12.4046	3.39722e-35	-6.43827	1.25001e-10
LDL-cholesterol	37	-12.417	3.5547e-35	-9.43678	4.8516e-21
Glucose	45	-12.3622	5.29034e-35	-9.15043	6.26554e-20
Systolic Blood Pressure	47	-12.3611	5.37472e-35	-5.59436	2.24697e-08
Monocyte counts	51	12.3197	1.26491e-34	-0.221759	0.824508
Glucose	44	-12.2843	1.4009e-34	-8.98864	2.76281e-19
Leukocytes	49	12.2603	2.04202e-34	0.664848	0.506159
Aspartate aminotransferase	52	-12.3156	3.36469e-34	0.28924	0.772423
Alkaline phosphatase	45	-12.216	4.30098e-34	-0.339199	0.734469
HbA1c	40	-12.1934	4.72028e-34	-10.4411	2.07719e-25
Haematocrit	52	-12.1763	6.75551e-34	0.888232	0.374443
LDL-cholesterol	36	-12.128	1.26055e-33	-9.80665	1.41706e-22
Triglycerides	47	-12.1031	1.26395e-33	-2.24082	0.0250497
Alanine aminotransferase	46	-12.0519	3.09319e-33	2.24366	0.0248828
Leukocytes	54	11.9707	7.65947e-33	0.305995	0.759616
Haematocrit	49	-11.9261	1.14891e-32	0.139824	0.888802
Phosphorus	51	-12.0191	1.15371e-32	2.14375	0.0321493
Aspartate aminotransferase	46	-11.8787	2.42565e-32	0.871678	0.383412
Calcium	54	-11.8724	4.87407e-32	3.70953	0.000211905
Systolic Blood Pressure	40	-11.7823	6.37343e-32	-4.88629	1.04072e-06
Systolic Blood Pressure	61	-11.7905	7.06127e-32	-7.14645	9.68767e-13
Waist-to-hip ratio	44	-11.7134	1.3336e-31	-10.6124	3.16303e-26
Calcium	45	-11.6323	4.30567e-31	3.39763	0.000683237
Haematocrit	47	-11.5295	1.12255e-30	0.041396	0.966981
Urea	44	-11.5325	1.39533e-30	-5.54046	3.12264e-08
Systolic Blood Pressure	39	-11.512	1.53052e-30	-5.02808	5.03421e-07
Systolic Blood Pressure	66	-11.4843	3.58142e-30	-5.27166	1.41249e-07
Systolic Blood Pressure	38	-11.4019	5.568e-30	-4.79746	1.63087e-06
Mean Average Pressure	40	-11.3903	5.97065e-30	-11.1452	1.03832e-28
Mean Average Pressure	39	-11.3418	1.07091e-29	-11.9872	6.65441e-33
HbA1c	41	-11.2493	3.07922e-29	-7.77831	8.05158e-15
Haematocrit	46	-11.2326	3.30609e-29	0.264142	0.791673
HDL-cholesterol	50	-11.2408	3.61338e-29	-3.78936	0.000152014
Length	53	11.2057	5.31385e-29	7.73159	1.18834e-14
Sodium	45	-11.1861	6.86286e-29	1.81272	0.0699152
Urea	54	-11.2178	8.78913e-29	-2.91096	0.00363311
Glucose	40	-11.1374	1.03861e-28	-7.28281	3.47373e-13
Mean Average Pressure	38	-11.1228	1.28859e-28	-11.4407	4.04918e-30
Waist-to-hip ratio	47	-11.0891	1.65042e-28	-10.737	8.22377e-27
LDL-cholesterol	35	-11.101	1.82672e-28	-9.25814	2.66467e-20
Monocyte counts	50	11.0689	2.42233e-28	-0.353053	0.724057
Monocyte counts	52	11.0708	2.47541e-28	-1.97912	0.0478375
Alanine aminotransferase	53	-11.0674	4.2651e-28	2.47744	0.0132938
Systolic Blood Pressure	48	-11.0001	4.52506e-28	-3.50289	0.000461528
Glucose	46	-10.9917	4.83619e-28	-10.5685	4.94988e-26
Mean Average Pressure	47	-10.961	6.81913e-28	-7.02093	2.28358e-12
Phosphorus	52	-10.9034	2.67609e-27	2.38468	0.0171674
Apolipoprotein B100	46	-10.8379	4.01733e-27	-1.49562	0.134824
Triglycerides	41	-10.7235	9.48832e-27	-3.9532	7.75239e-05
LDL-cholesterol	55	-10.7322	9.58266e-27	1.97905	0.0478434
HDL-cholesterol	51	-10.7167	1.19995e-26	-4.48622	7.36328e-06
HDL-cholesterol	48	-10.6396	2.26243e-26	-2.85759	0.00427421
Total cholesterol	55	-10.6263	2.96664e-26	1.45171	0.14662
Phosphorus	46	-10.6242	3.07918e-26	0.887096	0.375055
Triglycerides	48	-10.6096	3.11091e-26	-1.36577	0.172029
Lymphocyte count	33	10.6276	3.24949e-26	5.43719	5.59833e-08
Length	45	10.5169	8.18201e-26	7.05642	1.77169e-12
HbA1c	39	-10.4582	1.65739e-25	-10.5579	6.32708e-26
Glucose	39	-10.4304	2.2009e-25	-6.92735	4.53544e-12
Length	54	10.433	2.23346e-25	7.68545	1.69245e-14
HDL-cholesterol	47	-10.349	4.75716e-25	-2.78109	0.0054233
Aspartate aminotransferase	53	-10.3937	5.24754e-25	-0.213612	0.830867
Systolic Blood Pressure	67	-10.3675	6.44429e-25	-5.28462	1.32482e-07
Triglycerides	49	-10.3154	7.07626e-25	0.507236	0.611998
Length	56	10.3078	8.39806e-25	10.1396	5.14245e-24
Length	46	10.2716	1.05582e-24	7.73343	1.10077e-14
Diastolic Blood Pressure	42	-10.2531	1.31104e-24	-13.2295	9.98748e-40
Systolic Blood Pressure	60	-10.2394	1.71661e-24	-4.14324	3.45942e-05
Waist-to-hip ratio	43	-10.2251	1.73789e-24	-9.80772	1.21135e-22
Length	55	10.232	1.79744e-24	9.30794	1.63257e-20
Aspartate aminotransferase	45	-10.2232	2.0268e-24	1.25425	0.20979
Length	59	10.1853	2.95215e-24	11.8744	2.97152e-32
Haematocrit	48	-10.1583	3.43904e-24	0.509872	0.610148
HbA1c	40	-10.1665	3.45762e-24	-8.97797	3.29866e-19
Lymphocyte count	34	10.1155	6.34982e-24	4.77561	1.82685e-06
Mean Average Pressure	63	-10.1152	6.4632e-24	-4.26785	1.99819e-05
Lymphocyte count	27	10.1395	6.53147e-24	2.99121	0.00280262
Length	52	10.0883	7.89167e-24	7.52671	5.77388e-14
Urea	43	-10.0736	9.46632e-24	-5.72988	1.04716e-08
Apolipoprotein B100	48	-10.0802	1.08601e-23	-1.92755	0.0539823
Haematocrit	54	-9.99592	1.95019e-23	1.323	0.185872
Neutrophil counts	55	9.96079	2.79877e-23	0.431563	0.666071
Apolipoprotein B100	45	-9.9776	2.93025e-23	-1.92384	0.0544407
Neutrophil counts	46	9.90331	4.43523e-23	-2.73554	0.00623389
Diastolic Blood Pressure	45	-9.8995	4.61127e-23	-10.1633	3.36264e-24
Length	57	9.85279	8.26428e-23	11.0048	5.72695e-28
Glucose	47	-9.82722	9.47003e-23	-11.6041	5.10947e-31
Length	47	9.79246	1.33139e-22	6.69947	2.1535e-11
Waist-to-hip ratio	48	-9.78395	1.4635e-22	-8.76898	1.97943e-18
Diastolic Blood Pressure	43	-9.77843	1.54631e-22	-12.3998	3.80015e-35
Leukocytes	48	9.71563	2.86741e-22	-1.03388	0.301209
Thrombocytes	42	-9.7121	2.99538e-22	1.02722	0.304333
Diastolic Blood Pressure	44	-9.68505	3.8345e-22	-10.9416	9.0349e-28
Uric acid	47	-9.67577	4.74045e-22	-1.95659	0.0504336
Mean Average Pressure	64	-9.6705	5.38342e-22	-5.24571	1.60491e-07
Mean Average Pressure	62	-9.65715	5.78898e-22	-3.32363	0.000892624
HDL-cholesterol	49	-9.63279	6.60477e-22	-3.48996	0.000484713
Length	58	9.61231	8.61951e-22	11.2462	3.97659e-29
Mean Average Pressure	48	-9.59376	9.37829e-22	-5.32335	1.03267e-07
Mean Average Pressure	37	-9.58149	1.14335e-21	-11.4921	2.35201e-30
Haematocrit	45	-9.56526	1.2197e-21	1.00034	0.317162
Systolic Blood Pressure	37	-9.55447	1.47885e-21	-5.41631	6.24395e-08
Thrombocytes	52	9.53797	1.75136e-21	4.46348	8.17799e-06
HbA1c	38	-9.52609	1.91601e-21	-11.1979	6.44448e-29
Systolic Blood Pressure	59	-9.5213	2.07171e-21	-4.15415	3.29848e-05
Potassium	53	-9.51848	2.09733e-21	-3.34573	0.000824452
HDL-cholesterol	46	-9.49763	2.3271e-21	-3.55749	0.000375363
Albumin	50	-9.5321	2.44655e-21	5.29004	1.30093e-07
Total cholesterol	34	-9.4848	3.04738e-21	-8.76634	2.26629e-18
Erythrocytes	53	-9.47927	3.05658e-21	5.06236	4.23436e-07
Albumin	51	-9.51889	3.12541e-21	5.83843	5.98691e-09
Thrombocytes	43	-9.42824	4.57499e-21	1.14109	0.253849
Length	49	9.36408	8.55164e-21	7.77869	7.87336e-15
Mean Average Pressure	65	-9.3843	8.58337e-21	-3.88537	0.000103304
Gamma glutamyl transferase	47	-9.36605	9.11332e-21	-2.78055	0.00544056
Systolic Blood Pressure	58	-9.35912	9.59694e-21	-3.28591	0.00102087
Systolic Blood Pressure	54	-9.3399	1.13636e-20	-3.28606	0.00102027
Thrombocytes	51	9.33774	1.18135e-20	4.59425	4.41583e-06
Apolipoprotein B100	52	-9.36767	1.57409e-20	0.713994	0.475329
Length	60	9.29965	1.68063e-20	10.504	1.20903e-25
Systolic Blood Pressure	56	-9.29689	1.71747e-20	-3.39909	0.000679431
Thrombocytes	50	9.29266	1.74386e-20	3.27964	0.00104324
Systolic Blood Pressure	55	-9.28294	1.93786e-20	-4.07738	4.59784e-05
Uric acid	48	-9.28356	2.03473e-20	-2.42177	0.0154728
Glucose	53	-9.27159	2.18015e-20	-5.32298	1.05029e-07
Glucose	52	-9.2701	2.24275e-20	-5.47708	4.46804e-08
Apolipoprotein B100	49	-9.2947	2.27442e-20	-0.259699	0.795113
HDL-cholesterol	44	-9.25234	2.37574e-20	-5.33625	9.61244e-08
HbA1c	56	-9.25528	2.53728e-20	-7.737	1.14538e-14
Apolipoprotein B100	47	-9.26344	2.67685e-20	-2.29352	0.0218654
Diastolic Blood Pressure	41	-9.22932	3.00204e-20	-13.4989	2.94569e-41
Uric acid	46	-9.23688	3.00449e-20	-0.271045	0.786364
Glucose	51	-9.23205	3.22397e-20	-5.47988	4.40463e-08
Diastolic Blood Pressure	38	-9.22113	3.37045e-20	-14.8884	1.39791e-49
Length	51	9.21202	3.82002e-20	6.10974	1.04814e-09
Systolic Blood Pressure	57	-9.20753	3.94008e-20	-3.42656	0.000614373
Glucose	49	-9.19187	4.30233e-20	-8.11437	5.34831e-16
Monocyte counts	53	9.16826	5.61286e-20	-2.10845	0.0350226
Length	65	9.17627	5.82236e-20	8.18361	3.33145e-16
Glucose	48	-9.14581	6.43363e-20	-9.17524	5.07587e-20
Potassium	51	-9.1088	9.9196e-20	-2.5785	0.00994281
Length	67	9.02501	2.54296e-19	8.68688	5.16687e-18
Apolipoprotein B100	50	-9.04423	2.62999e-19	-0.893825	0.371507
Diastolic Blood Pressure	39	-8.99401	2.66418e-19	-15.1521	2.49238e-51
Alanine aminotransferase	54	-9.01095	2.96655e-19	2.80237	0.00510796
Triglycerides	39	-8.962	3.57784e-19	-5.95535	2.67969e-09
Lymphocyte count	26	8.95801	5.40273e-19	2.25586	0.0242091
Diastolic Blood Pressure	46	-8.89718	6.09491e-19	-9.61893	7.48152e-22
Diastolic Blood Pressure	40	-8.87552	7.63565e-19	-13.9243	9.82684e-44
Triglycerides	40	-8.86792	8.21682e-19	-5.32053	1.05381e-07
Waist-to-hip ratio	42	-8.85096	9.37214e-19	-9.5708	1.23259e-21
HbA1c	62	-8.85965	9.50037e-19	-4.99516	6.01004e-07
Triglycerides	53	-8.84999	9.99872e-19	2.24376	0.0248737
Alanine aminotransferase	45	-8.82106	1.3115e-18	2.64961	0.00807573
Apolipoprotein B100	44	-8.77706	2.20425e-18	-3.09808	0.00196115
Length	48	8.75055	2.26948e-18	7.65585	2.02811e-14
Length	61	8.74638	2.54244e-18	9.25224	2.76546e-20
HbA1c	56	-8.72261	3.16953e-18	-7.14293	1.00732e-12
Thrombocytes	53	8.70078	3.71836e-18	3.78303	0.000156058
Potassium	52	-8.69768	3.86946e-18	-3.06094	0.0022141
Apolipoprotein B100	43	-8.71085	3.98368e-18	-2.08695	0.0369572
HbA1c	39	-8.68638	4.26262e-18	-9.68836	4.45537e-22
Mean Average Pressure	36	-8.67911	4.55443e-18	-10.1459	4.76774e-24
Length	44	8.6664	4.74459e-18	5.19586	2.06187e-07
Gamma glutamyl transferase	46	-8.66046	5.36111e-18	-3.03764	0.00239251
Glucose	38	-8.64608	5.92877e-18	-8.56083	1.29397e-17
Length	50	8.6298	6.89037e-18	5.81813	6.14258e-09
Length	66	8.64482	6.96105e-18	8.19077	3.25727e-16
Phosphorus	45	-8.6266	7.20101e-18	1.06584	0.286528
HbA1c	38	-8.617	7.89103e-18	-10.6292	3.38469e-26
Length	68	8.61376	9.85249e-18	8.4473	4.17715e-17
Apolipoprotein B100	51	-8.63472	1.05248e-17	-0.92148	0.356926
Triglycerides	54	-8.56548	1.20473e-17	1.84072	0.0656973
Uric acid	51	-8.54432	1.93982e-17	-2.46124	0.013916
Uric acid	50	-8.4999	2.59308e-17	-1.91073	0.0561274
Potassium	49	-8.44983	3.14346e-17	-1.9082	0.0563878
Apolipoprotein B100	42	-8.46021	3.46767e-17	-2.28617	0.0223015
HbA1c	63	-8.44294	3.608e-17	-5.15094	2.66155e-07
Diastolic Blood Pressure	37	-8.4349	3.69685e-17	-14.9544	5.94521e-50
Length	64	8.43679	3.84277e-17	7.27901	3.74806e-13
Systolic Blood Pressure	49	-8.41797	4.12416e-17	-3.86884	0.000109912
Haematocrit	44	-8.41405	4.18387e-17	1.6134	0.106677
Length	62	8.41892	4.33095e-17	8.07155	7.96472e-16
HbA1c	37	-8.39763	5.2435e-17	-10.4964	1.40195e-25
HbA1c	27	-8.40153	5.71394e-17	-5.66115	1.65572e-08
Phosphorus	53	-8.3954	6.19572e-17	3.98445	6.93295e-05
Gamma glutamyl transferase	48	-8.37556	6.3566e-17	-2.29006	0.0220502
Gamma glutamyl transferase	50	-8.38187	7.01885e-17	-1.78407	0.0745055
HDL-cholesterol	45	-8.33251	8.31386e-17	-5.10834	3.28364e-07
Length	63	8.32937	9.32798e-17	7.78017	8.21752e-15
Triglycerides	55	-8.315	1.01771e-16	1.46754	0.142266
Albumin	52	-8.34032	1.02407e-16	6.11684	1.11244e-09
Lymphocyte count	46	-8.2985	1.10613e-16	0.591638	0.5541
Basophil counts	43	-8.29734	1.12725e-16	-2.40884	0.016015
Monocyte counts	41	-8.29791	1.13336e-16	0.406608	0.684303
Triglycerides	52	-8.3006	1.15829e-16	2.44847	0.0143677
HbA1c	61	-8.29895	1.18628e-16	-5.48489	4.26625e-08
Aspartate aminotransferase	54	-8.31003	1.26159e-16	0.628502	0.529728
Monocyte counts	40	-8.24917	1.71711e-16	0.374763	0.707844
HbA1c	62	-8.25152	1.80257e-16	-4.81136	1.53151e-06
Thrombocytes	44	-8.21526	2.22636e-16	-0.601977	0.547198
Gamma glutamyl transferase	49	-8.22419	2.34249e-16	-0.817464	0.413702
Gamma glutamyl transferase	51	-8.23975	2.45673e-16	-0.554967	0.578969
Alkaline phosphatase	44	-8.20333	2.61844e-16	-0.807085	0.419644
HbA1c	37	-8.19794	2.70554e-16	-10.6638	2.20394e-26
Uric acid	45	-8.19706	2.74161e-16	0.44214	0.658401
Erythrocytes	47	-8.18872	2.76547e-16	4.78182	1.75099e-06
Monocyte counts	49	8.1878	2.84382e-16	-0.357341	0.720843
HbA1c	27	-8.19918	3.20884e-16	-4.36282	1.34146e-05
HbA1c	29	-8.18318	3.37991e-16	-6.74352	1.76295e-11
Length	43	8.15833	3.57961e-16	3.44181	0.00057936
Urea	55	-8.18429	3.61301e-16	-2.80282	0.00510082
Uric acid	49	-8.16999	3.66588e-16	-2.31347	0.020737
Erythrocytes	46	-8.12516	4.66868e-16	5.52264	3.38443e-08
Monocyte counts	42	-8.10515	5.56843e-16	0.44031	0.659719
Urea	42	-8.11066	5.68157e-16	-4.09813	4.21602e-05
Mean Average Pressure	61	-8.09663	6.29837e-16	-3.22824	0.00125053
Glucose	54	-8.08831	6.66854e-16	-5.32518	1.03684e-07
Systolic Blood Pressure	36	-8.08828	6.68188e-16	-3.68601	0.000229278
Glucose	50	-8.04806	9.22237e-16	-7.23567	5.02597e-13
Waist-to-hip ratio	49	-8.02965	1.03676e-15	-7.59037	3.40277e-14
LDL-cholesterol	34	-7.99479	1.45486e-15	-9.0727	1.47115e-19
Lymphocyte count	35	7.98562	1.56004e-15	2.69119	0.00713558
Potassium	54	-7.96959	1.73433e-15	-3.9275	8.65181e-05
Waist circumference	28	-7.96873	1.90603e-15	-9.05155	2.20547e-19
Systolic Blood Pressure	53	-7.94181	2.17881e-15	-3.94773	7.95908e-05
Potassium	50	-7.92973	2.38583e-15	-1.21858	0.223034
Erythrocytes	51	-7.92616	2.50308e-15	4.07885	4.57361e-05
HbA1c	29	-7.93144	2.50372e-15	-7.52651	6.13584e-14
Haematocrit	43	-7.91353	2.6191e-15	1.52492	0.127301
HbA1c	61	-7.8773	3.73924e-15	-5.31361	1.10795e-07
Systolic Blood Pressure	68	-7.8528	5.15058e-15	-3.93031	8.64832e-05
HDL-cholesterol	52	-7.82549	5.54711e-15	-4.98544	6.31891e-07
Lymphocyte count	47	-7.81864	5.55357e-15	0.343742	0.731045
Diastolic Blood Pressure	36	-7.81843	5.84555e-15	-14.3354	4.69672e-46
Potassium	47	-7.79301	6.79789e-15	-4.18222	2.90054e-05
Waist circumference	29	-7.79653	7.29534e-15	-9.84768	1.12564e-22
Triglycerides	38	-7.78655	7.41785e-15	-6.60548	4.17922e-11
Erythrocytes	50	-7.74949	9.95647e-15	3.13525	0.0017224
Aspartate aminotransferase	44	-7.73786	1.10844e-14	0.132013	0.894978
HbA1c	30	-7.73506	1.16662e-14	-8.18737	3.24176e-16
Erythrocytes	52	-7.70886	1.38188e-14	5.08395	3.78363e-07
Glucose	55	-7.69155	1.57539e-14	-4.96954	6.85119e-07
HbA1c	59	-7.68959	1.60564e-14	-7.84155	5.03029e-15
HbA1c	63	-7.67871	1.80753e-14	-4.6649	3.15107e-06
Apolipoprotein B100	53	-7.67565	2.26833e-14	-0.196549	0.844203
Mean Average Pressure	66	-7.63568	2.64119e-14	-1.79912	0.0720609
Uric acid	53	-7.64309	2.6464e-14	-1.56908	0.116753
Uric acid	52	-7.59914	3.78565e-14	-2.11723	0.0343448
Lymphocyte count	45	-7.569	3.89233e-14	0.75844	0.448198
Length	69	7.57339	4.60839e-14	6.92795	5.09115e-12
Erythrocytes	54	-7.53983	5.04459e-14	5.14959	2.67023e-07
Waist circumference	27	-7.52851	6.0596e-14	-7.13888	1.2035e-12
Lymphocyte count	36	7.50746	6.53251e-14	2.74375	0.00608801
Mean Average Pressure	35	-7.49211	7.3378e-14	-8.71413	3.52241e-18
Free T3	42	7.49972	7.36948e-14	4.23117	2.37661e-05
Diastolic Blood Pressure	35	-7.46623	8.92691e-14	-13.7629	1.30732e-42
Basophil counts	42	-7.45873	9.09816e-14	-2.90964	0.00362432
Potassium	48	-7.45169	9.55642e-14	-3.31156	0.00092985
Albumin	53	-7.46462	1.00517e-13	6.78807	1.40844e-11
Albumin	42	7.452	1.00533e-13	8.39369	5.76945e-17
HbA1c	64	-7.44364	1.0895e-13	-4.75901	1.98859e-06
Sodium	44	-7.43348	1.14212e-13	1.8084	0.0705857
HbA1c	36	-7.42252	1.26213e-13	-10.117	7.04027e-24
Systolic Blood Pressure	52	-7.40851	1.37436e-13	-2.81435	0.00490023
Waist circumference	45	-7.38707	1.54866e-13	-8.13065	4.5473e-16
Mean Average Pressure	67	-7.40438	1.551e-13	-1.76169	0.0781939
Erythrocytes	49	-7.37942	1.66072e-13	3.87217	0.000108399
Triglycerides	50	-7.37733	1.71907e-13	1.02802	0.303966
HDL-cholesterol	43	-7.37271	1.73024e-13	-6.18875	6.21487e-10
Waist circumference	46	-7.37118	1.7425e-13	-7.78309	7.44885e-15
Waist circumference	44	-7.34452	2.13303e-13	-6.49811	8.36383e-11
Monocyte counts	43	-7.34394	2.14786e-13	-0.177385	0.859208
Free T3	40	7.35944	2.18252e-13	5.1763	2.40557e-07
HDL-cholesterol	40	-7.33984	2.23521e-13	-3.73826	0.000186183
Urea	41	-7.34568	2.23595e-13	-2.2466	0.0247018
Triglycerides	56	-7.34179	2.25591e-13	1.41686	0.156561
Waist circumference	62	-7.3407	2.29674e-13	-1.91975	0.054925
HbA1c	60	-7.33013	2.46964e-13	-8.24185	1.96925e-16
HbA1c	59	-7.2648	4.03097e-13	-6.99099	2.97994e-12
Thrombocytes	41	-7.22656	5.14975e-13	0.529508	0.596463
Mean Average Pressure	49	-7.22365	5.27062e-13	-5.03401	4.8699e-07
Gamma glutamyl transferase	45	-7.19394	6.71516e-13	-2.12176	0.0338905
Hip circumference	63	-7.19153	6.93799e-13	-2.76409	0.00572204
HbA1c	26	-7.20166	7.26383e-13	-6.07475	1.54833e-09
Potassium	46	-7.17496	7.42829e-13	-3.70178	0.000214718
Albumin	49	-7.17908	7.72823e-13	6.5762	5.3145e-11
Thrombocytes	54	7.17133	7.85071e-13	3.91354	9.16751e-05
Triglycerides	51	-7.14483	9.62808e-13	1.6944	0.0902302
Waist circumference	30	-7.14679	9.71607e-13	-10.8063	5.76501e-27
Lymphocyte count	25	7.17421	1.03525e-12	2.35685	0.0186757
Monocyte counts	62	-7.12069	1.15028e-12	-3.86564	0.000111709
Phosphorus	54	-7.12913	1.16831e-12	2.05082	0.0403762
Length	70	7.13072	1.23948e-12	6.1202	1.06146e-09
Sodium	55	-7.12203	1.24249e-12	-1.10289	0.27017
Alkaline phosphatase	55	-7.11739	1.28013e-12	-1.79108	0.0733898
Uric acid	54	-7.10779	1.37821e-12	0.0313988	0.974954
Lymphocyte count	24	7.15476	1.39944e-12	1.72889	0.0845363
Potassium	55	-7.09151	1.40243e-12	-3.79267	0.000150084
HbA1c	28	-7.09237	1.46933e-12	-6.60391	4.54427e-11
Total cholesterol	33	-7.07703	1.5892e-12	-9.14054	8.00254e-20
HbA1c	28	-7.08298	1.60937e-12	-5.41211	6.6913e-08
Free T4	54	-7.06857	1.88903e-12	1.61947	0.105489
Glucose	37	-7.04984	1.89067e-12	-9.26675	2.37032e-20
Waist circumference	63	-7.04604	1.98207e-12	-2.51287	0.0119964
Apolipoprotein B100	54	-7.06573	2.00621e-12	-0.824051	0.410017
Monocyte counts	63	-7.0411	2.04997e-12	-3.32772	0.000879931
Urea	40	-7.0319	2.21235e-12	-2.61966	0.00882708
Albumin	41	7.02521	2.30688e-12	7.63558	2.60969e-14
Urea	36	-7.02753	2.41897e-12	-2.34939	0.0188627
HbA1c	58	-7.01284	2.47512e-12	-7.2257	5.45058e-13
Basophil counts	44	-6.98926	2.83946e-12	-2.00871	0.0445841
Body mass index	63	-6.9951	2.84716e-12	-0.593634	0.552775
Urea	39	-6.99424	2.92511e-12	-1.35104	0.176748
Body mass index	62	-6.98068	3.13237e-12	0.132446	0.894635
Monocyte counts	39	-6.97239	3.25506e-12	-0.380408	0.703651
HbA1c	30	-6.97096	3.47428e-12	-7.7454	1.15615e-14
Diastolic Blood Pressure	47	-6.95459	3.62316e-12	-7.08115	1.4827e-12
Free T3	41	6.91849	5.11191e-12	5.43122	5.96303e-08
Hip circumference	62	-6.91113	5.11272e-12	-1.49316	0.135435
Free T3	39	6.92329	5.15332e-12	4.50062	7.06135e-06
HbA1c	26	-6.92125	5.48587e-12	-4.41001	1.1217e-05
HbA1c	36	-6.84474	8.09681e-12	-10.5131	1.11162e-25
Systolic Blood Pressure	50	-6.82892	8.96781e-12	-3.04016	0.00237136
Body mass index	61	-6.82316	9.4087e-12	-0.559052	0.576142
Urea	37	-6.82248	9.99977e-12	-1.70875	0.0875837
Basophil counts	45	-6.78114	1.21962e-11	-2.8144	0.00489237
HbA1c	57	-6.78483	1.22296e-11	-7.67439	1.86324e-14
Thrombocytes	45	-6.77799	1.24604e-11	-1.7772	0.0755525
Waist circumference	43	-6.77657	1.26227e-11	-6.60749	4.03572e-11
Waist circumference	26	-6.78788	1.32761e-11	-5.76245	9.92102e-09
Leukocytes	55	6.77041	1.34439e-11	0.529077	0.596766
HbA1c	31	-6.76432	1.43464e-11	-7.94768	2.23153e-15
Erythrocytes	45	-6.75653	1.44463e-11	5.93366	3.01741e-09
Urea	38	-6.7663	1.44765e-11	-0.898269	0.369097
HbA1c	60	-6.75563	1.50804e-11	-7.7224	1.29982e-14
Gamma glutamyl transferase	52	-6.73803	1.86353e-11	-1.03273	0.301836
Waist circumference	31	-6.71497	2.01211e-11	-10.933	1.41137e-27
Urea	57	-6.71178	2.20206e-11	-3.03443	0.00243244
Waist circumference	61	-6.66312	2.81766e-11	-3.02517	0.00249277
Basophil counts	41	-6.62178	3.64989e-11	-1.9422	0.0521353
Waist-to-hip ratio	41	-6.61729	3.75906e-11	-9.13292	7.64176e-20
Gamma glutamyl transferase	53	-6.63078	3.79446e-11	-1.38483	0.166223
Calcium	55	-6.60121	4.56993e-11	1.92831	0.0539203
Neutrophil counts	45	6.57727	4.88762e-11	-1.85903	0.0630398
HbA1c	35	-6.57904	5.03184e-11	-9.48374	3.39694e-21
Waist circumference	47	-6.56677	5.24264e-11	-7.19771	6.36615e-13
Diastolic Blood Pressure	31	-6.53989	6.53025e-11	-10.7767	7.50098e-27
Glucose	59	-6.53194	6.78865e-11	-2.99905	0.00271664
HbA1c	64	-6.5337	6.89213e-11	-4.66572	3.14685e-06
Haematocrit	42	-6.50851	7.76482e-11	1.55584	0.119769
HbA1c	58	-6.50002	8.43236e-11	-6.75398	1.55416e-11
Waist circumference	42	-6.45726	1.09055e-10	-5.83993	5.33784e-09
Waist circumference	35	-6.45621	1.12474e-10	-12.2456	3.66976e-34
Calcium	44	-6.45349	1.14179e-10	3.23968	0.00120211
Lymphocyte count	48	-6.43817	1.23447e-10	-0.0389153	0.968958
Systolic Blood Pressure	35	-6.43926	1.25393e-10	-2.33397	0.0196229
HDL-cholesterol	42	-6.43237	1.28369e-10	-6.09946	1.09159e-09
Diastolic Blood Pressure	33	-6.43325	1.31354e-10	-11.2949	2.43789e-29
Haematocrit	55	-6.42641	1.35647e-10	2.87322	0.00407336
Erythrocytes	48	-6.41015	1.48308e-10	5.4769	4.39359e-08
Basophil counts	40	-6.40683	1.5274e-10	-2.35252	0.0186635
Urea	56	-6.40165	1.72013e-10	-2.32448	0.0201731
Thrombocytes	49	6.37488	1.87538e-10	1.62107	0.105026
Uric acid	44	-6.3715	1.95193e-10	1.04523	0.295953
Waist circumference	48	-6.34836	2.21787e-10	-5.69316	1.26892e-08
Albumin	43	6.34937	2.26149e-10	9.17811	5.7281e-20
HbA1c	35	-6.34577	2.31151e-10	-10.0054	2.01049e-23
Systolic Blood Pressure	51	-6.33134	2.53581e-10	-1.99835	0.045717
Glucose	36	-6.32744	2.59045e-10	-9.47741	3.34069e-21
HDL-cholesterol	36	-6.32559	2.62708e-10	2.84509	0.00445154
Alanine aminotransferase	44	-6.32507	2.63894e-10	1.23785	0.215813
Apolipoprotein B100	41	-6.32615	2.74612e-10	-3.74498	0.000183381
Diastolic Blood Pressure	48	-6.27275	3.61298e-10	-5.93599	2.98142e-09
Systolic Blood Pressure	69	-6.28509	3.68853e-10	-2.3629	0.0181957
Glucose	56	-6.26018	3.99132e-10	-5.57151	2.60976e-08
Diastolic Blood Pressure	34	-6.24673	4.36994e-10	-11.6706	3.31683e-31
Triglycerides	37	-6.23362	4.71973e-10	-7.39661	1.52805e-13
HDL-cholesterol	41	-6.22723	4.84737e-10	-6.18398	6.43532e-10
Diastolic Blood Pressure	32	-6.23113	4.85155e-10	-10.6791	2.06638e-26
Mean Average Pressure	60	-6.22627	4.95762e-10	-1.30227	0.192861
Glucose	60	-6.20093	5.8262e-10	-2.5182	0.0118151
Albumin	40	6.20224	5.86284e-10	7.81535	6.60253e-15
LDL-cholesterol	56	-6.17881	6.68793e-10	2.51691	0.0118584
Body mass index	29	-6.16978	7.21838e-10	-7.541	5.51619e-14
Albumin	54	-6.17186	7.34252e-10	8.36189	9.70417e-17
Waist-to-hip ratio	50	-6.15284	7.8428e-10	-6.19529	6.05841e-10
Basophil counts	46	-6.14917	7.90602e-10	-3.65897	0.000253953
Glucose	61	-6.14963	8.06601e-10	-1.0779	0.281114
HbA1c	33	-6.12609	9.40995e-10	-8.87853	8.45092e-19
HbA1c	57	-6.12195	9.60646e-10	-6.70412	2.18647e-11
Length	71	6.09665	1.23697e-09	5.01479	5.6944e-07
Body mass index	31	-6.08142	1.24654e-09	-8.35603	7.91122e-17
Thrombocytes	40	-6.06625	1.3383e-09	1.26267	0.206733
Basophil counts	39	-6.06371	1.36414e-09	-2.98754	0.00281909
Free T3	43	6.04541	1.57778e-09	3.84211	0.000123719
HbA1c	65	-6.0432	1.59833e-09	-4.78021	1.79548e-06
HbA1c	33	-6.02638	1.76112e-09	-8.57737	1.23318e-17
Lymphocyte count	49	-6.01228	1.86586e-09	1.14387	0.252698
Waist circumference	25	-6.02834	1.9486e-09	-5.15735	3.1994e-07
Waist circumference	49	-6.00502	1.94969e-09	-4.53738	5.74636e-06
Lymphocyte count	23	6.06615	1.95361e-09	2.11372	0.0354626
Thyroid stimulating hormone	30	6.02633	1.97402e-09	2.24481	0.0249265
Glucose	62	-6.00193	2.02375e-09	-0.863599	0.387835
Monocyte counts	64	-6.00196	2.03627e-09	-2.90674	0.00366412
Body mass index	28	-5.9851	2.28751e-09	-7.16274	9.47258e-13
Body mass index	60	-5.95738	2.64404e-09	-1.6698	0.0949975
Thyroid stimulating hormone	29	5.97904	2.67207e-09	2.53849	0.0112512
Diastolic Blood Pressure	30	-5.95563	2.70477e-09	-11.0048	6.65308e-28
Monocyte counts	54	5.95239	2.71588e-09	-3.61194	0.000305709
Glucose	57	-5.95135	2.74247e-09	-4.71309	2.48221e-06
Potassium	45	-5.94606	2.78295e-09	-5.02969	4.9608e-07
Waist-to-hip ratio	39	-5.93518	3.0025e-09	-11.0566	2.93469e-28
Body mass index	30	-5.92784	3.20372e-09	-9.01434	2.64623e-19
Diastolic Blood Pressure	29	-5.92702	3.22934e-09	-11.7651	1.47147e-31
Glucose	63	-5.92346	3.28115e-09	-1.84386	0.065246
Monocyte counts	44	-5.91606	3.34414e-09	-1.62703	0.103751
Hip circumference	61	-5.9148	3.42823e-09	-2.24149	0.0250213
LDL-cholesterol	33	-5.8933	3.92757e-09	-9.24988	2.93148e-20
Glucose	58	-5.88999	3.97823e-09	-4.04918	5.18877e-05
Leukocytes	47	5.88099	4.13029e-09	-1.06443	0.28715
HbA1c	32	-5.88087	4.24177e-09	-8.91	6.49207e-19
Triglycerides	63	-5.85571	4.92005e-09	2.07914	0.0376385
Free T4	53	-5.83882	5.77111e-09	1.0662	0.28645
Hip circumference	60	-5.78075	7.6439e-09	-1.08078	0.279828
Waist-to-hip ratio	51	-5.76708	8.29313e-09	-5.70842	1.18294e-08
HbA1c	31	-5.76508	8.53843e-09	-7.77477	9.06498e-15
Apolipoprotein A1	36	-5.77452	8.75273e-09	-1.05858	0.28994
Triglycerides	57	-5.75641	8.82158e-09	1.94305	0.0520448
Waist circumference	60	-5.75568	8.86591e-09	-2.9877	0.00281929
Waist circumference	36	-5.74811	9.27904e-09	-12.4601	2.63612e-35
Triglycerides	64	-5.74019	9.80863e-09	2.56597	0.01031
Hip circumference	27	-5.7392	1.00863e-08	-5.14835	2.82089e-07
HDL-cholesterol	39	-5.72857	1.03244e-08	-2.50414	0.0122903
Urea	29	-5.73563	1.07238e-08	-3.27296	0.00108184
Albumin	48	-5.72265	1.08195e-08	8.12912	5.13833e-16
Monocyte counts	61	-5.71601	1.121e-08	-4.20686	2.61808e-05
Total cholesterol	56	-5.68796	1.31849e-08	2.67738	0.00743527
Waist-to-hip ratio	38	-5.68074	1.37043e-08	-12.3414	1.01959e-34
Hip circumference	28	-5.66498	1.53938e-08	-5.84117	5.62403e-09
Lymphocyte count	37	5.65983	1.5526e-08	1.52937	0.126209
Waist circumference	32	-5.65197	1.64021e-08	-11.3898	8.86422e-30
HDL-cholesterol	37	-5.6426	1.71464e-08	1.421	0.155354
HbA1c	34	-5.63345	1.81919e-08	-9.44751	4.56045e-21
HbA1c	25	-5.64182	1.97209e-08	-3.0609	0.00231426
Free T3	38	5.62246	2.03654e-08	4.47465	8.00929e-06
Length	42	5.61019	2.0477e-08	3.11609	0.00183633
Body mass index	59	-5.60851	2.09022e-08	-2.14534	0.0319555
Waist-to-hip ratio	40	-5.57477	2.51758e-08	-10.2079	2.31822e-24
Phosphorus	44	-5.56505	2.68595e-08	1.37905	0.167923
Gamma glutamyl transferase	54	-5.5693	2.71775e-08	-0.404474	0.685896
Potassium	37	-5.55915	2.77104e-08	-6.03246	1.68258e-09
Length	72	5.57048	2.85674e-08	3.28526	0.00103701
Glucose	35	-5.52061	3.46096e-08	-8.64353	6.52785e-18
Waist-to-hip ratio	29	-5.52055	3.50738e-08	-8.99149	3.40926e-19
Body mass index	27	-5.51856	3.59176e-08	-5.71943	1.18723e-08
Urea	28	-5.51421	3.86768e-08	-1.89505	0.0582713
Monocyte counts	38	-5.49584	3.96477e-08	-1.06835	0.285393
Hip circumference	29	-5.49077	4.14301e-08	-5.79227	7.37525e-09
Waist circumference	37	-5.48223	4.28882e-08	-10.8947	1.84971e-27
Body mass index	64	-5.47867	4.42141e-08	0.191902	0.847825
Apolipoprotein B100	39	-5.46906	4.82188e-08	-3.85418	0.000118967
Hip circumference	24	-5.47967	5.0351e-08	-4.11973	4.5116e-05
HbA1c	25	-5.46898	5.09255e-08	-4.02174	6.36643e-05
Mean Average Pressure	54	-5.44203	5.37064e-08	-1.95293	0.0508622
Waist-to-hip ratio	52	-5.44141	5.39771e-08	-5.71096	1.16334e-08
Mean Average Pressure	55	-5.43778	5.50249e-08	-2.62668	0.00863816
Urea	58	-5.42851	6.0359e-08	-3.61634	0.000304143
HbA1c	70	-5.43187	6.14306e-08	-3.01658	0.00258488
Body mass index	32	-5.41216	6.40289e-08	-8.63067	7.55606e-18
Potassium	38	-5.40519	6.58791e-08	-5.18532	2.20224e-07
Waist-to-hip ratio	28	-5.40022	6.92425e-08	-7.39858	1.69116e-13
Free T3	30	5.40978	7.04096e-08	3.26481	0.0011201
HbA1c	65	-5.38309	7.62161e-08	-4.56775	5.05072e-06
Neutrophil counts	63	-5.35121	8.96157e-08	-2.15601	0.0311149
Waist circumference	38	-5.34603	9.14426e-08	-8.77161	2.07877e-18
HDL-cholesterol	38	-5.34551	9.16804e-08	-0.617732	0.536767
Thyroid stimulating hormone	28	5.36529	9.19616e-08	4.01931	6.26933e-05
HDL-cholesterol	34	-5.34585	9.21916e-08	4.19466	2.76532e-05
Length	73	5.35872	9.445e-08	2.61788	0.00893179
Alkaline phosphatase	43	-5.34111	9.44829e-08	0.511597	0.60895
HbA1c	34	-5.33982	9.57545e-08	-8.88424	8.37656e-19
Mean Average Pressure	68	-5.34117	9.73389e-08	-0.342846	0.731735
Mean Average Pressure	34	-5.33212	9.92927e-08	-7.04239	2.05476e-12
Aspartate aminotransferase	43	-5.32257	1.04645e-07	0.514061	0.607226
Urea	27	-5.32756	1.11364e-07	-1.63668	0.101979
Waist-to-hip ratio	53	-5.30998	1.11591e-07	-6.12478	9.48921e-10
Eosinophil counts	39	-5.3044	1.14778e-07	-1.04468	0.296196
Pulse rate	51	5.30427	1.15503e-07	4.03946	5.41232e-05
Body mass index	35	-5.29658	1.20611e-07	-9.27686	2.22993e-20
Pulse rate	50	5.28498	1.27846e-07	3.24581	0.0011753
Apolipoprotein B100	40	-5.28904	1.29101e-07	-4.00101	6.46112e-05
Weight	28	-5.28363	1.31124e-07	-6.72077	2.07191e-11
Triglycerides	36	-5.27783	1.33375e-07	-7.16579	8.4315e-13
Thrombocytes	39	-5.27542	1.34384e-07	-0.473601	0.635794
Waist circumference	34	-5.27485	1.35945e-07	-12.242	3.94315e-34
Waist circumference	24	-5.29409	1.3838e-07	-6.6639	7.60704e-11
Potassium	36	-5.24831	1.56537e-07	-6.42208	1.42385e-10
Gamma glutamyl transferase	44	-5.24829	1.5661e-07	-3.86939	0.000110081
HbA1c	70	-5.25671	1.57712e-07	-3.32802	0.000887294
Glucose	29	-5.2465	1.59627e-07	-5.4127	6.49153e-08
Urea	30	-5.25266	1.59822e-07	-3.65051	0.000267328
Waist circumference	50	-5.24171	1.61645e-07	-3.27908	0.00104525
Hip circumference	26	-5.2399	1.70208e-07	-3.50633	0.000467098
Waist-to-hip ratio	30	-5.22439	1.79605e-07	-9.95199	3.78746e-23
Basophil counts	38	-5.22202	1.79819e-07	-3.35217	0.00080508
Erythrocytes	44	-5.21774	1.82664e-07	6.69979	2.15378e-11
Thyroid stimulating hormone	31	5.22997	1.8538e-07	1.53828	0.124176
Urea	59	-5.20714	2.0187e-07	-3.06237	0.00221732
Potassium	29	-5.19409	2.11741e-07	-4.41018	1.05471e-05
HDL-cholesterol	33	-5.18662	2.19066e-07	4.32926	1.51715e-05
Monocyte counts	65	-5.1831	2.24669e-07	-2.86883	0.00413423
Waist circumference	59	-5.17278	2.34694e-07	-2.92068	0.00350226
Hip circumference	31	-5.1735	2.35446e-07	-6.59738	4.52846e-11
Free T3	28	5.18915	2.37778e-07	2.11236	0.0349002
Free T3	27	5.19386	2.41269e-07	2.06938	0.0388539
HDL-cholesterol	35	-5.16718	2.42372e-07	3.0281	0.00246923
Apolipoprotein B100	35	-5.17995	2.42952e-07	-6.13727	1.04113e-09
Apolipoprotein A1	35	-5.17874	2.44287e-07	0.209571	0.834028
Triglycerides	31	5.16079	2.51964e-07	-4.17082	3.07564e-05
Potassium	44	-5.15512	2.55514e-07	-3.05565	0.00224928
Hip circumference	35	-5.15628	2.56991e-07	-6.15902	7.70577e-10
Mean Average Pressure	59	-5.15226	2.61871e-07	-1.79572	0.0725766
Neutrophil counts	69	-5.15802	2.63992e-07	-3.07978	0.00208896
Glucose	64	-5.15246	2.6408e-07	-2.02278	0.0431382
Body mass index	33	-5.15051	2.65588e-07	-9.46125	4.04666e-21
Hip circumference	59	-5.14272	2.75442e-07	-0.24646	0.805332
Albumin	60	5.13953	2.89467e-07	3.79014	0.000153794
Weight	29	-5.13191	2.94564e-07	-7.20305	6.75469e-13
Potassium	27	-5.13421	2.94828e-07	-2.17691	0.0295711
Apolipoprotein B100	36	-5.14095	2.96399e-07	-5.74887	1.05699e-08
Waist circumference	64	-5.12754	3.00779e-07	-1.31466	0.188667
Monocyte counts	70	-5.13201	3.05169e-07	-1.18585	0.235785
Waist circumference	33	-5.12094	3.10685e-07	-12.0617	3.51958e-33
Eosinophil counts	38	-5.11549	3.17631e-07	-2.25391	0.0242264
Total cholesterol	70	5.12429	3.18506e-07	3.08771	0.00203737
Waist circumference	52	-5.10356	3.38778e-07	-2.9868	0.00282773
Triglycerides	65	-5.09284	3.62272e-07	2.84148	0.00450558
Eosinophil counts	46	-5.08336	3.73505e-07	-1.10562	0.268908
Weight	35	-5.07972	3.85195e-07	-8.24905	1.86651e-16
Hip circumference	25	-5.08315	4.04635e-07	-3.56909	0.000380777
Waist circumference	41	-5.0515	4.42629e-07	-5.15221	2.61264e-07
Apolipoprotein A1	44	-5.04871	4.58831e-07	-4.32921	1.53119e-05
Glucose	30	-5.02005	5.28479e-07	-5.80164	6.90447e-09
Urea	60	-5.02373	5.30734e-07	-2.66767	0.00768331
Neutrophil counts	70	-5.01808	5.52996e-07	-2.63261	0.00852021
Free T3	36	5.01893	5.54269e-07	1.93142	0.0535724
Monocyte counts	66	-5.00372	5.80102e-07	-1.6867	0.0917236
Potassium	35	-4.99545	5.97257e-07	-6.89315	5.90258e-12
HbA1c	32	-4.99641	5.98782e-07	-8.26655	1.72239e-16
Haematocrit	41	-4.98808	6.1526e-07	0.834921	0.403777
Mean Average Pressure	56	-4.98458	6.30376e-07	-1.85864	0.0631151
Hip circumference	64	-4.98209	6.42676e-07	-2.57895	0.00993088
Triglycerides	62	-4.97864	6.5128e-07	2.15895	0.0308842
Albumin	44	4.97487	6.637e-07	9.75055	2.53546e-22
Erythrocytes	55	-4.95981	7.15445e-07	5.80152	6.8113e-09
Weight	27	-4.95709	7.39493e-07	-5.14163	2.91675e-07
Lymphocyte count	44	-4.94538	7.65227e-07	2.68667	0.00722415
Apolipoprotein A1	38	-4.95134	7.7673e-07	-2.4724	0.013496
Waist-to-hip ratio	36	-4.92816	8.43282e-07	-13.1468	4.51799e-39
Potassium	30	-4.92417	8.65559e-07	-4.91047	9.33366e-07
Glucose	32	-4.92247	8.71017e-07	-6.79893	1.14389e-11
Thrombocytes	55	4.91898	8.81679e-07	3.60369	0.000315544
Apolipoprotein A1	47	-4.91845	8.94791e-07	-4.35099	1.38624e-05
Waist circumference	53	-4.90326	9.54996e-07	-3.61361	0.000303777
Eosinophil counts	35	-4.90094	9.69833e-07	-2.6791	0.00739826
Neutrophil counts	71	-4.90875	9.72514e-07	-3.94514	8.20371e-05
Free T3	37	4.89099	1.05817e-06	2.81874	0.004864
Aspartate aminotransferase	55	-4.8789	1.10565e-06	0.179732	0.857376
Weight	31	-4.87074	1.1335e-06	-8.50808	2.18122e-17
Monocyte counts	68	-4.86977	1.16044e-06	-1.57715	0.114845
Free T3	29	4.87504	1.18042e-06	2.96873	0.00304504
Body mass index	34	-4.85499	1.22457e-06	-9.8232	1.2304e-22
Monocyte counts	60	-4.84606	1.27726e-06	-4.5721	4.90188e-06
Urea	35	-4.83891	1.35373e-06	-1.75842	0.0787729
Basophil counts	47	-4.82876	1.38215e-06	-2.31605	0.0205668
Monocyte counts	69	-4.83481	1.39262e-06	-1.86128	0.0627969
Waist-to-hip ratio	54	-4.82383	1.42526e-06	-6.32264	2.69928e-10
LDL-cholesterol	70	4.82822	1.44929e-06	3.12802	0.00177882
HDL-cholesterol	53	-4.81732	1.47392e-06	-5.05977	4.29428e-07
Apolipoprotein B100	38	-4.8186	1.51326e-06	-5.24432	1.72405e-07
Erythrocytes	36	4.81219	1.51457e-06	2.27297	0.0230552
Apolipoprotein A1	34	-4.80802	1.63265e-06	0.104444	0.91683
Eosinophil counts	37	-4.79368	1.65939e-06	-2.17326	0.0297895
Free T4	55	-4.7994	1.66134e-06	1.30781	0.191072
Waist circumference	39	-4.7854	1.72339e-06	-8.16282	3.66015e-16
Mean Average Pressure	58	-4.77631	1.80837e-06	-1.95675	0.0504113
Free T3	26	4.79986	1.8692e-06	1.51728	0.129919
Potassium	26	-4.7752	1.87052e-06	-2.90419	0.00373131
Mean Average Pressure	50	-4.76367	1.9232e-06	-3.73545	0.000188542
Free T3	34	4.76039	2.04202e-06	2.13299	0.033055
Thrombocytes	56	4.74727	2.0878e-06	3.22371	0.00127053
Sodium	43	-4.73532	2.2182e-06	-0.281144	0.778609
Potassium	25	-4.73868	2.30001e-06	-2.67196	0.00770454
Basophil counts	37	-4.72048	2.38151e-06	-2.26345	0.0236333
Neutrophil counts	56	4.71565	2.43931e-06	-0.834287	0.404145
Erythrocytes	32	4.71502	2.45719e-06	1.8349	0.0665671
Hip circumference	30	-4.70138	2.63e-06	-6.2589	4.15735e-10
Creatinine	70	-4.6973	2.76118e-06	-2.51964	0.0118088
Albumin	59	4.68608	2.88058e-06	2.28356	0.0224719
Hip circumference	23	-4.70541	2.92422e-06	-3.42385	0.000709626
Mean Average Pressure	52	-4.67404	2.9893e-06	-2.9431	0.00325934
Apolipoprotein B100	37	-4.68061	2.99982e-06	-5.88273	4.74113e-09
Waist circumference	51	-4.67337	2.99995e-06	-3.53474	0.000410649
Total cholesterol	32	-4.67406	3.00032e-06	-9.77663	2.02193e-22
HbA1c	66	-4.66991	3.09054e-06	-5.91523	3.54818e-09
Thyroid stimulating hormone	50	-4.67187	3.09453e-06	-1.46329	0.143511
Potassium	34	-4.6642	3.14251e-06	-6.63255	3.5358e-11
HbA1c	71	-4.66411	3.29808e-06	-2.1891	0.0287095
HbA1c	67	-4.65663	3.30856e-06	-5.16524	2.51725e-07
HbA1c	74	-4.66414	3.44157e-06	-2.81642	0.00494346
Apolipoprotein B100	55	-4.65167	3.44826e-06	-0.635026	0.525493
Albumin	47	-4.61636	3.95148e-06	9.26052	2.61698e-20
Pulse rate	31	4.60694	4.15246e-06	2.03858	0.0415341
Pulse rate	28	4.59959	4.32625e-06	1.23253	0.217829
Glucose	65	-4.59839	4.34699e-06	-1.98756	0.0469082
Apolipoprotein A1	46	-4.59252	4.46776e-06	-4.24924	2.18899e-05
Mean Average Pressure	53	-4.58924	4.49517e-06	-2.56265	0.0104061
Body mass index	65	-4.58882	4.54065e-06	0.649047	0.516332
Thyroid stimulating hormone	27	4.60184	4.56662e-06	3.60925	0.000327317
Monocyte counts	48	4.58264	4.6168e-06	-2.22044	0.0264028
Waist-to-hip ratio	37	-4.58292	4.63427e-06	-12.0562	3.33651e-33
Monocyte counts	71	-4.5841	4.77658e-06	-2.55683	0.0106259
Glucose	33	-4.57565	4.81235e-06	-7.26657	4.07104e-13
Creatinine	71	-4.5747	4.99939e-06	-2.98559	0.00286184
Body mass index	26	-4.56793	5.0933e-06	-4.61343	4.27493e-06
Alanine aminotransferase	43	-4.55844	5.21814e-06	1.98661	0.047006
Neutrophil counts	68	-4.55173	5.47222e-06	-2.38441	0.0171556
Free T3	31	4.55571	5.50933e-06	3.29887	0.000991624
Waist-to-hip ratio	27	-4.54743	5.56603e-06	-5.35938	9.05499e-08
Mean Average Pressure	33	-4.54267	5.6282e-06	-6.74068	1.69813e-11
Potassium	31	-4.53206	5.92926e-06	-5.97144	2.48066e-09
Diastolic Blood Pressure	72	4.5382	5.99084e-06	4.65693	3.4251e-06
Potassium	28	-4.52986	6.02028e-06	-3.38288	0.000724568
Potassium	33	-4.52807	6.0346e-06	-6.13146	9.18345e-10
Lymphocyte count	38	4.52541	6.08286e-06	0.930009	0.352391
Potassium	57	-4.52027	6.24076e-06	-3.0811	0.00206938
Leukocytes	30	4.51885	6.31211e-06	1.32854	0.184051
Alanine aminotransferase	55	-4.51793	6.41584e-06	2.22507	0.0261539
Urea	34	-4.51379	6.55688e-06	-2.33019	0.0198609
HbA1c	71	-4.50492	6.95741e-06	-2.64626	0.00819784
Waist circumference	40	-4.49104	7.13634e-06	-6.42328	1.38666e-10
Pulse rate	52	4.48548	7.34927e-06	4.26497	2.02256e-05
Neutrophil counts	62	-4.48556	7.35719e-06	-1.67683	0.0936155
Glucose	28	-4.48214	7.53002e-06	-4.62281	3.90723e-06
Weight	30	-4.47799	7.64567e-06	-8.28989	1.38993e-16
Potassium	24	-4.48691	7.80914e-06	-2.1659	0.0308519
Potassium	32	-4.4703	7.91825e-06	-6.09815	1.1344e-09
Eosinophil counts	36	-4.4611	8.24476e-06	-2.38797	0.0169655
Apolipoprotein A1	42	-4.46065	8.34747e-06	-3.9022	9.70022e-05
Uric acid	55	-4.45869	8.46332e-06	-0.126389	0.899433
Triglycerides	61	-4.45236	8.58199e-06	3.57861	0.000347458
Free T3	25	4.49103	8.6467e-06	0.371819	0.710363
Pulse rate	65	4.45186	8.65225e-06	3.85357	0.000117588
Free T3	44	4.43745	9.25112e-06	5.10625	3.41866e-07
Apolipoprotein A1	45	-4.4328	9.47226e-06	-4.72801	2.33848e-06
Body mass index	25	-4.43419	9.71398e-06	-3.49023	0.000510397
Thrombocytes	38	-4.42503	9.72333e-06	-2.94061	0.00328384
Erythrocytes	33	4.42333	9.84094e-06	2.19349	0.0283047
Erythrocytes	34	4.42046	9.96523e-06	2.46205	0.0138373
Haematocrit	40	-4.41251	1.02817e-05	0.141508	0.887471
Apolipoprotein A1	37	-4.41396	1.05569e-05	-1.424	0.154605
Leukocytes	28	4.4026	1.08826e-05	0.298225	0.765548
Monocyte counts	28	4.39637	1.1207e-05	2.25856	0.0239675
Albumin	62	4.38578	1.19249e-05	4.3257	1.57623e-05
Glucose	31	-4.38148	1.19411e-05	-5.29997	1.19719e-07
Mean Average Pressure	57	-4.37898	1.20335e-05	-1.68063	0.0928747
Lymphocyte count	43	-4.37658	1.21119e-05	3.57832	0.000346869
Lymphocyte count	74	4.39067	1.21278e-05	2.6661	0.00777158
Neutrophil counts	65	-4.37358	1.24077e-05	-1.885	0.0594782
Free T3	24	4.41356	1.29581e-05	0.468463	0.640155
Weight	24	-4.37377	1.30924e-05	-4.33258	1.8121e-05
Weight	23	-4.37828	1.33276e-05	-3.32448	0.00100206
Pulse rate	30	4.3505	1.37701e-05	1.80395	0.0712912
Mean Average Pressure	51	-4.34832	1.38543e-05	-2.46972	0.0135452
Glucose	34	-4.34346	1.41731e-05	-8.34858	8.13096e-17
Haematocrit	56	-4.34228	1.42273e-05	2.00864	0.0446087
Monocyte counts	67	-4.33833	1.46564e-05	-2.10591	0.0352704
Pulse rate	29	4.32316	1.56088e-05	1.42279	0.154861
Phosphorus	24	4.35506	1.57813e-05	6.14218	4.75522e-09
Uric acid	43	-4.31442	1.61593e-05	2.22263	0.0262732
Waist-to-hip ratio	55	-4.31218	1.62952e-05	-5.69294	1.29031e-08
Body mass index	36	-4.3047	1.68781e-05	-9.97415	2.71748e-23
Triglycerides	58	-4.30152	1.71091e-05	2.49146	0.012742
Eosinophil counts	47	-4.28529	1.83196e-05	-1.02699	0.30444
Length	74	4.2849	1.94325e-05	2.87139	0.00415124
HDL-cholesterol	32	-4.2725	1.95514e-05	3.88414	0.000103708
Triglycerides	30	4.27167	1.96423e-05	-5.11678	3.20569e-07
Albumin	63	4.26255	2.08533e-05	3.87115	0.0001111
Free T3	35	4.25897	2.12848e-05	1.76067	0.0784489
Potassium	56	-4.2509	2.14666e-05	-3.26851	0.00108572
Apolipoprotein A1	48	-4.25179	2.15567e-05	-3.94313	8.18205e-05
Diastolic Blood Pressure	49	-4.24746	2.1731e-05	-5.06056	4.23873e-07
Neutrophil counts	64	-4.23612	2.30027e-05	-1.91655	0.055337
Thrombocytes	57	4.23536	2.30039e-05	3.85778	0.000115323
HbA1c	73	-4.24528	2.32363e-05	-3.11067	0.00190753
Gamma glutamyl transferase	43	-4.23237	2.33412e-05	-2.50419	0.0122963
Diastolic Blood Pressure	27	-4.23369	2.34074e-05	-9.78257	2.91041e-22
Neutrophil counts	67	-4.23318	2.34714e-05	-2.5746	0.0100686
Apolipoprotein A1	40	-4.23053	2.37992e-05	-3.54502	0.00039844
Free T3	33	4.23325	2.39144e-05	2.55815	0.010604
Waist circumference	23	-4.24239	2.43654e-05	-4.83101	2.20715e-06
Erythrocytes	43	-4.2199	2.45392e-05	5.15155	2.61481e-07
Basophil counts	36	-4.22037	2.46013e-05	-2.60791	0.00912688
Waist circumference	71	-4.21874	2.53925e-05	-1.14035	0.254249
HbA1c	66	-4.20989	2.60477e-05	-5.61017	2.15403e-08
Neutrophil counts	66	-4.19916	2.72152e-05	-1.21717	0.223597
Neutrophil counts	72	-4.19575	2.83127e-05	-1.49422	0.13528
Urea	61	-4.18835	2.8788e-05	-3.15831	0.00160426
Body mass index	58	-4.18412	2.88489e-05	-1.67214	0.0945353
Body mass index	24	-4.19438	2.9023e-05	-5.31413	1.66513e-07
Lymphocyte count	76	4.19468	3.11318e-05	3.23997	0.00127307
Creatinine	69	-4.1701	3.12436e-05	-1.71348	0.0867284
HbA1c	74	-4.17537	3.16317e-05	-2.96188	0.00311509
Weight	26	-4.16551	3.18012e-05	-2.93793	0.00335236
Glucose	27	-4.16058	3.22959e-05	-4.54423	5.74478e-06
Urea	26	-4.16937	3.24508e-05	-0.627288	0.53068
Total cholesterol	69	4.14586	3.47015e-05	4.67133	3.11746e-06
Monocyte counts	72	-4.13661	3.66463e-05	-1.24211	0.21435
Weight	34	-4.12927	3.67278e-05	-8.89025	7.56715e-19
Waist circumference	54	-4.12772	3.68818e-05	-3.81462	0.00013736
HbA1c	67	-4.12796	3.7388e-05	-5.26357	1.49796e-07
Monocyte counts	29	4.11754	3.8752e-05	2.2572	0.0240392
HbA1c	73	-4.12556	3.88622e-05	-3.51417	0.000454402
Phosphorus	23	4.16089	3.92004e-05	3.58584	0.000478576
LDL-cholesterol	57	-4.10651	4.04603e-05	3.28117	0.0010382
Weight	32	-4.10648	4.05666e-05	-8.84165	1.19092e-18
Thyroid stimulating hormone	26	4.11382	4.20013e-05	3.31165	0.0010024
Glucose	66	-4.08653	4.44946e-05	-2.56274	0.0104155
Apolipoprotein A1	43	-4.07051	4.75855e-05	-3.90351	9.63622e-05
LDL-cholesterol	32	-4.06054	4.94099e-05	-9.88647	6.89414e-23
Hip circumference	34	-4.05281	5.10428e-05	-6.47477	1.01234e-10
HbA1c	24	-4.06169	5.15003e-05	-2.06544	0.0394739
Weight	38	-4.04901	5.17431e-05	-4.07529	4.63484e-05
Weight	25	-4.05571	5.17865e-05	-2.73189	0.00644598
Waist circumference	56	-4.04822	5.19602e-05	-2.47174	0.0134663
Eosinophil counts	45	-4.04665	5.21177e-05	-0.333632	0.738661
Glucose	26	-4.0473	5.29115e-05	-5.14471	2.99068e-07
Waist circumference	65	-4.03455	5.53346e-05	-0.198821	0.842409
Hip circumference	33	-4.033	5.55603e-05	-7.05519	1.89011e-12
Systolic Blood Pressure	70	-4.03027	5.71209e-05	-2.31496	0.0206909
Potassium	40	-4.00873	6.13159e-05	-2.577	0.00997846
Thyroid stimulating hormone	59	-4.00758	6.28212e-05	-2.88852	0.00390903
Neutrophil counts	44	3.99313	6.54073e-05	-0.176633	0.859799
Albumin	61	3.99144	6.69868e-05	4.86514	1.20832e-06
Total cholesterol	71	3.98225	7.01792e-05	3.5277	0.000427348
Leukocytes	29	3.96692	7.35318e-05	0.779346	0.435813
Waist circumference	55	-3.95621	7.6592e-05	-3.3622	0.000776675
LDL-cholesterol	69	3.95027	7.96748e-05	4.39716	1.13303e-05
Phosphorus	29	3.94744	8.09473e-05	5.38338	8.17876e-08
Creatinine	58	-3.94072	8.17378e-05	-2.34454	0.0190749
Phosphorus	28	3.9455	8.19625e-05	5.23775	1.86436e-07
Diastolic Blood Pressure	73	3.94373	8.32765e-05	4.69895	2.83957e-06
Apolipoprotein A1	39	-3.93911	8.33083e-05	-2.93026	0.00341611
Mean Average Pressure	69	-3.92818	8.72714e-05	0.920393	0.357439
Waist-to-hip ratio	35	-3.91893	8.95634e-05	-12.1738	8.7438e-34
Glucose	67	-3.9182	9.05697e-05	-2.40894	0.0160424
Glucose	68	-3.91787	9.09139e-05	-2.32017	0.0203881
Free T3	32	3.91594	9.26709e-05	3.29199	0.00101536
Systolic Blood Pressure	34	-3.907	9.40913e-05	-1.52386	0.127585
Potassium	23	-3.92073	9.50149e-05	-2.14685	0.0326572
HbA1c	24	-3.90837	9.84922e-05	-1.76602	0.0783191
Waist-to-hip ratio	26	-3.89051	0.000101941	-5.29306	1.3636e-07
Waist-to-hip ratio	31	-3.88227	0.000104366	-9.62482	8.90629e-22
Pulse rate	37	3.8793	0.000105345	-1.50553	0.132226
Thyroid stimulating hormone	37	-3.88116	0.00010624	-0.390569	0.696153
HbA1c	72	-3.88182	0.000107605	-2.93586	0.00337519
Phosphorus	25	3.8835	0.000111722	5.10072	5.92011e-07
Triglycerides	28	3.85782	0.000115634	-5.05101	4.5908e-07
Lymphocyte count	73	3.86305	0.000116125	3.20796	0.00136472
Hip circumference	32	-3.85311	0.000117528	-5.84497	5.31065e-09
Diastolic Blood Pressure	28	-3.84051	0.000124033	-10.9333	1.93464e-27
Erythrocytes	37	3.83512	0.0001262	2.82228	0.00477943
Diastolic Blood Pressure	25	-3.83879	0.000127268	-9.23001	2.29028e-19
Potassium	39	-3.83128	0.000128017	-4.53831	5.73542e-06
Apolipoprotein A1	41	-3.83252	0.000128461	-3.5697	0.000362177
Hip circumference	37	-3.82832	0.000129734	-4.66306	3.16483e-06
Body mass index	42	-3.82467	0.000131346	-1.8149	0.06956
Free T3	23	3.85188	0.000147736	1.36243	0.176674
Monocyte counts	45	-3.7888	0.00015174	-2.7475	0.00601139
Weight	36	-3.78681	0.000153486	-8.42969	4.08748e-17
Thrombocytes	46	-3.78502	0.000154052	-0.696307	0.486246
Apolipoprotein A1	51	-3.78747	0.000155908	-0.367084	0.713602
Urea	33	-3.77888	0.000160125	-3.17271	0.00152596
Lymphocyte count	75	3.78853	0.000160722	2.47804	0.0134216
High sensitivity C-reactive protein	24	3.78358	0.000170457	-1.7087	0.0891357
Length	41	3.75371	0.00017478	2.33072	0.0197835
Waist-to-hip ratio	32	-3.75143	0.000177107	-11.4319	5.53061e-30
Monocyte counts	59	-3.74654	0.00018022	-4.23846	2.27603e-05
Thyroid stimulating hormone	25	3.7604	0.000185252	2.65605	0.0084304
High sensitivity C-reactive protein	31	3.74301	0.00018568	-3.28818	0.00102624
Hip circumference	65	-3.73626	0.000188354	-1.41345	0.157575
HbA1c	68	-3.7319	0.000192812	-4.7682	1.93552e-06
Free T4	52	-3.73251	0.000193007	1.53777	0.124265
Weight	63	-3.71997	0.000200507	3.39879	0.000680369
Lymphocyte count	51	-3.71948	0.000200705	1.01586	0.309729
Body mass index	37	-3.71472	0.000204429	-8.86479	9.22145e-19
Neutrophil counts	25	-3.71926	0.000205483	-3.04179	0.00243493
Sodium	66	3.70177	0.000221206	-0.998835	0.318029
Waist circumference	58	-3.68743	0.00022761	-2.41783	0.0156355
Thyroid stimulating hormone	32	3.68805	0.000231294	1.12805	0.259465
Haematocrit	39	-3.68112	0.000233043	-1.26305	0.206601
Lymphocyte count	50	-3.67707	0.000236934	0.947131	0.343597
Leukocytes	31	3.67717	0.000237403	0.955038	0.339596
Monocyte counts	30	3.67443	0.00024009	1.75354	0.0795627
Thyroid stimulating hormone	60	-3.66411	0.000252649	-3.46977	0.000531075
Free T4	39	3.66075	0.000254754	2.44362	0.0146019
HbA1c	68	-3.66043	0.000255801	-4.73106	2.33628e-06
Body mass index	57	-3.65107	0.000262361	-2.48248	0.0130675
Body mass index	38	-3.65052	0.000262764	-6.04828	1.52221e-09
Urea	71	-3.66365	0.000264309	-1.64896	0.0996291
Mean Average Pressure	32	-3.63711	0.000277353	-5.65196	1.65125e-08
High sensitivity C-reactive protein	30	3.64019	0.000277886	-3.79864	0.000150327
Weight	37	-3.63567	0.000278524	-6.43349	1.31518e-10
Apolipoprotein A1	29	3.64122	0.000279627	0.205584	0.83715
Monocyte counts	37	-3.63297	0.00028146	-0.410967	0.681107
Triglycerides	29	3.62701	0.000288816	-5.39309	7.23665e-08
Leukocytes	63	-3.62332	0.000292482	-1.79428	0.072808
Leukocytes	69	-3.62071	0.000298097	-1.3164	0.188133
Erythrocytes	35	3.61534	0.000301495	1.83819	0.0660743
Pulse rate	64	3.6132	0.000304319	3.50918	0.000452375
Hip circumference	56	-3.61199	0.000305203	0.55208	0.580909
HbA1c	69	-3.6112	0.000310362	-3.92601	8.86305e-05
Pulse rate	53	3.60049	0.000318933	4.22759	2.38785e-05
Albumin	70	3.60671	0.000325071	2.26509	0.0238142
Potassium	41	-3.59463	0.000325697	-2.74601	0.00604082
Thyroid stimulating hormone	49	-3.59627	0.000325863	-1.97392	0.0484686
Triglycerides	59	-3.58836	0.000334219	2.66671	0.00767514
Triglycerides	66	-3.58834	0.000335628	1.92262	0.0545841
Total cholesterol	68	3.58883	0.000336174	5.25401	1.57179e-07
Alkaline phosphatase	42	-3.57988	0.000345543	-0.150586	0.880307
Diastolic Blood Pressure	23	-3.58933	0.000349356	-6.94612	2.31056e-11
Phosphorus	27	3.57877	0.000354227	4.85797	1.37027e-06
Phosphorus	55	-3.56496	0.000367802	1.46636	0.142659
Body mass index	46	-3.561	0.000370125	-3.67	0.000243239
HbA1c	69	-3.55969	0.00037677	-4.2663	2.05046e-05
Pulse rate	24	3.56196	0.000380767	1.99031	0.0471637
Triglycerides	60	-3.55364	0.000381577	3.01258	0.00259847
Hip circumference	36	-3.54861	0.000389026	-5.80041	6.88341e-09
Leukocytes	32	3.54436	0.000395769	0.809244	0.418404
Free T4	51	-3.54229	0.000402761	0.603854	0.546013
Body mass index	23	-3.54972	0.000405198	-3.56779	0.000420743
Erythrocytes	56	-3.5285	0.000419624	5.01297	5.47481e-07
Weight	62	-3.52534	0.000424902	4.1608	3.20501e-05
Neutrophil counts	37	-3.51246	0.000445771	-2.98489	0.0028451
Potassium	43	-3.48872	0.000486281	-3.17661	0.00149299
Urea	70	-3.49757	0.000491165	-1.78036	0.0754383
Calcium	43	-3.48209	0.000499687	3.32109	0.000901322
Neutrophil counts	57	3.47784	0.000507441	-0.621211	0.534479
Total cholesterol	57	-3.47424	0.000514275	3.64691	0.000267099
Thrombocytes	71	3.46913	0.000530635	1.91613	0.0554708
Waist circumference	57	-3.46272	0.000536766	-3.0606	0.00221627
Alkaline phosphatase	56	-3.46314	0.000539616	-1.0823	0.279216
Neutrophil counts	38	-3.45708	0.000547871	-2.50706	0.0121914
LDL-cholesterol	68	3.4577	0.000550433	5.01335	5.59992e-07
Weight	33	-3.45091	0.00056144	-9.34197	1.24151e-20
Thrombocytes	48	3.44553	0.000570979	-0.112023	0.910807
Phosphorus	26	3.45294	0.000572242	4.86307	1.46915e-06
Waist circumference	72	-3.44691	0.000578373	-2.62482	0.0087348
Sodium	65	3.43368	0.000607476	0.177436	0.859185
Apolipoprotein B100	34	-3.43233	0.000610089	-5.85216	5.80281e-09
Apolipoprotein B100	56	-3.4257	0.000622738	0.503099	0.614956
Creatinine	57	-3.41695	0.00063557	-1.9145	0.0555917
Body mass index	43	-3.41349	0.000642563	-2.88743	0.00388945
Albumin	64	3.41717	0.000642743	3.70759	0.000214307
Lymphocyte count	53	-3.40491	0.000664086	1.95748	0.0503257
Apolipoprotein B100	33	-3.4065	0.000671134	-6.25855	4.91082e-10
Lymphocyte count	72	3.39863	0.000690308	2.65014	0.00811458
Length	33	3.39117	0.000699169	-1.34151	0.179798
Sodium	24	3.40882	0.000701582	1.75378	0.0810419
Thrombocytes	58	3.38707	0.000708891	5.52417	3.41393e-08
Apolipoprotein A1	27	3.39412	0.000712409	-1.64256	0.100901
LDL-cholesterol	71	3.38619	0.000719359	3.42512	0.000625457
Triglycerides	35	-3.38295	0.000719929	-6.27409	3.70989e-10
Urea	32	-3.37936	0.000734599	-2.57393	0.0101079
Albumin	72	3.39151	0.000739931	0.735627	0.46227
Neutrophil counts	39	-3.37098	0.000751018	-1.7484	0.0804246
Creatinine	72	-3.37375	0.000755447	-4.03622	5.66808e-05
Leukocytes	46	3.36624	0.000763123	-2.35848	0.0183606
Pulse rate	32	3.36271	0.00077543	1.48269	0.138205
Creatinine	41	-3.35568	0.000793301	-2.36278	0.0181533
Thyroid stimulating hormone	38	-3.35671	0.000797212	0.371828	0.710054
Diastolic Blood Pressure	26	-3.35044	0.000815269	-9.67037	1.37803e-21
Neutrophil counts	73	-3.34503	0.000839413	-1.90435	0.0570493
Thyroid stimulating hormone	48	-3.33448	0.000859545	-1.17004	0.24205
Creatinine	68	-3.32873	0.000880516	-2.1993	0.0279214
Leukocytes	70	-3.3269	0.000888912	-1.25868	0.208253
Free T4	56	-3.32631	0.000890162	1.65193	0.0986952
HbA1c	72	-3.32214	0.000909987	-3.82612	0.000134722
Pulse rate	54	3.31594	0.000916037	3.12743	0.00176946
Glucose	71	-3.30234	0.000972616	-0.803772	0.421614
Hip circumference	38	-3.29373	0.000991415	-1.45854	0.144728
Body mass index	44	-3.29008	0.0010031	-2.54347	0.0109848
Pulse rate	66	3.2799	0.0010449	3.26763	0.00109174
Diastolic Blood Pressure	24	-3.2847	0.00104632	-7.3979	6.44981e-13
Albumin	39	3.2774	0.00105324	7.8886	3.78116e-15
Urea	31	-3.27407	0.00107106	-2.84811	0.00443349
Apolipoprotein A1	28	3.27497	0.00108191	-0.207655	0.835543
Leukocytes	71	-3.26896	0.00109326	-2.22479	0.0261886
Phosphorus	63	3.25452	0.0011487	0.0234474	0.981295
Neutrophil counts	35	-3.25062	0.00115564	-3.94526	8.04534e-05
Phosphorus	35	3.25196	0.00115581	6.46271	1.19285e-10
Neutrophil counts	74	-3.25379	0.00116333	-1.57938	0.114493
Weight	51	3.24776	0.00116675	2.88526	0.00392198
Thrombocytes	29	3.24091	0.00119724	-0.839225	0.401383
Albumin	71	3.24972	0.00120041	1.72977	0.0841684
Phosphorus	61	3.23294	0.0012363	-1.64092	0.100929
HDL-cholesterol	71	3.22644	0.00126904	0.257179	0.797063
Sodium	67	3.22793	0.00127277	0.0640154	0.948968
Apolipoprotein A1	50	-3.21757	0.00130653	-1.38825	0.165198
Free T4	37	3.21364	0.00132479	2.06883	0.0386808
Lymphocyte count	52	-3.21098	0.00132668	0.953648	0.340291
Triglycerides	32	3.20456	0.00135794	-5.20151	2.03639e-07
Body mass index	56	-3.19958	0.00138016	-1.95539	0.0505723
Thrombocytes	28	3.1995	0.00138408	-0.469444	0.638779
Hip circumference	58	-3.19646	0.00139515	0.132212	0.89482
Hip circumference	70	-3.1879	0.00144777	0.287001	0.774132
Albumin	58	3.18572	0.00145532	3.88928	0.000102874
Total cholesterol	67	3.18491	0.00145771	5.92942	3.27987e-09
Neutrophil counts	24	-3.1825	0.00149543	-4.08066	5.34574e-05
Basophil counts	35	-3.17491	0.00150359	-2.35119	0.0187392
Pulse rate	38	3.16638	0.0015471	-0.587646	0.556784
Glucose	25	-3.1674	0.00156033	-4.0934	4.70621e-05
Glucose	70	-3.16553	0.00156442	-1.7888	0.0737636
Phosphorus	62	3.15901	0.00159764	-0.555466	0.578622
Hip circumference	71	-3.15685	0.0016131	-0.816974	0.414022
Erythrocytes	38	3.15397	0.00161443	2.7992	0.00513363
Waist circumference	70	-3.15425	0.00162439	-1.06939	0.284982
Thyroid stimulating hormone	61	-3.15456	0.00162459	-1.25561	0.209391
Free T4	57	-3.14345	0.00168541	1.09698	0.272771
Uric acid	61	-3.14272	0.00168793	0.760257	0.447167
Thrombocytes	37	-3.13978	0.00169511	-3.27076	0.00107682
Weight	68	3.14099	0.00169515	6.24275	4.74173e-10
Length	76	3.15064	0.00170356	1.61399	0.107098
Total cholesterol	74	3.14214	0.00170903	2.67983	0.0074578
Pulse rate	23	3.14298	0.00172885	2.41193	0.0165022
Basophil counts	52	3.13243	0.00173833	0.0240881	0.980783
Uric acid	57	-3.13278	0.00174449	1.99945	0.0456579
Phosphorus	30	3.13094	0.00175896	5.38385	8.02541e-08
Systolic Blood Pressure	71	-3.11476	0.00186144	-1.90135	0.0573795
Urea	62	-3.11007	0.00188717	-3.73554	0.00019125
Urea	69	-3.11283	0.00189863	-2.30488	0.0214122
Alanine aminotransferase	64	3.09965	0.0019587	2.87628	0.00406361
Eosinophil counts	30	3.09432	0.00198021	0.692464	0.488674
HbA1c	76	-3.10818	0.00198478	-2.6991	0.00723271
Free T4	38	3.09449	0.00198718	1.50619	0.132147
Creatinine	60	-3.08599	0.002034	-3.69457	0.000221709
Urea	68	-3.08857	0.00205126	-2.97214	0.00302679
High sensitivity C-reactive protein	69	-3.08599	0.00207385	-2.84133	0.00459828
Creatinine	40	-3.07612	0.00210061	-2.93101	0.00338511
Glucose	23	-3.08042	0.0021289	-2.83849	0.00486556
Phosphorus	36	3.06555	0.00218642	6.54303	7.00019e-11
Leukocytes	68	-3.06349	0.00220202	-1.03175	0.302253
Diastolic Blood Pressure	62	-3.06023	0.00221769	2.99533	0.00274999
Body mass index	39	-3.05103	0.00228478	-4.85837	1.20141e-06
Potassium	42	-3.05073	0.0022858	-2.42151	0.0154688
Neutrophil counts	27	-3.03908	0.00238631	-2.76033	0.00581397
Pulse rate	45	3.03075	0.002442	2.84183	0.00449069
Glucose	24	-3.03468	0.00245152	-3.54416	0.000436078
Length	32	3.02957	0.00245683	-1.00047	0.317121
Erythrocytes	31	3.02084	0.00252896	1.87507	0.0608298
Eosinophil counts	40	-3.02032	0.00252915	0.245012	0.806452
Diastolic Blood Pressure	64	-3.02017	0.00253442	1.00125	0.316744
Triglycerides	71	-3.01375	0.00260467	2.33383	0.0196812
High sensitivity C-reactive protein	32	3.01209	0.00261814	-2.88682	0.00393163
Thyroid stimulating hormone	24	3.01376	0.00272028	1.6742	0.0961429
Phosphorus	60	2.9995	0.0027219	-2.42557	0.015349
Phosphorus	37	2.99847	0.002727	5.57295	2.69327e-08
Eosinophil counts	41	-2.99694	0.0027308	0.610031	0.541852
Diastolic Blood Pressure	70	2.99354	0.00277987	5.81205	6.85615e-09
Erythrocytes	30	2.98654	0.00283073	1.19858	0.230739
Neutrophil counts	26	-2.98105	0.00289342	-2.71416	0.0067177
Thyroid stimulating hormone	51	-2.98109	0.00289635	-1.25406	0.209974
Basophil counts	34	-2.97654	0.002923	-1.79738	0.0723173
Eosinophil counts	29	2.97238	0.00296568	-0.252104	0.800971
Sodium	23	2.98963	0.00297975	0.992987	0.322604
Leukocytes	56	2.96558	0.00302758	-0.610813	0.541341
Body mass index	45	-2.96373	0.00304231	-3.98678	6.72444e-05
Leukocytes	62	-2.95759	0.00310797	-1.8446	0.065133
Waist-to-hip ratio	56	-2.95296	0.00315403	-5.15444	2.60469e-07
Phosphorus	34	2.95382	0.00315808	6.14748	8.93007e-10
Weight	61	-2.95029	0.00318194	4.29477	1.76918e-05
Waist-to-hip ratio	61	-2.95016	0.00318313	-1.51332	0.130236
Free T3	45	2.94724	0.00321686	5.43577	5.72312e-08
LDL-cholesterol	27	-2.94579	0.00323736	-8.20268	3.50223e-16
High sensitivity C-reactive protein	29	2.94637	0.00324759	-4.32821	1.5995e-05
Pulse rate	35	2.9439	0.00324866	-0.538981	0.589916
Gamma glutamyl transferase	37	-2.94257	0.00326969	-5.84755	5.42968e-09
Pulse rate	44	2.93902	0.00329572	3.88323	0.000103476
High sensitivity C-reactive protein	28	2.94221	0.00329596	-4.10512	4.32895e-05
Mean Average Pressure	31	-2.93928	0.0032991	-5.96594	2.5617e-09
Eosinophil counts	43	-2.9382	0.00330477	0.806648	0.419882
Weight	52	2.93197	0.0033749	3.96908	7.27808e-05
LDL-cholesterol	74	2.93341	0.00340114	2.16808	0.0303307
Diastolic Blood Pressure	71	2.92194	0.00350784	4.5208	6.45913e-06
High sensitivity C-reactive protein	25	2.92822	0.003514	-2.64605	0.00858424
Neutrophil counts	29	-2.91414	0.00357842	-1.93124	0.0535108
Waist circumference	73	-2.91689	0.00358105	-2.70451	0.00691008
Waist-to-hip ratio	62	-2.90527	0.00367751	-1.05103	0.293276
Pulse rate	49	2.9024	0.00370764	3.11265	0.00185811
Eosinophil counts	28	2.89975	0.00374911	-0.220961	0.825135
High sensitivity C-reactive protein	50	2.89635	0.0037928	-0.59779	0.55002
Neutrophil counts	58	2.88865	0.00387666	-0.50774	0.61165
Body mass index	66	-2.88371	0.00394565	0.221075	0.825042
Creatinine	59	-2.88006	0.00398375	-3.01551	0.00257343
Leukocytes	41	-2.87909	0.00399283	2.19363	0.0282791
Hip circumference	57	-2.87932	0.00399303	-0.399588	0.689471
Pulse rate	48	2.87668	0.00402258	2.23445	0.0254668
Apolipoprotein A1	52	-2.87737	0.00404434	0.0104095	0.991696
Albumin	69	2.8764	0.00409478	1.54478	0.122765
Basophil counts	51	2.86967	0.00411772	0.373995	0.708419
Phosphorus	32	2.86926	0.00414055	5.16117	2.63526e-07
Neutrophil counts	61	-2.86489	0.00418008	-1.92783	0.0539119
Leukocytes	67	-2.86048	0.00424852	-1.14117	0.25386
Alanine aminotransferase	25	-2.85926	0.0043527	0.0341714	0.972761
Diastolic Blood Pressure	65	-2.85216	0.00435564	2.02922	0.0424796
HbA1c	75	-2.85255	0.00444932	-2.61004	0.00926058
HbA1c	76	-2.85269	0.00448636	-2.48209	0.0133902
High sensitivity C-reactive protein	60	-2.84122	0.0045188	-2.79373	0.00524722
Monocyte counts	23	2.84345	0.00456898	-0.153524	0.878097
Weight	53	2.82891	0.00467827	3.47661	0.000510416
Creatinine	37	-2.82272	0.00477004	-3.19083	0.0014237
Pulse rate	25	2.8221	0.00481918	0.830446	0.406549
Hip circumference	53	-2.81858	0.00483146	0.57093	0.568063
Body mass index	41	-2.81528	0.00487879	-1.79417	0.0728103
Body mass index	40	-2.80807	0.00499008	-3.25356	0.001143
Uric acid	58	-2.80459	0.0050633	2.77207	0.00560727
Systolic Blood Pressure	75	-2.80924	0.00506865	0.799307	0.424365
Phosphorus	31	2.79841	0.00516633	4.8941	1.05055e-06
Uric acid	56	-2.78982	0.00529928	1.51054	0.131021
Pulse rate	47	2.78607	0.0053391	1.02846	0.303746
Mean Average Pressure	29	-2.78656	0.00534126	-6.98802	3.144e-12
Thrombocytes	70	2.78385	0.00540622	2.66132	0.00782869
Weight	54	2.77981	0.00544732	2.81821	0.00484025
Waist-to-hip ratio	34	-2.77732	0.00549239	-11.6775	3.11328e-31
HbA1c	23	-2.78132	0.00553061	0.0843875	0.932812
Potassium	66	-2.7743	0.00555172	-3.02782	0.00247587
Thrombocytes	72	2.77464	0.00557458	3.3554	0.000808064
HDL-cholesterol	56	2.76789	0.00565153	-1.56897	0.116694
Free T4	36	2.76475	0.00573643	1.84323	0.0654502
Neutrophil counts	31	-2.76322	0.00573731	-2.40869	0.0160394
Phosphorus	33	2.76392	0.00574111	5.362	8.88568e-08
Thyroid stimulating hormone	46	-2.75057	0.00596418	-1.96184	0.0498372
Calcium	29	2.75004	0.00599625	2.76124	0.00580838
Thyroid stimulating hormone	58	-2.74639	0.00606113	-3.36256	0.000785468
Pulse rate	27	2.74364	0.00609999	0.80392	0.421515
LDL-cholesterol	67	2.74074	0.00615347	6.13288	9.4125e-10
Diastolic Blood Pressure	63	-2.73706	0.0062115	2.12681	0.033468
Thyroid stimulating hormone	47	-2.73558	0.00624268	-1.19557	0.231922
Free T3	67	2.73351	0.00635389	1.61889	0.105805
Urea	25	-2.73399	0.00638957	0.256422	0.797788
Calcium	56	-2.72209	0.00651576	0.509888	0.610171
Apolipoprotein A1	33	-2.71259	0.00673208	0.47192	0.637046
Eosinophil counts	71	-2.70975	0.00677744	-1.0381	0.29933
Aspartate aminotransferase	42	-2.70608	0.0068212	-0.728412	0.466389
Monocyte counts	26	2.7067	0.00683013	1.9407	0.0524673
LDL-cholesterol	26	-2.70632	0.00683714	-6.70933	2.6717e-11
Phosphorus	39	2.70012	0.0069496	2.44591	0.0144876
Pulse rate	36	2.69964	0.00695264	-1.15672	0.247421
Thyroid stimulating hormone	36	-2.69807	0.0070206	0.268448	0.788382
Triglycerides	67	-2.69026	0.00716346	4.16087	3.23098e-05
Calcium	31	2.6893	0.00719603	4.03841	5.54023e-05
Eosinophil counts	34	-2.68702	0.00722284	-0.780037	0.435395
High sensitivity C-reactive protein	23	2.69785	0.00728961	-0.0929967	0.926061
Creatinine	73	-2.68613	0.00729893	-4.79279	1.81709e-06
Diastolic Blood Pressure	57	2.67648	0.00745087	1.55109	0.12092
Mean Average Pressure	25	-2.67832	0.00745701	-6.25469	6.42126e-10
Waist-to-hip ratio	25	-2.67827	0.00746012	-4.13893	3.88339e-05
Apolipoprotein A1	54	-2.67342	0.00755028	0.058828	0.953096
Eosinophil counts	42	-2.66944	0.00760402	0.311658	0.755305
Hip circumference	66	-2.66905	0.00762901	-0.101644	0.919043
Sodium	42	-2.65993	0.00782926	0.101807	0.918913
Waist-to-hip ratio	71	-2.66093	0.00784013	-0.613879	0.539352
Creatinine	67	-2.65745	0.00790114	-2.42785	0.0152313
Gamma glutamyl transferase	42	-2.65607	0.00791984	-2.67762	0.00743392
Eosinophil counts	49	-2.6541	0.00795916	-0.995625	0.319451
Apolipoprotein A1	49	-2.65321	0.0080018	-3.26224	0.00111692
Creatinine	36	-2.65214	0.00801066	-1.94327	0.0520174
Sodium	28	-2.64578	0.00820262	1.02078	0.307515
Waist-to-hip ratio	57	-2.64409	0.00820271	-4.7689	1.88488e-06
Monocyte counts	27	2.64329	0.00823792	2.10668	0.0352351
Sodium	56	-2.63897	0.00834862	0.330268	0.741223
Hip circumference	72	-2.63867	0.00838597	-2.20781	0.0273718
Mean Average Pressure	30	-2.63127	0.00852359	-6.75076	1.60866e-11
Hip circumference	52	-2.62337	0.00871803	1.21941	0.222726
Body mass index	47	-2.62212	0.00874378	-3.47305	0.000515802
Pulse rate	67	2.62184	0.00877341	2.98132	0.00288572
Neutrophil counts	36	-2.62063	0.00879006	-3.26196	0.00111131
Creatinine	38	-2.60597	0.00917198	-3.96044	7.53642e-05
Alkaline phosphatase	37	2.60342	0.00925836	0.972212	0.331011
HbA1c	23	-2.60701	0.00933349	0.220877	0.825419
Gamma glutamyl transferase	55	-2.59887	0.00938598	0.346501	0.728992
Mean Average Pressure	27	-2.59737	0.00942226	-6.14601	9.03878e-10
Leukocytes	39	-2.58661	0.00970231	-0.646232	0.518144
Leukocytes	65	-2.58609	0.00972821	-1.004	0.315417
High sensitivity C-reactive protein	70	-2.58926	0.00975039	-3.37749	0.000771046
Thrombocytes	36	-2.57956	0.00990641	-2.85861	0.00426617
Triglycerides	23	2.58264	0.00996301	-2.98055	0.00312873
Haematocrit	38	-2.56981	0.0101866	-1.77708	0.0755884
Total cholesterol	72	2.57176	0.010187	2.72627	0.00646554
Uric acid	71	-2.57297	0.0102544	-1.9676	0.0495463
Leukocytes	64	-2.56725	0.0102693	-1.52064	0.128395
Phosphorus	70	2.5706	0.010286	0.520715	0.602718
Hip circumference	39	-2.56174	0.0104253	-2.0173	0.0436913
Alanine aminotransferase	42	-2.56132	0.010444	1.80995	0.0703516
Apolipoprotein B100	57	-2.55139	0.0107865	-0.0507541	0.959527
Length	75	2.55338	0.0108143	2.03392	0.0422821
Triglycerides	72	-2.54878	0.0108802	0.574675	0.565574
Weight	39	-2.54494	0.0109401	-3.98247	6.86794e-05
LDL-cholesterol	72	2.5447	0.0110083	2.28145	0.0226345
Pulse rate	46	2.53689	0.01119	1.68055	0.092868
Eosinophil counts	48	-2.53634	0.0112087	-1.74261	0.0814212
Free T4	40	2.53591	0.0112487	2.61805	0.00888462
Haematocrit	57	-2.5212	0.0117094	2.11135	0.0347732
Uric acid	70	-2.52454	0.0117347	-2.61846	0.00901771
Apolipoprotein A1	53	-2.52164	0.0117369	-0.00437729	0.996508
Lymphocyte count	42	-2.51954	0.0117586	3.3472	0.000818488
Weight	67	2.51579	0.0119078	5.84536	5.39702e-09
Pulse rate	33	2.51303	0.0119881	0.871746	0.383377
Lymphocyte count	54	-2.51083	0.0120577	1.2533	0.210133
Phosphorus	40	2.50835	0.0121504	1.62195	0.104877
Waist-to-hip ratio	33	-2.50047	0.0124221	-11.0802	2.66135e-28
Pulse rate	34	2.48761	0.0128783	0.387405	0.698467
Leukocytes	66	-2.48525	0.0129759	-0.654216	0.513001
Creatinine	42	-2.48442	0.0129844	-2.20759	0.0272888
Leukocytes	27	2.47878	0.013217	-1.07114	0.284198
Length	31	2.47521	0.0133371	-1.16312	0.244826
Waist-to-hip ratio	73	-2.47272	0.0135052	-1.25279	0.210462
Lymphocyte count	70	2.47019	0.0135626	2.60645	0.00920095
Albumin	65	2.4706	0.0135663	2.37076	0.0178468
High sensitivity C-reactive protein	51	2.46575	0.0137161	-0.524129	0.600233
Monocyte counts	74	-2.4626	0.0139052	-0.888779	0.37429
Sodium	29	-2.46073	0.0139237	0.990502	0.322044
Alkaline phosphatase	38	2.45647	0.0140611	0.587771	0.55672
Albumin	38	2.45497	0.01412	7.22671	5.88922e-13
Thyroid stimulating hormone	44	-2.45386	0.0141591	-0.75052	0.45298
Potassium	67	-2.45185	0.0142492	-2.21987	0.0264802
HDL-cholesterol	57	2.451	0.0142614	-1.28015	0.200531
Pulse rate	26	2.45134	0.0142847	0.306063	0.759597
Waist-to-hip ratio	63	-2.45012	0.0143002	-0.255473	0.798365
Thrombocytes	25	2.45146	0.0143123	-1.71593	0.0865759
Weight	50	2.44672	0.0144295	2.7265	0.0064128
Leukocytes	42	-2.44535	0.0144796	1.51574	0.129608
LDL-cholesterol	25	-2.44595	0.0145311	-6.4216	2.32868e-10
Gamma glutamyl transferase	35	-2.4371	0.014848	-5.07875	4.01498e-07
Urea	67	-2.43592	0.0149634	-3.66985	0.000252978
Thyroid stimulating hormone	39	-2.43163	0.0150747	0.493653	0.62159
Gamma glutamyl transferase	34	-2.42923	0.0151763	-3.71341	0.000208143
Phosphorus	59	2.42677	0.0152789	-1.90039	0.0574854
Neutrophil counts	30	-2.42605	0.0152883	-1.75525	0.07927
HbA1c	75	-2.4273	0.0154069	-2.65837	0.00801511
LDL-cholesterol	31	-2.42112	0.0154954	-9.34061	1.30279e-20
Phosphorus	38	2.41937	0.0155789	4.85345	1.26258e-06
Phosphorus	69	2.42022	0.0156547	-0.165224	0.868804
Creatinine	43	-2.41636	0.0156846	-2.31701	0.0205161
Neutrophil counts	33	-2.41645	0.0156944	-3.13325	0.00173612
Pulse rate	39	2.41617	0.015697	1.24347	0.213722
Body mass index	49	-2.4151	0.0157408	-1.58473	0.113052
HDL-cholesterol	70	2.41567	0.0157668	0.827412	0.408074
HDL-cholesterol	27	2.40971	0.0160035	1.64177	0.100748
Waist circumference	74	-2.40413	0.016335	-3.24288	0.00121245
Leukocytes	34	2.39858	0.0164792	-0.589691	0.555416
Neutrophil counts	28	-2.39715	0.0165548	-1.94901	0.0513693
Mean Average Pressure	26	-2.39757	0.0165557	-6.43851	1.55634e-10
Uric acid	68	-2.39811	0.0166084	-1.03664	0.300127
Glucose	69	-2.39323	0.0167578	-2.14506	0.0320268
Albumin	25	-2.39343	0.0169291	1.99992	0.0463241
Triglycerides	24	2.38272	0.0173199	-3.82373	0.000149624
Length	34	2.37108	0.0177575	0.388641	0.697553
Urea	63	-2.36797	0.0179538	-4.09349	4.38902e-05
Creatinine	52	2.36684	0.0179581	-2.39503	0.0166428
Glucose	74	-2.36441	0.0181974	-0.830031	0.406681
Hip circumference	69	-2.35465	0.0185954	0.916748	0.359342
Neutrophil counts	32	-2.35239	0.0186774	-2.80214	0.00509173
Gamma glutamyl transferase	38	-2.35168	0.018722	-5.60652	2.20554e-08
Uric acid	59	-2.34868	0.0188911	0.783765	0.433245
Creatinine	39	-2.3404	0.019277	-3.10418	0.00191321
Monocyte counts	55	2.33115	0.0197626	-3.37487	0.000741895
Thyroid stimulating hormone	45	-2.3286	0.0199092	-0.989288	0.322572
Uric acid	69	-2.33035	0.0199516	-1.24305	0.214172
Creatinine	61	-2.3273	0.0199688	-3.62336	0.000292598
Albumin	57	2.32387	0.0201832	4.56029	5.33049e-06
Urea	24	-2.32844	0.0202297	-0.00849028	0.993235
High sensitivity C-reactive protein	71	-2.32194	0.0204629	-3.71492	0.000221035
Waist circumference	69	-2.3155	0.0206416	0.543037	0.58714
Uric acid	60	-2.31347	0.0207514	1.33758	0.181145
HDL-cholesterol	54	-2.30744	0.0210474	-4.00715	6.20054e-05
Basophil counts	68	-2.30103	0.0214414	-0.734138	0.462911
Monocyte counts	24	2.28979	0.0221913	-0.520129	0.60323
Monocyte counts	73	-2.28527	0.0224131	-1.54013	0.123738
Thrombocytes	69	2.28276	0.0225069	4.13526	3.6359e-05
Hip circumference	55	-2.27471	0.0229409	-0.251522	0.801417
Thrombocytes	27	2.27471	0.0229665	-1.18544	0.23594
Calcium	65	-2.27161	0.0232142	-0.776606	0.437483
Hip circumference	73	-2.26938	0.0233658	-2.78967	0.00533879
Free T3	46	2.25481	0.0241752	5.19181	2.16494e-07
Potassium	58	-2.24874	0.0245486	-2.35924	0.0183359
Thrombocytes	31	2.2479	0.0246112	0.291677	0.770543
Gamma glutamyl transferase	36	-2.24598	0.0247546	-5.1667	2.52144e-07
Systolic Blood Pressure	74	-2.24046	0.0252183	0.248839	0.803527
Glucose	72	-2.23776	0.0253507	-1.26846	0.204802
High sensitivity C-reactive protein	59	-2.23529	0.0254562	-2.54937	0.0108466
Apolipoprotein B100	58	-2.2348	0.0255163	1.55062	0.121164
Apolipoprotein A1	26	2.23141	0.0259096	-0.565264	0.572163
Erythrocytes	57	-2.22662	0.0259931	3.91893	8.96838e-05
Body mass index	71	-2.22707	0.026026	1.53551	0.124783
Hip circumference	50	-2.22426	0.0261484	1.35953	0.174011
Apolipoprotein A1	30	2.22547	0.0261688	-0.455356	0.648923
Calcium	32	2.22255	0.0263111	4.54251	5.80195e-06
Body mass index	48	-2.22045	0.0263984	-2.32193	0.0202493
Leukocytes	26	2.21779	0.0266343	-0.738115	0.460549
Leukocytes	72	-2.21765	0.0266835	-0.450394	0.652476
Weight	40	-2.21046	0.0270878	-2.41359	0.0158121
Erythrocytes	42	-2.209	0.027186	5.17725	2.28241e-07
Gamma glutamyl transferase	39	-2.20684	0.0273599	-4.48412	7.50101e-06
Erythrocytes	39	2.20173	0.0277004	2.73761	0.0061993
Apolipoprotein A1	73	2.21013	0.0277149	0.401843	0.688056
Thrombocytes	59	2.20017	0.027816	5.32481	1.03778e-07
Neutrophil counts	40	-2.1999	0.0278285	-0.256264	0.797751
Alanine aminotransferase	23	-2.19858	0.0284969	-0.84796	0.397955
Lymphocyte count	39	2.18793	0.028691	1.0808	0.279813
Gamma glutamyl transferase	40	-2.17918	0.0293497	-4.74342	2.15828e-06
Aspartate aminotransferase	56	-2.17787	0.0294758	0.152242	0.879008
Alanine aminotransferase	74	2.18049	0.0297266	2.73969	0.00638949
Hip circumference	54	-2.17386	0.0297346	-0.0234878	0.981262
LDL-cholesterol	66	2.17349	0.029788	4.60622	4.20326e-06
Eosinophil counts	72	-2.17408	0.0298139	-1.18246	0.237171
Leukocytes	43	-2.17003	0.0300157	1.53189	0.125569
Neutrophil counts	23	-2.17154	0.0301742	-1.48978	0.137443
Leukocytes	33	2.16684	0.0302746	0.103693	0.917416
Leukocytes	40	-2.16583	0.0303386	1.42148	0.155204
Waist-to-hip ratio	72	-2.16186	0.0307431	-1.40547	0.160043
High sensitivity C-reactive protein	26	2.15859	0.0310825	-2.78005	0.00562846
Thrombocytes	23	2.1567	0.031304	-1.78755	0.0748995
Alanine aminotransferase	24	-2.1563	0.0314705	-0.755093	0.451056
Phosphorus	72	2.15366	0.0315791	-0.239329	0.810929
Waist-to-hip ratio	64	-2.13958	0.0324191	0.760573	0.446938
Triglycerides	70	-2.13434	0.0328945	2.19993	0.027887
Thrombocytes	68	2.13049	0.0331923	3.72578	0.000197498
Calcium	76	-2.13451	0.0339717	-1.52661	0.128766
Body mass index	70	-2.11812	0.0342447	1.44227	0.149332
Leukocytes	57	2.11496	0.0344554	-0.150834	0.88011
Leukocytes	61	-2.11094	0.0348015	-1.81076	0.0702159
Thrombocytes	26	2.11094	0.0348487	-1.5194	0.128849
LDL-cholesterol	24	-2.10957	0.035067	-6.09294	2.34034e-09
High sensitivity C-reactive protein	33	2.10233	0.0356142	-2.61125	0.00908102
Thyroid stimulating hormone	41	-2.10177	0.0356198	1.11592	0.264528
Uric acid	42	-2.10096	0.0356714	1.54914	0.121397
Eosinophil counts	51	2.09941	0.0358052	-0.379536	0.704301
Gamma glutamyl transferase	41	-2.09916	0.0358328	-3.79302	0.000150322
Albumin	24	-2.09977	0.0361994	2.49653	0.0133619
Weight	47	2.09189	0.0364585	0.42482	0.670973
Thrombocytes	24	2.09254	0.0365788	-1.7495	0.080888
Total cholesterol	73	2.08922	0.0368311	2.81579	0.00492812
Thyroid stimulating hormone	52	-2.08795	0.0368867	-1.73842	0.0822966
Alkaline phosphatase	39	2.08515	0.0370949	0.313881	0.753625
Pulse rate	68	2.07671	0.0378901	2.11996	0.0340747
Uric acid	62	-2.07534	0.0380372	0.22375	0.822969
Eosinophil counts	70	-2.0709	0.0384549	-1.78167	0.074911
LDL-cholesterol	29	-2.06941	0.0385451	-10.3891	4.94304e-25
Systolic Blood Pressure	33	-2.06684	0.0387782	-0.886401	0.375432
Neutrophil counts	75	-2.05664	0.0399708	-1.60199	0.109547
Alanine aminotransferase	66	2.04958	0.0405481	2.09527	0.0363013
Gamma glutamyl transferase	63	-2.04471	0.0409746	0.855781	0.392202
Potassium	72	2.03786	0.0416964	-0.859203	0.390339
Calcium	30	2.03295	0.042141	3.41745	0.000642733
Weight	69	2.0324	0.0421853	5.9721	2.57577e-09
Calcium	27	2.03126	0.0423676	0.932619	0.351224
Lymphocyte count	62	2.02709	0.0426805	-0.834191	0.404199
Waist circumference	66	-2.02513	0.0429024	-0.177745	0.85893
Lymphocyte count	71	2.02565	0.042908	2.60581	0.00922663
Monocyte counts	58	-2.02357	0.0430388	-4.35685	1.33615e-05
Triglycerides	27	2.02303	0.0431257	-4.5858	4.70868e-06
Hip circumference	74	-2.02301	0.0432494	-2.89704	0.00383046
High sensitivity C-reactive protein	72	-2.02474	0.0432928	-2.32796	0.0202551
Lymphocyte count	65	2.01719	0.0437171	2.92986	0.00340414
Eosinophil counts	44	-2.01668	0.0437404	0.112831	0.910166
Neutrophil counts	34	-2.0143	0.0440087	-3.228	0.00125227
Urea	23	-2.01859	0.0442193	0.302353	0.762873
Length	23	-2.01395	0.0442976	-0.189697	0.849678
Triglycerides	76	2.00758	0.0450979	1.08501	0.27843
Hip circumference	41	-2.0019	0.0453105	1.06562	0.286616
Creatinine	66	-2.00133	0.0454079	-2.94506	0.00324471
Free T3	53	-1.9971	0.0458973	2.7346	0.00629786
Waist-to-hip ratio	59	-1.99377	0.0462013	-4.0151	5.99531e-05
Alanine aminotransferase	67	1.9933	0.0463868	3.19829	0.0014133
Albumin	46	-1.9883	0.0468035	10.0714	1.0374e-23
Gamma glutamyl transferase	67	-1.98591	0.0471981	2.57684	0.0100675
Leukocytes	58	1.98163	0.0475457	-0.933427	0.350628
Sodium	64	1.97624	0.0482432	-0.130616	0.896091
Albumin	73	1.9751	0.0487763	1.05977	0.289748
HDL-cholesterol	73	1.96978	0.0490159	0.351073	0.725581
Calcium	28	1.96899	0.0490662	1.57268	0.115994
Diastolic Blood Pressure	58	1.96746	0.0491553	1.80655	0.0708703
Thyroid stimulating hormone	40	-1.96724	0.0492145	-0.180074	0.857106
Hip circumference	42	-1.96614	0.0492963	1.14533	0.252092
Free T3	54	-1.96267	0.0497669	2.66906	0.00766331
Total cholesterol	26	-1.9606	0.0500066	-7.22279	7.69295e-13
Weight	76	1.96337	0.0500256	0.758339	0.448601
Urea	64	-1.95938	0.0501858	-4.80516	1.65798e-06
Alanine aminotransferase	27	-1.95786	0.0504035	-1.93671	0.0530407
Uric acid	72	-1.9592	0.0505253	-0.986665	0.324234
Creatinine	53	1.95017	0.0511807	-2.41976	0.0155534
Total cholesterol	66	1.94915	0.0513314	4.61769	3.97904e-06
Triglycerides	25	1.94929	0.0514002	-4.2466	2.4234e-05
Pulse rate	41	1.9445	0.0518503	5.04851	4.51278e-07
Free T3	68	1.94602	0.0519015	2.93417	0.00344363
Monocyte counts	31	1.94334	0.0520116	1.25319	0.210185
Mean Average Pressure	23	-1.94475	0.0521159	-5.22908	3.11946e-07
Basophil counts	33	-1.93765	0.0526992	-0.408695	0.682776
Creatinine	44	-1.9368	0.0527822	-2.11518	0.0344293
Alanine aminotransferase	36	-1.93192	0.0534368	-3.39447	0.000695976
Alanine aminotransferase	63	1.92616	0.0541817	3.9611	7.67262e-05
Waist-to-hip ratio	58	-1.92289	0.0545188	-4.57777	4.76946e-06
Lymphocyte count	69	1.92218	0.0546704	3.28995	0.00101352
Diastolic Blood Pressure	69	1.91996	0.0549437	5.50921	3.88658e-08
Weight	49	1.91132	0.0559796	2.84015	0.00451613
Waist-to-hip ratio	60	-1.91109	0.0560193	-2.71946	0.00655278
LDL-cholesterol	28	-1.90909	0.0562996	-9.59522	1.43478e-21
Lymphocyte count	64	1.90612	0.056672	1.23018	0.218675
Aspartate aminotransferase	62	-1.90441	0.0569466	1.28465	0.199026
Thrombocytes	74	1.90473	0.0570006	1.20932	0.226765
Calcium	40	1.90225	0.0571762	2.33542	0.0195588
Urea	76	1.91248	0.0573797	-0.404791	0.686182
Systolic Blood Pressure	28	1.90021	0.0574541	-0.903895	0.366108
Alanine aminotransferase	35	-1.89985	0.0575288	-3.5743	0.000356526
Length	40	1.89775	0.0577467	1.88198	0.0598635
Leukocytes	24	1.89719	0.0580171	-1.28973	0.197808
Triglycerides	73	-1.89609	0.0581055	2.50543	0.012325
Monocyte counts	36	-1.89512	0.0581061	0.405887	0.684837
Lymphocyte count	68	1.8888	0.0589929	3.02001	0.00254565
LDL-cholesterol	30	-1.88819	0.059039	-10.3565	6.38117e-25
Creatinine	34	-1.88713	0.0591752	-0.440377	0.659677
Albumin	56	1.88667	0.0592786	5.17395	2.45718e-07
Alanine aminotransferase	56	-1.88659	0.0592895	1.94497	0.0518806
Alkaline phosphatase	68	1.88447	0.0596909	-0.998102	0.318439
Neutrophil counts	41	-1.88213	0.0598343	0.500038	0.617057
Lymphocyte count	55	-1.87653	0.0606078	2.16268	0.0305948
HDL-cholesterol	72	1.87677	0.0606883	1.67927	0.0932614
High sensitivity C-reactive protein	68	-1.8744	0.0610654	-1.2117	0.225898
Phosphorus	56	-1.85737	0.0633332	0.679851	0.496656
Sodium	37	-1.8571	0.0633556	1.4342	0.151602
Thyroid stimulating hormone	66	1.85486	0.0638402	-0.149185	0.881434
Thyroid stimulating hormone	65	1.85422	0.063896	0.569718	0.568965
Uric acid	32	1.85209	0.0640992	-2.08219	0.0374165
Thyroid stimulating hormone	33	1.84915	0.0645615	0.98869	0.322952
Potassium	71	1.84627	0.0649676	-0.246354	0.805431
Thyroid stimulating hormone	35	-1.84359	0.0653617	1.22628	0.220242
Waist-to-hip ratio	65	-1.84269	0.0654197	0.96645	0.333858
Body mass index	55	-1.83636	0.066329	-1.56104	0.118551
Sodium	25	1.83698	0.066588	1.01643	0.310174
Albumin	55	-1.83139	0.0671109	6.66356	3.21426e-11
Basophil counts	59	1.82952	0.0673496	0.926368	0.354283
Albumin	68	1.82882	0.0676361	1.66891	0.0954263
Basophil counts	63	1.82519	0.0680067	0.733336	0.463378
Triglycerides	69	-1.82392	0.0682484	2.13183	0.0330941
Lymphocyte count	66	1.81975	0.068853	2.32208	0.0202698
Free T4	41	1.81187	0.0700625	1.97101	0.0487967
Calcium	61	-1.8091	0.0705195	-1.10225	0.270452
Mean Average Pressure	24	-1.80976	0.0705508	-5.86324	8.39471e-09
Weight	55	1.80706	0.0707787	3.02076	0.00252895
Haematocrit	63	-1.80323	0.0713865	4.17644	2.9955e-05
HDL-cholesterol	61	1.8023	0.0715278	-1.26004	0.207693
Sodium	59	1.80229	0.0715774	2.46785	0.0136529
Length	30	1.80091	0.0717572	0.0115483	0.990786
Sodium	63	1.79974	0.0720095	0.305924	0.759688
Hip circumference	40	-1.79899	0.0720392	-0.0882352	0.929691
Creatinine	74	-1.79959	0.0721368	-4.76686	2.10575e-06
Weight	48	1.79653	0.0724231	1.71598	0.0861841
Waist circumference	75	-1.79556	0.0728773	-2.7434	0.00622213
Apolipoprotein B100	70	1.79574	0.0729533	1.36036	0.174273
High sensitivity C-reactive protein	61	-1.79307	0.073047	-3.35855	0.000794528
Alkaline phosphatase	36	1.78471	0.0743814	0.00901961	0.992804
Free T4	35	1.78261	0.0747682	1.92186	0.0547741
Thrombocytes	30	1.78185	0.0748153	0.494758	0.62079
Albumin	66	1.78003	0.0752421	0.899227	0.368665
Monocyte counts	25	1.77327	0.0763383	0.704311	0.481452
Eosinophil counts	68	-1.7714	0.0765694	-2.44318	0.0146061
Haematocrit	29	1.76909	0.076923	0.631797	0.527549
High sensitivity C-reactive protein	73	-1.77025	0.0772455	-1.1883	0.235251
Hip circumference	49	-1.75957	0.0784981	0.783014	0.433633
Alkaline phosphatase	72	-1.75654	0.0794848	0.0900439	0.928284
Apolipoprotein A1	25	1.75501	0.0798126	-0.266943	0.789704
Albumin	37	1.7498	0.0802162	7.26338	4.60038e-13
Aspartate aminotransferase	61	-1.74952	0.0802884	1.98415	0.0473391
Alanine aminotransferase	65	1.74968	0.0803141	3.03798	0.00241325
Eosinophil counts	52	1.7488	0.0803545	0.125103	0.900445
Gamma glutamyl transferase	65	-1.74689	0.0808017	2.8254	0.0047695
Pulse rate	43	1.74545	0.0809201	5.52838	3.28386e-08
Thyroid stimulating hormone	23	1.75089	0.081041	1.02681	0.307165
High sensitivity C-reactive protein	67	-1.74495	0.0811669	-0.0833034	0.933623
Leukocytes	23	1.74494	0.0813437	0.778839	0.436721
LDL-cholesterol	58	-1.7401	0.0818695	4.43221	9.45023e-06
Apolipoprotein B100	32	-1.74	0.082014	-6.46354	1.36323e-10
Albumin	34	1.73834	0.0822343	7.68429	2.07684e-14
Uric acid	38	1.73589	0.0826376	1.22333	0.221276
Aspartate aminotransferase	68	-1.73608	0.0827609	0.743457	0.457365
Hip circumference	67	-1.73341	0.0830863	0.101262	0.919347
Body mass index	67	-1.73208	0.0833228	0.650786	0.515218
Free T3	66	1.72352	0.0850143	2.4309	0.0152067
Apolipoprotein B100	59	-1.72077	0.085412	1.98592	0.0471914
Diastolic Blood Pressure	74	1.72036	0.085575	3.49192	0.000495596
Lymphocyte count	40	1.71336	0.0866657	3.48243	0.000498744
Creatinine	28	1.70854	0.0875882	-2.11141	0.0347999
Waist-to-hip ratio	74	-1.70782	0.08788	-1.55226	0.120837
Monocyte counts	32	1.70677	0.0879051	1.32651	0.184719
Phosphorus	71	1.7076	0.0880353	-1.18967	0.234589
Systolic Blood Pressure	73	-1.70683	0.088039	0.407298	0.683846
Erythrocytes	29	1.70119	0.0889527	0.958598	0.337809
Sodium	30	-1.70105	0.0890337	0.83941	0.401323
Sodium	68	1.701	0.0891756	0.686272	0.492698
Total cholesterol	31	-1.69881	0.0893947	-9.27165	2.46966e-20
High sensitivity C-reactive protein	27	1.69423	0.0904204	-3.23392	0.00126934
HDL-cholesterol	69	1.68982	0.0911564	1.43206	0.152223
Diastolic Blood Pressure	56	1.68666	0.0916968	1.02587	0.304983
Aspartate aminotransferase	65	-1.68288	0.0925517	-1.58759	0.112538
Systolic Blood Pressure	76	-1.68422	0.0926536	0.252612	0.800677
Diastolic Blood Pressure	50	-1.67999	0.0929846	-3.30311	0.000959854
Albumin	45	1.67814	0.0933502	10.5483	7.81138e-26
Diastolic Blood Pressure	59	1.67667	0.0936347	2.86116	0.00423169
Weight	45	1.67083	0.0947676	0.256131	0.797853
LDL-cholesterol	73	1.66946	0.095204	2.55592	0.0106858
Uric acid	34	1.66365	0.096265	0.00514445	0.995896
Gamma glutamyl transferase	66	-1.65988	0.09711	2.99225	0.00280933
Basophil counts	61	1.65787	0.097374	0.271076	0.78634
Alanine aminotransferase	28	-1.657	0.0976532	-2.92458	0.00350039
Body mass index	50	-1.65561	0.0978253	-0.545043	0.585737
LDL-cholesterol	23	-1.65613	0.0980424	-3.66551	0.000295725
Apolipoprotein A1	32	-1.64528	0.100069	0.462775	0.64359
Albumin	36	1.64137	0.100794	7.99898	1.73043e-15
Monocyte counts	46	-1.63884	0.101258	-2.96442	0.00303656
Erythrocytes	68	1.63685	0.101739	3.01772	0.00256442
Triglycerides	68	-1.63675	0.101756	2.89552	0.00380679
HDL-cholesterol	63	1.63652	0.101766	-1.94719	0.0515502
Apolipoprotein B100	60	-1.6316	0.10289	2.58303	0.00987296
Free T4	70	-1.63185	0.103145	-1.61146	0.107651
Alanine aminotransferase	75	1.62651	0.104876	1.93586	0.0539015
Uric acid	65	-1.61724	0.105982	-0.923737	0.355741
Aspartate aminotransferase	34	-1.61664	0.106042	0.0121396	0.990315
Aspartate aminotransferase	39	1.61573	0.106199	-1.9432	0.0520552
Aspartate aminotransferase	67	-1.61627	0.10622	0.142929	0.886368
Alanine aminotransferase	26	-1.6158	0.106379	-1.14791	0.251426
Calcium	63	-1.61351	0.106745	-1.31485	0.188682
Neutrophil counts	76	-1.61229	0.107386	-0.17133	0.864032
Thrombocytes	73	1.60774	0.108067	2.53333	0.0113977
Eosinophil counts	33	-1.6063	0.108246	-0.309461	0.75698
Apolipoprotein A1	55	-1.59867	0.110008	-0.810499	0.417763
Thrombocytes	60	1.5941	0.110944	4.6074	4.13997e-06
Alkaline phosphatase	67	1.59452	0.110996	0.173953	0.861926
Thrombocytes	32	1.59289	0.111224	0.197916	0.843117
Hip circumference	51	-1.58502	0.112992	0.363672	0.716113
Apolipoprotein A1	72	1.58471	0.113733	1.99623	0.0465539
Mean Average Pressure	70	-1.5821	0.113734	0.682287	0.495116
Erythrocytes	67	1.58049	0.114061	2.72101	0.00653517
Basophil counts	62	1.57647	0.11495	0.736425	0.461494
Potassium	73	1.57547	0.115337	0.527438	0.597966
Basophil counts	31	-1.57476	0.115354	-1.20957	0.226492
Apolipoprotein B100	71	1.57347	0.116113	1.90071	0.0579301
Basophil counts	48	-1.56889	0.116689	-1.91447	0.0555791
Free T3	52	-1.56926	0.116694	2.95886	0.00312611
Creatinine	27	1.56756	0.117049	-1.39047	0.164494
Weight	41	-1.5658	0.117414	-0.816918	0.413991
Uric acid	67	-1.56622	0.117491	-1.75657	0.0792149
Alanine aminotransferase	72	1.56399	0.118292	2.12003	0.0344143
Weight	64	-1.56148	0.118452	4.14689	3.41054e-05
Body mass index	72	-1.55845	0.119279	0.805807	0.420448
High sensitivity C-reactive protein	52	1.55558	0.119886	-2.00823	0.0447239
Eosinophil counts	69	-1.55439	0.120185	-2.32761	0.019996
Hip circumference	75	-1.555	0.120264	-3.15493	0.00166915
Haematocrit	70	1.55162	0.120864	1.76332	0.077964
Weight	42	-1.54926	0.121336	-0.652015	0.514402
Albumin	26	-1.54969	0.121463	1.8425	0.065854
Sodium	33	1.54795	0.121727	1.28153	0.200112
Lymphocyte count	61	1.54744	0.121789	-0.000241642	0.999807
HDL-cholesterol	28	1.54713	0.121887	2.77016	0.00562923
Total cholesterol	24	-1.54686	0.122123	-6.23026	1.04073e-09
Calcium	67	-1.54326	0.12296	1.1794	0.238438
Sodium	69	1.54301	0.123107	2.14044	0.0326104
High sensitivity C-reactive protein	58	-1.54074	0.123463	-1.52558	0.12723
Erythrocytes	40	1.53425	0.124988	4.54646	5.5104e-06
Potassium	68	-1.53268	0.125434	-2.85426	0.00433749
Creatinine	50	1.53174	0.125612	-1.09238	0.274696
Thrombocytes	35	-1.52845	0.126433	-3.0502	0.00229478
Albumin	23	-1.53125	0.126569	2.85677	0.00497121
Gamma glutamyl transferase	64	-1.52192	0.128155	1.64154	0.100829
Free T4	27	1.51794	0.129276	3.83986	0.000133455
HDL-cholesterol	58	1.51676	0.129355	-0.176135	0.860192
Weight	60	-1.51464	0.129892	4.184	2.89453e-05
Calcium	33	1.51159	0.130728	4.97471	6.92232e-07
Haematocrit	30	1.50781	0.131646	0.255311	0.798492
Basophil counts	67	-1.5078	0.131676	-1.03349	0.301432
Erythrocytes	69	1.50188	0.133222	1.5371	0.124371
Basophil counts	30	-1.49682	0.134482	-1.02652	0.304692
Free T4	50	-1.49563	0.134836	1.63917	0.1013
Leukocytes	38	-1.49362	0.1353	-1.63137	0.102845
Basophil counts	60	1.49335	0.135375	0.899631	0.368344
Sodium	62	1.49174	0.135868	1.37205	0.170165
HDL-cholesterol	31	-1.49109	0.135978	3.98881	6.71703e-05
Pulse rate	40	1.48677	0.137094	3.44329	0.000576707
Apolipoprotein A1	63	1.48731	0.137097	-1.24585	0.212998
Aspartate aminotransferase	69	-1.48604	0.137522	0.701112	0.483414
Total cholesterol	23	-1.48536	0.137804	-3.84342	0.000150311
Calcium	62	-1.48424	0.137842	-2.33303	0.0197214
Creatinine	45	-1.48305	0.138074	-2.50985	0.0120868
Thyroid stimulating hormone	64	1.48357	0.138093	0.00369938	0.997049
Total cholesterol	58	-1.48145	0.138515	5.20096	2.03113e-07
HDL-cholesterol	59	1.47951	0.139033	0.107322	0.914537
Systolic Blood Pressure	72	-1.47732	0.139747	-0.488269	0.625417
LDL-cholesterol	76	1.47325	0.141146	1.4974	0.134859
Haematocrit	32	1.46214	0.14374	0.693589	0.487965
Basophil counts	53	1.46013	0.14428	-0.412433	0.680033
Albumin	35	1.45742	0.145083	7.29929	3.65666e-13
Uric acid	64	-1.45575	0.145595	-1.0752	0.282405
Body mass index	69	-1.45537	0.145655	1.70414	0.0884475
Calcium	71	1.45428	0.146213	1.40591	0.160232
Monocyte counts	35	-1.45145	0.146688	0.549785	0.582483
High sensitivity C-reactive protein	66	-1.44969	0.147313	1.65756	0.0975975
Waist-to-hip ratio	70	-1.4339	0.151705	-1.88398	0.0596693
Aspartate aminotransferase	38	1.43272	0.151992	-2.15579	0.0311612
Potassium	64	-1.43239	0.152074	-1.95224	0.0509517
Erythrocytes	62	-1.42973	0.152828	4.44905	8.74426e-06
Basophil counts	65	-1.42828	0.153261	1.06642	0.286277
Neutrophil counts	60	-1.42326	0.15469	-1.51164	0.130665
Sodium	39	-1.42326	0.154707	0.748415	0.454249
Thyroid stimulating hormone	73	-1.42301	0.155451	0.0263131	0.979021
Phosphorus	76	-1.42129	0.156952	1.17994	0.239636
Basophil counts	66	-1.4114	0.158185	-0.418414	0.675663
Basophil counts	25	-1.41026	0.158623	-1.38349	0.166927
Lymphocyte count	63	1.40982	0.158628	1.10335	0.269913
Phosphorus	43	-1.40783	0.159212	1.22681	0.219936
Monocyte counts	47	1.40577	0.159805	-2.47459	0.0133484
Free T3	50	-1.40158	0.161124	3.40253	0.00067792
Creatinine	31	1.40003	0.161545	-0.986278	0.324035
Gamma glutamyl transferase	27	1.39714	0.162539	-2.53956	0.0112359
Total cholesterol	76	1.39798	0.162584	1.75149	0.0804291
High sensitivity C-reactive protein	39	1.38236	0.166922	-1.50576	0.132221
Urea	75	1.38244	0.167869	-1.16061	0.246921
Calcium	66	-1.37931	0.167982	-1.25986	0.2079
Aspartate aminotransferase	33	-1.37761	0.168411	-0.15514	0.876722
Calcium	57	-1.37636	0.168789	-0.356968	0.721143
Calcium	64	-1.37577	0.169018	-0.739791	0.459505
Sodium	75	1.37672	0.169671	-0.670346	0.503219
Sodium	38	-1.36934	0.170944	2.08412	0.0372141
Alanine aminotransferase	29	-1.36875	0.171191	-3.08627	0.00205447
Free T3	59	1.36419	0.172606	2.44703	0.0144816
Alkaline phosphatase	27	-1.36002	0.17399	2.19682	0.0282498
Leukocytes	25	1.35931	0.1742	-0.737451	0.461071
Creatinine	23	-1.35876	0.174565	0.114558	0.908875
Haematocrit	28	1.35648	0.174999	0.890417	0.373299
Aspartate aminotransferase	63	-1.35597	0.175214	0.461266	0.644648
Pulse rate	63	1.35531	0.175352	3.61547	0.000301768
Thyroid stimulating hormone	57	-1.35477	0.175589	-2.3094	0.0210166
Total cholesterol	25	-1.35458	0.175702	-7.19158	1.47032e-12
Haematocrit	26	1.35358	0.175959	-0.3313	0.740461
Basophil counts	50	1.3488	0.177426	-0.609157	0.542435
Albumin	33	1.34621	0.178323	8.67063	7.09355e-18
Erythrocytes	70	1.34375	0.179135	1.69759	0.0897024
Free T3	51	-1.34324	0.179301	3.08952	0.00203438
High sensitivity C-reactive protein	62	-1.34013	0.180298	-2.26789	0.0234192
Mean Average Pressure	28	-1.33763	0.181069	-6.39865	1.75033e-10
Mean Average Pressure	72	1.33723	0.181296	1.39025	0.16462
Creatinine	65	-1.33212	0.182869	-3.11557	0.00184492
Monocyte counts	75	-1.32887	0.184202	-0.870205	0.384443
Alanine aminotransferase	73	1.3291	0.184356	3.17841	0.00156699
Erythrocytes	63	-1.31649	0.188045	4.80313	1.59308e-06
Eosinophil counts	26	1.31578	0.188339	0.408303	0.683108
Creatinine	64	-1.31543	0.188406	-4.07987	4.55988e-05
Gamma glutamyl transferase	33	-1.3085	0.190789	-3.20253	0.00137691
Potassium	76	-1.3069	0.191753	0.227984	0.819743
Thyroid stimulating hormone	72	-1.30362	0.192908	-0.31916	0.749743
Uric acid	35	1.30214	0.192944	0.361553	0.717711
High sensitivity C-reactive protein	57	-1.30009	0.193648	-1.37271	0.169959
Creatinine	29	1.2992	0.193918	-2.10161	0.0356369
Free T3	65	1.29937	0.193998	2.70532	0.0069
Thyroid stimulating hormone	62	-1.2986	0.1942	-1.70804	0.0877804
High sensitivity C-reactive protein	63	-1.29692	0.194764	-1.62508	0.104278
Aspartate aminotransferase	58	-1.29206	0.196414	1.0686	0.285344
Thyroid stimulating hormone	43	-1.29172	0.196502	-1.43087	0.15254
High sensitivity C-reactive protein	49	1.28712	0.198099	0.359081	0.71955
Albumin	67	1.2862	0.198551	1.8201	0.0689619
Weight	46	1.27022	0.204016	0.756105	0.449596
Alkaline phosphatase	40	1.26929	0.204378	0.0101476	0.991904
Haematocrit	69	1.26595	0.20562	1.75802	0.0788438
Leukocytes	60	-1.26439	0.206116	-1.75061	0.0800511
Alkaline phosphatase	34	1.2636	0.206452	1.07401	0.282904
Alanine aminotransferase	34	-1.26356	0.206468	-2.37585	0.0175722
Thyroid stimulating hormone	55	1.25518	0.209502	-1.85805	0.0632946
Aspartate aminotransferase	57	-1.25372	0.21002	0.181572	0.855932
Total cholesterol	27	-1.24951	0.21154	-8.56265	1.75465e-17
Alanine aminotransferase	71	1.24953	0.211798	2.19947	0.0281762
Aspartate aminotransferase	76	-1.24965	0.212941	0.699183	0.485381
High sensitivity C-reactive protein	75	-1.24229	0.215097	0.0132262	0.989457
Aspartate aminotransferase	25	-1.23833	0.215941	0.337673	0.735822
HDL-cholesterol	62	1.23567	0.216611	-1.04194	0.297473
Creatinine	62	-1.23502	0.216852	-3.73382	0.000189945
Haematocrit	37	-1.22844	0.219306	-1.46394	0.143248
Alkaline phosphatase	35	1.22468	0.22077	0.263183	0.792427
Weight	56	1.22359	0.221133	3.24236	0.00119033
Free T4	68	-1.22034	0.222614	-0.0660488	0.947354
Urea	65	-1.21296	0.225289	-5.40455	7.36196e-08
Body mass index	73	-1.20987	0.226489	1.31107	0.190016
HDL-cholesterol	23	-1.20613	0.228091	0.293381	0.76944
Uric acid	33	1.20448	0.228486	-1.31499	0.188618
Glucose	73	-1.20421	0.228678	-0.351076	0.72558
Basophil counts	32	-1.20269	0.229134	-1.66508	0.0959451
High sensitivity C-reactive protein	56	-1.20202	0.229428	-1.82746	0.0677423
Free T4	58	-1.20129	0.229729	1.5708	0.116374
High sensitivity C-reactive protein	74	-1.20196	0.22999	-0.648511	0.516997
Sodium	40	-1.19686	0.231399	0.582391	0.560328
Calcium	41	1.1962	0.231651	3.22233	0.00127825
Pulse rate	58	1.19311	0.232851	0.938399	0.348067
Mean Average Pressure	73	1.19141	0.233652	1.96233	0.0499037
Weight	66	1.1903	0.23398	4.8394	1.33932e-06
Diastolic Blood Pressure	61	-1.19018	0.234003	2.60974	0.00907784
Alanine aminotransferase	31	-1.18971	0.234247	-2.41327	0.0158815
Aspartate aminotransferase	59	-1.18534	0.235956	1.99874	0.0457355
Hip circumference	68	-1.18248	0.237082	1.2701	0.204126
Phosphorus	41	1.17976	0.238129	1.28159	0.200039
Haematocrit	68	1.17744	0.239089	3.01702	0.00257029
Apolipoprotein A1	68	-1.17634	0.239718	1.94545	0.052044
Aspartate aminotransferase	23	-1.16602	0.244303	0.174798	0.861516
Phosphorus	66	1.16133	0.245665	1.24163	0.214553
Body mass index	53	-1.15987	0.246125	-0.834446	0.404054
Calcium	25	1.15971	0.246529	-0.957403	0.339077
HDL-cholesterol	55	1.15773	0.246996	-2.71995	0.00654277
Lymphocyte count	67	1.15777	0.247018	3.46428	0.000537059
Phosphorus	75	-1.15798	0.247769	0.511244	0.609608
Calcium	26	1.1538	0.248787	0.392114	0.695101
Potassium	65	-1.14029	0.254208	-2.22119	0.0263763
Pulse rate	42	1.1318	0.257733	6.63715	3.31361e-11
Uric acid	36	1.12863	0.259118	0.565353	0.571874
Potassium	59	-1.12775	0.25945	-3.00378	0.00267464
LDL-cholesterol	59	-1.12716	0.259699	4.95861	7.2437e-07
Thyroid stimulating hormone	67	1.12518	0.260736	-0.667994	0.504302
Alanine aminotransferase	76	1.1263	0.261515	2.12612	0.0349501
Gamma glutamyl transferase	61	-1.12064	0.262516	1.67222	0.0945967
Haematocrit	62	-1.11965	0.262889	3.71078	0.000208055
Glucose	75	-1.11967	0.263147	-0.895739	0.370673
Thyroid stimulating hormone	75	-1.12134	0.263339	0.255946	0.798274
Diastolic Blood Pressure	66	-1.11562	0.264634	3.70741	0.00021162
Basophil counts	64	-1.1144	0.265143	0.898736	0.368827
Apolipoprotein B100	73	1.11597	0.265161	0.837395	0.402897
Alanine aminotransferase	70	1.11334	0.265826	2.56879	0.0103988
Albumin	28	-1.11212	0.266199	3.72035	0.000206086
Uric acid	63	-1.10981	0.267177	-1.85537	0.0636658
Leukocytes	73	-1.10414	0.269676	-0.262901	0.792661
Apolipoprotein A1	31	1.10159	0.270777	-0.171706	0.863692
Creatinine	75	-1.1019	0.270789	-4.1963	3.0493e-05
Alkaline phosphatase	29	-1.1007	0.271123	1.12247	0.261794
Free T4	26	1.09782	0.272565	2.54831	0.0111687
Gamma glutamyl transferase	57	-1.09568	0.273286	1.0579	0.290194
Sodium	32	1.09301	0.274469	1.89513	0.0581802
Aspartate aminotransferase	66	-1.08853	0.276506	-1.21064	0.226206
Alanine aminotransferase	33	-1.08245	0.27913	-2.23117	0.0257474
Free T4	60	-1.07966	0.280381	0.694775	0.487271
Urea	72	-1.07973	0.280659	-2.05177	0.0406335
Alanine aminotransferase	37	-1.07839	0.280913	-3.16783	0.00154922
Haematocrit	67	1.07483	0.282507	2.44077	0.0146969
Thyroid stimulating hormone	74	-1.07591	0.282714	-0.377941	0.70571
Uric acid	39	1.06617	0.286385	1.16222	0.245208
Sodium	73	1.06657	0.286654	0.932699	0.351419
Lymphocyte count	58	1.06423	0.287249	0.644221	0.519451
High sensitivity C-reactive protein	38	1.05834	0.28996	-0.763548	0.4452
Weight	72	1.03736	0.299689	2.89413	0.00384168
Free T4	42	1.03049	0.302822	1.3782	0.168218
Uric acid	24	1.03098	0.302984	2.46413	0.0145928
Thyroid stimulating hormone	53	-1.0301	0.303039	-1.23451	0.217148
Phosphorus	64	1.03003	0.303096	0.190634	0.848829
Hip circumference	43	-1.02826	0.303841	-0.266794	0.789631
Lymphocyte count	59	1.02762	0.304153	0.911201	0.362217
Apolipoprotein B100	61	-1.02722	0.304423	1.73417	0.0830604
Free T4	30	1.02469	0.305623	2.76685	0.00572647
Erythrocytes	66	1.02284	0.306429	3.7378	0.000187777
Creatinine	33	-1.01393	0.310643	0.497523	0.618836
Alkaline phosphatase	73	-1.01481	0.310675	0.0566994	0.954808
Sodium	34	1.01125	0.31196	1.40741	0.159407
Eosinophil counts	54	1.01	0.312513	-0.83808	0.40201
Weight	57	1.00982	0.312603	3.2807	0.00103992
Calcium	70	1.00805	0.313663	0.504569	0.614018
Waist circumference	67	-1.00609	0.31442	0.0227462	0.981854
Haematocrit	71	1.0033	0.315815	2.13016	0.0332679
Sodium	61	1.00239	0.316225	2.71687	0.00663171
Triglycerides	26	1.00179	0.316515	-5.02349	5.59493e-07
Total cholesterol	75	1.00158	0.316779	2.19579	0.0283875
Free T4	67	-0.997351	0.318788	-0.621289	0.534555
High sensitivity C-reactive protein	37	0.993877	0.32035	-1.76185	0.0782108
Triglycerides	33	0.993003	0.320736	-6.18985	6.35788e-10
Neutrophil counts	43	0.989578	0.322392	0.35816	0.720229
Systolic Blood Pressure	24	0.988947	0.322864	-3.32488	0.000953628
Apolipoprotein B100	31	-0.985179	0.324659	-6.02588	2.11547e-09
Body mass index	54	-0.984492	0.324893	-1.26919	0.204408
Basophil counts	27	-0.983541	0.325393	-0.578397	0.563044
Eosinophil counts	67	-0.980585	0.326848	-1.65307	0.0983917
Weight	73	0.979746	0.327346	2.72704	0.00645683
Free T3	64	0.975666	0.329355	2.70585	0.00687919
Free T4	61	-0.971275	0.331495	-0.554531	0.579272
HDL-cholesterol	60	0.969667	0.332234	-0.62866	0.52959
Pulse rate	72	0.96734	0.333487	0.576506	0.564341
Basophil counts	54	0.964513	0.334808	-0.573173	0.566543
Diastolic Blood Pressure	67	-0.961328	0.336435	3.30121	0.000970354
Uric acid	73	-0.961364	0.336823	-0.812323	0.417015
Mean Average Pressure	71	-0.959989	0.33715	0.688161	0.49142
Mean Average Pressure	75	-0.957071	0.338765	1.40457	0.16055
Phosphorus	73	0.956151	0.339367	0.428452	0.668498
Erythrocytes	61	-0.94954	0.342368	3.43391	0.000597931
Waist circumference	68	-0.949021	0.342664	0.746936	0.455146
Systolic Blood Pressure	30	0.948842	0.342731	-0.780651	0.435039
HDL-cholesterol	64	0.947202	0.343565	-3.18037	0.00147764
Systolic Blood Pressure	29	0.94642	0.343967	-0.806363	0.420072
Apolipoprotein A1	58	-0.944846	0.344826	-1.0389	0.298986
Haematocrit	33	0.943384	0.345511	0.515769	0.606032
Diastolic Blood Pressure	51	-0.938876	0.347816	-1.27872	0.201036
High sensitivity C-reactive protein	53	0.936608	0.349013	-2.38138	0.017315
Waist-to-hip ratio	24	-0.93618	0.349345	-5.08879	5.34891e-07
Alanine aminotransferase	60	0.935645	0.349517	5.14565	2.85733e-07
LDL-cholesterol	75	0.93551	0.349738	1.54389	0.122996
High sensitivity C-reactive protein	76	-0.935124	0.350946	-0.884884	0.377417
Length	25	0.931177	0.35187	0.347031	0.728662
Apolipoprotein A1	71	0.930449	0.352468	1.35966	0.174561
HDL-cholesterol	26	0.927566	0.353699	0.992008	0.321332
Diastolic Blood Pressure	55	0.927207	0.353838	0.676389	0.498812
HDL-cholesterol	65	0.924768	0.35512	-2.15516	0.0311892
Pulse rate	75	0.924986	0.355196	0.353876	0.723525
Free T4	34	0.920671	0.357312	2.13595	0.0328179
Total cholesterol	30	-0.913529	0.360994	-10.2491	1.91496e-24
Eosinophil counts	27	0.913198	0.361187	-0.278072	0.78098
High sensitivity C-reactive protein	34	0.912811	0.361416	-1.26377	0.206443
Free T4	64	-0.909445	0.36323	-1.92598	0.0542768
Alanine aminotransferase	68	0.908164	0.363943	2.48435	0.0131241
High sensitivity C-reactive protein	55	-0.907346	0.364277	-2.04025	0.04142
Thyroid stimulating hormone	42	-0.907182	0.364348	0.417222	0.676538
Lymphocyte count	60	0.904914	0.365531	-0.377207	0.70603
Aspartate aminotransferase	35	-0.904314	0.365884	-0.763779	0.445058
Thrombocytes	34	-0.901016	0.367604	-1.27066	0.20389
High sensitivity C-reactive protein	48	0.898918	0.368724	-0.959628	0.337285
Uric acid	25	0.897399	0.369779	-0.103358	0.917744
Gamma glutamyl transferase	26	0.896945	0.369914	-2.29658	0.0219297
Gamma glutamyl transferase	56	-0.895548	0.37055	-0.0762119	0.939256
Length	38	-0.893601	0.371553	2.63833	0.0083456
Free T4	23	0.893975	0.372112	0.666292	0.506849
Calcium	72	0.889793	0.373912	-0.437543	0.661882
Apolipoprotein A1	74	0.890528	0.373916	0.907024	0.365143
Body mass index	68	-0.88855	0.374296	1.21122	0.225884
Apolipoprotein B100	72	0.8858	0.376203	1.34178	0.180377
Weight	75	0.879642	0.379272	0.802666	0.422408
Eosinophil counts	31	0.877828	0.380065	-0.178594	0.858263
Free T4	47	-0.874477	0.381888	3.57187	0.000357835
Creatinine	63	-0.872072	0.383194	-3.96338	7.46021e-05
Haematocrit	27	0.871029	0.383782	0.0355833	0.971617
Pulse rate	62	0.870394	0.384106	3.3812	0.000725207
Free T3	75	0.871611	0.384334	1.38997	0.165797
Free T4	29	0.867569	0.385738	2.95527	0.00317713
Weight	59	-0.866259	0.386367	3.90909	9.33978e-05
Pulse rate	57	0.864554	0.387302	1.45711	0.145124
Gamma glutamyl transferase	28	0.861412	0.389095	-2.56454	0.0104265
Erythrocytes	60	-0.860843	0.389344	3.68129	0.000233566
Waist-to-hip ratio	75	-0.859878	0.390065	-0.183415	0.854518
Pulse rate	73	0.859479	0.390191	1.42255	0.155069
Pulse rate	69	0.857504	0.391228	1.74965	0.0802754
Diastolic Blood Pressure	53	0.85407	0.393084	0.280985	0.778729
Gamma glutamyl transferase	29	0.85117	0.394748	-2.85822	0.00430331
Gamma glutamyl transferase	24	0.850142	0.395602	-1.66069	0.0981376
Body mass index	74	-0.846161	0.397598	0.54807	0.583735
Total cholesterol	29	-0.845696	0.397752	-10.5538	9.01365e-26
Alkaline phosphatase	69	0.84428	0.398669	-1.72863	0.0842058
Apolipoprotein A1	70	0.841839	0.400138	1.52027	0.129029
Leukocytes	45	0.837089	0.402551	-1.4805	0.138759
Apolipoprotein B100	69	0.837076	0.402779	1.67821	0.093767
Alkaline phosphatase	57	-0.834702	0.403937	-1.35363	0.175965
Aspartate aminotransferase	24	-0.828002	0.408005	0.915326	0.361155
Albumin	74	0.827975	0.408117	1.1444	0.253077
Basophil counts	49	-0.82596	0.408838	-1.75786	0.0787958
Pulse rate	55	0.825127	0.409316	2.23991	0.0251224
Calcium	39	0.822011	0.4111	3.01383	0.00259362
HDL-cholesterol	74	0.821992	0.411208	-0.103898	0.917266
Apolipoprotein A1	66	0.81638	0.414442	-0.106436	0.915255
Weight	74	0.816165	0.414538	2.03605	0.041937
Basophil counts	76	-0.815635	0.415017	-1.09025	0.276138
Creatinine	76	-0.812065	0.417081	-3.66358	0.000277113
Leukocytes	74	-0.811163	0.417399	-0.467093	0.640512
Weight	70	0.810661	0.417622	5.59558	2.39278e-08
Leukocytes	37	-0.808701	0.418704	-1.94804	0.0514423
Total cholesterol	63	0.807067	0.41965	4.82469	1.43019e-06
Sodium	27	-0.804957	0.420949	0.99182	0.321501
Thrombocytes	75	0.804219	0.421462	1.39666	0.162915
Basophil counts	72	-0.804002	0.421487	1.48842	0.136807
Length	35	0.801375	0.422935	0.183359	0.854521
Total cholesterol	65	0.797596	0.425134	5.80749	6.67349e-09
Free T4	28	0.796488	0.425862	3.49283	0.000498079
Creatinine	24	-0.796393	0.425939	0.243864	0.807447
Basophil counts	56	-0.79595	0.426078	0.204096	0.838284
Basophil counts	28	-0.794737	0.4268	-1.42698	0.153666
Uric acid	31	0.793326	0.427645	-1.95669	0.0504882
Diastolic Blood Pressure	54	0.792633	0.428007	1.0389	0.29888
Pulse rate	56	0.792084	0.428328	1.6067	0.10816
Uric acid	66	-0.785275	0.432399	-1.95184	0.0511321
Alkaline phosphatase	61	0.781501	0.43456	-1.46409	0.143284
Free T3	72	-0.781303	0.43497	2.83798	0.00472876
Apolipoprotein B100	29	-0.780391	0.435269	-6.24205	5.98998e-10
Monocyte counts	57	-0.778911	0.436049	-3.45532	0.000552553
Apolipoprotein B100	26	0.778138	0.436697	-2.49659	0.0128982
Hip circumference	48	-0.775387	0.438119	0.17646	0.859935
Basophil counts	29	-0.772514	0.439837	-0.833188	0.404779
Free T4	69	-0.771642	0.440538	-0.266511	0.789932
Pulse rate	71	0.769387	0.441735	0.697316	0.485673
Creatinine	51	0.769149	0.441823	-1.22247	0.221571
Eosinophil counts	61	-0.767903	0.442562	-3.0824	0.00206047
Gamma glutamyl transferase	62	-0.76641	0.443489	1.62714	0.103825
Albumin	75	-0.765823	0.444406	0.0857993	0.931687
Waist-to-hip ratio	69	-0.761752	0.446259	-0.0821918	0.934499
Thyroid stimulating hormone	63	0.757748	0.448681	-0.561739	0.574362
Sodium	31	-0.755994	0.449707	2.69751	0.00703126
Triglycerides	75	0.755109	0.450354	1.81792	0.0694482
Uric acid	40	0.751093	0.45262	0.740961	0.45875
Apolipoprotein A1	69	0.7497	0.45364	2.27452	0.0232277
Gamma glutamyl transferase	76	-0.749682	0.454396	2.09473	0.0377819
Eosinophil counts	76	0.743561	0.45742	-1.00174	0.31699
Apolipoprotein A1	61	-0.742762	0.457699	-0.413189	0.679518
Free T4	43	0.739711	0.459504	2.8655	0.00418336
Potassium	63	-0.739418	0.459673	-2.77564	0.0055231
Aspartate aminotransferase	64	-0.73696	0.461217	-1.23214	0.218031
Waist circumference	76	-0.736509	0.461688	-2.39785	0.0168692
Creatinine	35	-0.735835	0.461849	-1.46015	0.144291
Calcium	42	-0.728195	0.466512	3.61583	0.00030168
Thrombocytes	61	0.726776	0.46738	3.98611	6.77604e-05
Haematocrit	75	-0.726582	0.467653	1.19075	0.234132
Erythrocytes	27	-0.723185	0.469602	-0.156854	0.875372
Free T3	47	0.718665	0.472371	5.55145	2.98238e-08
Sodium	41	-0.714585	0.474885	1.51186	0.130622
Apolipoprotein A1	67	-0.714209	0.475235	-0.365423	0.714872
Alkaline phosphatase	23	0.708748	0.47889	3.32783	0.00114091
Urea	66	-0.704298	0.481344	-5.17506	2.60164e-07
Aspartate aminotransferase	36	-0.703524	0.481767	-0.46962	0.638658
Weight	58	0.701912	0.482749	4.18588	2.87076e-05
Phosphorus	74	-0.700454	0.483978	0.643317	0.520365
Body mass index	52	-0.699768	0.484087	-0.0437811	0.96508
Gamma glutamyl transferase	31	-0.69495	0.487136	-2.1467	0.0319114
Apolipoprotein B100	25	0.694558	0.487635	-3.20754	0.00151349
[truncated: 377 more rows]

## Sheet: panels b-c
phenotype	age	sex_F1M2	predicted_value	lower_CI	upper_CI
Sodium (mmol/L)	20	1	140.936	140.794	141.078
Sodium (mmol/L)	20.2007	1	140.939	140.803	141.075
Sodium (mmol/L)	20.4013	1	140.942	140.813	141.072
Sodium (mmol/L)	20.602	1	140.946	140.822	141.069
Sodium (mmol/L)	20.8027	1	140.949	140.832	141.067
Sodium (mmol/L)	21.0033	1	140.952	140.841	141.064
Sodium (mmol/L)	21.204	1	140.956	140.85	141.062
Sodium (mmol/L)	21.4047	1	140.959	140.858	141.06
Sodium (mmol/L)	21.6054	1	140.962	140.866	141.058
Sodium (mmol/L)	21.806	1	140.965	140.874	141.056
Sodium (mmol/L)	22.0067	1	140.968	140.881	141.055
Sodium (mmol/L)	22.2074	1	140.971	140.888	141.054
Sodium (mmol/L)	22.408	1	140.974	140.895	141.053
Sodium (mmol/L)	22.6087	1	140.976	140.9	141.052
Sodium (mmol/L)	22.8094	1	140.979	140.906	141.052
Sodium (mmol/L)	23.01	1	140.981	140.91	141.052
Sodium (mmol/L)	23.2107	1	140.983	140.914	141.052
Sodium (mmol/L)	23.4114	1	140.985	140.918	141.052
Sodium (mmol/L)	23.612	1	140.987	140.921	141.053
Sodium (mmol/L)	23.8127	1	140.989	140.924	141.054
Sodium (mmol/L)	24.0134	1	140.99	140.926	141.055
Sodium (mmol/L)	24.214	1	140.991	140.927	141.055
Sodium (mmol/L)	24.4147	1	140.992	140.929	141.056
Sodium (mmol/L)	24.6154	1	140.993	140.93	141.057
Sodium (mmol/L)	24.8161	1	140.994	140.93	141.058
Sodium (mmol/L)	25.0167	1	140.994	140.931	141.058
Sodium (mmol/L)	25.2174	1	140.995	140.931	141.059
Sodium (mmol/L)	25.4181	1	140.995	140.931	141.059
Sodium (mmol/L)	25.6187	1	140.995	140.931	141.059
Sodium (mmol/L)	25.8194	1	140.995	140.931	141.058
Sodium (mmol/L)	26.0201	1	140.994	140.931	141.058
Sodium (mmol/L)	26.2207	1	140.994	140.93	141.057
Sodium (mmol/L)	26.4214	1	140.993	140.93	141.056
Sodium (mmol/L)	26.6221	1	140.992	140.93	141.055
Sodium (mmol/L)	26.8227	1	140.991	140.93	141.053
Sodium (mmol/L)	27.0234	1	140.99	140.929	141.052
Sodium (mmol/L)	27.2241	1	140.989	140.929	141.05
Sodium (mmol/L)	27.4247	1	140.988	140.929	141.048
Sodium (mmol/L)	27.6254	1	140.987	140.928	141.046
Sodium (mmol/L)	27.8261	1	140.986	140.928	141.044
Sodium (mmol/L)	28.0268	1	140.985	140.928	141.042
Sodium (mmol/L)	28.2274	1	140.984	140.927	141.04
Sodium (mmol/L)	28.4281	1	140.982	140.927	141.038
Sodium (mmol/L)	28.6288	1	140.981	140.927	141.036
Sodium (mmol/L)	28.8294	1	140.98	140.926	141.034
Sodium (mmol/L)	29.0301	1	140.979	140.926	141.033
Sodium (mmol/L)	29.2308	1	140.978	140.926	141.031
Sodium (mmol/L)	29.4314	1	140.978	140.925	141.03
Sodium (mmol/L)	29.6321	1	140.977	140.925	141.029
Sodium (mmol/L)	29.8328	1	140.976	140.924	141.028
Sodium (mmol/L)	30.0334	1	140.976	140.924	141.028
Sodium (mmol/L)	30.2341	1	140.976	140.924	141.027
Sodium (mmol/L)	30.4348	1	140.975	140.923	141.027
Sodium (mmol/L)	30.6355	1	140.975	140.923	141.027
Sodium (mmol/L)	30.8361	1	140.975	140.923	141.028
Sodium (mmol/L)	31.0368	1	140.976	140.923	141.028
Sodium (mmol/L)	31.2375	1	140.976	140.923	141.029
Sodium (mmol/L)	31.4381	1	140.977	140.924	141.03
Sodium (mmol/L)	31.6388	1	140.978	140.924	141.031
Sodium (mmol/L)	31.8395	1	140.979	140.925	141.032
Sodium (mmol/L)	32.0401	1	140.98	140.926	141.033
Sodium (mmol/L)	32.2408	1	140.981	140.927	141.035
Sodium (mmol/L)	32.4415	1	140.982	140.928	141.036
Sodium (mmol/L)	32.6421	1	140.983	140.93	141.037
Sodium (mmol/L)	32.8428	1	140.985	140.931	141.039
Sodium (mmol/L)	33.0435	1	140.987	140.933	141.04
Sodium (mmol/L)	33.2441	1	140.988	140.935	141.042
Sodium (mmol/L)	33.4448	1	140.99	140.937	141.043
Sodium (mmol/L)	33.6455	1	140.992	140.939	141.044
Sodium (mmol/L)	33.8462	1	140.994	140.942	141.046
Sodium (mmol/L)	34.0468	1	140.996	140.944	141.047
Sodium (mmol/L)	34.2475	1	140.997	140.946	141.048
Sodium (mmol/L)	34.4482	1	140.999	140.949	141.049
Sodium (mmol/L)	34.6488	1	141.001	140.951	141.05
Sodium (mmol/L)	34.8495	1	141.003	140.954	141.051
Sodium (mmol/L)	35.0502	1	141.004	140.956	141.052
Sodium (mmol/L)	35.2508	1	141.006	140.958	141.053
Sodium (mmol/L)	35.4515	1	141.007	140.96	141.054
Sodium (mmol/L)	35.6522	1	141.008	140.962	141.054
Sodium (mmol/L)	35.8528	1	141.009	140.963	141.055
Sodium (mmol/L)	36.0535	1	141.01	140.965	141.055
Sodium (mmol/L)	36.2542	1	141.011	140.966	141.055
Sodium (mmol/L)	36.4548	1	141.011	140.967	141.056
Sodium (mmol/L)	36.6555	1	141.012	140.968	141.055
Sodium (mmol/L)	36.8562	1	141.012	140.968	141.055
Sodium (mmol/L)	37.0569	1	141.011	140.968	141.055
Sodium (mmol/L)	37.2575	1	141.011	140.968	141.054
Sodium (mmol/L)	37.4582	1	141.011	140.967	141.054
Sodium (mmol/L)	37.6589	1	141.01	140.967	141.053
Sodium (mmol/L)	37.8595	1	141.009	140.966	141.052
Sodium (mmol/L)	38.0602	1	141.007	140.965	141.05
Sodium (mmol/L)	38.2609	1	141.006	140.963	141.049
Sodium (mmol/L)	38.4615	1	141.004	140.962	141.047
Sodium (mmol/L)	38.6622	1	141.003	140.96	141.045
Sodium (mmol/L)	38.8629	1	141.001	140.958	141.043
Sodium (mmol/L)	39.0635	1	140.999	140.956	141.041
Sodium (mmol/L)	39.2642	1	140.996	140.954	141.039
Sodium (mmol/L)	39.4649	1	140.994	140.952	141.036
Sodium (mmol/L)	39.6656	1	140.992	140.95	141.034
Sodium (mmol/L)	39.8662	1	140.989	140.948	141.031
Sodium (mmol/L)	40.0669	1	140.987	140.945	141.028
Sodium (mmol/L)	40.2676	1	140.985	140.943	141.026
Sodium (mmol/L)	40.4682	1	140.982	140.942	141.023
Sodium (mmol/L)	40.6689	1	140.98	140.94	141.021
Sodium (mmol/L)	40.8696	1	140.978	140.938	141.019
Sodium (mmol/L)	41.0702	1	140.977	140.937	141.017
Sodium (mmol/L)	41.2709	1	140.975	140.936	141.015
Sodium (mmol/L)	41.4716	1	140.974	140.935	141.013
Sodium (mmol/L)	41.6722	1	140.973	140.934	141.012
Sodium (mmol/L)	41.8729	1	140.973	140.934	141.012
Sodium (mmol/L)	42.0736	1	140.973	140.934	141.011
Sodium (mmol/L)	42.2742	1	140.973	140.935	141.012
Sodium (mmol/L)	42.4749	1	140.975	140.936	141.013
Sodium (mmol/L)	42.6756	1	140.976	140.938	141.014
Sodium (mmol/L)	42.8763	1	140.979	140.941	141.017
Sodium (mmol/L)	43.0769	1	140.982	140.944	141.02
Sodium (mmol/L)	43.2776	1	140.985	140.947	141.024
Sodium (mmol/L)	43.4783	1	140.99	140.952	141.028
Sodium (mmol/L)	43.6789	1	140.996	140.957	141.034
Sodium (mmol/L)	43.8796	1	141.002	140.964	141.04
Sodium (mmol/L)	44.0803	1	141.009	140.971	141.048
Sodium (mmol/L)	44.2809	1	141.017	140.979	141.056
Sodium (mmol/L)	44.4816	1	141.027	140.988	141.065
Sodium (mmol/L)	44.6823	1	141.037	140.998	141.076
Sodium (mmol/L)	44.8829	1	141.048	141.009	141.087
Sodium (mmol/L)	45.0836	1	141.06	141.021	141.099
Sodium (mmol/L)	45.2843	1	141.074	141.035	141.113
Sodium (mmol/L)	45.4849	1	141.088	141.05	141.127
Sodium (mmol/L)	45.6856	1	141.104	141.065	141.143
Sodium (mmol/L)	45.8863	1	141.121	141.082	141.16
Sodium (mmol/L)	46.087	1	141.139	141.1	141.177
Sodium (mmol/L)	46.2876	1	141.158	141.12	141.196
Sodium (mmol/L)	46.4883	1	141.178	141.14	141.217
Sodium (mmol/L)	46.689	1	141.2	141.162	141.238
Sodium (mmol/L)	46.8896	1	141.222	141.184	141.26
Sodium (mmol/L)	47.0903	1	141.246	141.208	141.284
Sodium (mmol/L)	47.291	1	141.271	141.233	141.308
Sodium (mmol/L)	47.4916	1	141.297	141.259	141.334
Sodium (mmol/L)	47.6923	1	141.323	141.286	141.361
Sodium (mmol/L)	47.893	1	141.351	141.314	141.388
Sodium (mmol/L)	48.0936	1	141.38	141.343	141.417
Sodium (mmol/L)	48.2943	1	141.41	141.372	141.447
Sodium (mmol/L)	48.495	1	141.44	141.403	141.478
Sodium (mmol/L)	48.6957	1	141.472	141.434	141.51
Sodium (mmol/L)	48.8963	1	141.504	141.465	141.542
Sodium (mmol/L)	49.097	1	141.537	141.498	141.576
Sodium (mmol/L)	49.2977	1	141.57	141.531	141.61
Sodium (mmol/L)	49.4983	1	141.605	141.564	141.645
Sodium (mmol/L)	49.699	1	141.639	141.598	141.68
Sodium (mmol/L)	49.8997	1	141.674	141.632	141.716
Sodium (mmol/L)	50.1003	1	141.71	141.667	141.752
Sodium (mmol/L)	50.301	1	141.746	141.702	141.789
Sodium (mmol/L)	50.5017	1	141.782	141.737	141.826
Sodium (mmol/L)	50.7023	1	141.818	141.772	141.863
Sodium (mmol/L)	50.903	1	141.854	141.808	141.9
Sodium (mmol/L)	51.1037	1	141.89	141.843	141.938
Sodium (mmol/L)	51.3043	1	141.927	141.878	141.975
Sodium (mmol/L)	51.505	1	141.963	141.914	142.012
Sodium (mmol/L)	51.7057	1	141.999	141.949	142.048
Sodium (mmol/L)	51.9064	1	142.034	141.984	142.085
Sodium (mmol/L)	52.107	1	142.069	142.018	142.121
Sodium (mmol/L)	52.3077	1	142.104	142.052	142.156
Sodium (mmol/L)	52.5084	1	142.138	142.086	142.191
Sodium (mmol/L)	52.709	1	142.172	142.119	142.225
Sodium (mmol/L)	52.9097	1	142.205	142.151	142.259
Sodium (mmol/L)	53.1104	1	142.237	142.183	142.292
Sodium (mmol/L)	53.311	1	142.269	142.214	142.324
Sodium (mmol/L)	53.5117	1	142.299	142.244	142.355
Sodium (mmol/L)	53.7124	1	142.329	142.274	142.385
Sodium (mmol/L)	53.913	1	142.358	142.302	142.414
Sodium (mmol/L)	54.1137	1	142.386	142.33	142.442
Sodium (mmol/L)	54.3144	1	142.413	142.356	142.469
Sodium (mmol/L)	54.5151	1	142.438	142.381	142.495
Sodium (mmol/L)	54.7157	1	142.463	142.405	142.52
Sodium (mmol/L)	54.9164	1	142.486	142.429	142.544
Sodium (mmol/L)	55.1171	1	142.508	142.45	142.566
Sodium (mmol/L)	55.3177	1	142.529	142.471	142.588
Sodium (mmol/L)	55.5184	1	142.549	142.49	142.608
Sodium (mmol/L)	55.7191	1	142.568	142.508	142.627
Sodium (mmol/L)	55.9197	1	142.585	142.525	142.644
Sodium (mmol/L)	56.1204	1	142.601	142.541	142.661
Sodium (mmol/L)	56.3211	1	142.615	142.555	142.676
Sodium (mmol/L)	56.5217	1	142.629	142.568	142.69
Sodium (mmol/L)	56.7224	1	142.641	142.579	142.702
Sodium (mmol/L)	56.9231	1	142.652	142.59	142.714
Sodium (mmol/L)	57.1237	1	142.661	142.599	142.724
Sodium (mmol/L)	57.3244	1	142.67	142.607	142.732
Sodium (mmol/L)	57.5251	1	142.677	142.613	142.74
Sodium (mmol/L)	57.7258	1	142.683	142.619	142.746
Sodium (mmol/L)	57.9264	1	142.687	142.623	142.751
Sodium (mmol/L)	58.1271	1	142.691	142.627	142.755
Sodium (mmol/L)	58.3278	1	142.693	142.629	142.758
Sodium (mmol/L)	58.5284	1	142.695	142.63	142.759
Sodium (mmol/L)	58.7291	1	142.695	142.631	142.76
Sodium (mmol/L)	58.9298	1	142.695	142.63	142.759
Sodium (mmol/L)	59.1304	1	142.693	142.629	142.758
Sodium (mmol/L)	59.3311	1	142.691	142.626	142.755
Sodium (mmol/L)	59.5318	1	142.688	142.623	142.752
Sodium (mmol/L)	59.7324	1	142.683	142.619	142.748
Sodium (mmol/L)	59.9331	1	142.679	142.614	142.743
Sodium (mmol/L)	60.1338	1	142.673	142.609	142.737
Sodium (mmol/L)	60.3344	1	142.667	142.603	142.731
Sodium (mmol/L)	60.5351	1	142.66	142.596	142.724
Sodium (mmol/L)	60.7358	1	142.653	142.589	142.716
Sodium (mmol/L)	60.9365	1	142.645	142.581	142.708
Sodium (mmol/L)	61.1371	1	142.636	142.573	142.7
Sodium (mmol/L)	61.3378	1	142.628	142.564	142.691
Sodium (mmol/L)	61.5385	1	142.619	142.555	142.682
Sodium (mmol/L)	61.7391	1	142.609	142.545	142.673
Sodium (mmol/L)	61.9398	1	142.6	142.536	142.664
Sodium (mmol/L)	62.1405	1	142.59	142.525	142.654
Sodium (mmol/L)	62.3411	1	142.58	142.515	142.644
Sodium (mmol/L)	62.5418	1	142.569	142.504	142.635
Sodium (mmol/L)	62.7425	1	142.559	142.493	142.625
Sodium (mmol/L)	62.9431	1	142.549	142.482	142.616
Sodium (mmol/L)	63.1438	1	142.539	142.471	142.606
Sodium (mmol/L)	63.3445	1	142.528	142.46	142.597
Sodium (mmol/L)	63.5452	1	142.518	142.449	142.587
Sodium (mmol/L)	63.7458	1	142.508	142.438	142.578
Sodium (mmol/L)	63.9465	1	142.498	142.428	142.569
Sodium (mmol/L)	64.1472	1	142.488	142.417	142.56
Sodium (mmol/L)	64.3478	1	142.479	142.406	142.551
Sodium (mmol/L)	64.5485	1	142.469	142.396	142.543
Sodium (mmol/L)	64.7492	1	142.46	142.386	142.534
Sodium (mmol/L)	64.9498	1	142.451	142.376	142.526
Sodium (mmol/L)	65.1505	1	142.443	142.367	142.518
Sodium (mmol/L)	65.3512	1	142.434	142.358	142.51
Sodium (mmol/L)	65.5518	1	142.426	142.349	142.503
Sodium (mmol/L)	65.7525	1	142.418	142.341	142.496
Sodium (mmol/L)	65.9532	1	142.411	142.333	142.489
Sodium (mmol/L)	66.1538	1	142.403	142.325	142.482
Sodium (mmol/L)	66.3545	1	142.396	142.317	142.475
Sodium (mmol/L)	66.5552	1	142.39	142.31	142.469
Sodium (mmol/L)	66.7559	1	142.383	142.303	142.463
Sodium (mmol/L)	66.9565	1	142.377	142.297	142.457
Sodium (mmol/L)	67.1572	1	142.371	142.291	142.452
Sodium (mmol/L)	67.3579	1	142.366	142.285	142.447
Sodium (mmol/L)	67.5585	1	142.361	142.279	142.442
Sodium (mmol/L)	67.7592	1	142.356	142.273	142.438
Sodium (mmol/L)	67.9599	1	142.351	142.267	142.434
Sodium (mmol/L)	68.1605	1	142.346	142.262	142.43
Sodium (mmol/L)	68.3612	1	142.342	142.257	142.427
Sodium (mmol/L)	68.5619	1	142.338	142.251	142.424
Sodium (mmol/L)	68.7625	1	142.334	142.246	142.422
Sodium (mmol/L)	68.9632	1	142.33	142.241	142.419
Sodium (mmol/L)	69.1639	1	142.327	142.236	142.417
Sodium (mmol/L)	69.3645	1	142.323	142.231	142.415
Sodium (mmol/L)	69.5652	1	142.32	142.226	142.414
Sodium (mmol/L)	69.7659	1	142.317	142.221	142.412
Sodium (mmol/L)	69.9666	1	142.314	142.216	142.411
Sodium (mmol/L)	70.1672	1	142.311	142.211	142.41
Sodium (mmol/L)	70.3679	1	142.308	142.206	142.409
Sodium (mmol/L)	70.5686	1	142.305	142.202	142.408
Sodium (mmol/L)	70.7692	1	142.302	142.197	142.407
Sodium (mmol/L)	70.9699	1	142.299	142.192	142.406
Sodium (mmol/L)	71.1706	1	142.296	142.188	142.405
Sodium (mmol/L)	71.3712	1	142.293	142.183	142.404
Sodium (mmol/L)	71.5719	1	142.29	142.179	142.402
Sodium (mmol/L)	71.7726	1	142.288	142.174	142.401
Sodium (mmol/L)	71.9732	1	142.285	142.17	142.399
Sodium (mmol/L)	72.1739	1	142.281	142.166	142.397
Sodium (mmol/L)	72.3746	1	142.278	142.161	142.395
Sodium (mmol/L)	72.5753	1	142.275	142.157	142.393
Sodium (mmol/L)	72.7759	1	142.272	142.153	142.391
Sodium (mmol/L)	72.9766	1	142.268	142.148	142.388
Sodium (mmol/L)	73.1773	1	142.265	142.144	142.386
Sodium (mmol/L)	73.3779	1	142.261	142.139	142.383
Sodium (mmol/L)	73.5786	1	142.257	142.135	142.38
Sodium (mmol/L)	73.7793	1	142.253	142.13	142.377
Sodium (mmol/L)	73.9799	1	142.249	142.124	142.375
Sodium (mmol/L)	74.1806	1	142.245	142.119	142.372
Sodium (mmol/L)	74.3813	1	142.241	142.112	142.37
Sodium (mmol/L)	74.5819	1	142.237	142.106	142.367
Sodium (mmol/L)	74.7826	1	142.232	142.099	142.366
Sodium (mmol/L)	74.9833	1	142.227	142.091	142.364
Sodium (mmol/L)	75.1839	1	142.223	142.082	142.363
Sodium (mmol/L)	75.3846	1	142.218	142.073	142.363
Sodium (mmol/L)	75.5853	1	142.213	142.063	142.362
Sodium (mmol/L)	75.786	1	142.208	142.052	142.363
Sodium (mmol/L)	75.9866	1	142.202	142.041	142.364
Sodium (mmol/L)	76.1873	1	142.197	142.029	142.365
Sodium (mmol/L)	76.388	1	142.192	142.016	142.367
Sodium (mmol/L)	76.5886	1	142.186	142.002	142.37
Sodium (mmol/L)	76.7893	1	142.181	141.988	142.373
Sodium (mmol/L)	76.99	1	142.175	141.973	142.376
Sodium (mmol/L)	77.1906	1	142.169	141.958	142.38
Sodium (mmol/L)	77.3913	1	142.163	141.942	142.385
Sodium (mmol/L)	77.592	1	142.158	141.926	142.389
Sodium (mmol/L)	77.7926	1	142.152	141.909	142.394
Sodium (mmol/L)	77.9933	1	142.146	141.892	142.4
Sodium (mmol/L)	78.194	1	142.14	141.875	142.405
Sodium (mmol/L)	78.3946	1	142.134	141.857	142.411
Sodium (mmol/L)	78.5953	1	142.128	141.839	142.417
Sodium (mmol/L)	78.796	1	142.122	141.821	142.423
Sodium (mmol/L)	78.9967	1	142.116	141.803	142.429
Sodium (mmol/L)	79.1973	1	142.11	141.784	142.436
Sodium (mmol/L)	79.398	1	142.104	141.766	142.442
Sodium (mmol/L)	79.5987	1	142.098	141.747	142.449
Sodium (mmol/L)	79.7993	1	142.092	141.729	142.455
Sodium (mmol/L)	80	1	142.086	141.71	142.462
Sodium (mmol/L)	20	2	142.54	142.408	142.672
Sodium (mmol/L)	20.2007	2	142.537	142.408	142.665
Sodium (mmol/L)	20.4013	2	142.534	142.409	142.659
Sodium (mmol/L)	20.602	2	142.531	142.409	142.653
Sodium (mmol/L)	20.8027	2	142.528	142.41	142.647
Sodium (mmol/L)	21.0033	2	142.525	142.41	142.641
Sodium (mmol/L)	21.204	2	142.523	142.41	142.635
Sodium (mmol/L)	21.4047	2	142.52	142.41	142.629
Sodium (mmol/L)	21.6054	2	142.517	142.411	142.623
Sodium (mmol/L)	21.806	2	142.514	142.411	142.617
Sodium (mmol/L)	22.0067	2	142.511	142.411	142.612
Sodium (mmol/L)	22.2074	2	142.508	142.411	142.606
Sodium (mmol/L)	22.408	2	142.505	142.41	142.6
Sodium (mmol/L)	22.6087	2	142.502	142.41	142.595
Sodium (mmol/L)	22.8094	2	142.5	142.41	142.589
Sodium (mmol/L)	23.01	2	142.497	142.409	142.584
Sodium (mmol/L)	23.2107	2	142.494	142.409	142.579
Sodium (mmol/L)	23.4114	2	142.491	142.408	142.574
Sodium (mmol/L)	23.612	2	142.488	142.407	142.568
Sodium (mmol/L)	23.8127	2	142.485	142.406	142.563
Sodium (mmol/L)	24.0134	2	142.482	142.405	142.558
Sodium (mmol/L)	24.214	2	142.479	142.404	142.554
Sodium (mmol/L)	24.4147	2	142.476	142.403	142.549
Sodium (mmol/L)	24.6154	2	142.473	142.402	142.544
Sodium (mmol/L)	24.8161	2	142.47	142.4	142.539
Sodium (mmol/L)	25.0167	2	142.467	142.399	142.535
Sodium (mmol/L)	25.2174	2	142.464	142.397	142.53
Sodium (mmol/L)	25.4181	2	142.461	142.396	142.526
Sodium (mmol/L)	25.6187	2	142.458	142.394	142.522
Sodium (mmol/L)	25.8194	2	142.455	142.392	142.517
Sodium (mmol/L)	26.0201	2	142.452	142.39	142.513
Sodium (mmol/L)	26.2207	2	142.449	142.388	142.509
Sodium (mmol/L)	26.4214	2	142.445	142.386	142.505
Sodium (mmol/L)	26.6221	2	142.442	142.384	142.501
Sodium (mmol/L)	26.8227	2	142.439	142.382	142.496
Sodium (mmol/L)	27.0234	2	142.436	142.38	142.492
Sodium (mmol/L)	27.2241	2	142.433	142.378	142.488
Sodium (mmol/L)	27.4247	2	142.43	142.375	142.484
Sodium (mmol/L)	27.6254	2	142.427	142.373	142.481
Sodium (mmol/L)	27.8261	2	142.424	142.37	142.477
Sodium (mmol/L)	28.0268	2	142.42	142.368	142.473
Sodium (mmol/L)	28.2274	2	142.417	142.365	142.469
Sodium (mmol/L)	28.4281	2	142.414	142.363	142.465
Sodium (mmol/L)	28.6288	2	142.411	142.36	142.462
Sodium (mmol/L)	28.8294	2	142.408	142.358	142.458
Sodium (mmol/L)	29.0301	2	142.405	142.355	142.454
Sodium (mmol/L)	29.2308	2	142.401	142.352	142.451
Sodium (mmol/L)	29.4314	2	142.398	142.349	142.447
Sodium (mmol/L)	29.6321	2	142.395	142.347	142.444
Sodium (mmol/L)	29.8328	2	142.392	142.344	142.44
Sodium (mmol/L)	30.0334	2	142.389	142.341	142.437
Sodium (mmol/L)	30.2341	2	142.386	142.338	142.433
Sodium (mmol/L)	30.4348	2	142.382	142.335	142.43
Sodium (mmol/L)	30.6355	2	142.379	142.332	142.426
Sodium (mmol/L)	30.8361	2	142.376	142.329	142.423
Sodium (mmol/L)	31.0368	2	142.373	142.326	142.42
Sodium (mmol/L)	31.2375	2	142.37	142.323	142.416
Sodium (mmol/L)	31.4381	2	142.367	142.321	142.413
Sodium (mmol/L)	31.6388	2	142.364	142.318	142.41
Sodium (mmol/L)	31.8395	2	142.361	142.315	142.407
Sodium (mmol/L)	32.0401	2	142.358	142.312	142.403
Sodium (mmol/L)	32.2408	2	142.355	142.309	142.4
Sodium (mmol/L)	32.4415	2	142.351	142.306	142.397
Sodium (mmol/L)	32.6421	2	142.348	142.303	142.394
Sodium (mmol/L)	32.8428	2	142.345	142.3	142.39
Sodium (mmol/L)	33.0435	2	142.342	142.298	142.387
Sodium (mmol/L)	33.2441	2	142.339	142.295	142.384
Sodium (mmol/L)	33.4448	2	142.336	142.292	142.381
Sodium (mmol/L)	33.6455	2	142.333	142.289	142.378
Sodium (mmol/L)	33.8462	2	142.33	142.287	142.374
Sodium (mmol/L)	34.0468	2	142.328	142.284	142.371
Sodium (mmol/L)	34.2475	2	142.325	142.281	142.368
Sodium (mmol/L)	34.4482	2	142.322	142.279	142.365
Sodium (mmol/L)	34.6488	2	142.319	142.276	142.362
Sodium (mmol/L)	34.8495	2	142.316	142.273	142.359
Sodium (mmol/L)	35.0502	2	142.313	142.271	142.355
Sodium (mmol/L)	35.2508	2	142.31	142.268	142.352
Sodium (mmol/L)	35.4515	2	142.307	142.266	142.349
Sodium (mmol/L)	35.6522	2	142.305	142.263	142.346
Sodium (mmol/L)	35.8528	2	142.302	142.26	142.343
Sodium (mmol/L)	36.0535	2	142.299	142.258	142.34
Sodium (mmol/L)	36.2542	2	142.296	142.255	142.337
Sodium (mmol/L)	36.4548	2	142.293	142.253	142.334
Sodium (mmol/L)	36.6555	2	142.291	142.25	142.331
Sodium (mmol/L)	36.8562	2	142.288	142.248	142.328
Sodium (mmol/L)	37.0569	2	142.285	142.245	142.325
Sodium (mmol/L)	37.2575	2	142.282	142.243	142.322
Sodium (mmol/L)	37.4582	2	142.28	142.24	142.32
Sodium (mmol/L)	37.6589	2	142.277	142.238	142.317
Sodium (mmol/L)	37.8595	2	142.274	142.235	142.314
Sodium (mmol/L)	38.0602	2	142.272	142.233	142.311
Sodium (mmol/L)	38.2609	2	142.269	142.23	142.308
Sodium (mmol/L)	38.4615	2	142.267	142.228	142.305
Sodium (mmol/L)	38.6622	2	142.264	142.225	142.303
Sodium (mmol/L)	38.8629	2	142.261	142.223	142.3
Sodium (mmol/L)	39.0635	2	142.259	142.22	142.297
Sodium (mmol/L)	39.2642	2	142.256	142.218	142.295
Sodium (mmol/L)	39.4649	2	142.254	142.216	142.292
Sodium (mmol/L)	39.6656	2	142.251	142.213	142.289
Sodium (mmol/L)	39.8662	2	142.249	142.211	142.287
Sodium (mmol/L)	40.0669	2	142.246	142.209	142.284
Sodium (mmol/L)	40.2676	2	142.244	142.207	142.281
Sodium (mmol/L)	40.4682	2	142.242	142.204	142.279
Sodium (mmol/L)	40.6689	2	142.239	142.202	142.276
Sodium (mmol/L)	40.8696	2	142.237	142.2	142.274
Sodium (mmol/L)	41.0702	2	142.235	142.198	142.271
Sodium (mmol/L)	41.2709	2	142.233	142.196	142.269
Sodium (mmol/L)	41.4716	2	142.23	142.194	142.267
Sodium (mmol/L)	41.6722	2	142.228	142.192	142.264
Sodium (mmol/L)	41.8729	2	142.226	142.19	142.262
Sodium (mmol/L)	42.0736	2	142.224	142.188	142.26
Sodium (mmol/L)	42.2742	2	142.222	142.186	142.258
Sodium (mmol/L)	42.4749	2	142.22	142.184	142.256
Sodium (mmol/L)	42.6756	2	142.218	142.183	142.254
Sodium (mmol/L)	42.8763	2	142.216	142.181	142.252
Sodium (mmol/L)	43.0769	2	142.214	142.179	142.25
Sodium (mmol/L)	43.2776	2	142.213	142.177	142.248
Sodium (mmol/L)	43.4783	2	142.211	142.176	142.246
Sodium (mmol/L)	43.6789	2	142.209	142.174	142.245
Sodium (mmol/L)	43.8796	2	142.208	142.173	142.243
Sodium (mmol/L)	44.0803	2	142.206	142.171	142.241
Sodium (mmol/L)	44.2809	2	142.205	142.17	142.24
Sodium (mmol/L)	44.4816	2	142.203	142.168	142.239
Sodium (mmol/L)	44.6823	2	142.202	142.167	142.237
Sodium (mmol/L)	44.8829	2	142.201	142.166	142.236
Sodium (mmol/L)	45.0836	2	142.2	142.165	142.235
Sodium (mmol/L)	45.2843	2	142.199	142.164	142.234
Sodium (mmol/L)	45.4849	2	142.198	142.163	142.233
Sodium (mmol/L)	45.6856	2	142.197	142.162	142.232
Sodium (mmol/L)	45.8863	2	142.196	142.161	142.231
Sodium (mmol/L)	46.087	2	142.195	142.16	142.23
Sodium (mmol/L)	46.2876	2	142.194	142.159	142.23
Sodium (mmol/L)	46.4883	2	142.194	142.158	142.229
Sodium (mmol/L)	46.689	2	142.193	142.158	142.229
Sodium (mmol/L)	46.8896	2	142.193	142.157	142.228
Sodium (mmol/L)	47.0903	2	142.192	142.157	142.228
Sodium (mmol/L)	47.291	2	142.192	142.156	142.228
Sodium (mmol/L)	47.4916	2	142.192	142.156	142.228
Sodium (mmol/L)	47.6923	2	142.192	142.156	142.228
Sodium (mmol/L)	47.893	2	142.192	142.155	142.228
Sodium (mmol/L)	48.0936	2	142.192	142.155	142.228
Sodium (mmol/L)	48.2943	2	142.192	142.155	142.228
Sodium (mmol/L)	48.495	2	142.192	142.155	142.229
Sodium (mmol/L)	48.6957	2	142.192	142.155	142.229
Sodium (mmol/L)	48.8963	2	142.192	142.155	142.23
Sodium (mmol/L)	49.097	2	142.193	142.155	142.23
Sodium (mmol/L)	49.2977	2	142.193	142.155	142.231
Sodium (mmol/L)	49.4983	2	142.193	142.155	142.232
Sodium (mmol/L)	49.699	2	142.194	142.155	142.232
Sodium (mmol/L)	49.8997	2	142.195	142.156	142.233
Sodium (mmol/L)	50.1003	2	142.195	142.156	142.234
Sodium (mmol/L)	50.301	2	142.196	142.156	142.235
Sodium (mmol/L)	50.5017	2	142.196	142.156	142.236
Sodium (mmol/L)	50.7023	2	142.197	142.157	142.237
Sodium (mmol/L)	50.903	2	142.198	142.157	142.239
Sodium (mmol/L)	51.1037	2	142.199	142.157	142.24
Sodium (mmol/L)	51.3043	2	142.199	142.158	142.241
Sodium (mmol/L)	51.505	2	142.2	142.158	142.242
Sodium (mmol/L)	51.7057	2	142.201	142.159	142.243
Sodium (mmol/L)	51.9064	2	142.202	142.159	142.245
Sodium (mmol/L)	52.107	2	142.203	142.159	142.246
Sodium (mmol/L)	52.3077	2	142.203	142.16	142.247
Sodium (mmol/L)	52.5084	2	142.204	142.16	142.248
Sodium (mmol/L)	52.709	2	142.205	142.161	142.25
Sodium (mmol/L)	52.9097	2	142.206	142.161	142.251
Sodium (mmol/L)	53.1104	2	142.207	142.161	142.252
Sodium (mmol/L)	53.311	2	142.207	142.162	142.253
Sodium (mmol/L)	53.5117	2	142.208	142.162	142.254
Sodium (mmol/L)	53.7124	2	142.209	142.163	142.255
Sodium (mmol/L)	53.913	2	142.21	142.163	142.256
Sodium (mmol/L)	54.1137	2	142.21	142.163	142.257
Sodium (mmol/L)	54.3144	2	142.211	142.163	142.258
Sodium (mmol/L)	54.5151	2	142.211	142.164	142.259
Sodium (mmol/L)	54.7157	2	142.212	142.164	142.26
Sodium (mmol/L)	54.9164	2	142.212	142.164	142.26
Sodium (mmol/L)	55.1171	2	142.213	142.164	142.261
Sodium (mmol/L)	55.3177	2	142.213	142.164	142.262
Sodium (mmol/L)	55.5184	2	142.213	142.164	142.262
Sodium (mmol/L)	55.7191	2	142.213	142.164	142.263
Sodium (mmol/L)	55.9197	2	142.213	142.164	142.263
Sodium (mmol/L)	56.1204	2	142.213	142.163	142.263
Sodium (mmol/L)	56.3211	2	142.213	142.163	142.263
Sodium (mmol/L)	56.5217	2	142.213	142.163	142.264
Sodium (mmol/L)	56.7224	2	142.213	142.162	142.264
Sodium (mmol/L)	56.9231	2	142.213	142.162	142.263
Sodium (mmol/L)	57.1237	2	142.212	142.161	142.263
Sodium (mmol/L)	57.3244	2	142.212	142.16	142.263
Sodium (mmol/L)	57.5251	2	142.211	142.159	142.263
Sodium (mmol/L)	57.7258	2	142.21	142.159	142.262
Sodium (mmol/L)	57.9264	2	142.21	142.158	142.262
Sodium (mmol/L)	58.1271	2	142.209	142.157	142.261
Sodium (mmol/L)	58.3278	2	142.208	142.156	142.26
Sodium (mmol/L)	58.5284	2	142.207	142.154	142.259
Sodium (mmol/L)	58.7291	2	142.206	142.153	142.259
Sodium (mmol/L)	58.9298	2	142.205	142.152	142.258
Sodium (mmol/L)	59.1304	2	142.203	142.15	142.256
Sodium (mmol/L)	59.3311	2	142.202	142.149	142.255
Sodium (mmol/L)	59.5318	2	142.2	142.147	142.254
Sodium (mmol/L)	59.7324	2	142.199	142.145	142.252
Sodium (mmol/L)	59.9331	2	142.197	142.144	142.251
Sodium (mmol/L)	60.1338	2	142.196	142.142	142.249
Sodium (mmol/L)	60.3344	2	142.194	142.14	142.248
Sodium (mmol/L)	60.5351	2	142.192	142.138	142.246
Sodium (mmol/L)	60.7358	2	142.19	142.136	142.244
Sodium (mmol/L)	60.9365	2	142.188	142.134	142.242
Sodium (mmol/L)	61.1371	2	142.186	142.132	142.24
Sodium (mmol/L)	61.3378	2	142.184	142.13	142.238
Sodium (mmol/L)	61.5385	2	142.182	142.127	142.236
Sodium (mmol/L)	61.7391	2	142.18	142.125	142.234
Sodium (mmol/L)	61.9398	2	142.177	142.122	142.232
Sodium (mmol/L)	62.1405	2	142.175	142.12	142.23
Sodium (mmol/L)	62.3411	2	142.173	142.117	142.228
Sodium (mmol/L)	62.5418	2	142.17	142.115	142.226
Sodium (mmol/L)	62.7425	2	142.168	142.112	142.223
Sodium (mmol/L)	62.9431	2	142.165	142.109	142.221
Sodium (mmol/L)	63.1438	2	142.163	142.107	142.219
Sodium (mmol/L)	63.3445	2	142.16	142.104	142.216
Sodium (mmol/L)	63.5452	2	142.157	142.101	142.214
Sodium (mmol/L)	63.7458	2	142.155	142.098	142.212
Sodium (mmol/L)	63.9465	2	142.152	142.095	142.209
Sodium (mmol/L)	64.1472	2	142.149	142.092	142.207
Sodium (mmol/L)	64.3478	2	142.147	142.089	142.204
Sodium (mmol/L)	64.5485	2	142.144	142.086	142.202
Sodium (mmol/L)	64.7492	2	142.141	142.083	142.2
Sodium (mmol/L)	64.9498	2	142.138	142.079	142.197
Sodium (mmol/L)	65.1505	2	142.136	142.076	142.195
Sodium (mmol/L)	65.3512	2	142.133	142.073	142.193
Sodium (mmol/L)	65.5518	2	142.13	142.07	142.19
Sodium (mmol/L)	65.7525	2	142.127	142.067	142.188
Sodium (mmol/L)	65.9532	2	142.125	142.063	142.186
Sodium (mmol/L)	66.1538	2	142.122	142.06	142.183
Sodium (mmol/L)	66.3545	2	142.119	142.057	142.181
Sodium (mmol/L)	66.5552	2	142.116	142.053	142.179
Sodium (mmol/L)	66.7559	2	142.113	142.05	142.177
Sodium (mmol/L)	66.9565	2	142.111	142.047	142.175
Sodium (mmol/L)	67.1572	2	142.108	142.043	142.172
Sodium (mmol/L)	67.3579	2	142.105	142.04	142.17
Sodium (mmol/L)	67.5585	2	142.102	142.037	142.168
Sodium (mmol/L)	67.7592	2	142.1	142.033	142.166
Sodium (mmol/L)	67.9599	2	142.097	142.03	142.164
Sodium (mmol/L)	68.1605	2	142.094	142.026	142.162
Sodium (mmol/L)	68.3612	2	142.092	142.023	142.16
Sodium (mmol/L)	68.5619	2	142.089	142.019	142.159
Sodium (mmol/L)	68.7625	2	142.086	142.016	142.157
Sodium (mmol/L)	68.9632	2	142.084	142.012	142.155
Sodium (mmol/L)	69.1639	2	142.081	142.008	142.153
Sodium (mmol/L)	69.3645	2	142.078	142.005	142.152
Sodium (mmol/L)	69.5652	2	142.076	142.001	142.15
Sodium (mmol/L)	69.7659	2	142.073	141.997	142.149
Sodium (mmol/L)	69.9666	2	142.07	141.993	142.147
Sodium (mmol/L)	70.1672	2	142.068	141.99	142.146
Sodium (mmol/L)	70.3679	2	142.065	141.986	142.145
Sodium (mmol/L)	70.5686	2	142.063	141.982	142.143
Sodium (mmol/L)	70.7692	2	142.06	141.978	142.142
Sodium (mmol/L)	70.9699	2	142.057	141.974	142.141
Sodium (mmol/L)	71.1706	2	142.055	141.97	142.14
Sodium (mmol/L)	71.3712	2	142.052	141.966	142.139
Sodium (mmol/L)	71.5719	2	142.05	141.961	142.138
Sodium (mmol/L)	71.7726	2	142.047	141.957	142.137
Sodium (mmol/L)	71.9732	2	142.044	141.953	142.136
Sodium (mmol/L)	72.1739	2	142.042	141.948	142.135
Sodium (mmol/L)	72.3746	2	142.039	141.944	142.134
Sodium (mmol/L)	72.5753	2	142.037	141.94	142.134
Sodium (mmol/L)	72.7759	2	142.034	141.935	142.133
Sodium (mmol/L)	72.9766	2	142.031	141.93	142.132
Sodium (mmol/L)	73.1773	2	142.029	141.926	142.132
Sodium (mmol/L)	73.3779	2	142.026	141.921	142.131
Sodium (mmol/L)	73.5786	2	142.024	141.916	142.131
Sodium (mmol/L)	73.7793	2	142.021	141.911	142.131
Sodium (mmol/L)	73.9799	2	142.018	141.906	142.13
Sodium (mmol/L)	74.1806	2	142.016	141.901	142.13
Sodium (mmol/L)	74.3813	2	142.013	141.896	142.13
Sodium (mmol/L)	74.5819	2	142.01	141.891	142.13
Sodium (mmol/L)	74.7826	2	142.008	141.886	142.13
Sodium (mmol/L)	74.9833	2	142.005	141.88	142.13
Sodium (mmol/L)	75.1839	2	142.002	141.875	142.13
Sodium (mmol/L)	75.3846	2	142	141.87	142.13
Sodium (mmol/L)	75.5853	2	141.997	141.864	142.13
Sodium (mmol/L)	75.786	2	141.994	141.858	142.13
Sodium (mmol/L)	75.9866	2	141.992	141.852	142.131
Sodium (mmol/L)	76.1873	2	141.989	141.847	142.131
Sodium (mmol/L)	76.388	2	141.986	141.841	142.131
Sodium (mmol/L)	76.5886	2	141.983	141.835	142.132
Sodium (mmol/L)	76.7893	2	141.981	141.829	142.133
Sodium (mmol/L)	76.99	2	141.978	141.822	142.133
Sodium (mmol/L)	77.1906	2	141.975	141.816	142.134
Sodium (mmol/L)	77.3913	2	141.972	141.81	142.135
Sodium (mmol/L)	77.592	2	141.97	141.804	142.136
Sodium (mmol/L)	77.7926	2	141.967	141.797	142.137
Sodium (mmol/L)	77.9933	2	141.964	141.791	142.138
Sodium (mmol/L)	78.194	2	141.961	141.784	142.139
Sodium (mmol/L)	78.3946	2	141.959	141.778	142.14
Sodium (mmol/L)	78.5953	2	141.956	141.771	142.141
Sodium (mmol/L)	78.796	2	141.953	141.764	142.142
Sodium (mmol/L)	78.9967	2	141.95	141.757	142.143
Sodium (mmol/L)	79.1973	2	141.947	141.751	142.144
Sodium (mmol/L)	79.398	2	141.945	141.744	142.145
Sodium (mmol/L)	79.5987	2	141.942	141.737	142.147
Sodium (mmol/L)	79.7993	2	141.939	141.73	142.148
Sodium (mmol/L)	80	2	141.936	141.723	142.149
Calcium (mmol/L)	20	1	2.2643	2.25791	2.27069
Calcium (mmol/L)	20.2007	1	2.26422	2.25812	2.27033
Calcium (mmol/L)	20.4013	1	2.26415	2.25832	2.26997
Calcium (mmol/L)	20.602	1	2.26406	2.25852	2.26961
Calcium (mmol/L)	20.8027	1	2.26398	2.2587	2.26926
Calcium (mmol/L)	21.0033	1	2.26389	2.25887	2.26891
Calcium (mmol/L)	21.204	1	2.2638	2.25903	2.26857
Calcium (mmol/L)	21.4047	1	2.2637	2.25917	2.26824
Calcium (mmol/L)	21.6054	1	2.2636	2.25929	2.26791
Calcium (mmol/L)	21.806	1	2.26349	2.25939	2.26758
Calcium (mmol/L)	22.0067	1	2.26337	2.25947	2.26727
Calcium (mmol/L)	22.2074	1	2.26324	2.25952	2.26695
Calcium (mmol/L)	22.408	1	2.26309	2.25954	2.26665
Calcium (mmol/L)	22.6087	1	2.26294	2.25953	2.26635
Calcium (mmol/L)	22.8094	1	2.26277	2.25948	2.26605
Calcium (mmol/L)	23.01	1	2.26258	2.25941	2.26576
Calcium (mmol/L)	23.2107	1	2.26238	2.25929	2.26547
Calcium (mmol/L)	23.4114	1	2.26216	2.25915	2.26518
Calcium (mmol/L)	23.612	1	2.26193	2.25897	2.26489
Calcium (mmol/L)	23.8127	1	2.26168	2.25876	2.2646
Calcium (mmol/L)	24.0134	1	2.26141	2.25851	2.26431
Calcium (mmol/L)	24.214	1	2.26112	2.25824	2.264
Calcium (mmol/L)	24.4147	1	2.26082	2.25795	2.26369
Calcium (mmol/L)	24.6154	1	2.26049	2.25762	2.26336
Calcium (mmol/L)	24.8161	1	2.26015	2.25728	2.26302
Calcium (mmol/L)	25.0167	1	2.25979	2.25692	2.26266
Calcium (mmol/L)	25.2174	1	2.25941	2.25654	2.26228
Calcium (mmol/L)	25.4181	1	2.25901	2.25614	2.26189
Calcium (mmol/L)	25.6187	1	2.2586	2.25573	2.26147
Calcium (mmol/L)	25.8194	1	2.25817	2.25531	2.26104
Calcium (mmol/L)	26.0201	1	2.25773	2.25487	2.26059
Calcium (mmol/L)	26.2207	1	2.25728	2.25443	2.26013
Calcium (mmol/L)	26.4214	1	2.25681	2.25398	2.25964
Calcium (mmol/L)	26.6221	1	2.25634	2.25353	2.25914
Calcium (mmol/L)	26.8227	1	2.25585	2.25307	2.25863
Calcium (mmol/L)	27.0234	1	2.25536	2.25261	2.25811
Calcium (mmol/L)	27.2241	1	2.25486	2.25214	2.25758
Calcium (mmol/L)	27.4247	1	2.25436	2.25168	2.25704
Calcium (mmol/L)	27.6254	1	2.25385	2.25121	2.2565
Calcium (mmol/L)	27.8261	1	2.25335	2.25074	2.25595
Calcium (mmol/L)	28.0268	1	2.25285	2.25028	2.25541
Calcium (mmol/L)	28.2274	1	2.25235	2.24982	2.25487
Calcium (mmol/L)	28.4281	1	2.25185	2.24936	2.25434
Calcium (mmol/L)	28.6288	1	2.25136	2.24891	2.25382
Calcium (mmol/L)	28.8294	1	2.25089	2.24846	2.25331
Calcium (mmol/L)	29.0301	1	2.25042	2.24802	2.25281
Calcium (mmol/L)	29.2308	1	2.24996	2.24759	2.25234
Calcium (mmol/L)	29.4314	1	2.24952	2.24716	2.25188
Calcium (mmol/L)	29.6321	1	2.24909	2.24675	2.25144
Calcium (mmol/L)	29.8328	1	2.24868	2.24635	2.25102
Calcium (mmol/L)	30.0334	1	2.24829	2.24596	2.25062
Calcium (mmol/L)	30.2341	1	2.24792	2.24559	2.25025
Calcium (mmol/L)	30.4348	1	2.24757	2.24523	2.2499
Calcium (mmol/L)	30.6355	1	2.24724	2.24489	2.24958
Calcium (mmol/L)	30.8361	1	2.24693	2.24457	2.24928
Calcium (mmol/L)	31.0368	1	2.24664	2.24427	2.249
Calcium (mmol/L)	31.2375	1	2.24637	2.244	2.24875
Calcium (mmol/L)	31.4381	1	2.24613	2.24374	2.24852
Calcium (mmol/L)	31.6388	1	2.24591	2.24351	2.24831
Calcium (mmol/L)	31.8395	1	2.24571	2.24331	2.24812
Calcium (mmol/L)	32.0401	1	2.24554	2.24312	2.24795
Calcium (mmol/L)	32.2408	1	2.24539	2.24297	2.24781
Calcium (mmol/L)	32.4415	1	2.24526	2.24283	2.24768
Calcium (mmol/L)	32.6421	1	2.24515	2.24273	2.24757
Calcium (mmol/L)	32.8428	1	2.24506	2.24264	2.24747
Calcium (mmol/L)	33.0435	1	2.24498	2.24258	2.24739
Calcium (mmol/L)	33.2441	1	2.24493	2.24253	2.24732
Calcium (mmol/L)	33.4448	1	2.24489	2.24251	2.24727
Calcium (mmol/L)	33.6455	1	2.24487	2.2425	2.24723
Calcium (mmol/L)	33.8462	1	2.24486	2.24252	2.24719
Calcium (mmol/L)	34.0468	1	2.24486	2.24254	2.24717
Calcium (mmol/L)	34.2475	1	2.24487	2.24258	2.24715
Calcium (mmol/L)	34.4482	1	2.24488	2.24262	2.24714
Calcium (mmol/L)	34.6488	1	2.24491	2.24268	2.24714
Calcium (mmol/L)	34.8495	1	2.24494	2.24274	2.24714
Calcium (mmol/L)	35.0502	1	2.24497	2.2428	2.24714
Calcium (mmol/L)	35.2508	1	2.245	2.24286	2.24714
Calcium (mmol/L)	35.4515	1	2.24503	2.24292	2.24714
Calcium (mmol/L)	35.6522	1	2.24506	2.24298	2.24714
Calcium (mmol/L)	35.8528	1	2.24508	2.24303	2.24714
Calcium (mmol/L)	36.0535	1	2.2451	2.24307	2.24713
Calcium (mmol/L)	36.2542	1	2.24511	2.2431	2.24712
Calcium (mmol/L)	36.4548	1	2.24511	2.24312	2.2471
Calcium (mmol/L)	36.6555	1	2.24511	2.24313	2.24708
Calcium (mmol/L)	36.8562	1	2.24509	2.24312	2.24705
Calcium (mmol/L)	37.0569	1	2.24505	2.2431	2.247
Calcium (mmol/L)	37.2575	1	2.24501	2.24307	2.24695
Calcium (mmol/L)	37.4582	1	2.24495	2.24301	2.24688
Calcium (mmol/L)	37.6589	1	2.24488	2.24294	2.24681
Calcium (mmol/L)	37.8595	1	2.24479	2.24286	2.24672
Calcium (mmol/L)	38.0602	1	2.24469	2.24276	2.24661
Calcium (mmol/L)	38.2609	1	2.24457	2.24265	2.24649
Calcium (mmol/L)	38.4615	1	2.24444	2.24252	2.24636
Calcium (mmol/L)	38.6622	1	2.2443	2.24238	2.24621
Calcium (mmol/L)	38.8629	1	2.24414	2.24223	2.24605
Calcium (mmol/L)	39.0635	1	2.24397	2.24206	2.24588
Calcium (mmol/L)	39.2642	1	2.24379	2.24189	2.2457
Calcium (mmol/L)	39.4649	1	2.24361	2.24171	2.2455
Calcium (mmol/L)	39.6656	1	2.24341	2.24152	2.2453
Calcium (mmol/L)	39.8662	1	2.24321	2.24133	2.24509
Calcium (mmol/L)	40.0669	1	2.24301	2.24114	2.24487
Calcium (mmol/L)	40.2676	1	2.2428	2.24095	2.24465
Calcium (mmol/L)	40.4682	1	2.2426	2.24076	2.24443
Calcium (mmol/L)	40.6689	1	2.2424	2.24057	2.24422
Calcium (mmol/L)	40.8696	1	2.2422	2.24039	2.24401
Calcium (mmol/L)	41.0702	1	2.24201	2.24022	2.24381
Calcium (mmol/L)	41.2709	1	2.24184	2.24006	2.24362
Calcium (mmol/L)	41.4716	1	2.24168	2.23991	2.24344
Calcium (mmol/L)	41.6722	1	2.24153	2.23978	2.24329
Calcium (mmol/L)	41.8729	1	2.24141	2.23967	2.24315
Calcium (mmol/L)	42.0736	1	2.24131	2.23958	2.24304
Calcium (mmol/L)	42.2742	1	2.24124	2.23952	2.24296
Calcium (mmol/L)	42.4749	1	2.2412	2.23948	2.24291
Calcium (mmol/L)	42.6756	1	2.24118	2.23947	2.2429
Calcium (mmol/L)	42.8763	1	2.24121	2.2395	2.24292
Calcium (mmol/L)	43.0769	1	2.24127	2.23956	2.24298
Calcium (mmol/L)	43.2776	1	2.24137	2.23966	2.24309
Calcium (mmol/L)	43.4783	1	2.24152	2.23981	2.24324
Calcium (mmol/L)	43.6789	1	2.24171	2.23999	2.24343
Calcium (mmol/L)	43.8796	1	2.24195	2.24023	2.24368
Calcium (mmol/L)	44.0803	1	2.24225	2.24052	2.24398
Calcium (mmol/L)	44.2809	1	2.24259	2.24086	2.24432
Calcium (mmol/L)	44.4816	1	2.24299	2.24125	2.24473
Calcium (mmol/L)	44.6823	1	2.24344	2.2417	2.24519
Calcium (mmol/L)	44.8829	1	2.24395	2.24221	2.2457
Calcium (mmol/L)	45.0836	1	2.24452	2.24277	2.24627
Calcium (mmol/L)	45.2843	1	2.24515	2.2434	2.2469
Calcium (mmol/L)	45.4849	1	2.24584	2.24409	2.24758
Calcium (mmol/L)	45.6856	1	2.24658	2.24484	2.24833
Calcium (mmol/L)	45.8863	1	2.24739	2.24565	2.24913
Calcium (mmol/L)	46.087	1	2.24825	2.24652	2.24999
Calcium (mmol/L)	46.2876	1	2.24918	2.24745	2.2509
Calcium (mmol/L)	46.4883	1	2.25016	2.24844	2.25188
Calcium (mmol/L)	46.689	1	2.2512	2.24949	2.25291
Calcium (mmol/L)	46.8896	1	2.25229	2.25059	2.25399
Calcium (mmol/L)	47.0903	1	2.25343	2.25174	2.25513
Calcium (mmol/L)	47.291	1	2.25463	2.25295	2.25632
Calcium (mmol/L)	47.4916	1	2.25588	2.2542	2.25756
Calcium (mmol/L)	47.6923	1	2.25717	2.25549	2.25884
Calcium (mmol/L)	47.893	1	2.2585	2.25683	2.26018
Calcium (mmol/L)	48.0936	1	2.25988	2.2582	2.26156
Calcium (mmol/L)	48.2943	1	2.2613	2.25961	2.26298
Calcium (mmol/L)	48.495	1	2.26275	2.26105	2.26444
Calcium (mmol/L)	48.6957	1	2.26423	2.26252	2.26593
Calcium (mmol/L)	48.8963	1	2.26573	2.26401	2.26746
Calcium (mmol/L)	49.097	1	2.26726	2.26551	2.26901
Calcium (mmol/L)	49.2977	1	2.26881	2.26704	2.27059
Calcium (mmol/L)	49.4983	1	2.27038	2.26857	2.27218
Calcium (mmol/L)	49.699	1	2.27195	2.27011	2.27379
Calcium (mmol/L)	49.8997	1	2.27354	2.27166	2.27541
Calcium (mmol/L)	50.1003	1	2.27512	2.27321	2.27704
Calcium (mmol/L)	50.301	1	2.27671	2.27475	2.27867
Calcium (mmol/L)	50.5017	1	2.27829	2.27629	2.28029
Calcium (mmol/L)	50.7023	1	2.27986	2.27782	2.2819
Calcium (mmol/L)	50.903	1	2.28142	2.27934	2.28351
Calcium (mmol/L)	51.1037	1	2.28296	2.28084	2.28509
Calcium (mmol/L)	51.3043	1	2.28448	2.28232	2.28665
Calcium (mmol/L)	51.505	1	2.28598	2.28378	2.28819
Calcium (mmol/L)	51.7057	1	2.28745	2.28521	2.28969
Calcium (mmol/L)	51.9064	1	2.28889	2.28661	2.29117
Calcium (mmol/L)	52.107	1	2.29029	2.28798	2.2926
Calcium (mmol/L)	52.3077	1	2.29165	2.28931	2.294
Calcium (mmol/L)	52.5084	1	2.29298	2.29061	2.29535
Calcium (mmol/L)	52.709	1	2.29426	2.29186	2.29666
Calcium (mmol/L)	52.9097	1	2.2955	2.29308	2.29792
Calcium (mmol/L)	53.1104	1	2.29669	2.29424	2.29913
Calcium (mmol/L)	53.311	1	2.29783	2.29537	2.3003
Calcium (mmol/L)	53.5117	1	2.29892	2.29644	2.3014
Calcium (mmol/L)	53.7124	1	2.29996	2.29746	2.30246
Calcium (mmol/L)	53.913	1	2.30095	2.29843	2.30346
Calcium (mmol/L)	54.1137	1	2.30188	2.29935	2.30441
Calcium (mmol/L)	54.3144	1	2.30276	2.30021	2.30531
Calcium (mmol/L)	54.5151	1	2.30358	2.30102	2.30615
Calcium (mmol/L)	54.7157	1	2.30436	2.30178	2.30693
Calcium (mmol/L)	54.9164	1	2.30507	2.30248	2.30767
Calcium (mmol/L)	55.1171	1	2.30574	2.30313	2.30835
Calcium (mmol/L)	55.3177	1	2.30635	2.30372	2.30898
Calcium (mmol/L)	55.5184	1	2.30691	2.30427	2.30956
Calcium (mmol/L)	55.7191	1	2.30742	2.30476	2.31009
Calcium (mmol/L)	55.9197	1	2.30789	2.3052	2.31057
Calcium (mmol/L)	56.1204	1	2.3083	2.3056	2.31101
Calcium (mmol/L)	56.3211	1	2.30868	2.30595	2.3114
Calcium (mmol/L)	56.5217	1	2.309	2.30626	2.31175
Calcium (mmol/L)	56.7224	1	2.30929	2.30652	2.31206
Calcium (mmol/L)	56.9231	1	2.30954	2.30675	2.31233
Calcium (mmol/L)	57.1237	1	2.30976	2.30695	2.31256
Calcium (mmol/L)	57.3244	1	2.30994	2.30711	2.31276
Calcium (mmol/L)	57.5251	1	2.31008	2.30724	2.31293
Calcium (mmol/L)	57.7258	1	2.31021	2.30734	2.31307
Calcium (mmol/L)	57.9264	1	2.3103	2.30742	2.31318
Calcium (mmol/L)	58.1271	1	2.31037	2.30748	2.31326
Calcium (mmol/L)	58.3278	1	2.31043	2.30753	2.31332
Calcium (mmol/L)	58.5284	1	2.31046	2.30755	2.31336
Calcium (mmol/L)	58.7291	1	2.31048	2.30757	2.31339
Calcium (mmol/L)	58.9298	1	2.31049	2.30758	2.3134
Calcium (mmol/L)	59.1304	1	2.31048	2.30757	2.31339
Calcium (mmol/L)	59.3311	1	2.31047	2.30757	2.31338
Calcium (mmol/L)	59.5318	1	2.31046	2.30756	2.31336
Calcium (mmol/L)	59.7324	1	2.31044	2.30754	2.31334
Calcium (mmol/L)	59.9331	1	2.31042	2.30753	2.31331
Calcium (mmol/L)	60.1338	1	2.3104	2.30752	2.31329
Calcium (mmol/L)	60.3344	1	2.31039	2.30752	2.31326
Calcium (mmol/L)	60.5351	1	2.31038	2.30751	2.31324
Calcium (mmol/L)	60.7358	1	2.31037	2.30752	2.31323
Calcium (mmol/L)	60.9365	1	2.31038	2.30752	2.31323
Calcium (mmol/L)	61.1371	1	2.31039	2.30754	2.31324
Calcium (mmol/L)	61.3378	1	2.31041	2.30756	2.31326
Calcium (mmol/L)	61.5385	1	2.31044	2.30759	2.3133
Calcium (mmol/L)	61.7391	1	2.31049	2.30762	2.31335
Calcium (mmol/L)	61.9398	1	2.31054	2.30767	2.31342
Calcium (mmol/L)	62.1405	1	2.31061	2.30772	2.3135
Calcium (mmol/L)	62.3411	1	2.31069	2.30778	2.3136
Calcium (mmol/L)	62.5418	1	2.31078	2.30785	2.31371
Calcium (mmol/L)	62.7425	1	2.31088	2.30792	2.31385
Calcium (mmol/L)	62.9431	1	2.311	2.30801	2.31399
Calcium (mmol/L)	63.1438	1	2.31113	2.3081	2.31415
Calcium (mmol/L)	63.3445	1	2.31126	2.3082	2.31433
Calcium (mmol/L)	63.5452	1	2.31141	2.30831	2.31451
Calcium (mmol/L)	63.7458	1	2.31157	2.30843	2.31471
Calcium (mmol/L)	63.9465	1	2.31173	2.30855	2.31491
Calcium (mmol/L)	64.1472	1	2.31191	2.30869	2.31513
Calcium (mmol/L)	64.3478	1	2.31209	2.30883	2.31535
Calcium (mmol/L)	64.5485	1	2.31227	2.30898	2.31557
Calcium (mmol/L)	64.7492	1	2.31246	2.30913	2.31579
Calcium (mmol/L)	64.9498	1	2.31265	2.30929	2.31602
Calcium (mmol/L)	65.1505	1	2.31285	2.30945	2.31625
Calcium (mmol/L)	65.3512	1	2.31304	2.30962	2.31647
Calcium (mmol/L)	65.5518	1	2.31324	2.30978	2.31669
Calcium (mmol/L)	65.7525	1	2.31343	2.30995	2.31691
Calcium (mmol/L)	65.9532	1	2.31362	2.31012	2.31713
Calcium (mmol/L)	66.1538	1	2.31381	2.31029	2.31733
Calcium (mmol/L)	66.3545	1	2.31399	2.31045	2.31754
Calcium (mmol/L)	66.5552	1	2.31417	2.31061	2.31773
Calcium (mmol/L)	66.7559	1	2.31434	2.31077	2.31792
Calcium (mmol/L)	66.9565	1	2.31451	2.31091	2.3181
Calcium (mmol/L)	67.1572	1	2.31466	2.31105	2.31828
Calcium (mmol/L)	67.3579	1	2.31481	2.31117	2.31845
Calcium (mmol/L)	67.5585	1	2.31495	2.31129	2.31861
Calcium (mmol/L)	67.7592	1	2.31508	2.31139	2.31877
Calcium (mmol/L)	67.9599	1	2.3152	2.31147	2.31893
Calcium (mmol/L)	68.1605	1	2.31531	2.31154	2.31908
Calcium (mmol/L)	68.3612	1	2.31541	2.3116	2.31922
Calcium (mmol/L)	68.5619	1	2.3155	2.31164	2.31936
Calcium (mmol/L)	68.7625	1	2.31558	2.31166	2.3195
Calcium (mmol/L)	68.9632	1	2.31565	2.31167	2.31964
Calcium (mmol/L)	69.1639	1	2.31572	2.31167	2.31977
Calcium (mmol/L)	69.3645	1	2.31577	2.31165	2.3199
Calcium (mmol/L)	69.5652	1	2.31582	2.31162	2.32002
Calcium (mmol/L)	69.7659	1	2.31586	2.31158	2.32014
Calcium (mmol/L)	69.9666	1	2.31589	2.31153	2.32026
Calcium (mmol/L)	70.1672	1	2.31592	2.31147	2.32037
Calcium (mmol/L)	70.3679	1	2.31594	2.31141	2.32048
Calcium (mmol/L)	70.5686	1	2.31596	2.31134	2.32059
Calcium (mmol/L)	70.7692	1	2.31598	2.31127	2.32069
Calcium (mmol/L)	70.9699	1	2.316	2.31121	2.32079
Calcium (mmol/L)	71.1706	1	2.31601	2.31114	2.32088
Calcium (mmol/L)	71.3712	1	2.31603	2.31108	2.32097
Calcium (mmol/L)	71.5719	1	2.31604	2.31103	2.32106
Calcium (mmol/L)	71.7726	1	2.31606	2.31099	2.32114
Calcium (mmol/L)	71.9732	1	2.31609	2.31095	2.32122
Calcium (mmol/L)	72.1739	1	2.31611	2.31092	2.3213
Calcium (mmol/L)	72.3746	1	2.31615	2.31091	2.32139
Calcium (mmol/L)	72.5753	1	2.31619	2.31091	2.32147
Calcium (mmol/L)	72.7759	1	2.31624	2.31091	2.32156
Calcium (mmol/L)	72.9766	1	2.3163	2.31093	2.32166
Calcium (mmol/L)	73.1773	1	2.31636	2.31097	2.32176
Calcium (mmol/L)	73.3779	1	2.31644	2.31101	2.32188
Calcium (mmol/L)	73.5786	1	2.31653	2.31105	2.322
Calcium (mmol/L)	73.7793	1	2.31663	2.31111	2.32215
Calcium (mmol/L)	73.9799	1	2.31674	2.31117	2.32231
Calcium (mmol/L)	74.1806	1	2.31686	2.31123	2.3225
Calcium (mmol/L)	74.3813	1	2.317	2.31129	2.32271
Calcium (mmol/L)	74.5819	1	2.31715	2.31134	2.32296
Calcium (mmol/L)	74.7826	1	2.31731	2.31139	2.32323
Calcium (mmol/L)	74.9833	1	2.31749	2.31143	2.32355
Calcium (mmol/L)	75.1839	1	2.31767	2.31145	2.32389
Calcium (mmol/L)	75.3846	1	2.31787	2.31147	2.32428
Calcium (mmol/L)	75.5853	1	2.31809	2.31146	2.32471
Calcium (mmol/L)	75.786	1	2.31831	2.31144	2.32518
Calcium (mmol/L)	75.9866	1	2.31855	2.3114	2.32569
Calcium (mmol/L)	76.1873	1	2.31879	2.31135	2.32624
Calcium (mmol/L)	76.388	1	2.31905	2.31127	2.32682
Calcium (mmol/L)	76.5886	1	2.31931	2.31118	2.32745
Calcium (mmol/L)	76.7893	1	2.31959	2.31107	2.32811
Calcium (mmol/L)	76.99	1	2.31987	2.31095	2.3288
Calcium (mmol/L)	77.1906	1	2.32016	2.31081	2.32952
Calcium (mmol/L)	77.3913	1	2.32046	2.31065	2.33026
Calcium (mmol/L)	77.592	1	2.32076	2.31048	2.33103
Calcium (mmol/L)	77.7926	1	2.32106	2.3103	2.33183
Calcium (mmol/L)	77.9933	1	2.32137	2.31011	2.33264
Calcium (mmol/L)	78.194	1	2.32169	2.30991	2.33346
Calcium (mmol/L)	78.3946	1	2.322	2.3097	2.3343
Calcium (mmol/L)	78.5953	1	2.32232	2.30949	2.33516
Calcium (mmol/L)	78.796	1	2.32264	2.30926	2.33602
Calcium (mmol/L)	78.9967	1	2.32296	2.30903	2.33689
Calcium (mmol/L)	79.1973	1	2.32328	2.30879	2.33776
Calcium (mmol/L)	79.398	1	2.3236	2.30855	2.33864
Calcium (mmol/L)	79.5987	1	2.32392	2.3083	2.33953
Calcium (mmol/L)	79.7993	1	2.32424	2.30805	2.34042
Calcium (mmol/L)	80	1	2.32455	2.30779	2.34131
Calcium (mmol/L)	20	2	2.33209	2.32476	2.33941
Calcium (mmol/L)	20.2007	2	2.33174	2.32465	2.33882
Calcium (mmol/L)	20.4013	2	2.33139	2.32454	2.33824
Calcium (mmol/L)	20.602	2	2.33104	2.32443	2.33766
Calcium (mmol/L)	20.8027	2	2.33069	2.32431	2.33708
Calcium (mmol/L)	21.0033	2	2.33035	2.32418	2.33651
Calcium (mmol/L)	21.204	2	2.33	2.32406	2.33595
Calcium (mmol/L)	21.4047	2	2.32965	2.32392	2.33539
Calcium (mmol/L)	21.6054	2	2.32931	2.32378	2.33483
Calcium (mmol/L)	21.806	2	2.32896	2.32364	2.33429
Calcium (mmol/L)	22.0067	2	2.32862	2.32349	2.33375
Calcium (mmol/L)	22.2074	2	2.32827	2.32333	2.33322
Calcium (mmol/L)	22.408	2	2.32793	2.32317	2.33269
Calcium (mmol/L)	22.6087	2	2.32759	2.32299	2.33218
Calcium (mmol/L)	22.8094	2	2.32725	2.32281	2.33168
Calcium (mmol/L)	23.01	2	2.32691	2.32262	2.33119
Calcium (mmol/L)	23.2107	2	2.32657	2.32243	2.3307
Calcium (mmol/L)	23.4114	2	2.32623	2.32222	2.33023
Calcium (mmol/L)	23.612	2	2.32589	2.32201	2.32977
Calcium (mmol/L)	23.8127	2	2.32555	2.32179	2.32932
Calcium (mmol/L)	24.0134	2	2.32522	2.32156	2.32888
Calcium (mmol/L)	24.214	2	2.32488	2.32132	2.32844
Calcium (mmol/L)	24.4147	2	2.32455	2.32108	2.32802
Calcium (mmol/L)	24.6154	2	2.32422	2.32083	2.32761
Calcium (mmol/L)	24.8161	2	2.32388	2.32057	2.3272
Calcium (mmol/L)	25.0167	2	2.32355	2.32031	2.3268
Calcium (mmol/L)	25.2174	2	2.32322	2.32004	2.32641
Calcium (mmol/L)	25.4181	2	2.32289	2.31977	2.32602
Calcium (mmol/L)	25.6187	2	2.32256	2.31949	2.32564
Calcium (mmol/L)	25.8194	2	2.32223	2.31921	2.32526
Calcium (mmol/L)	26.0201	2	2.32191	2.31893	2.32489
Calcium (mmol/L)	26.2207	2	2.32158	2.31864	2.32452
Calcium (mmol/L)	26.4214	2	2.32125	2.31835	2.32415
Calcium (mmol/L)	26.6221	2	2.32092	2.31806	2.32378
Calcium (mmol/L)	26.8227	2	2.32059	2.31777	2.32342
Calcium (mmol/L)	27.0234	2	2.32026	2.31747	2.32305
Calcium (mmol/L)	27.2241	2	2.31993	2.31717	2.32269
Calcium (mmol/L)	27.4247	2	2.3196	2.31688	2.32233
Calcium (mmol/L)	27.6254	2	2.31927	2.31657	2.32196
Calcium (mmol/L)	27.8261	2	2.31894	2.31627	2.3216
Calcium (mmol/L)	28.0268	2	2.3186	2.31596	2.32124
Calcium (mmol/L)	28.2274	2	2.31826	2.31565	2.32087
Calcium (mmol/L)	28.4281	2	2.31793	2.31534	2.32051
Calcium (mmol/L)	28.6288	2	2.31759	2.31503	2.32015
Calcium (mmol/L)	28.8294	2	2.31725	2.31471	2.31978
Calcium (mmol/L)	29.0301	2	2.3169	2.31438	2.31942
Calcium (mmol/L)	29.2308	2	2.31656	2.31406	2.31906
Calcium (mmol/L)	29.4314	2	2.31621	2.31372	2.31869
Calcium (mmol/L)	29.6321	2	2.31586	2.31339	2.31832
Calcium (mmol/L)	29.8328	2	2.3155	2.31305	2.31796
Calcium (mmol/L)	30.0334	2	2.31515	2.3127	2.31759
Calcium (mmol/L)	30.2341	2	2.31479	2.31235	2.31722
Calcium (mmol/L)	30.4348	2	2.31443	2.312	2.31685
Calcium (mmol/L)	30.6355	2	2.31406	2.31164	2.31648
Calcium (mmol/L)	30.8361	2	2.31369	2.31128	2.3161
Calcium (mmol/L)	31.0368	2	2.31332	2.31092	2.31573
Calcium (mmol/L)	31.2375	2	2.31295	2.31055	2.31535
Calcium (mmol/L)	31.4381	2	2.31257	2.31018	2.31497
Calcium (mmol/L)	31.6388	2	2.3122	2.30981	2.31458
Calcium (mmol/L)	31.8395	2	2.31181	2.30943	2.31419
Calcium (mmol/L)	32.0401	2	2.31143	2.30906	2.31381
Calcium (mmol/L)	32.2408	2	2.31105	2.30868	2.31341
Calcium (mmol/L)	32.4415	2	2.31066	2.3083	2.31302
Calcium (mmol/L)	32.6421	2	2.31027	2.30792	2.31262
Calcium (mmol/L)	32.8428	2	2.30988	2.30753	2.31222
Calcium (mmol/L)	33.0435	2	2.30948	2.30715	2.31181
Calcium (mmol/L)	33.2441	2	2.30909	2.30677	2.31141
Calcium (mmol/L)	33.4448	2	2.30869	2.30638	2.311
Calcium (mmol/L)	33.6455	2	2.30829	2.306	2.31059
Calcium (mmol/L)	33.8462	2	2.3079	2.30562	2.31018
Calcium (mmol/L)	34.0468	2	2.3075	2.30523	2.30976
Calcium (mmol/L)	34.2475	2	2.3071	2.30485	2.30935
Calcium (mmol/L)	34.4482	2	2.3067	2.30447	2.30894
Calcium (mmol/L)	34.6488	2	2.30631	2.30409	2.30852
Calcium (mmol/L)	34.8495	2	2.30591	2.30371	2.30811
Calcium (mmol/L)	35.0502	2	2.30552	2.30333	2.3077
Calcium (mmol/L)	35.2508	2	2.30512	2.30296	2.30729
Calcium (mmol/L)	35.4515	2	2.30473	2.30258	2.30688
Calcium (mmol/L)	35.6522	2	2.30434	2.30221	2.30647
Calcium (mmol/L)	35.8528	2	2.30396	2.30184	2.30607
Calcium (mmol/L)	36.0535	2	2.30357	2.30147	2.30567
Calcium (mmol/L)	36.2542	2	2.30319	2.3011	2.30528
Calcium (mmol/L)	36.4548	2	2.30281	2.30074	2.30489
Calcium (mmol/L)	36.6555	2	2.30244	2.30038	2.3045
Calcium (mmol/L)	36.8562	2	2.30207	2.30002	2.30412
Calcium (mmol/L)	37.0569	2	2.30171	2.29966	2.30375
Calcium (mmol/L)	37.2575	2	2.30134	2.29931	2.30338
Calcium (mmol/L)	37.4582	2	2.30099	2.29896	2.30301
Calcium (mmol/L)	37.6589	2	2.30064	2.29862	2.30265
Calcium (mmol/L)	37.8595	2	2.30029	2.29828	2.3023
Calcium (mmol/L)	38.0602	2	2.29995	2.29795	2.30195
Calcium (mmol/L)	38.2609	2	2.29962	2.29762	2.30161
Calcium (mmol/L)	38.4615	2	2.29929	2.2973	2.30127
Calcium (mmol/L)	38.6622	2	2.29896	2.29699	2.30094
Calcium (mmol/L)	38.8629	2	2.29865	2.29668	2.30062
Calcium (mmol/L)	39.0635	2	2.29833	2.29637	2.3003
Calcium (mmol/L)	39.2642	2	2.29803	2.29607	2.29998
Calcium (mmol/L)	39.4649	2	2.29773	2.29578	2.29968
Calcium (mmol/L)	39.6656	2	2.29743	2.2955	2.29937
Calcium (mmol/L)	39.8662	2	2.29715	2.29522	2.29907
Calcium (mmol/L)	40.0669	2	2.29686	2.29494	2.29878
Calcium (mmol/L)	40.2676	2	2.29658	2.29468	2.29849
Calcium (mmol/L)	40.4682	2	2.29631	2.29441	2.29821
Calcium (mmol/L)	40.6689	2	2.29605	2.29416	2.29794
Calcium (mmol/L)	40.8696	2	2.29578	2.2939	2.29766
Calcium (mmol/L)	41.0702	2	2.29553	2.29366	2.2974
Calcium (mmol/L)	41.2709	2	2.29527	2.29341	2.29713
Calcium (mmol/L)	41.4716	2	2.29502	2.29318	2.29687
Calcium (mmol/L)	41.6722	2	2.29478	2.29294	2.29662
Calcium (mmol/L)	41.8729	2	2.29454	2.29271	2.29637
Calcium (mmol/L)	42.0736	2	2.2943	2.29248	2.29612
Calcium (mmol/L)	42.2742	2	2.29407	2.29225	2.29588
Calcium (mmol/L)	42.4749	2	2.29383	2.29203	2.29564
Calcium (mmol/L)	42.6756	2	2.2936	2.2918	2.29541
Calcium (mmol/L)	42.8763	2	2.29338	2.29158	2.29517
Calcium (mmol/L)	43.0769	2	2.29315	2.29136	2.29494
Calcium (mmol/L)	43.2776	2	2.29292	2.29113	2.29471
Calcium (mmol/L)	43.4783	2	2.2927	2.29091	2.29449
Calcium (mmol/L)	43.6789	2	2.29248	2.29069	2.29426
Calcium (mmol/L)	43.8796	2	2.29225	2.29047	2.29404
Calcium (mmol/L)	44.0803	2	2.29203	2.29024	2.29381
Calcium (mmol/L)	44.2809	2	2.2918	2.29002	2.29358
Calcium (mmol/L)	44.4816	2	2.29157	2.28979	2.29336
Calcium (mmol/L)	44.6823	2	2.29134	2.28956	2.29313
Calcium (mmol/L)	44.8829	2	2.29111	2.28933	2.2929
Calcium (mmol/L)	45.0836	2	2.29088	2.28909	2.29267
Calcium (mmol/L)	45.2843	2	2.29065	2.28886	2.29243
Calcium (mmol/L)	45.4849	2	2.29041	2.28862	2.2922
Calcium (mmol/L)	45.6856	2	2.29017	2.28838	2.29195
Calcium (mmol/L)	45.8863	2	2.28992	2.28813	2.29171
Calcium (mmol/L)	46.087	2	2.28967	2.28789	2.29146
Calcium (mmol/L)	46.2876	2	2.28942	2.28763	2.29121
Calcium (mmol/L)	46.4883	2	2.28917	2.28738	2.29096
Calcium (mmol/L)	46.689	2	2.28891	2.28712	2.2907
Calcium (mmol/L)	46.8896	2	2.28864	2.28685	2.29043
Calcium (mmol/L)	47.0903	2	2.28838	2.28659	2.29017
Calcium (mmol/L)	47.291	2	2.2881	2.28631	2.2899
Calcium (mmol/L)	47.4916	2	2.28783	2.28603	2.28962
Calcium (mmol/L)	47.6923	2	2.28755	2.28575	2.28935
Calcium (mmol/L)	47.893	2	2.28726	2.28546	2.28907
Calcium (mmol/L)	48.0936	2	2.28698	2.28516	2.28879
Calcium (mmol/L)	48.2943	2	2.28668	2.28486	2.28851
Calcium (mmol/L)	48.495	2	2.28639	2.28456	2.28822
Calcium (mmol/L)	48.6957	2	2.28609	2.28425	2.28793
Calcium (mmol/L)	48.8963	2	2.28579	2.28393	2.28765
Calcium (mmol/L)	49.097	2	2.28548	2.28361	2.28736
Calcium (mmol/L)	49.2977	2	2.28518	2.28328	2.28707
Calcium (mmol/L)	49.4983	2	2.28487	2.28295	2.28678
Calcium (mmol/L)	49.699	2	2.28455	2.28262	2.28649
Calcium (mmol/L)	49.8997	2	2.28424	2.28228	2.2862
Calcium (mmol/L)	50.1003	2	2.28393	2.28194	2.28591
Calcium (mmol/L)	50.301	2	2.28361	2.2816	2.28562
Calcium (mmol/L)	50.5017	2	2.2833	2.28126	2.28534
Calcium (mmol/L)	50.7023	2	2.28298	2.28091	2.28505
Calcium (mmol/L)	50.903	2	2.28267	2.28057	2.28477
Calcium (mmol/L)	51.1037	2	2.28236	2.28023	2.28449
Calcium (mmol/L)	51.3043	2	2.28205	2.27989	2.28421
Calcium (mmol/L)	51.505	2	2.28174	2.27955	2.28393
Calcium (mmol/L)	51.7057	2	2.28143	2.27921	2.28365
Calcium (mmol/L)	51.9064	2	2.28113	2.27888	2.28338
Calcium (mmol/L)	52.107	2	2.28083	2.27856	2.28311
Calcium (mmol/L)	52.3077	2	2.28054	2.27824	2.28285
Calcium (mmol/L)	52.5084	2	2.28025	2.27792	2.28259
Calcium (mmol/L)	52.709	2	2.27997	2.27761	2.28233
Calcium (mmol/L)	52.9097	2	2.2797	2.27731	2.28208
Calcium (mmol/L)	53.1104	2	2.27943	2.27702	2.28184
Calcium (mmol/L)	53.311	2	2.27917	2.27673	2.2816
Calcium (mmol/L)	53.5117	2	2.27891	2.27646	2.28137
Calcium (mmol/L)	53.7124	2	2.27867	2.27619	2.28114
Calcium (mmol/L)	53.913	2	2.27843	2.27594	2.28093
Calcium (mmol/L)	54.1137	2	2.2782	2.27569	2.28072
Calcium (mmol/L)	54.3144	2	2.27799	2.27545	2.28052
Calcium (mmol/L)	54.5151	2	2.27778	2.27523	2.28033
Calcium (mmol/L)	54.7157	2	2.27758	2.27502	2.28015
Calcium (mmol/L)	54.9164	2	2.2774	2.27481	2.27998
Calcium (mmol/L)	55.1171	2	2.27722	2.27462	2.27982
Calcium (mmol/L)	55.3177	2	2.27706	2.27444	2.27967
Calcium (mmol/L)	55.5184	2	2.2769	2.27428	2.27953
Calcium (mmol/L)	55.7191	2	2.27676	2.27412	2.2794
Calcium (mmol/L)	55.9197	2	2.27663	2.27398	2.27928
Calcium (mmol/L)	56.1204	2	2.27651	2.27385	2.27918
Calcium (mmol/L)	56.3211	2	2.27641	2.27373	2.27909
Calcium (mmol/L)	56.5217	2	2.27632	2.27363	2.27901
Calcium (mmol/L)	56.7224	2	2.27623	2.27353	2.27894
Calcium (mmol/L)	56.9231	2	2.27617	2.27345	2.27888
Calcium (mmol/L)	57.1237	2	2.27611	2.27339	2.27883
Calcium (mmol/L)	57.3244	2	2.27606	2.27333	2.2788
Calcium (mmol/L)	57.5251	2	2.27603	2.27329	2.27877
Calcium (mmol/L)	57.7258	2	2.27601	2.27326	2.27876
Calcium (mmol/L)	57.9264	2	2.276	2.27324	2.27876
Calcium (mmol/L)	58.1271	2	2.276	2.27323	2.27877
Calcium (mmol/L)	58.3278	2	2.27601	2.27324	2.27879
Calcium (mmol/L)	58.5284	2	2.27603	2.27325	2.27881
Calcium (mmol/L)	58.7291	2	2.27607	2.27328	2.27885
Calcium (mmol/L)	58.9298	2	2.27611	2.27332	2.2789
Calcium (mmol/L)	59.1304	2	2.27616	2.27337	2.27895
Calcium (mmol/L)	59.3311	2	2.27622	2.27343	2.27902
Calcium (mmol/L)	59.5318	2	2.27629	2.2735	2.27909
Calcium (mmol/L)	59.7324	2	2.27637	2.27358	2.27917
Calcium (mmol/L)	59.9331	2	2.27646	2.27366	2.27925
Calcium (mmol/L)	60.1338	2	2.27655	2.27376	2.27935
Calcium (mmol/L)	60.3344	2	2.27665	2.27386	2.27945
Calcium (mmol/L)	60.5351	2	2.27676	2.27397	2.27955
Calcium (mmol/L)	60.7358	2	2.27687	2.27408	2.27966
Calcium (mmol/L)	60.9365	2	2.27699	2.2742	2.27978
Calcium (mmol/L)	61.1371	2	2.27711	2.27433	2.2799
Calcium (mmol/L)	61.3378	2	2.27724	2.27445	2.28003
Calcium (mmol/L)	61.5385	2	2.27737	2.27458	2.28016
Calcium (mmol/L)	61.7391	2	2.27751	2.27472	2.2803
Calcium (mmol/L)	61.9398	2	2.27764	2.27485	2.28044
Calcium (mmol/L)	62.1405	2	2.27778	2.27499	2.28058
Calcium (mmol/L)	62.3411	2	2.27793	2.27512	2.28073
Calcium (mmol/L)	62.5418	2	2.27807	2.27526	2.28088
Calcium (mmol/L)	62.7425	2	2.27821	2.27539	2.28103
Calcium (mmol/L)	62.9431	2	2.27836	2.27553	2.28119
Calcium (mmol/L)	63.1438	2	2.2785	2.27566	2.28134
Calcium (mmol/L)	63.3445	2	2.27864	2.27579	2.2815
Calcium (mmol/L)	63.5452	2	2.27879	2.27592	2.28166
Calcium (mmol/L)	63.7458	2	2.27893	2.27604	2.28181
Calcium (mmol/L)	63.9465	2	2.27907	2.27616	2.28197
Calcium (mmol/L)	64.1472	2	2.27921	2.27628	2.28213
Calcium (mmol/L)	64.3478	2	2.27934	2.2764	2.28229
Calcium (mmol/L)	64.5485	2	2.27947	2.27651	2.28244
Calcium (mmol/L)	64.7492	2	2.27961	2.27661	2.2826
Calcium (mmol/L)	64.9498	2	2.27973	2.27672	2.28275
Calcium (mmol/L)	65.1505	2	2.27986	2.27682	2.2829
Calcium (mmol/L)	65.3512	2	2.27998	2.27692	2.28304
Calcium (mmol/L)	65.5518	2	2.2801	2.27701	2.28319
Calcium (mmol/L)	65.7525	2	2.28021	2.2771	2.28333
Calcium (mmol/L)	65.9532	2	2.28033	2.27719	2.28347
Calcium (mmol/L)	66.1538	2	2.28043	2.27727	2.2836
Calcium (mmol/L)	66.3545	2	2.28054	2.27735	2.28373
Calcium (mmol/L)	66.5552	2	2.28064	2.27742	2.28386
Calcium (mmol/L)	66.7559	2	2.28074	2.27749	2.28398
Calcium (mmol/L)	66.9565	2	2.28083	2.27756	2.2841
Calcium (mmol/L)	67.1572	2	2.28092	2.27762	2.28422
Calcium (mmol/L)	67.3579	2	2.28101	2.27768	2.28434
Calcium (mmol/L)	67.5585	2	2.2811	2.27774	2.28445
Calcium (mmol/L)	67.7592	2	2.28118	2.27779	2.28457
Calcium (mmol/L)	67.9599	2	2.28126	2.27784	2.28468
Calcium (mmol/L)	68.1605	2	2.28133	2.27788	2.28479
Calcium (mmol/L)	68.3612	2	2.28141	2.27792	2.2849
Calcium (mmol/L)	68.5619	2	2.28148	2.27796	2.285
Calcium (mmol/L)	68.7625	2	2.28155	2.27799	2.28511
Calcium (mmol/L)	68.9632	2	2.28162	2.27802	2.28522
Calcium (mmol/L)	69.1639	2	2.28169	2.27805	2.28533
Calcium (mmol/L)	69.3645	2	2.28176	2.27807	2.28545
Calcium (mmol/L)	69.5652	2	2.28182	2.27809	2.28556
Calcium (mmol/L)	69.7659	2	2.28189	2.2781	2.28567
Calcium (mmol/L)	69.9666	2	2.28195	2.27812	2.28579
Calcium (mmol/L)	70.1672	2	2.28202	2.27813	2.28591
Calcium (mmol/L)	70.3679	2	2.28209	2.27814	2.28603
Calcium (mmol/L)	70.5686	2	2.28215	2.27815	2.28616
Calcium (mmol/L)	70.7692	2	2.28222	2.27815	2.28629
Calcium (mmol/L)	70.9699	2	2.28229	2.27816	2.28642
Calcium (mmol/L)	71.1706	2	2.28236	2.27816	2.28656
Calcium (mmol/L)	71.3712	2	2.28243	2.27816	2.2867
Calcium (mmol/L)	71.5719	2	2.28251	2.27817	2.28685
Calcium (mmol/L)	71.7726	2	2.28258	2.27817	2.287
Calcium (mmol/L)	71.9732	2	2.28266	2.27817	2.28715
Calcium (mmol/L)	72.1739	2	2.28274	2.27817	2.28731
Calcium (mmol/L)	72.3746	2	2.28283	2.27817	2.28748
Calcium (mmol/L)	72.5753	2	2.28291	2.27817	2.28765
Calcium (mmol/L)	72.7759	2	2.283	2.27817	2.28783
Calcium (mmol/L)	72.9766	2	2.2831	2.27817	2.28802
Calcium (mmol/L)	73.1773	2	2.28319	2.27817	2.28821
Calcium (mmol/L)	73.3779	2	2.28329	2.27817	2.28841
Calcium (mmol/L)	73.5786	2	2.2834	2.27817	2.28862
Calcium (mmol/L)	73.7793	2	2.2835	2.27816	2.28884
Calcium (mmol/L)	73.9799	2	2.28361	2.27815	2.28907
Calcium (mmol/L)	74.1806	2	2.28373	2.27814	2.28931
Calcium (mmol/L)	74.3813	2	2.28384	2.27813	2.28956
Calcium (mmol/L)	74.5819	2	2.28396	2.27811	2.28982
Calcium (mmol/L)	74.7826	2	2.28409	2.27809	2.29008
Calcium (mmol/L)	74.9833	2	2.28421	2.27806	2.29037
Calcium (mmol/L)	75.1839	2	2.28434	2.27803	2.29066
Calcium (mmol/L)	75.3846	2	2.28448	2.27799	2.29096
Calcium (mmol/L)	75.5853	2	2.28461	2.27795	2.29127
Calcium (mmol/L)	75.786	2	2.28475	2.27791	2.2916
Calcium (mmol/L)	75.9866	2	2.28489	2.27785	2.29194
Calcium (mmol/L)	76.1873	2	2.28504	2.27779	2.29228
Calcium (mmol/L)	76.388	2	2.28519	2.27773	2.29264
Calcium (mmol/L)	76.5886	2	2.28533	2.27766	2.29301
Calcium (mmol/L)	76.7893	2	2.28549	2.27758	2.29339
Calcium (mmol/L)	76.99	2	2.28564	2.2775	2.29378
Calcium (mmol/L)	77.1906	2	2.28579	2.27741	2.29418
Calcium (mmol/L)	77.3913	2	2.28595	2.27731	2.29458
Calcium (mmol/L)	77.592	2	2.2861	2.27721	2.295
Calcium (mmol/L)	77.7926	2	2.28626	2.27711	2.29542
Calcium (mmol/L)	77.9933	2	2.28642	2.277	2.29584
Calcium (mmol/L)	78.194	2	2.28658	2.27689	2.29628
Calcium (mmol/L)	78.3946	2	2.28674	2.27677	2.29671
Calcium (mmol/L)	78.5953	2	2.2869	2.27665	2.29716
Calcium (mmol/L)	78.796	2	2.28706	2.27652	2.2976
Calcium (mmol/L)	78.9967	2	2.28722	2.27639	2.29805
Calcium (mmol/L)	79.1973	2	2.28738	2.27626	2.29851
Calcium (mmol/L)	79.398	2	2.28754	2.27612	2.29896
Calcium (mmol/L)	79.5987	2	2.2877	2.27599	2.29942
Calcium (mmol/L)	79.7993	2	2.28786	2.27584	2.29989
Calcium (mmol/L)	80	2	2.28803	2.2757	2.30035
Phosphate (mmol/L)	20	1	1.01349	1.00051	1.02648
Phosphate (mmol/L)	20.2007	1	1.01235	0.999941	1.02476
Phosphate (mmol/L)	20.4013	1	1.0112	0.999359	1.02305
Phosphate (mmol/L)	20.602	1	1.01006	0.998764	1.02135
Phosphate (mmol/L)	20.8027	1	1.00891	0.998151	1.01966
Phosphate (mmol/L)	21.0033	1	1.00775	0.997519	1.01799
Phosphate (mmol/L)	21.204	1	1.0066	0.996864	1.01633
Phosphate (mmol/L)	21.4047	1	1.00543	0.996183	1.01469
Phosphate (mmol/L)	21.6054	1	1.00427	0.995472	1.01306
Phosphate (mmol/L)	21.806	1	1.00309	0.994726	1.01146
Phosphate (mmol/L)	22.0067	1	1.00191	0.993943	1.00988
Phosphate (mmol/L)	22.2074	1	1.00072	0.99312	1.00833
Phosphate (mmol/L)	22.408	1	0.999525	0.992252	1.0068
Phosphate (mmol/L)	22.6087	1	0.998317	0.991339	1.00529
Phosphate (mmol/L)	22.8094	1	0.997098	0.990377	1.00382
Phosphate (mmol/L)	23.01	1	0.995868	0.989367	1.00237
Phosphate (mmol/L)	23.2107	1	0.994626	0.988309	1.00094
Phosphate (mmol/L)	23.4114	1	0.993373	0.987203	0.999542
Phosphate (mmol/L)	23.612	1	0.992108	0.986053	0.998162
Phosphate (mmol/L)	23.8127	1	0.99083	0.984862	0.996798
Phosphate (mmol/L)	24.0134	1	0.989541	0.983633	0.995449
Phosphate (mmol/L)	24.214	1	0.98824	0.982372	0.994108
Phosphate (mmol/L)	24.4147	1	0.986927	0.981082	0.992772
Phosphate (mmol/L)	24.6154	1	0.985604	0.97977	0.991439
Phosphate (mmol/L)	24.8161	1	0.984272	0.97844	0.990104
Phosphate (mmol/L)	25.0167	1	0.98293	0.977097	0.988764
Phosphate (mmol/L)	25.2174	1	0.981581	0.975745	0.987416
Phosphate (mmol/L)	25.4181	1	0.980225	0.974389	0.98606
Phosphate (mmol/L)	25.6187	1	0.978863	0.973032	0.984695
Phosphate (mmol/L)	25.8194	1	0.977499	0.971677	0.98332
Phosphate (mmol/L)	26.0201	1	0.976132	0.970328	0.981936
Phosphate (mmol/L)	26.2207	1	0.974765	0.968987	0.980543
Phosphate (mmol/L)	26.4214	1	0.973399	0.967656	0.979143
Phosphate (mmol/L)	26.6221	1	0.972037	0.966337	0.977738
Phosphate (mmol/L)	26.8227	1	0.970681	0.965032	0.97633
Phosphate (mmol/L)	27.0234	1	0.969333	0.963743	0.974924
Phosphate (mmol/L)	27.2241	1	0.967995	0.96247	0.97352
Phosphate (mmol/L)	27.4247	1	0.966669	0.961215	0.972124
Phosphate (mmol/L)	27.6254	1	0.965358	0.959978	0.970738
Phosphate (mmol/L)	27.8261	1	0.964063	0.95876	0.969367
Phosphate (mmol/L)	28.0268	1	0.962787	0.957561	0.968014
Phosphate (mmol/L)	28.2274	1	0.961533	0.956382	0.966683
Phosphate (mmol/L)	28.4281	1	0.960301	0.955224	0.965379
Phosphate (mmol/L)	28.6288	1	0.959095	0.954086	0.964104
Phosphate (mmol/L)	28.8294	1	0.957915	0.952968	0.962862
Phosphate (mmol/L)	29.0301	1	0.956765	0.951872	0.961657
Phosphate (mmol/L)	29.2308	1	0.955645	0.950799	0.960491
Phosphate (mmol/L)	29.4314	1	0.954557	0.949749	0.959366
Phosphate (mmol/L)	29.6321	1	0.953503	0.948722	0.958284
Phosphate (mmol/L)	29.8328	1	0.952483	0.947721	0.957246
Phosphate (mmol/L)	30.0334	1	0.951499	0.946746	0.956253
Phosphate (mmol/L)	30.2341	1	0.950552	0.9458	0.955305
Phosphate (mmol/L)	30.4348	1	0.949643	0.944884	0.954401
Phosphate (mmol/L)	30.6355	1	0.94877	0.943999	0.953541
Phosphate (mmol/L)	30.8361	1	0.947935	0.943147	0.952723
Phosphate (mmol/L)	31.0368	1	0.947139	0.94233	0.951947
Phosphate (mmol/L)	31.2375	1	0.94638	0.94155	0.951209
Phosphate (mmol/L)	31.4381	1	0.945658	0.940806	0.950509
Phosphate (mmol/L)	31.6388	1	0.944972	0.9401	0.949844
Phosphate (mmol/L)	31.8395	1	0.944321	0.939431	0.949212
Phosphate (mmol/L)	32.0401	1	0.943705	0.938801	0.94861
Phosphate (mmol/L)	32.2408	1	0.943123	0.93821	0.948036
Phosphate (mmol/L)	32.4415	1	0.942572	0.937655	0.947488
Phosphate (mmol/L)	32.6421	1	0.94205	0.937137	0.946963
Phosphate (mmol/L)	32.8428	1	0.941556	0.936653	0.94646
Phosphate (mmol/L)	33.0435	1	0.941089	0.936202	0.945975
Phosphate (mmol/L)	33.2441	1	0.940645	0.935782	0.945507
Phosphate (mmol/L)	33.4448	1	0.940222	0.935391	0.945053
Phosphate (mmol/L)	33.6455	1	0.939818	0.935024	0.944612
Phosphate (mmol/L)	33.8462	1	0.939431	0.93468	0.944181
Phosphate (mmol/L)	34.0468	1	0.939057	0.934355	0.943759
Phosphate (mmol/L)	34.2475	1	0.938695	0.934046	0.943343
Phosphate (mmol/L)	34.4482	1	0.938341	0.933749	0.942933
Phosphate (mmol/L)	34.6488	1	0.937993	0.93346	0.942526
Phosphate (mmol/L)	34.8495	1	0.937649	0.933176	0.942121
Phosphate (mmol/L)	35.0502	1	0.937305	0.932893	0.941716
Phosphate (mmol/L)	35.2508	1	0.936959	0.932608	0.94131
Phosphate (mmol/L)	35.4515	1	0.936609	0.932317	0.940901
Phosphate (mmol/L)	35.6522	1	0.936253	0.932016	0.94049
Phosphate (mmol/L)	35.8528	1	0.935888	0.931704	0.940073
Phosphate (mmol/L)	36.0535	1	0.935513	0.931376	0.93965
Phosphate (mmol/L)	36.2542	1	0.935125	0.931031	0.939219
Phosphate (mmol/L)	36.4548	1	0.934723	0.930667	0.938779
Phosphate (mmol/L)	36.6555	1	0.934306	0.930283	0.93833
Phosphate (mmol/L)	36.8562	1	0.933873	0.929877	0.937869
Phosphate (mmol/L)	37.0569	1	0.933422	0.929448	0.937396
Phosphate (mmol/L)	37.2575	1	0.932953	0.928997	0.93691
Phosphate (mmol/L)	37.4582	1	0.932467	0.928524	0.936409
Phosphate (mmol/L)	37.6589	1	0.931962	0.928029	0.935894
Phosphate (mmol/L)	37.8595	1	0.931439	0.927515	0.935364
Phosphate (mmol/L)	38.0602	1	0.930899	0.926981	0.934817
Phosphate (mmol/L)	38.2609	1	0.930342	0.92643	0.934255
Phosphate (mmol/L)	38.4615	1	0.92977	0.925863	0.933677
Phosphate (mmol/L)	38.6622	1	0.929185	0.925285	0.933086
Phosphate (mmol/L)	38.8629	1	0.928588	0.924696	0.932481
Phosphate (mmol/L)	39.0635	1	0.927982	0.924099	0.931865
Phosphate (mmol/L)	39.2642	1	0.927368	0.923497	0.931239
Phosphate (mmol/L)	39.4649	1	0.92675	0.922894	0.930605
Phosphate (mmol/L)	39.6656	1	0.92613	0.922292	0.929968
Phosphate (mmol/L)	39.8662	1	0.925513	0.921695	0.929331
Phosphate (mmol/L)	40.0669	1	0.924901	0.921106	0.928695
Phosphate (mmol/L)	40.2676	1	0.924298	0.920528	0.928067
Phosphate (mmol/L)	40.4682	1	0.923707	0.919966	0.927449
Phosphate (mmol/L)	40.6689	1	0.923135	0.919422	0.926848
Phosphate (mmol/L)	40.8696	1	0.922584	0.9189	0.926267
Phosphate (mmol/L)	41.0702	1	0.922058	0.918404	0.925712
Phosphate (mmol/L)	41.2709	1	0.921563	0.917938	0.925188
Phosphate (mmol/L)	41.4716	1	0.921103	0.917506	0.9247
Phosphate (mmol/L)	41.6722	1	0.920683	0.917111	0.924254
Phosphate (mmol/L)	41.8729	1	0.920306	0.916758	0.923855
Phosphate (mmol/L)	42.0736	1	0.919979	0.916451	0.923508
Phosphate (mmol/L)	42.2742	1	0.919705	0.916193	0.923217
Phosphate (mmol/L)	42.4749	1	0.919489	0.91599	0.922989
Phosphate (mmol/L)	42.6756	1	0.919335	0.915845	0.922826
Phosphate (mmol/L)	42.8763	1	0.919248	0.915762	0.922734
Phosphate (mmol/L)	43.0769	1	0.919231	0.915746	0.922716
Phosphate (mmol/L)	43.2776	1	0.919289	0.915802	0.922776
Phosphate (mmol/L)	43.4783	1	0.919425	0.915933	0.922917
Phosphate (mmol/L)	43.6789	1	0.919642	0.916142	0.923141
Phosphate (mmol/L)	43.8796	1	0.919943	0.916435	0.923451
Phosphate (mmol/L)	44.0803	1	0.920332	0.916814	0.923849
Phosphate (mmol/L)	44.2809	1	0.92081	0.917283	0.924338
Phosphate (mmol/L)	44.4816	1	0.921381	0.917844	0.924917
Phosphate (mmol/L)	44.6823	1	0.922044	0.9185	0.925588
Phosphate (mmol/L)	44.8829	1	0.922802	0.919252	0.926352
Phosphate (mmol/L)	45.0836	1	0.923656	0.920102	0.92721
Phosphate (mmol/L)	45.2843	1	0.924606	0.921052	0.928161
Phosphate (mmol/L)	45.4849	1	0.925653	0.922101	0.929205
Phosphate (mmol/L)	45.6856	1	0.926795	0.923249	0.930341
Phosphate (mmol/L)	45.8863	1	0.928032	0.924494	0.93157
Phosphate (mmol/L)	46.087	1	0.929362	0.925836	0.932889
Phosphate (mmol/L)	46.2876	1	0.930786	0.927273	0.934299
Phosphate (mmol/L)	46.4883	1	0.932299	0.928801	0.935796
Phosphate (mmol/L)	46.689	1	0.933899	0.930418	0.93738
Phosphate (mmol/L)	46.8896	1	0.935583	0.932119	0.939048
Phosphate (mmol/L)	47.0903	1	0.937349	0.9339	0.940797
Phosphate (mmol/L)	47.291	1	0.939192	0.935757	0.942627
Phosphate (mmol/L)	47.4916	1	0.941108	0.937684	0.944532
Phosphate (mmol/L)	47.6923	1	0.943092	0.939674	0.946509
Phosphate (mmol/L)	47.893	1	0.945139	0.941723	0.948556
Phosphate (mmol/L)	48.0936	1	0.947246	0.943824	0.950667
Phosphate (mmol/L)	48.2943	1	0.949405	0.945971	0.952839
Phosphate (mmol/L)	48.495	1	0.951612	0.948158	0.955065
Phosphate (mmol/L)	48.6957	1	0.953859	0.950377	0.957342
Phosphate (mmol/L)	48.8963	1	0.956142	0.952623	0.959661
Phosphate (mmol/L)	49.097	1	0.958454	0.95489	0.962018
Phosphate (mmol/L)	49.2977	1	0.960788	0.957171	0.964406
Phosphate (mmol/L)	49.4983	1	0.963138	0.95946	0.966816
Phosphate (mmol/L)	49.699	1	0.965497	0.961752	0.969243
Phosphate (mmol/L)	49.8997	1	0.967859	0.96404	0.971678
Phosphate (mmol/L)	50.1003	1	0.970216	0.96632	0.974113
Phosphate (mmol/L)	50.301	1	0.972563	0.968585	0.976541
Phosphate (mmol/L)	50.5017	1	0.974892	0.970831	0.978954
Phosphate (mmol/L)	50.7023	1	0.977198	0.973051	0.981344
Phosphate (mmol/L)	50.903	1	0.979473	0.975242	0.983705
Phosphate (mmol/L)	51.1037	1	0.981712	0.977397	0.986028
Phosphate (mmol/L)	51.3043	1	0.983909	0.979511	0.988307
Phosphate (mmol/L)	51.505	1	0.986058	0.981581	0.990535
Phosphate (mmol/L)	51.7057	1	0.988154	0.9836	0.992707
Phosphate (mmol/L)	51.9064	1	0.990191	0.985565	0.994817
Phosphate (mmol/L)	52.107	1	0.992164	0.98747	0.996859
Phosphate (mmol/L)	52.3077	1	0.99407	0.989312	0.998827
Phosphate (mmol/L)	52.5084	1	0.995903	0.991086	1.00072
Phosphate (mmol/L)	52.709	1	0.99766	0.99279	1.00253
Phosphate (mmol/L)	52.9097	1	0.999338	0.994418	1.00426
Phosphate (mmol/L)	53.1104	1	1.00093	0.995968	1.0059
Phosphate (mmol/L)	53.311	1	1.00244	0.997436	1.00745
Phosphate (mmol/L)	53.5117	1	1.00387	0.99882	1.00891
Phosphate (mmol/L)	53.7124	1	1.0052	1.00012	1.01028
Phosphate (mmol/L)	53.913	1	1.00644	1.00133	1.01156
Phosphate (mmol/L)	54.1137	1	1.00759	1.00245	1.01274
Phosphate (mmol/L)	54.3144	1	1.00865	1.00348	1.01383
Phosphate (mmol/L)	54.5151	1	1.00962	1.00441	1.01482
Phosphate (mmol/L)	54.7157	1	1.01049	1.00526	1.01573
Phosphate (mmol/L)	54.9164	1	1.01128	1.00601	1.01654
Phosphate (mmol/L)	55.1171	1	1.01197	1.00667	1.01727
Phosphate (mmol/L)	55.3177	1	1.01257	1.00724	1.01791
Phosphate (mmol/L)	55.5184	1	1.01309	1.00772	1.01846
Phosphate (mmol/L)	55.7191	1	1.01352	1.00812	1.01893
Phosphate (mmol/L)	55.9197	1	1.01387	1.00843	1.01932
Phosphate (mmol/L)	56.1204	1	1.01414	1.00866	1.01962
Phosphate (mmol/L)	56.3211	1	1.01433	1.00881	1.01986
Phosphate (mmol/L)	56.5217	1	1.01445	1.00888	1.02001
Phosphate (mmol/L)	56.7224	1	1.0145	1.00889	1.0201
Phosphate (mmol/L)	56.9231	1	1.01448	1.00883	1.02013
Phosphate (mmol/L)	57.1237	1	1.01439	1.00871	1.02008
Phosphate (mmol/L)	57.3244	1	1.01425	1.00853	1.01998
Phosphate (mmol/L)	57.5251	1	1.01405	1.00829	1.01981
Phosphate (mmol/L)	57.7258	1	1.01381	1.00801	1.0196
Phosphate (mmol/L)	57.9264	1	1.01351	1.00769	1.01933
Phosphate (mmol/L)	58.1271	1	1.01317	1.00732	1.01902
Phosphate (mmol/L)	58.3278	1	1.01279	1.00693	1.01866
Phosphate (mmol/L)	58.5284	1	1.01238	1.0065	1.01826
Phosphate (mmol/L)	58.7291	1	1.01194	1.00604	1.01783
Phosphate (mmol/L)	58.9298	1	1.01147	1.00557	1.01736
Phosphate (mmol/L)	59.1304	1	1.01097	1.00507	1.01687
Phosphate (mmol/L)	59.3311	1	1.01046	1.00456	1.01635
Phosphate (mmol/L)	59.5318	1	1.00993	1.00404	1.01582
Phosphate (mmol/L)	59.7324	1	1.00939	1.00351	1.01527
Phosphate (mmol/L)	59.9331	1	1.00884	1.00297	1.0147
Phosphate (mmol/L)	60.1338	1	1.00828	1.00243	1.01413
Phosphate (mmol/L)	60.3344	1	1.00772	1.00188	1.01356
Phosphate (mmol/L)	60.5351	1	1.00716	1.00134	1.01298
Phosphate (mmol/L)	60.7358	1	1.0066	1.00079	1.01241
Phosphate (mmol/L)	60.9365	1	1.00604	1.00024	1.01185
Phosphate (mmol/L)	61.1371	1	1.00549	0.999694	1.01129
Phosphate (mmol/L)	61.3378	1	1.00495	0.999151	1.01075
Phosphate (mmol/L)	61.5385	1	1.00442	0.998609	1.01022
Phosphate (mmol/L)	61.7391	1	1.00389	0.99807	1.00971
Phosphate (mmol/L)	61.9398	1	1.00337	0.997533	1.00922
Phosphate (mmol/L)	62.1405	1	1.00287	0.997	1.00874
Phosphate (mmol/L)	62.3411	1	1.00238	0.996471	1.00829
Phosphate (mmol/L)	62.5418	1	1.0019	0.995946	1.00785
Phosphate (mmol/L)	62.7425	1	1.00143	0.995426	1.00743
Phosphate (mmol/L)	62.9431	1	1.00097	0.994909	1.00704
Phosphate (mmol/L)	63.1438	1	1.00053	0.994399	1.00666
Phosphate (mmol/L)	63.3445	1	1.00009	0.993895	1.00629
Phosphate (mmol/L)	63.5452	1	0.999669	0.993396	1.00594
Phosphate (mmol/L)	63.7458	1	0.999253	0.992904	1.0056
Phosphate (mmol/L)	63.9465	1	0.998847	0.99242	1.00527
Phosphate (mmol/L)	64.1472	1	0.998447	0.991942	1.00495
Phosphate (mmol/L)	64.3478	1	0.998055	0.991472	1.00464
Phosphate (mmol/L)	64.5485	1	0.997667	0.991009	1.00433
Phosphate (mmol/L)	64.7492	1	0.997284	0.990553	1.00402
Phosphate (mmol/L)	64.9498	1	0.996904	0.990103	1.0037
Phosphate (mmol/L)	65.1505	1	0.996525	0.989659	1.00339
Phosphate (mmol/L)	65.3512	1	0.996147	0.98922	1.00307
Phosphate (mmol/L)	65.5518	1	0.995769	0.988785	1.00275
Phosphate (mmol/L)	65.7525	1	0.99539	0.988354	1.00243
Phosphate (mmol/L)	65.9532	1	0.995008	0.987923	1.00209
Phosphate (mmol/L)	66.1538	1	0.994623	0.987493	1.00175
Phosphate (mmol/L)	66.3545	1	0.994234	0.987062	1.00141
Phosphate (mmol/L)	66.5552	1	0.993841	0.986627	1.00105
Phosphate (mmol/L)	66.7559	1	0.993442	0.986188	1.0007
Phosphate (mmol/L)	66.9565	1	0.993038	0.985742	1.00033
Phosphate (mmol/L)	67.1572	1	0.992628	0.985287	0.999969
Phosphate (mmol/L)	67.3579	1	0.992212	0.984823	0.999602
Phosphate (mmol/L)	67.5585	1	0.991791	0.984347	0.999234
Phosphate (mmol/L)	67.7592	1	0.991364	0.98386	0.998869
Phosphate (mmol/L)	67.9599	1	0.990932	0.983359	0.998506
Phosphate (mmol/L)	68.1605	1	0.990496	0.982844	0.998148
Phosphate (mmol/L)	68.3612	1	0.990056	0.982315	0.997797
Phosphate (mmol/L)	68.5619	1	0.989613	0.981773	0.997453
Phosphate (mmol/L)	68.7625	1	0.989169	0.981218	0.997119
Phosphate (mmol/L)	68.9632	1	0.988724	0.980652	0.996795
Phosphate (mmol/L)	69.1639	1	0.98828	0.980077	0.996482
Phosphate (mmol/L)	69.3645	1	0.987838	0.979495	0.996181
Phosphate (mmol/L)	69.5652	1	0.9874	0.978908	0.995891
Phosphate (mmol/L)	69.7659	1	0.986967	0.97832	0.995614
Phosphate (mmol/L)	69.9666	1	0.986542	0.977734	0.99535
Phosphate (mmol/L)	70.1672	1	0.986127	0.977155	0.995099
Phosphate (mmol/L)	70.3679	1	0.985722	0.976585	0.99486
Phosphate (mmol/L)	70.5686	1	0.985331	0.976028	0.994633
Phosphate (mmol/L)	70.7692	1	0.984955	0.975489	0.99442
Phosphate (mmol/L)	70.9699	1	0.984596	0.974971	0.994221
Phosphate (mmol/L)	71.1706	1	0.984256	0.974478	0.994034
Phosphate (mmol/L)	71.3712	1	0.983938	0.974013	0.993862
Phosphate (mmol/L)	71.5719	1	0.983642	0.973579	0.993705
Phosphate (mmol/L)	71.7726	1	0.983372	0.973179	0.993564
Phosphate (mmol/L)	71.9732	1	0.983128	0.972815	0.993441
Phosphate (mmol/L)	72.1739	1	0.982913	0.972489	0.993338
Phosphate (mmol/L)	72.3746	1	0.982729	0.972202	0.993256
Phosphate (mmol/L)	72.5753	1	0.982575	0.971953	0.993198
Phosphate (mmol/L)	72.7759	1	0.982455	0.971743	0.993166
Phosphate (mmol/L)	72.9766	1	0.982368	0.971571	0.993166
Phosphate (mmol/L)	73.1773	1	0.982317	0.971435	0.9932
Phosphate (mmol/L)	73.3779	1	0.982302	0.971332	0.993272
Phosphate (mmol/L)	73.5786	1	0.982324	0.971259	0.993388
Phosphate (mmol/L)	73.7793	1	0.982382	0.971212	0.993553
Phosphate (mmol/L)	73.9799	1	0.982478	0.971185	0.993771
Phosphate (mmol/L)	74.1806	1	0.982611	0.971174	0.994049
Phosphate (mmol/L)	74.3813	1	0.982782	0.971173	0.994392
Phosphate (mmol/L)	74.5819	1	0.98299	0.971176	0.994804
Phosphate (mmol/L)	74.7826	1	0.983234	0.971176	0.995291
Phosphate (mmol/L)	74.9833	1	0.983513	0.971169	0.995857
Phosphate (mmol/L)	75.1839	1	0.983828	0.971149	0.996506
Phosphate (mmol/L)	75.3846	1	0.984176	0.971112	0.997239
Phosphate (mmol/L)	75.5853	1	0.984556	0.971054	0.998058
Phosphate (mmol/L)	75.786	1	0.984967	0.970972	0.998962
Phosphate (mmol/L)	75.9866	1	0.985408	0.970864	0.999951
Phosphate (mmol/L)	76.1873	1	0.985876	0.970729	1.00102
Phosphate (mmol/L)	76.388	1	0.98637	0.970566	1.00217
Phosphate (mmol/L)	76.5886	1	0.986888	0.970375	1.0034
Phosphate (mmol/L)	76.7893	1	0.987427	0.970157	1.0047
Phosphate (mmol/L)	76.99	1	0.987987	0.969913	1.00606
Phosphate (mmol/L)	77.1906	1	0.988563	0.969644	1.00748
Phosphate (mmol/L)	77.3913	1	0.989156	0.96935	1.00896
Phosphate (mmol/L)	77.592	1	0.989761	0.969035	1.01049
Phosphate (mmol/L)	77.7926	1	0.990379	0.968698	1.01206
Phosphate (mmol/L)	77.9933	1	0.991005	0.968342	1.01367
Phosphate (mmol/L)	78.194	1	0.991639	0.967968	1.01531
Phosphate (mmol/L)	78.3946	1	0.992278	0.967578	1.01698
Phosphate (mmol/L)	78.5953	1	0.992922	0.967172	1.01867
Phosphate (mmol/L)	78.796	1	0.993569	0.966752	1.02039
Phosphate (mmol/L)	78.9967	1	0.994217	0.966319	1.02211
Phosphate (mmol/L)	79.1973	1	0.994865	0.965875	1.02385
Phosphate (mmol/L)	79.398	1	0.995513	0.96542	1.02561
Phosphate (mmol/L)	79.5987	1	0.996162	0.964956	1.02737
Phosphate (mmol/L)	79.7993	1	0.99681	0.964484	1.02914
Phosphate (mmol/L)	80	1	0.997458	0.964004	1.03091
Phosphate (mmol/L)	20	2	1.0351	1.01743	1.05277
Phosphate (mmol/L)	20.2007	2	1.03146	1.01448	1.04843
Phosphate (mmol/L)	20.4013	2	1.02782	1.01153	1.04411
Phosphate (mmol/L)	20.602	2	1.02419	1.00857	1.03981
Phosphate (mmol/L)	20.8027	2	1.02056	1.0056	1.03552
Phosphate (mmol/L)	21.0033	2	1.01694	1.00262	1.03125
Phosphate (mmol/L)	21.204	2	1.01332	0.999631	1.02701
Phosphate (mmol/L)	21.4047	2	1.00972	0.996636	1.0228
Phosphate (mmol/L)	21.6054	2	1.00613	0.993633	1.01862
Phosphate (mmol/L)	21.806	2	1.00255	0.990621	1.01449
Phosphate (mmol/L)	22.0067	2	0.998997	0.987602	1.01039
Phosphate (mmol/L)	22.2074	2	0.995462	0.984576	1.00635
Phosphate (mmol/L)	22.408	2	0.99195	0.981544	1.00236
Phosphate (mmol/L)	22.6087	2	0.988464	0.978506	0.998422
Phosphate (mmol/L)	22.8094	2	0.985007	0.975463	0.994551
Phosphate (mmol/L)	23.01	2	0.981581	0.972417	0.990746
Phosphate (mmol/L)	23.2107	2	0.97819	0.969371	0.98701
Phosphate (mmol/L)	23.4114	2	0.974836	0.966326	0.983346
Phosphate (mmol/L)	23.612	2	0.971521	0.963286	0.979755
Phosphate (mmol/L)	23.8127	2	0.968247	0.960254	0.976239
Phosphate (mmol/L)	24.0134	2	0.965016	0.957234	0.972799
Phosphate (mmol/L)	24.214	2	0.961832	0.95423	0.969434
Phosphate (mmol/L)	24.4147	2	0.958695	0.951248	0.966142
Phosphate (mmol/L)	24.6154	2	0.955608	0.948292	0.962923
Phosphate (mmol/L)	24.8161	2	0.952571	0.945367	0.959775
Phosphate (mmol/L)	25.0167	2	0.949587	0.942478	0.956696
Phosphate (mmol/L)	25.2174	2	0.946656	0.93963	0.953683
Phosphate (mmol/L)	25.4181	2	0.943781	0.936827	0.950734
Phosphate (mmol/L)	25.6187	2	0.94096	0.934073	0.947847
Phosphate (mmol/L)	25.8194	2	0.938195	0.93137	0.945021
Phosphate (mmol/L)	26.0201	2	0.935487	0.928722	0.942252
Phosphate (mmol/L)	26.2207	2	0.932836	0.926132	0.939541
Phosphate (mmol/L)	26.4214	2	0.930242	0.923599	0.936884
Phosphate (mmol/L)	26.6221	2	0.927704	0.921125	0.934282
Phosphate (mmol/L)	26.8227	2	0.925222	0.918711	0.931733
Phosphate (mmol/L)	27.0234	2	0.922796	0.916356	0.929236
Phosphate (mmol/L)	27.2241	2	0.920425	0.914059	0.926791
Phosphate (mmol/L)	27.4247	2	0.918108	0.911819	0.924397
Phosphate (mmol/L)	27.6254	2	0.915844	0.909634	0.922054
Phosphate (mmol/L)	27.8261	2	0.913632	0.907503	0.919762
Phosphate (mmol/L)	28.0268	2	0.911471	0.905423	0.91752
Phosphate (mmol/L)	28.2274	2	0.90936	0.903391	0.915328
Phosphate (mmol/L)	28.4281	2	0.907296	0.901406	0.913185
Phosphate (mmol/L)	28.6288	2	0.905278	0.899463	0.911092
Phosphate (mmol/L)	28.8294	2	0.903304	0.897561	0.909048
Phosphate (mmol/L)	29.0301	2	0.901373	0.895695	0.907051
Phosphate (mmol/L)	29.2308	2	0.899483	0.893865	0.905102
Phosphate (mmol/L)	29.4314	2	0.897633	0.892067	0.903199
Phosphate (mmol/L)	29.6321	2	0.895819	0.890298	0.90134
Phosphate (mmol/L)	29.8328	2	0.894041	0.888557	0.899524
Phosphate (mmol/L)	30.0334	2	0.892296	0.886842	0.897749
Phosphate (mmol/L)	30.2341	2	0.890582	0.885152	0.896013
Phosphate (mmol/L)	30.4348	2	0.888898	0.883484	0.894313
Phosphate (mmol/L)	30.6355	2	0.887243	0.881838	0.892648
Phosphate (mmol/L)	30.8361	2	0.885613	0.880213	0.891014
Phosphate (mmol/L)	31.0368	2	0.884008	0.878608	0.889409
Phosphate (mmol/L)	31.2375	2	0.882426	0.877024	0.887829
Phosphate (mmol/L)	31.4381	2	0.880866	0.875459	0.886273
Phosphate (mmol/L)	31.6388	2	0.879326	0.873914	0.884738
Phosphate (mmol/L)	31.8395	2	0.877805	0.872389	0.883221
Phosphate (mmol/L)	32.0401	2	0.876302	0.870882	0.881721
Phosphate (mmol/L)	32.2408	2	0.874815	0.869395	0.880234
Phosphate (mmol/L)	32.4415	2	0.873344	0.867927	0.878761
Phosphate (mmol/L)	32.6421	2	0.871888	0.866479	0.877298
Phosphate (mmol/L)	32.8428	2	0.870447	0.865049	0.875846
Phosphate (mmol/L)	33.0435	2	0.86902	0.863638	0.874402
Phosphate (mmol/L)	33.2441	2	0.867606	0.862245	0.872967
Phosphate (mmol/L)	33.4448	2	0.866206	0.860871	0.871541
Phosphate (mmol/L)	33.6455	2	0.864819	0.859516	0.870123
Phosphate (mmol/L)	33.8462	2	0.863446	0.858178	0.868714
Phosphate (mmol/L)	34.0468	2	0.862086	0.856858	0.867314
Phosphate (mmol/L)	34.2475	2	0.86074	0.855556	0.865925
Phosphate (mmol/L)	34.4482	2	0.859409	0.854271	0.864547
Phosphate (mmol/L)	34.6488	2	0.858092	0.853003	0.863182
Phosphate (mmol/L)	34.8495	2	0.856792	0.851752	0.861831
Phosphate (mmol/L)	35.0502	2	0.855507	0.850519	0.860495
Phosphate (mmol/L)	35.2508	2	0.85424	0.849302	0.859177
Phosphate (mmol/L)	35.4515	2	0.85299	0.848102	0.857878
Phosphate (mmol/L)	35.6522	2	0.85176	0.84692	0.8566
Phosphate (mmol/L)	35.8528	2	0.85055	0.845756	0.855345
Phosphate (mmol/L)	36.0535	2	0.849362	0.84461	0.854114
Phosphate (mmol/L)	36.2542	2	0.848196	0.843484	0.852908
Phosphate (mmol/L)	36.4548	2	0.847053	0.842377	0.85173
Phosphate (mmol/L)	36.6555	2	0.845936	0.841291	0.85058
Phosphate (mmol/L)	36.8562	2	0.844844	0.840228	0.849461
Phosphate (mmol/L)	37.0569	2	0.84378	0.839188	0.848372
Phosphate (mmol/L)	37.2575	2	0.842744	0.838173	0.847315
Phosphate (mmol/L)	37.4582	2	0.841738	0.837185	0.84629
Phosphate (mmol/L)	37.6589	2	0.840762	0.836225	0.845299
Phosphate (mmol/L)	37.8595	2	0.839818	0.835295	0.844341
Phosphate (mmol/L)	38.0602	2	0.838906	0.834395	0.843417
Phosphate (mmol/L)	38.2609	2	0.838028	0.833529	0.842527
Phosphate (mmol/L)	38.4615	2	0.837184	0.832697	0.841671
Phosphate (mmol/L)	38.6622	2	0.836375	0.8319	0.84085
Phosphate (mmol/L)	38.8629	2	0.835602	0.83114	0.840064
Phosphate (mmol/L)	39.0635	2	0.834865	0.830417	0.839313
Phosphate (mmol/L)	39.2642	2	0.834164	0.829733	0.838596
Phosphate (mmol/L)	39.4649	2	0.8335	0.829087	0.837914
Phosphate (mmol/L)	39.6656	2	0.832873	0.82848	0.837266
Phosphate (mmol/L)	39.8662	2	0.832282	0.827911	0.836653
Phosphate (mmol/L)	40.0669	2	0.831729	0.827382	0.836075
Phosphate (mmol/L)	40.2676	2	0.831211	0.826891	0.835532
Phosphate (mmol/L)	40.4682	2	0.83073	0.826437	0.835023
Phosphate (mmol/L)	40.6689	2	0.830284	0.82602	0.834548
Phosphate (mmol/L)	40.8696	2	0.829873	0.825638	0.834108
Phosphate (mmol/L)	41.0702	2	0.829496	0.82529	0.833701
Phosphate (mmol/L)	41.2709	2	0.829152	0.824975	0.833328
Phosphate (mmol/L)	41.4716	2	0.828839	0.824691	0.832988
Phosphate (mmol/L)	41.6722	2	0.828558	0.824436	0.83268
Phosphate (mmol/L)	41.8729	2	0.828305	0.824207	0.832403
Phosphate (mmol/L)	42.0736	2	0.828081	0.824005	0.832157
Phosphate (mmol/L)	42.2742	2	0.827883	0.823826	0.831941
Phosphate (mmol/L)	42.4749	2	0.82771	0.823668	0.831752
Phosphate (mmol/L)	42.6756	2	0.82756	0.82353	0.83159
Phosphate (mmol/L)	42.8763	2	0.827431	0.82341	0.831453
Phosphate (mmol/L)	43.0769	2	0.827322	0.823306	0.831338
Phosphate (mmol/L)	43.2776	2	0.82723	0.823217	0.831244
Phosphate (mmol/L)	43.4783	2	0.827154	0.82314	0.831169
Phosphate (mmol/L)	43.6789	2	0.827092	0.823075	0.831109
Phosphate (mmol/L)	43.8796	2	0.827041	0.823019	0.831063
Phosphate (mmol/L)	44.0803	2	0.827	0.822972	0.831027
Phosphate (mmol/L)	44.2809	2	0.826966	0.822931	0.831
Phosphate (mmol/L)	44.4816	2	0.826937	0.822896	0.830979
Phosphate (mmol/L)	44.6823	2	0.826912	0.822865	0.83096
Phosphate (mmol/L)	44.8829	2	0.826889	0.822836	0.830942
Phosphate (mmol/L)	45.0836	2	0.826865	0.822808	0.830922
Phosphate (mmol/L)	45.2843	2	0.826839	0.82278	0.830899
Phosphate (mmol/L)	45.4849	2	0.826809	0.82275	0.830869
Phosphate (mmol/L)	45.6856	2	0.826773	0.822716	0.830831
Phosphate (mmol/L)	45.8863	2	0.82673	0.822677	0.830784
Phosphate (mmol/L)	46.087	2	0.826678	0.822631	0.830725
Phosphate (mmol/L)	46.2876	2	0.826615	0.822576	0.830655
Phosphate (mmol/L)	46.4883	2	0.826541	0.82251	0.830571
Phosphate (mmol/L)	46.689	2	0.826453	0.822433	0.830474
Phosphate (mmol/L)	46.8896	2	0.826352	0.822341	0.830363
Phosphate (mmol/L)	47.0903	2	0.826235	0.822234	0.830237
Phosphate (mmol/L)	47.291	2	0.826102	0.822109	0.830096
Phosphate (mmol/L)	47.4916	2	0.825953	0.821965	0.829942
Phosphate (mmol/L)	47.6923	2	0.825787	0.8218	0.829773
Phosphate (mmol/L)	47.893	2	0.825603	0.821613	0.829592
Phosphate (mmol/L)	48.0936	2	0.8254	0.821404	0.829397
Phosphate (mmol/L)	48.2943	2	0.82518	0.82117	0.829191
Phosphate (mmol/L)	48.495	2	0.824942	0.820911	0.828972
Phosphate (mmol/L)	48.6957	2	0.824685	0.820627	0.828743
Phosphate (mmol/L)	48.8963	2	0.824411	0.820318	0.828504
Phosphate (mmol/L)	49.097	2	0.82412	0.819984	0.828255
Phosphate (mmol/L)	49.2977	2	0.823811	0.819626	0.827996
Phosphate (mmol/L)	49.4983	2	0.823486	0.819244	0.827729
Phosphate (mmol/L)	49.699	2	0.823146	0.81884	0.827452
Phosphate (mmol/L)	49.8997	2	0.822792	0.818416	0.827167
Phosphate (mmol/L)	50.1003	2	0.822423	0.817972	0.826874
Phosphate (mmol/L)	50.301	2	0.822042	0.817512	0.826573
Phosphate (mmol/L)	50.5017	2	0.82165	0.817036	0.826263
Phosphate (mmol/L)	50.7023	2	0.821247	0.816548	0.825946
Phosphate (mmol/L)	50.903	2	0.820836	0.81605	0.825622
Phosphate (mmol/L)	51.1037	2	0.820417	0.815543	0.825291
Phosphate (mmol/L)	51.3043	2	0.819992	0.815031	0.824954
Phosphate (mmol/L)	51.505	2	0.819563	0.814515	0.82461
Phosphate (mmol/L)	51.7057	2	0.81913	0.813998	0.824262
Phosphate (mmol/L)	51.9064	2	0.818697	0.813482	0.823911
Phosphate (mmol/L)	52.107	2	0.818263	0.81297	0.823556
Phosphate (mmol/L)	52.3077	2	0.81783	0.812462	0.823199
Phosphate (mmol/L)	52.5084	2	0.817401	0.811961	0.822841
Phosphate (mmol/L)	52.709	2	0.816977	0.811469	0.822485
Phosphate (mmol/L)	52.9097	2	0.816559	0.810987	0.82213
Phosphate (mmol/L)	53.1104	2	0.816149	0.810518	0.821779
Phosphate (mmol/L)	53.311	2	0.815747	0.810061	0.821434
Phosphate (mmol/L)	53.5117	2	0.815357	0.809619	0.821095
Phosphate (mmol/L)	53.7124	2	0.814978	0.809191	0.820765
Phosphate (mmol/L)	53.913	2	0.814613	0.808781	0.820445
Phosphate (mmol/L)	54.1137	2	0.814262	0.808387	0.820136
Phosphate (mmol/L)	54.3144	2	0.813927	0.808012	0.819841
Phosphate (mmol/L)	54.5151	2	0.813608	0.807655	0.819561
Phosphate (mmol/L)	54.7157	2	0.813307	0.807317	0.819296
Phosphate (mmol/L)	54.9164	2	0.813024	0.806999	0.819049
Phosphate (mmol/L)	55.1171	2	0.812761	0.806701	0.818821
Phosphate (mmol/L)	55.3177	2	0.812518	0.806423	0.818612
Phosphate (mmol/L)	55.5184	2	0.812295	0.806167	0.818423
Phosphate (mmol/L)	55.7191	2	0.812093	0.805931	0.818256
Phosphate (mmol/L)	55.9197	2	0.811913	0.805717	0.818109
Phosphate (mmol/L)	56.1204	2	0.811755	0.805525	0.817985
Phosphate (mmol/L)	56.3211	2	0.811618	0.805355	0.817882
Phosphate (mmol/L)	56.5217	2	0.811504	0.805207	0.8178
Phosphate (mmol/L)	56.7224	2	0.811411	0.805082	0.81774
Phosphate (mmol/L)	56.9231	2	0.81134	0.804979	0.817701
Phosphate (mmol/L)	57.1237	2	0.811291	0.8049	0.817682
Phosphate (mmol/L)	57.3244	2	0.811263	0.804844	0.817683
Phosphate (mmol/L)	57.5251	2	0.811257	0.804811	0.817703
Phosphate (mmol/L)	57.7258	2	0.81127	0.8048	0.81774
Phosphate (mmol/L)	57.9264	2	0.811303	0.804813	0.817794
Phosphate (mmol/L)	58.1271	2	0.811356	0.804848	0.817864
Phosphate (mmol/L)	58.3278	2	0.811427	0.804906	0.817948
Phosphate (mmol/L)	58.5284	2	0.811516	0.804985	0.818047
Phosphate (mmol/L)	58.7291	2	0.811621	0.805085	0.818158
Phosphate (mmol/L)	58.9298	2	0.811743	0.805206	0.81828
Phosphate (mmol/L)	59.1304	2	0.81188	0.805345	0.818414
Phosphate (mmol/L)	59.3311	2	0.81203	0.805503	0.818558
Phosphate (mmol/L)	59.5318	2	0.812194	0.805677	0.81871
Phosphate (mmol/L)	59.7324	2	0.812369	0.805867	0.818872
Phosphate (mmol/L)	59.9331	2	0.812555	0.80607	0.819041
Phosphate (mmol/L)	60.1338	2	0.812751	0.806285	0.819218
Phosphate (mmol/L)	60.3344	2	0.812956	0.806511	0.819401
Phosphate (mmol/L)	60.5351	2	0.813168	0.806745	0.819592
Phosphate (mmol/L)	60.7358	2	0.813387	0.806985	0.819789
Phosphate (mmol/L)	60.9365	2	0.813611	0.80723	0.819992
Phosphate (mmol/L)	61.1371	2	0.813839	0.807477	0.820201
Phosphate (mmol/L)	61.3378	2	0.81407	0.807724	0.820416
Phosphate (mmol/L)	61.5385	2	0.814304	0.80797	0.820637
Phosphate (mmol/L)	61.7391	2	0.814538	0.808212	0.820864
Phosphate (mmol/L)	61.9398	2	0.814773	0.80845	0.821096
Phosphate (mmol/L)	62.1405	2	0.815006	0.80868	0.821332
Phosphate (mmol/L)	62.3411	2	0.815238	0.808903	0.821573
Phosphate (mmol/L)	62.5418	2	0.815467	0.809116	0.821818
Phosphate (mmol/L)	62.7425	2	0.815693	0.80932	0.822066
Phosphate (mmol/L)	62.9431	2	0.815914	0.809512	0.822316
Phosphate (mmol/L)	63.1438	2	0.81613	0.809693	0.822567
Phosphate (mmol/L)	63.3445	2	0.81634	0.809862	0.822819
Phosphate (mmol/L)	63.5452	2	0.816544	0.81002	0.823069
Phosphate (mmol/L)	63.7458	2	0.816741	0.810165	0.823318
Phosphate (mmol/L)	63.9465	2	0.816931	0.810299	0.823562
Phosphate (mmol/L)	64.1472	2	0.817112	0.810422	0.823803
Phosphate (mmol/L)	64.3478	2	0.817285	0.810534	0.824037
Phosphate (mmol/L)	64.5485	2	0.817449	0.810635	0.824264
Phosphate (mmol/L)	64.7492	2	0.817604	0.810726	0.824483
Phosphate (mmol/L)	64.9498	2	0.81775	0.810807	0.824693
Phosphate (mmol/L)	65.1505	2	0.817886	0.810879	0.824893
Phosphate (mmol/L)	65.3512	2	0.818012	0.810941	0.825082
Phosphate (mmol/L)	65.5518	2	0.818128	0.810995	0.82526
Phosphate (mmol/L)	65.7525	2	0.818233	0.811039	0.825428
Phosphate (mmol/L)	65.9532	2	0.818329	0.811074	0.825584
Phosphate (mmol/L)	66.1538	2	0.818415	0.811101	0.825729
Phosphate (mmol/L)	66.3545	2	0.81849	0.811117	0.825863
Phosphate (mmol/L)	66.5552	2	0.818556	0.811124	0.825987
Phosphate (mmol/L)	66.7559	2	0.818611	0.81112	0.826102
Phosphate (mmol/L)	66.9565	2	0.818656	0.811105	0.826207
Phosphate (mmol/L)	67.1572	2	0.818692	0.811079	0.826305
Phosphate (mmol/L)	67.3579	2	0.818718	0.811041	0.826396
Phosphate (mmol/L)	67.5585	2	0.818735	0.810989	0.826481
Phosphate (mmol/L)	67.7592	2	0.818743	0.810924	0.826561
Phosphate (mmol/L)	67.9599	2	0.818741	0.810845	0.826638
Phosphate (mmol/L)	68.1605	2	0.818731	0.810751	0.826711
Phosphate (mmol/L)	68.3612	2	0.818713	0.810642	0.826783
Phosphate (mmol/L)	68.5619	2	0.818686	0.810519	0.826853
Phosphate (mmol/L)	68.7625	2	0.818651	0.81038	0.826923
Phosphate (mmol/L)	68.9632	2	0.818609	0.810226	0.826991
Phosphate (mmol/L)	69.1639	2	0.818559	0.810059	0.82706
Phosphate (mmol/L)	69.3645	2	0.818502	0.809877	0.827128
Phosphate (mmol/L)	69.5652	2	0.818439	0.809682	0.827195
Phosphate (mmol/L)	69.7659	2	0.818369	0.809476	0.827262
Phosphate (mmol/L)	69.9666	2	0.818292	0.809258	0.827327
Phosphate (mmol/L)	70.1672	2	0.81821	0.809031	0.827389
Phosphate (mmol/L)	70.3679	2	0.818122	0.808795	0.827449
Phosphate (mmol/L)	70.5686	2	0.818028	0.808552	0.827505
Phosphate (mmol/L)	70.7692	2	0.81793	0.808303	0.827556
Phosphate (mmol/L)	70.9699	2	0.817826	0.80805	0.827603
Phosphate (mmol/L)	71.1706	2	0.817718	0.807793	0.827643
Phosphate (mmol/L)	71.3712	2	0.817605	0.807533	0.827678
Phosphate (mmol/L)	71.5719	2	0.817488	0.807271	0.827706
Phosphate (mmol/L)	71.7726	2	0.817368	0.807008	0.827728
Phosphate (mmol/L)	71.9732	2	0.817243	0.806743	0.827743
Phosphate (mmol/L)	72.1739	2	0.817115	0.806477	0.827753
Phosphate (mmol/L)	72.3746	2	0.816984	0.80621	0.827758
Phosphate (mmol/L)	72.5753	2	0.816849	0.80594	0.827759
Phosphate (mmol/L)	72.7759	2	0.816712	0.805666	0.827758
Phosphate (mmol/L)	72.9766	2	0.816572	0.805387	0.827757
Phosphate (mmol/L)	73.1773	2	0.81643	0.805101	0.827758
Phosphate (mmol/L)	73.3779	2	0.816285	0.804806	0.827764
Phosphate (mmol/L)	73.5786	2	0.816138	0.804498	0.827778
Phosphate (mmol/L)	73.7793	2	0.815989	0.804176	0.827802
Phosphate (mmol/L)	73.9799	2	0.815838	0.803836	0.827841
Phosphate (mmol/L)	74.1806	2	0.815686	0.803474	0.827898
Phosphate (mmol/L)	74.3813	2	0.815532	0.803088	0.827976
Phosphate (mmol/L)	74.5819	2	0.815377	0.802674	0.82808
Phosphate (mmol/L)	74.7826	2	0.81522	0.802229	0.828212
Phosphate (mmol/L)	74.9833	2	0.815063	0.80175	0.828375
Phosphate (mmol/L)	75.1839	2	0.814904	0.801236	0.828572
Phosphate (mmol/L)	75.3846	2	0.814744	0.800683	0.828806
Phosphate (mmol/L)	75.5853	2	0.814584	0.80009	0.829078
Phosphate (mmol/L)	75.786	2	0.814423	0.799457	0.829389
Phosphate (mmol/L)	75.9866	2	0.814262	0.798784	0.82974
Phosphate (mmol/L)	76.1873	2	0.8141	0.798069	0.83013
Phosphate (mmol/L)	76.388	2	0.813937	0.797315	0.83056
Phosphate (mmol/L)	76.5886	2	0.813775	0.796522	0.831028
Phosphate (mmol/L)	76.7893	2	0.813612	0.795691	0.831533
Phosphate (mmol/L)	76.99	2	0.813448	0.794824	0.832073
Phosphate (mmol/L)	77.1906	2	0.813285	0.793924	0.832646
Phosphate (mmol/L)	77.3913	2	0.813122	0.792993	0.83325
Phosphate (mmol/L)	77.592	2	0.812958	0.792033	0.833884
Phosphate (mmol/L)	77.7926	2	0.812795	0.791046	0.834543
Phosphate (mmol/L)	77.9933	2	0.812631	0.790036	0.835227
Phosphate (mmol/L)	78.194	2	0.812468	0.789003	0.835932
Phosphate (mmol/L)	78.3946	2	0.812304	0.787952	0.836656
Phosphate (mmol/L)	78.5953	2	0.812141	0.786884	0.837397
Phosphate (mmol/L)	78.796	2	0.811977	0.7858	0.838154
Phosphate (mmol/L)	78.9967	2	0.811813	0.784703	0.838924
Phosphate (mmol/L)	79.1973	2	0.81165	0.783595	0.839704
Phosphate (mmol/L)	79.398	2	0.811486	0.782477	0.840495
Phosphate (mmol/L)	79.5987	2	0.811323	0.78135	0.841295
Phosphate (mmol/L)	79.7993	2	0.811159	0.780215	0.842104
Phosphate (mmol/L)	80	2	0.810996	0.779072	0.842919
Aspartate aminotransferase (U/L)	20	1	20.157	19.7627	20.5589
Aspartate aminotransferase (U/L)	20.2007	1	20.1711	19.7936	20.5555
Aspartate aminotransferase (U/L)	20.4013	1	20.1852	19.8243	20.5524
Aspartate aminotransferase (U/L)	20.602	1	20.1992	19.8545	20.5496
Aspartate aminotransferase (U/L)	20.8027	1	20.2131	19.8842	20.5471
Aspartate aminotransferase (U/L)	21.0033	1	20.2268	19.9133	20.545
Aspartate aminotransferase (U/L)	21.204	1	20.2404	19.9417	20.5432
Aspartate aminotransferase (U/L)	21.4047	1	20.2537	19.9693	20.5419
Aspartate aminotransferase (U/L)	21.6054	1	20.2667	19.9959	20.541
Aspartate aminotransferase (U/L)	21.806	1	20.2794	20.0213	20.5406
Aspartate aminotransferase (U/L)	22.0067	1	20.2916	20.0455	20.5407
Aspartate aminotransferase (U/L)	22.2074	1	20.3034	20.0682	20.5412
Aspartate aminotransferase (U/L)	22.408	1	20.3147	20.0895	20.5423
Aspartate aminotransferase (U/L)	22.6087	1	20.3254	20.1091	20.5439
Aspartate aminotransferase (U/L)	22.8094	1	20.3355	20.1271	20.5461
Aspartate aminotransferase (U/L)	23.01	1	20.345	20.1433	20.5486
Aspartate aminotransferase (U/L)	23.2107	1	20.3537	20.1576	20.5516
Aspartate aminotransferase (U/L)	23.4114	1	20.3617	20.1702	20.5549
Aspartate aminotransferase (U/L)	23.612	1	20.3689	20.1811	20.5584
Aspartate aminotransferase (U/L)	23.8127	1	20.3753	20.1902	20.562
Aspartate aminotransferase (U/L)	24.0134	1	20.3809	20.1978	20.5656
Aspartate aminotransferase (U/L)	24.214	1	20.3856	20.2039	20.5689
Aspartate aminotransferase (U/L)	24.4147	1	20.3894	20.2085	20.5718
Aspartate aminotransferase (U/L)	24.6154	1	20.3924	20.212	20.5743
Aspartate aminotransferase (U/L)	24.8161	1	20.3945	20.2143	20.5762
Aspartate aminotransferase (U/L)	25.0167	1	20.3957	20.2155	20.5773
Aspartate aminotransferase (U/L)	25.2174	1	20.396	20.2159	20.5776
Aspartate aminotransferase (U/L)	25.4181	1	20.3955	20.2155	20.5771
Aspartate aminotransferase (U/L)	25.6187	1	20.3942	20.2144	20.5756
Aspartate aminotransferase (U/L)	25.8194	1	20.3922	20.2127	20.5731
Aspartate aminotransferase (U/L)	26.0201	1	20.3893	20.2104	20.5697
Aspartate aminotransferase (U/L)	26.2207	1	20.3858	20.2077	20.5653
Aspartate aminotransferase (U/L)	26.4214	1	20.3816	20.2046	20.5601
Aspartate aminotransferase (U/L)	26.6221	1	20.3768	20.2011	20.5539
Aspartate aminotransferase (U/L)	26.8227	1	20.3714	20.1973	20.547
Aspartate aminotransferase (U/L)	27.0234	1	20.3656	20.1933	20.5393
Aspartate aminotransferase (U/L)	27.2241	1	20.3593	20.189	20.5311
Aspartate aminotransferase (U/L)	27.4247	1	20.3527	20.1845	20.5223
Aspartate aminotransferase (U/L)	27.6254	1	20.3458	20.1798	20.5131
Aspartate aminotransferase (U/L)	27.8261	1	20.3386	20.175	20.5036
Aspartate aminotransferase (U/L)	28.0268	1	20.3314	20.17	20.4939
Aspartate aminotransferase (U/L)	28.2274	1	20.324	20.1649	20.4842
Aspartate aminotransferase (U/L)	28.4281	1	20.3166	20.1598	20.4746
Aspartate aminotransferase (U/L)	28.6288	1	20.3093	20.1545	20.4652
Aspartate aminotransferase (U/L)	28.8294	1	20.3021	20.1492	20.456
Aspartate aminotransferase (U/L)	29.0301	1	20.2951	20.1439	20.4473
Aspartate aminotransferase (U/L)	29.2308	1	20.2883	20.1386	20.4391
Aspartate aminotransferase (U/L)	29.4314	1	20.2819	20.1334	20.4315
Aspartate aminotransferase (U/L)	29.6321	1	20.2759	20.1282	20.4246
Aspartate aminotransferase (U/L)	29.8328	1	20.2703	20.1233	20.4183
Aspartate aminotransferase (U/L)	30.0334	1	20.2651	20.1185	20.4128
Aspartate aminotransferase (U/L)	30.2341	1	20.2605	20.114	20.4081
Aspartate aminotransferase (U/L)	30.4348	1	20.2565	20.1099	20.4042
Aspartate aminotransferase (U/L)	30.6355	1	20.2531	20.1061	20.401
Aspartate aminotransferase (U/L)	30.8361	1	20.2502	20.1029	20.3986
Aspartate aminotransferase (U/L)	31.0368	1	20.248	20.1002	20.3969
Aspartate aminotransferase (U/L)	31.2375	1	20.2465	20.0981	20.396
Aspartate aminotransferase (U/L)	31.4381	1	20.2456	20.0966	20.3957
Aspartate aminotransferase (U/L)	31.6388	1	20.2454	20.0958	20.396
Aspartate aminotransferase (U/L)	31.8395	1	20.2458	20.0958	20.397
Aspartate aminotransferase (U/L)	32.0401	1	20.2469	20.0965	20.3984
Aspartate aminotransferase (U/L)	32.2408	1	20.2487	20.098	20.4004
Aspartate aminotransferase (U/L)	32.4415	1	20.251	20.1002	20.4028
Aspartate aminotransferase (U/L)	32.6421	1	20.2539	20.1032	20.4056
Aspartate aminotransferase (U/L)	32.8428	1	20.2573	20.1069	20.4088
Aspartate aminotransferase (U/L)	33.0435	1	20.2612	20.1114	20.4122
Aspartate aminotransferase (U/L)	33.2441	1	20.2656	20.1164	20.4159
Aspartate aminotransferase (U/L)	33.4448	1	20.2704	20.1221	20.4197
Aspartate aminotransferase (U/L)	33.6455	1	20.2755	20.1283	20.4238
Aspartate aminotransferase (U/L)	33.8462	1	20.2809	20.135	20.4279
Aspartate aminotransferase (U/L)	34.0468	1	20.2865	20.142	20.4321
Aspartate aminotransferase (U/L)	34.2475	1	20.2923	20.1493	20.4363
Aspartate aminotransferase (U/L)	34.4482	1	20.2982	20.1568	20.4405
Aspartate aminotransferase (U/L)	34.6488	1	20.3041	20.1645	20.4447
Aspartate aminotransferase (U/L)	34.8495	1	20.31	20.1721	20.4488
Aspartate aminotransferase (U/L)	35.0502	1	20.3157	20.1796	20.4527
Aspartate aminotransferase (U/L)	35.2508	1	20.3213	20.187	20.4565
Aspartate aminotransferase (U/L)	35.4515	1	20.3266	20.194	20.4601
Aspartate aminotransferase (U/L)	35.6522	1	20.3316	20.2007	20.4634
Aspartate aminotransferase (U/L)	35.8528	1	20.3363	20.2069	20.4665
Aspartate aminotransferase (U/L)	36.0535	1	20.3405	20.2125	20.4693
Aspartate aminotransferase (U/L)	36.2542	1	20.3443	20.2176	20.4718
Aspartate aminotransferase (U/L)	36.4548	1	20.3475	20.222	20.4739
Aspartate aminotransferase (U/L)	36.6555	1	20.3502	20.2257	20.4755
Aspartate aminotransferase (U/L)	36.8562	1	20.3523	20.2286	20.4768
Aspartate aminotransferase (U/L)	37.0569	1	20.3538	20.2307	20.4776
Aspartate aminotransferase (U/L)	37.2575	1	20.3546	20.2321	20.4778
Aspartate aminotransferase (U/L)	37.4582	1	20.3547	20.2327	20.4775
Aspartate aminotransferase (U/L)	37.6589	1	20.3542	20.2326	20.4766
Aspartate aminotransferase (U/L)	37.8595	1	20.3531	20.2317	20.4752
Aspartate aminotransferase (U/L)	38.0602	1	20.3512	20.2301	20.4731
Aspartate aminotransferase (U/L)	38.2609	1	20.3488	20.2278	20.4704
Aspartate aminotransferase (U/L)	38.4615	1	20.3457	20.225	20.4671
Aspartate aminotransferase (U/L)	38.6622	1	20.3421	20.2216	20.4632
Aspartate aminotransferase (U/L)	38.8629	1	20.3379	20.2177	20.4588
Aspartate aminotransferase (U/L)	39.0635	1	20.3333	20.2134	20.4538
Aspartate aminotransferase (U/L)	39.2642	1	20.3282	20.2088	20.4484
Aspartate aminotransferase (U/L)	39.4649	1	20.3229	20.2039	20.4425
Aspartate aminotransferase (U/L)	39.6656	1	20.3172	20.1988	20.4363
Aspartate aminotransferase (U/L)	39.8662	1	20.3115	20.1937	20.4299
Aspartate aminotransferase (U/L)	40.0669	1	20.3056	20.1886	20.4233
Aspartate aminotransferase (U/L)	40.2676	1	20.2998	20.1835	20.4167
Aspartate aminotransferase (U/L)	40.4682	1	20.2941	20.1787	20.4101
Aspartate aminotransferase (U/L)	40.6689	1	20.2886	20.1741	20.4038
Aspartate aminotransferase (U/L)	40.8696	1	20.2836	20.17	20.3978
Aspartate aminotransferase (U/L)	41.0702	1	20.279	20.1663	20.3923
Aspartate aminotransferase (U/L)	41.2709	1	20.275	20.1632	20.3874
Aspartate aminotransferase (U/L)	41.4716	1	20.2718	20.1608	20.3833
Aspartate aminotransferase (U/L)	41.6722	1	20.2694	20.1592	20.3802
Aspartate aminotransferase (U/L)	41.8729	1	20.2681	20.1586	20.3781
Aspartate aminotransferase (U/L)	42.0736	1	20.2679	20.159	20.3773
Aspartate aminotransferase (U/L)	42.2742	1	20.2689	20.1605	20.3778
Aspartate aminotransferase (U/L)	42.4749	1	20.2714	20.1634	20.3799
Aspartate aminotransferase (U/L)	42.6756	1	20.2753	20.1676	20.3836
Aspartate aminotransferase (U/L)	42.8763	1	20.2809	20.1733	20.3891
Aspartate aminotransferase (U/L)	43.0769	1	20.2883	20.1808	20.3964
Aspartate aminotransferase (U/L)	43.2776	1	20.2976	20.19	20.4058
Aspartate aminotransferase (U/L)	43.4783	1	20.3089	20.2011	20.4173
Aspartate aminotransferase (U/L)	43.6789	1	20.3223	20.2142	20.4309
Aspartate aminotransferase (U/L)	43.8796	1	20.3378	20.2294	20.4468
Aspartate aminotransferase (U/L)	44.0803	1	20.3557	20.247	20.465
Aspartate aminotransferase (U/L)	44.2809	1	20.376	20.2668	20.4857
Aspartate aminotransferase (U/L)	44.4816	1	20.3987	20.2892	20.5088
Aspartate aminotransferase (U/L)	44.6823	1	20.4239	20.3141	20.5344
Aspartate aminotransferase (U/L)	44.8829	1	20.4517	20.3416	20.5625
Aspartate aminotransferase (U/L)	45.0836	1	20.4822	20.3717	20.5932
Aspartate aminotransferase (U/L)	45.2843	1	20.5153	20.4047	20.6265
Aspartate aminotransferase (U/L)	45.4849	1	20.5511	20.4403	20.6624
Aspartate aminotransferase (U/L)	45.6856	1	20.5895	20.4788	20.7009
Aspartate aminotransferase (U/L)	45.8863	1	20.6307	20.52	20.742
Aspartate aminotransferase (U/L)	46.087	1	20.6746	20.5639	20.7858
Aspartate aminotransferase (U/L)	46.2876	1	20.7211	20.6106	20.8322
Aspartate aminotransferase (U/L)	46.4883	1	20.7703	20.66	20.8812
Aspartate aminotransferase (U/L)	46.689	1	20.8221	20.712	20.9327
Aspartate aminotransferase (U/L)	46.8896	1	20.8764	20.7665	20.9868
Aspartate aminotransferase (U/L)	47.0903	1	20.9332	20.8235	21.0434
Aspartate aminotransferase (U/L)	47.291	1	20.9923	20.8827	21.1025
Aspartate aminotransferase (U/L)	47.4916	1	21.0538	20.9442	21.164
Aspartate aminotransferase (U/L)	47.6923	1	21.1174	21.0077	21.2278
Aspartate aminotransferase (U/L)	47.893	1	21.1832	21.0731	21.2938
Aspartate aminotransferase (U/L)	48.0936	1	21.2508	21.1402	21.362
Aspartate aminotransferase (U/L)	48.2943	1	21.3203	21.209	21.4322
Aspartate aminotransferase (U/L)	48.495	1	21.3915	21.2791	21.5044
Aspartate aminotransferase (U/L)	48.6957	1	21.4641	21.3505	21.5783
Aspartate aminotransferase (U/L)	48.8963	1	21.5381	21.423	21.6538
Aspartate aminotransferase (U/L)	49.097	1	21.6133	21.4963	21.7309
Aspartate aminotransferase (U/L)	49.2977	1	21.6895	21.5704	21.8092
Aspartate aminotransferase (U/L)	49.4983	1	21.7665	21.6451	21.8885
Aspartate aminotransferase (U/L)	49.699	1	21.8441	21.7201	21.9688
Aspartate aminotransferase (U/L)	49.8997	1	21.9222	21.7954	22.0496
Aspartate aminotransferase (U/L)	50.1003	1	22.0005	21.8707	22.1309
Aspartate aminotransferase (U/L)	50.301	1	22.0788	21.946	22.2124
Aspartate aminotransferase (U/L)	50.5017	1	22.157	22.021	22.2938
Aspartate aminotransferase (U/L)	50.7023	1	22.2348	22.0956	22.3749
Aspartate aminotransferase (U/L)	50.903	1	22.3121	22.1696	22.4555
Aspartate aminotransferase (U/L)	51.1037	1	22.3886	22.2428	22.5353
Aspartate aminotransferase (U/L)	51.3043	1	22.4642	22.3151	22.6141
Aspartate aminotransferase (U/L)	51.505	1	22.5386	22.3864	22.6918
Aspartate aminotransferase (U/L)	51.7057	1	22.6117	22.4565	22.768
Aspartate aminotransferase (U/L)	51.9064	1	22.6834	22.5252	22.8426
Aspartate aminotransferase (U/L)	52.107	1	22.7534	22.5924	22.9154
Aspartate aminotransferase (U/L)	52.3077	1	22.8215	22.6579	22.9863
Aspartate aminotransferase (U/L)	52.5084	1	22.8877	22.7216	23.055
Aspartate aminotransferase (U/L)	52.709	1	22.9518	22.7833	23.1215
Aspartate aminotransferase (U/L)	52.9097	1	23.0137	22.843	23.1856
Aspartate aminotransferase (U/L)	53.1104	1	23.0733	22.9005	23.2472
Aspartate aminotransferase (U/L)	53.311	1	23.1303	22.9557	23.3062
Aspartate aminotransferase (U/L)	53.5117	1	23.1849	23.0085	23.3625
Aspartate aminotransferase (U/L)	53.7124	1	23.2369	23.0589	23.4162
Aspartate aminotransferase (U/L)	53.913	1	23.2862	23.1066	23.4671
Aspartate aminotransferase (U/L)	54.1137	1	23.3327	23.1517	23.5151
Aspartate aminotransferase (U/L)	54.3144	1	23.3766	23.1941	23.5604
Aspartate aminotransferase (U/L)	54.5151	1	23.4177	23.2339	23.6028
Aspartate aminotransferase (U/L)	54.7157	1	23.456	23.2708	23.6426
Aspartate aminotransferase (U/L)	54.9164	1	23.4916	23.3051	23.6795
Aspartate aminotransferase (U/L)	55.1171	1	23.5245	23.3366	23.7138
Aspartate aminotransferase (U/L)	55.3177	1	23.5546	23.3654	23.7453
Aspartate aminotransferase (U/L)	55.5184	1	23.5822	23.3916	23.7743
Aspartate aminotransferase (U/L)	55.7191	1	23.6072	23.4151	23.8008
Aspartate aminotransferase (U/L)	55.9197	1	23.6298	23.4362	23.8248
Aspartate aminotransferase (U/L)	56.1204	1	23.6499	23.4548	23.8465
Aspartate aminotransferase (U/L)	56.3211	1	23.6677	23.4712	23.8659
Aspartate aminotransferase (U/L)	56.5217	1	23.6834	23.4853	23.8831
Aspartate aminotransferase (U/L)	56.7224	1	23.697	23.4974	23.8982
Aspartate aminotransferase (U/L)	56.9231	1	23.7087	23.5076	23.9114
Aspartate aminotransferase (U/L)	57.1237	1	23.7186	23.5161	23.9227
Aspartate aminotransferase (U/L)	57.3244	1	23.7268	23.5229	23.9323
Aspartate aminotransferase (U/L)	57.5251	1	23.7334	23.5283	23.9403
Aspartate aminotransferase (U/L)	57.7258	1	23.7387	23.5324	23.9467
Aspartate aminotransferase (U/L)	57.9264	1	23.7428	23.5355	23.9518
Aspartate aminotransferase (U/L)	58.1271	1	23.7457	23.5375	23.9557
Aspartate aminotransferase (U/L)	58.3278	1	23.7478	23.5388	23.9585
Aspartate aminotransferase (U/L)	58.5284	1	23.749	23.5395	23.9603
Aspartate aminotransferase (U/L)	58.7291	1	23.7496	23.5396	23.9613
Aspartate aminotransferase (U/L)	58.9298	1	23.7497	23.5395	23.9617
Aspartate aminotransferase (U/L)	59.1304	1	23.7494	23.5391	23.9615
Aspartate aminotransferase (U/L)	59.3311	1	23.7489	23.5386	23.9609
Aspartate aminotransferase (U/L)	59.5318	1	23.7483	23.5382	23.9601
Aspartate aminotransferase (U/L)	59.7324	1	23.7476	23.5379	23.9592
[truncated: 1,601 more rows]
