# Supplementary material for: Age-dependent sex differences in cardiometabolic risk factors
Source: Nat Cardiovasc Res. 2022 Sep 12;1(9):844–54. doi: 10.1038/s44161-022-00131-8 (PMC11357998; doi:10.1038/s44161-022-00131-8)
Supplement: Supplementary file 5 — Statistical source data. [file 44161_2022_131_MOESM5_ESM.xlsx]

## Sheet: CHO_contour_plot
age	gender_F1M2	diet	CHO_predicted	SE	lwr	upr
20	1	11	4.38712	0.0332791	4.32189	4.45235
20.2007	1	11	4.39189	0.0325611	4.32807	4.45571
20.4013	1	11	4.39664	0.0318669	4.33419	4.4591
20.602	1	11	4.40138	0.0311983	4.34023	4.46253
20.8027	1	11	4.40608	0.0305573	4.34619	4.46597
21.0033	1	11	4.41074	0.0299452	4.35205	4.46944
21.204	1	11	4.41535	0.0293637	4.3578	4.4729
21.4047	1	11	4.41989	0.0288141	4.36342	4.47637
21.6054	1	11	4.42435	0.0282974	4.36889	4.47981
21.806	1	11	4.42871	0.0278142	4.37419	4.48322
22.0067	1	11	4.43296	0.0273649	4.37932	4.48659
22.2074	1	11	4.43707	0.0269493	4.38425	4.4899
22.408	1	11	4.44105	0.0265671	4.38898	4.49312
22.6087	1	11	4.44487	0.0262171	4.39349	4.49626
22.8094	1	11	4.44853	0.0258982	4.39777	4.49929
23.01	1	11	4.45199	0.0256085	4.4018	4.50219
23.2107	1	11	4.45527	0.025346	4.40559	4.50494
23.4114	1	11	4.45833	0.0251084	4.40912	4.50754
23.612	1	11	4.46118	0.0248933	4.41239	4.50997
23.8127	1	11	4.4638	0.0246978	4.4154	4.51221
24.0134	1	11	4.4662	0.0245193	4.41814	4.51425
24.214	1	11	4.46835	0.0243548	4.42061	4.51608
24.4147	1	11	4.47025	0.0242018	4.42282	4.51769
24.6154	1	11	4.47192	0.0240577	4.42476	4.51907
24.8161	1	11	4.47333	0.0239201	4.42645	4.52022
25.0167	1	11	4.47451	0.0237868	4.42788	4.52113
25.2174	1	11	4.47543	0.0236557	4.42907	4.5218
25.4181	1	11	4.47612	0.0235254	4.43001	4.52223
25.6187	1	11	4.47658	0.0233945	4.43072	4.52243
25.8194	1	11	4.47681	0.023262	4.43122	4.5224
26.0201	1	11	4.47683	0.0231272	4.4315	4.52215
26.2207	1	11	4.47663	0.0229896	4.43157	4.52169
26.4214	1	11	4.47625	0.0228492	4.43147	4.52104
26.6221	1	11	4.47569	0.0227061	4.43119	4.5202
26.8227	1	11	4.47497	0.0225609	4.43075	4.51919
27.0234	1	11	4.4741	0.0224141	4.43017	4.51804
27.2241	1	11	4.47311	0.0222663	4.42947	4.51675
27.4247	1	11	4.472	0.0221186	4.42865	4.51536
27.6254	1	11	4.47081	0.021972	4.42775	4.51388
27.8261	1	11	4.46955	0.0218277	4.42677	4.51234
28.0268	1	11	4.46825	0.0216865	4.42575	4.51076
28.2274	1	11	4.46692	0.0215496	4.42469	4.50916
28.4281	1	11	4.46559	0.0214179	4.42361	4.50757
28.6288	1	11	4.46429	0.0212922	4.42255	4.50602
28.8294	1	11	4.46303	0.0211732	4.42153	4.50452
29.0301	1	11	4.46183	0.0210614	4.42055	4.50311
29.2308	1	11	4.46073	0.0209571	4.41966	4.50181
29.4314	1	11	4.45974	0.0208604	4.41886	4.50063
29.6321	1	11	4.45889	0.0207713	4.41818	4.4996
29.8328	1	11	4.4582	0.0206894	4.41764	4.49875
30.0334	1	11	4.45768	0.0206142	4.41727	4.49808
30.2341	1	11	4.45736	0.020545	4.41709	4.49763
30.4348	1	11	4.45726	0.0204811	4.41712	4.4974
30.6355	1	11	4.45739	0.0204216	4.41736	4.49742
30.8361	1	11	4.45777	0.0203654	4.41786	4.49769
31.0368	1	11	4.45842	0.0203114	4.41861	4.49823
31.2375	1	11	4.45936	0.0202584	4.41965	4.49906
31.4381	1	11	4.46058	0.0202055	4.42098	4.50018
31.6388	1	11	4.46211	0.0201517	4.42261	4.5016
31.8395	1	11	4.46395	0.0200961	4.42456	4.50333
32.0401	1	11	4.46611	0.0200378	4.42683	4.50538
32.2408	1	11	4.4686	0.0199759	4.42944	4.50775
32.4415	1	11	4.47142	0.01991	4.43239	4.51044
32.6421	1	11	4.47457	0.0198398	4.43568	4.51346
32.8428	1	11	4.47806	0.019765	4.43932	4.5168
33.0435	1	11	4.48188	0.0196856	4.44329	4.52046
33.2441	1	11	4.48604	0.0196014	4.44762	4.52445
33.4448	1	11	4.49052	0.0195129	4.45228	4.52877
33.6455	1	11	4.49533	0.0194205	4.45726	4.53339
33.8462	1	11	4.50045	0.0193247	4.46258	4.53833
34.0468	1	11	4.50588	0.0192262	4.4682	4.54357
34.2475	1	11	4.51162	0.0191255	4.47413	4.5491
34.4482	1	11	4.51764	0.0190236	4.48035	4.55493
34.6488	1	11	4.52394	0.0189214	4.48685	4.56103
34.8495	1	11	4.5305	0.0188196	4.49362	4.56739
35.0502	1	11	4.53732	0.018719	4.50063	4.57401
35.2508	1	11	4.54437	0.0186205	4.50787	4.58087
35.4515	1	11	4.55165	0.0185247	4.51534	4.58795
35.6522	1	11	4.55913	0.0184326	4.523	4.59526
35.8528	1	11	4.5668	0.0183445	4.53085	4.60276
36.0535	1	11	4.57465	0.0182609	4.53886	4.61044
36.2542	1	11	4.58266	0.018182	4.54703	4.6183
36.4548	1	11	4.59082	0.018108	4.55533	4.62631
36.6555	1	11	4.5991	0.018039	4.56374	4.63446
36.8562	1	11	4.6075	0.0179749	4.57227	4.64273
37.0569	1	11	4.616	0.0179154	4.58088	4.65111
37.2575	1	11	4.62458	0.01786	4.58957	4.65958
37.4582	1	11	4.63323	0.0178086	4.59832	4.66813
37.6589	1	11	4.64194	0.0177605	4.60713	4.67675
37.8595	1	11	4.6507	0.0177153	4.61598	4.68542
38.0602	1	11	4.6595	0.0176723	4.62486	4.69413
38.2609	1	11	4.66832	0.0176309	4.63376	4.70287
38.4615	1	11	4.67716	0.0175907	4.64268	4.71164
38.6622	1	11	4.68601	0.0175513	4.65161	4.72041
38.8629	1	11	4.69487	0.0175122	4.66055	4.7292
39.0635	1	11	4.70373	0.0174731	4.66949	4.73798
39.2642	1	11	4.71259	0.0174337	4.67842	4.74676
39.4649	1	11	4.72145	0.017394	4.68736	4.75554
39.6656	1	11	4.7303	0.017354	4.69629	4.76432
39.8662	1	11	4.73916	0.0173139	4.70522	4.77309
40.0669	1	11	4.74801	0.0172737	4.71415	4.78187
40.2676	1	11	4.75687	0.0172337	4.72309	4.79064
40.4682	1	11	4.76573	0.0171945	4.73203	4.79943
40.6689	1	11	4.77462	0.0171565	4.74099	4.80824
40.8696	1	11	4.78353	0.0171203	4.74997	4.81708
41.0702	1	11	4.79247	0.0170863	4.75898	4.82596
41.2709	1	11	4.80146	0.017055	4.76803	4.83489
41.4716	1	11	4.8105	0.0170272	4.77713	4.84387
41.6722	1	11	4.81961	0.0170034	4.78629	4.85294
41.8729	1	11	4.8288	0.016984	4.79552	4.86209
42.0736	1	11	4.83809	0.0169693	4.80483	4.87135
42.2742	1	11	4.84748	0.0169597	4.81424	4.88072
42.4749	1	11	4.857	0.0169555	4.82377	4.89023
42.6756	1	11	4.86665	0.0169567	4.83342	4.89989
42.8763	1	11	4.87646	0.0169633	4.84321	4.90971
43.0769	1	11	4.88644	0.0169752	4.85317	4.91971
43.2776	1	11	4.8966	0.0169921	4.86329	4.9299
43.4783	1	11	4.90696	0.0170138	4.87361	4.94031
43.6789	1	11	4.91753	0.0170398	4.88413	4.95093
43.8796	1	11	4.92833	0.0170698	4.89487	4.96179
44.0803	1	11	4.93937	0.017103	4.90585	4.97289
44.2809	1	11	4.95066	0.0171389	4.91707	4.98426
44.4816	1	11	4.96222	0.0171771	4.92856	4.99589
44.6823	1	11	4.97406	0.0172171	4.94032	5.00781
44.8829	1	11	4.98618	0.0172583	4.95236	5.02001
45.0836	1	11	4.9986	0.0173002	4.96469	5.03251
45.2843	1	11	5.01132	0.0173424	4.97733	5.04531
45.4849	1	11	5.02435	0.0173849	4.99028	5.05843
45.6856	1	11	5.03769	0.0174273	5.00353	5.07185
45.8863	1	11	5.05135	0.0174697	5.01711	5.08559
46.087	1	11	5.06532	0.0175121	5.031	5.09965
46.2876	1	11	5.07962	0.0175545	5.04521	5.11402
46.4883	1	11	5.09422	0.0175973	5.05973	5.12871
46.689	1	11	5.10914	0.017641	5.07456	5.14372
46.8896	1	11	5.12436	0.017686	5.0897	5.15903
47.0903	1	11	5.13988	0.0177328	5.10513	5.17464
47.291	1	11	5.1557	0.0177819	5.12084	5.19055
47.4916	1	11	5.17179	0.0178339	5.13683	5.20674
47.6923	1	11	5.18815	0.0178897	5.15308	5.22321
47.893	1	11	5.20476	0.0179497	5.16957	5.23994
48.0936	1	11	5.2216	0.0180145	5.1863	5.25691
48.2943	1	11	5.23868	0.0180845	5.20323	5.27412
48.495	1	11	5.25595	0.0181603	5.22036	5.29154
48.6957	1	11	5.27341	0.0182421	5.23765	5.30916
48.8963	1	11	5.29102	0.0183302	5.25509	5.32695
49.097	1	11	5.30878	0.0184247	5.27267	5.34489
49.2977	1	11	5.32666	0.0185254	5.29035	5.36297
49.4983	1	11	5.34462	0.0186322	5.30811	5.38114
49.699	1	11	5.36266	0.0187449	5.32592	5.3994
49.8997	1	11	5.38074	0.0188629	5.34377	5.41771
50.1003	1	11	5.39884	0.0189859	5.36162	5.43605
50.301	1	11	5.41692	0.019113	5.37946	5.45438
50.5017	1	11	5.43497	0.0192438	5.39726	5.47269
50.7023	1	11	5.45296	0.0193775	5.41498	5.49094
50.903	1	11	5.47086	0.0195133	5.43262	5.50911
51.1037	1	11	5.48865	0.0196504	5.45013	5.52716
51.3043	1	11	5.50629	0.0197879	5.4675	5.54507
51.505	1	11	5.52376	0.0199253	5.48471	5.56281
51.7057	1	11	5.54104	0.0200619	5.50172	5.58036
51.9064	1	11	5.55811	0.0201971	5.51852	5.5977
52.107	1	11	5.57493	0.0203302	5.53509	5.61478
52.3077	1	11	5.59149	0.0204609	5.55139	5.6316
52.5084	1	11	5.60777	0.020589	5.56741	5.64812
52.709	1	11	5.62374	0.0207142	5.58314	5.66434
52.9097	1	11	5.63939	0.0208367	5.59855	5.68023
53.1104	1	11	5.65469	0.0209562	5.61362	5.69577
53.311	1	11	5.66964	0.0210729	5.62834	5.71094
53.5117	1	11	5.68422	0.0211873	5.64269	5.72574
53.7124	1	11	5.69841	0.0212997	5.65666	5.74015
53.913	1	11	5.7122	0.0214106	5.67023	5.75416
54.1137	1	11	5.72558	0.0215203	5.6834	5.76776
54.3144	1	11	5.73855	0.0216294	5.69616	5.78095
54.5151	1	11	5.7511	0.0217385	5.70849	5.79371
54.7157	1	11	5.76322	0.0218482	5.7204	5.80605
54.9164	1	11	5.77492	0.0219591	5.73188	5.81796
55.1171	1	11	5.78618	0.0220714	5.74292	5.82944
55.3177	1	11	5.79701	0.0221858	5.75353	5.84049
55.5184	1	11	5.80741	0.0223025	5.7637	5.85113
55.7191	1	11	5.8174	0.022422	5.77345	5.86134
55.9197	1	11	5.82696	0.0225443	5.78277	5.87115
56.1204	1	11	5.83611	0.0226694	5.79168	5.88054
56.3211	1	11	5.84485	0.0227974	5.80017	5.88954
56.5217	1	11	5.85321	0.0229281	5.80827	5.89814
56.7224	1	11	5.86118	0.0230613	5.81597	5.90638
56.9231	1	11	5.86877	0.0231967	5.82331	5.91424
57.1237	1	11	5.87601	0.0233338	5.83028	5.92175
57.3244	1	11	5.88291	0.0234722	5.8369	5.92891
57.5251	1	11	5.88947	0.0236115	5.84319	5.93575
57.7258	1	11	5.89573	0.0237511	5.84917	5.94228
57.9264	1	11	5.90168	0.0238905	5.85486	5.94851
58.1271	1	11	5.90736	0.0240292	5.86026	5.95445
58.3278	1	11	5.91277	0.0241667	5.8654	5.96013
58.5284	1	11	5.91793	0.0243028	5.8703	5.96556
58.7291	1	11	5.92287	0.0244372	5.87497	5.97076
58.9298	1	11	5.92759	0.0245695	5.87944	5.97575
59.1304	1	11	5.93213	0.0246997	5.88372	5.98054
59.3311	1	11	5.93649	0.0248278	5.88782	5.98515
59.5318	1	11	5.94068	0.024954	5.89177	5.98959
59.7324	1	11	5.94474	0.0250785	5.89559	5.9939
59.9331	1	11	5.94867	0.0252018	5.89928	5.99807
60.1338	1	11	5.9525	0.0253241	5.90286	6.00213
60.3344	1	11	5.95623	0.0254461	5.90635	6.0061
60.5351	1	11	5.95987	0.0255686	5.90976	6.00999
60.7358	1	11	5.96345	0.0256923	5.9131	6.01381
60.9365	1	11	5.96698	0.0258179	5.91637	6.01758
61.1371	1	11	5.97046	0.0259461	5.91961	6.02132
61.3378	1	11	5.97391	0.0260778	5.9228	6.02503
61.5385	1	11	5.97734	0.0262138	5.92596	6.02872
61.7391	1	11	5.98075	0.0263547	5.9291	6.03241
61.9398	1	11	5.98416	0.0265013	5.93222	6.0361
62.1405	1	11	5.98757	0.026654	5.93532	6.03981
62.3411	1	11	5.99098	0.0268132	5.93842	6.04353
62.5418	1	11	5.9944	0.0269792	5.94152	6.04727
62.7425	1	11	5.99782	0.0271522	5.94461	6.05104
62.9431	1	11	6.00127	0.0273323	5.94769	6.05484
63.1438	1	11	6.00472	0.027519	5.95078	6.05866
63.3445	1	11	6.00819	0.0277122	5.95387	6.06251
63.5452	1	11	6.01167	0.0279115	5.95696	6.06638
63.7458	1	11	6.01516	0.0281164	5.96005	6.07027
63.9465	1	11	6.01865	0.028326	5.96313	6.07417
64.1472	1	11	6.02215	0.0285396	5.96621	6.07808
64.3478	1	11	6.02564	0.0287565	5.96928	6.082
64.5485	1	11	6.02912	0.0289757	5.97233	6.08591
64.7492	1	11	6.03259	0.0291967	5.97536	6.08981
64.9498	1	11	6.03603	0.0294185	5.97837	6.09369
65.1505	1	11	6.03944	0.0296402	5.98134	6.09753
65.3512	1	11	6.04281	0.0298614	5.98428	6.10133
65.5518	1	11	6.04613	0.0300815	5.98717	6.10509
65.7525	1	11	6.04939	0.0303001	5.99	6.10878
65.9532	1	11	6.05259	0.0305169	5.99277	6.1124
66.1538	1	11	6.05571	0.0307317	5.99547	6.11594
66.3545	1	11	6.05874	0.0309447	5.99809	6.11939
66.5552	1	11	6.06168	0.0311562	6.00061	6.12274
66.7559	1	11	6.06451	0.0313666	6.00303	6.12599
66.9565	1	11	6.06723	0.0315765	6.00534	6.12912
67.1572	1	11	6.06983	0.0317866	6.00753	6.13213
67.3579	1	11	6.07229	0.0319979	6.00957	6.13501
67.5585	1	11	6.07461	0.0322117	6.01148	6.13775
67.7592	1	11	6.07679	0.032429	6.01323	6.14035
67.9599	1	11	6.0788	0.0326513	6.01481	6.1428
68.1605	1	11	6.08066	0.0328797	6.01621	6.1451
68.3612	1	11	6.08234	0.0331157	6.01743	6.14724
68.5619	1	11	6.08384	0.0333608	6.01846	6.14923
68.7625	1	11	6.08516	0.0336162	6.01928	6.15105
68.9632	1	11	6.0863	0.0338832	6.01989	6.15271
69.1639	1	11	6.08724	0.0341629	6.02028	6.1542
69.3645	1	11	6.08799	0.0344562	6.02045	6.15552
69.5652	1	11	6.08853	0.0347642	6.0204	6.15667
69.7659	1	11	6.08888	0.0350872	6.02011	6.15765
69.9666	1	11	6.08903	0.0354259	6.01959	6.15846
70.1672	1	11	6.08896	0.0357802	6.01884	6.15909
70.3679	1	11	6.0887	0.0361502	6.01785	6.15955
70.5686	1	11	6.08823	0.0365357	6.01662	6.15984
70.7692	1	11	6.08756	0.0369362	6.01517	6.15996
70.9699	1	11	6.08669	0.037351	6.01348	6.1599
71.1706	1	11	6.08562	0.0377792	6.01157	6.15967
71.3712	1	11	6.08435	0.0382198	6.00944	6.15926
71.5719	1	11	6.08289	0.0386719	6.00709	6.15869
71.7726	1	11	6.08124	0.0391341	6.00454	6.15795
71.9732	1	11	6.07941	0.0396052	6.00178	6.15704
72.1739	1	11	6.0774	0.0400838	5.99883	6.15596
72.3746	1	11	6.07521	0.0405687	5.99569	6.15472
72.5753	1	11	6.07285	0.0410589	5.99237	6.15332
72.7759	1	11	6.07032	0.0415531	5.98888	6.15177
72.9766	1	11	6.06764	0.0420503	5.98523	6.15006
73.1773	1	11	6.06481	0.0425494	5.98142	6.14821
73.3779	1	11	6.06184	0.0430498	5.97746	6.14621
73.5786	1	11	6.05872	0.043551	5.97336	6.14408
73.7793	1	11	6.05547	0.0440526	5.96913	6.14182
73.9799	1	11	6.0521	0.0445543	5.96477	6.13943
74.1806	1	11	6.04861	0.0450559	5.9603	6.13692
74.3813	1	11	6.04501	0.0455576	5.95572	6.1343
74.5819	1	11	6.04131	0.0460599	5.95103	6.13158
74.7826	1	11	6.0375	0.0465633	5.94624	6.12877
74.9833	1	11	6.03361	0.0470684	5.94135	6.12586
75.1839	1	11	6.02963	0.0475758	5.93638	6.12288
75.3846	1	11	6.02558	0.0480865	5.93133	6.11983
75.5853	1	11	6.02145	0.0486016	5.92619	6.11671
75.786	1	11	6.01726	0.0491223	5.92098	6.11354
75.9866	1	11	6.01301	0.0496495	5.91569	6.11032
76.1873	1	11	6.0087	0.0501844	5.91034	6.10707
76.388	1	11	6.00435	0.0507281	5.90492	6.10378
76.5886	1	11	5.99996	0.0512817	5.89944	6.10047
76.7893	1	11	5.99552	0.0518464	5.89391	6.09714
76.99	1	11	5.99106	0.0524231	5.88831	6.09381
77.1906	1	11	5.98657	0.0530126	5.88266	6.09047
77.3913	1	11	5.98205	0.0536157	5.87696	6.08714
77.592	1	11	5.97751	0.0542331	5.87121	6.08381
77.7926	1	11	5.97296	0.0548651	5.86542	6.08049
77.9933	1	11	5.96839	0.0555124	5.85958	6.07719
78.194	1	11	5.96381	0.0561749	5.85371	6.07391
78.3946	1	11	5.95922	0.056853	5.84779	6.07065
78.5953	1	11	5.95463	0.0575463	5.84184	6.06742
78.796	1	11	5.95003	0.0582549	5.83586	6.06421
78.9967	1	11	5.94544	0.0589785	5.82984	6.06103
79.1973	1	11	5.94084	0.0597167	5.82379	6.05788
79.398	1	11	5.93624	0.0604692	5.81772	6.05476
79.5987	1	11	5.93164	0.0612352	5.81162	6.05166
79.7993	1	11	5.92704	0.0620145	5.8055	6.04859
80	1	11	5.92245	0.0628064	5.79935	6.04555
20	2	11	3.99035	0.0492811	3.89376	4.08694
20.2007	2	11	4.0081	0.0480459	3.91393	4.10227
20.4013	2	11	4.02585	0.046837	3.93405	4.11765
20.602	2	11	4.04359	0.0456568	3.9541	4.13307
20.8027	2	11	4.06131	0.0445082	3.97408	4.14855
21.0033	2	11	4.07902	0.0433935	3.99397	4.16407
21.204	2	11	4.09671	0.0423154	4.01377	4.17964
21.4047	2	11	4.11437	0.0412762	4.03346	4.19527
21.6054	2	11	4.13199	0.0402784	4.05304	4.21094
21.806	2	11	4.14957	0.0393239	4.0725	4.22665
22.0067	2	11	4.16711	0.0384143	4.09182	4.2424
22.2074	2	11	4.18459	0.0375508	4.11099	4.25819
22.408	2	11	4.20201	0.0367342	4.13001	4.27401
22.6087	2	11	4.21936	0.0359646	4.14887	4.28985
22.8094	2	11	4.23663	0.035242	4.16756	4.3057
23.01	2	11	4.25382	0.0345655	4.18607	4.32157
23.2107	2	11	4.27092	0.0339338	4.20441	4.33743
23.4114	2	11	4.28792	0.0333451	4.22256	4.35327
23.612	2	11	4.30481	0.0327973	4.24053	4.36909
23.8127	2	11	4.32159	0.0322877	4.2583	4.38487
24.0134	2	11	4.33825	0.0318134	4.27589	4.4006
24.214	2	11	4.35478	0.0313712	4.29329	4.41627
24.4147	2	11	4.37118	0.0309578	4.3105	4.43185
24.6154	2	11	4.38743	0.0305701	4.32752	4.44735
24.8161	2	11	4.40355	0.0302046	4.34435	4.46275
25.0167	2	11	4.41951	0.0298582	4.36099	4.47803
25.2174	2	11	4.43531	0.0295278	4.37744	4.49318
25.4181	2	11	4.45095	0.0292107	4.3937	4.5082
25.6187	2	11	4.46642	0.0289046	4.40977	4.52308
25.8194	2	11	4.48173	0.0286075	4.42566	4.5378
26.0201	2	11	4.49686	0.0283175	4.44135	4.55236
26.2207	2	11	4.51181	0.0280333	4.45686	4.56675
26.4214	2	11	4.52658	0.0277541	4.47218	4.58097
26.6221	2	11	4.54116	0.0274795	4.4873	4.59502
26.8227	2	11	4.55556	0.0272092	4.50223	4.60889
27.0234	2	11	4.56978	0.0269435	4.51697	4.62259
27.2241	2	11	4.5838	0.0266827	4.5315	4.6361
27.4247	2	11	4.59764	0.0264276	4.54584	4.64944
27.6254	2	11	4.61129	0.0261793	4.55998	4.6626
27.8261	2	11	4.62475	0.0259389	4.57391	4.67559
28.0268	2	11	4.63802	0.0257075	4.58764	4.68841
28.2274	2	11	4.65111	0.0254863	4.60116	4.70106
28.4281	2	11	4.66401	0.0252766	4.61447	4.71356
28.6288	2	11	4.67674	0.0250794	4.62758	4.72589
28.8294	2	11	4.68928	0.0248959	4.64048	4.73807
29.0301	2	11	4.70164	0.0247267	4.65318	4.75011
29.2308	2	11	4.71383	0.0245725	4.66567	4.762
29.4314	2	11	4.72586	0.0244335	4.67797	4.77375
29.6321	2	11	4.73771	0.0243098	4.69007	4.78536
29.8328	2	11	4.74941	0.0242012	4.70197	4.79684
30.0334	2	11	4.76095	0.0241072	4.7137	4.8082
30.2341	2	11	4.77233	0.0240269	4.72524	4.81943
30.4348	2	11	4.78357	0.0239594	4.73661	4.83053
30.6355	2	11	4.79467	0.0239034	4.74782	4.84152
30.8361	2	11	4.80563	0.0238576	4.75887	4.8524
31.0368	2	11	4.81647	0.0238203	4.76978	4.86315
31.2375	2	11	4.82717	0.0237899	4.78055	4.8738
31.4381	2	11	4.83776	0.0237648	4.79118	4.88434
31.6388	2	11	4.84824	0.0237434	4.8017	4.89478
31.8395	2	11	4.85861	0.023724	4.81211	4.90511
32.0401	2	11	4.86887	0.0237052	4.82241	4.91534
32.2408	2	11	4.87905	0.0236853	4.83262	4.92547
32.4415	2	11	4.88913	0.0236633	4.84275	4.93551
32.6421	2	11	4.89912	0.0236381	4.85279	4.94546
32.8428	2	11	4.90904	0.0236088	4.86277	4.95532
33.0435	2	11	4.91889	0.0235746	4.87268	4.96509
33.2441	2	11	4.92866	0.023535	4.88254	4.97479
33.4448	2	11	4.93838	0.0234896	4.89234	4.98442
33.6455	2	11	4.94803	0.0234385	4.90209	4.99397
33.8462	2	11	4.95763	0.0233816	4.9118	5.00346
34.0468	2	11	4.96718	0.0233189	4.92147	5.01288
34.2475	2	11	4.97668	0.0232508	4.93111	5.02225
34.4482	2	11	4.98613	0.0231776	4.94071	5.03156
34.6488	2	11	4.99555	0.0231	4.95027	5.04082
34.8495	2	11	5.00493	0.0230184	4.95981	5.05004
35.0502	2	11	5.01427	0.0229335	4.96932	5.05922
35.2508	2	11	5.02357	0.022846	4.9788	5.06835
35.4515	2	11	5.03285	0.0227568	4.98825	5.07745
35.6522	2	11	5.0421	0.0226668	4.99767	5.08653
35.8528	2	11	5.05132	0.0225767	5.00707	5.09557
36.0535	2	11	5.06052	0.0224871	5.01644	5.10459
36.2542	2	11	5.06969	0.0223983	5.02579	5.11359
36.4548	2	11	5.07884	0.0223109	5.03511	5.12257
36.6555	2	11	5.08796	0.0222251	5.0444	5.13152
36.8562	2	11	5.09706	0.0221412	5.05366	5.14045
37.0569	2	11	5.10613	0.0220591	5.06289	5.14936
37.2575	2	11	5.11517	0.0219787	5.07209	5.15825
37.4582	2	11	5.12418	0.0219001	5.08126	5.16711
37.6589	2	11	5.13316	0.0218229	5.09039	5.17593
37.8595	2	11	5.14211	0.0217471	5.09948	5.18473
38.0602	2	11	5.15101	0.0216722	5.10854	5.19349
38.2609	2	11	5.15988	0.021598	5.11755	5.20221
38.4615	2	11	5.1687	0.0215244	5.12652	5.21089
38.6622	2	11	5.17748	0.0214511	5.13543	5.21952
38.8629	2	11	5.1862	0.0213781	5.1443	5.2281
39.0635	2	11	5.19486	0.0213052	5.1531	5.23662
39.2642	2	11	5.20346	0.0212324	5.16184	5.24507
39.4649	2	11	5.21199	0.02116	5.17052	5.25347
39.6656	2	11	5.22045	0.0210884	5.17912	5.26179
39.8662	2	11	5.22884	0.0210178	5.18764	5.27003
40.0669	2	11	5.23714	0.0209487	5.19608	5.2782
40.2676	2	11	5.24535	0.0208816	5.20442	5.28628
40.4682	2	11	5.25347	0.0208173	5.21267	5.29427
40.6689	2	11	5.26149	0.0207566	5.22081	5.30217
40.8696	2	11	5.26941	0.0207002	5.22884	5.30998
41.0702	2	11	5.27722	0.0206488	5.23675	5.31769
41.2709	2	11	5.28492	0.0206033	5.24453	5.3253
41.4716	2	11	5.29249	0.0205644	5.25219	5.3328
41.6722	2	11	5.29995	0.0205331	5.2597	5.34019
41.8729	2	11	5.30728	0.0205098	5.26708	5.34747
42.0736	2	11	5.31447	0.0204951	5.2743	5.35464
42.2742	2	11	5.32153	0.0204894	5.28137	5.36169
42.4749	2	11	5.32845	0.0204931	5.28828	5.36862
42.6756	2	11	5.33523	0.0205064	5.29503	5.37542
42.8763	2	11	5.34186	0.0205292	5.30162	5.3821
43.0769	2	11	5.34834	0.0205614	5.30804	5.38864
43.2776	2	11	5.35467	0.0206027	5.31429	5.39505
43.4783	2	11	5.36085	0.0206527	5.32037	5.40133
43.6789	2	11	5.36688	0.0207109	5.32628	5.40747
43.8796	2	11	5.37275	0.0207767	5.33202	5.41347
44.0803	2	11	5.37846	0.0208493	5.3376	5.41932
44.2809	2	11	5.38402	0.020928	5.343	5.42504
44.4816	2	11	5.38942	0.0210119	5.34823	5.4306
44.6823	2	11	5.39466	0.0211005	5.35331	5.43602
44.8829	2	11	5.39975	0.0211928	5.35821	5.44129
45.0836	2	11	5.40469	0.0212882	5.36296	5.44641
45.2843	2	11	5.40947	0.0213859	5.36756	5.45139
45.4849	2	11	5.41411	0.0214855	5.372	5.45622
45.6856	2	11	5.4186	0.0215866	5.37629	5.46091
45.8863	2	11	5.42294	0.0216887	5.38043	5.46545
46.087	2	11	5.42715	0.0217915	5.38444	5.46986
46.2876	2	11	5.43121	0.0218948	5.3883	5.47413
46.4883	2	11	5.43515	0.0219987	5.39203	5.47826
46.689	2	11	5.43895	0.0221033	5.39563	5.48227
46.8896	2	11	5.44263	0.0222087	5.3991	5.48616
47.0903	2	11	5.44619	0.0223149	5.40245	5.48993
47.291	2	11	5.44963	0.0224223	5.40568	5.49358
47.4916	2	11	5.45296	0.0225312	5.4088	5.49713
47.6923	2	11	5.45619	0.0226419	5.41181	5.50057
47.893	2	11	5.45932	0.0227547	5.41472	5.50392
48.0936	2	11	5.46235	0.0228698	5.41753	5.50718
48.2943	2	11	5.4653	0.0229874	5.42024	5.51035
48.495	2	11	5.46816	0.0231077	5.42287	5.51345
48.6957	2	11	5.47094	0.0232308	5.42541	5.51647
48.8963	2	11	5.47365	0.0233566	5.42787	5.51942
49.097	2	11	5.47629	0.0234851	5.43025	5.52232
49.2977	2	11	5.47886	0.023616	5.43258	5.52515
49.4983	2	11	5.48138	0.023749	5.43483	5.52793
49.699	2	11	5.48385	0.0238839	5.43704	5.53066
49.8997	2	11	5.48626	0.0240205	5.43918	5.53334
50.1003	2	11	5.48864	0.0241584	5.44129	5.53599
50.301	2	11	5.49096	0.0242974	5.44334	5.53859
50.5017	2	11	5.49325	0.0244372	5.44536	5.54115
50.7023	2	11	5.49551	0.0245774	5.44733	5.54368
50.903	2	11	5.49772	0.0247176	5.44928	5.54617
51.1037	2	11	5.49991	0.0248573	5.45119	5.54863
51.3043	2	11	5.50207	0.0249962	5.45308	5.55106
51.505	2	11	5.5042	0.0251339	5.45493	5.55346
51.7057	2	11	5.5063	0.0252702	5.45677	5.55582
51.9064	2	11	5.50837	0.0254049	5.45857	5.55816
52.107	2	11	5.51041	0.0255376	5.46036	5.56047
52.3077	2	11	5.51244	0.0256685	5.46213	5.56275
52.5084	2	11	5.51443	0.0257975	5.46387	5.56499
52.709	2	11	5.5164	0.025925	5.46558	5.56721
52.9097	2	11	5.51834	0.0260511	5.46728	5.5694
53.1104	2	11	5.52025	0.0261762	5.46894	5.57155
53.311	2	11	5.52213	0.0263007	5.47058	5.57367
53.5117	2	11	5.52397	0.0264252	5.47218	5.57577
53.7124	2	11	5.52578	0.0265504	5.47375	5.57782
53.913	2	11	5.52756	0.026677	5.47527	5.57985
54.1137	2	11	5.52929	0.0268056	5.47676	5.58183
54.3144	2	11	5.53099	0.0269368	5.47819	5.58378
54.5151	2	11	5.53263	0.0270716	5.47957	5.58569
54.7157	2	11	5.53423	0.0272107	5.4809	5.58757
54.9164	2	11	5.53578	0.0273546	5.48216	5.5894
55.1171	2	11	5.53727	0.0275039	5.48336	5.59118
55.3177	2	11	5.5387	0.027659	5.48449	5.59292
55.5184	2	11	5.54008	0.0278204	5.48555	5.5946
55.7191	2	11	5.54138	0.0279885	5.48652	5.59624
55.9197	2	11	5.54262	0.0281633	5.48742	5.59782
56.1204	2	11	5.54378	0.0283447	5.48822	5.59934
56.3211	2	11	5.54487	0.0285328	5.48894	5.60079
56.5217	2	11	5.54588	0.0287274	5.48957	5.60218
56.7224	2	11	5.5468	0.0289282	5.4901	5.6035
56.9231	2	11	5.54765	0.0291347	5.49054	5.60475
57.1237	2	11	5.5484	0.0293464	5.49088	5.60592
57.3244	2	11	5.54906	0.0295628	5.49112	5.60701
57.5251	2	11	5.54963	0.0297834	5.49126	5.60801
57.7258	2	11	5.55011	0.0300076	5.4913	5.60893
57.9264	2	11	5.55049	0.0302347	5.49123	5.60975
58.1271	2	11	5.55078	0.0304641	5.49107	5.61049
58.3278	2	11	5.55096	0.0306953	5.4908	5.61113
58.5284	2	11	5.55105	0.0309279	5.49043	5.61167
58.7291	2	11	5.55104	0.0311615	5.48996	5.61212
58.9298	2	11	5.55093	0.0313958	5.48939	5.61247
59.1304	2	11	5.55072	0.0316304	5.48873	5.61272
59.3311	2	11	5.55042	0.0318653	5.48796	5.61287
59.5318	2	11	5.55001	0.0321005	5.4871	5.61293
59.7324	2	11	5.54952	0.0323361	5.48614	5.6129
59.9331	2	11	5.54893	0.0325723	5.48509	5.61277
60.1338	2	11	5.54825	0.0328092	5.48394	5.61255
60.3344	2	11	5.54748	0.0330471	5.48271	5.61225
60.5351	2	11	5.54663	0.0332865	5.48139	5.61187
60.7358	2	11	5.5457	0.0335278	5.47999	5.61141
60.9365	2	11	5.54469	0.0337715	5.4785	5.61088
61.1371	2	11	5.54361	0.0340177	5.47694	5.61029
61.3378	2	11	5.54246	0.034267	5.4753	5.60962
61.5385	2	11	5.54125	0.0345198	5.47359	5.60891
61.7391	2	11	5.53997	0.0347763	5.47181	5.60814
61.9398	2	11	5.53865	0.0350368	5.46998	5.60732
62.1405	2	11	5.53727	0.0353013	5.46808	5.60646
62.3411	2	11	5.53585	0.0355699	5.46614	5.60557
62.5418	2	11	5.5344	0.0358427	5.46414	5.60465
62.7425	2	11	5.53291	0.0361194	5.46211	5.6037
62.9431	2	11	5.53139	0.0363999	5.46005	5.60273
63.1438	2	11	5.52985	0.0366837	5.45795	5.60175
63.3445	2	11	5.5283	0.0369704	5.45584	5.60076
63.5452	2	11	5.52673	0.0372598	5.4537	5.59976
63.7458	2	11	5.52516	0.0375512	5.45156	5.59876
63.9465	2	11	5.52359	0.0378442	5.44942	5.59777
64.1472	2	11	5.52203	0.0381383	5.44728	5.59678
64.3478	2	11	5.52048	0.0384328	5.44515	5.59581
64.5485	2	11	5.51894	0.0387278	5.44303	5.59485
64.7492	2	11	5.51742	0.0390232	5.44093	5.59391
64.9498	2	11	5.51592	0.0393189	5.43886	5.59299
65.1505	2	11	5.51446	0.039615	5.43681	5.5921
65.3512	2	11	5.51302	0.0399119	5.43479	5.59125
65.5518	2	11	5.51162	0.04021	5.43281	5.59043
65.7525	2	11	5.51025	0.0405097	5.43085	5.58965
65.9532	2	11	5.50892	0.0408119	5.42893	5.58892
66.1538	2	11	5.50764	0.0411171	5.42705	5.58823
66.3545	2	11	5.5064	0.0414263	5.4252	5.5876
66.5552	2	11	5.5052	0.0417408	5.42339	5.58702
66.7559	2	11	5.50405	0.0420617	5.42161	5.58649
66.9565	2	11	5.50294	0.0423901	5.41986	5.58603
67.1572	2	11	5.50188	0.0427274	5.41814	5.58563
67.3579	2	11	5.50087	0.043075	5.41644	5.5853
67.5585	2	11	5.4999	0.0434344	5.41477	5.58503
67.7592	2	11	5.49897	0.0438069	5.41311	5.58483
67.9599	2	11	5.49808	0.0441937	5.41146	5.5847
68.1605	2	11	5.49723	0.0445961	5.40982	5.58464
68.3612	2	11	5.49641	0.0450153	5.40818	5.58464
68.5619	2	11	5.49563	0.0454523	5.40655	5.58472
68.7625	2	11	5.49488	0.0459079	5.4049	5.58486
68.9632	2	11	5.49416	0.0463827	5.40325	5.58507
69.1639	2	11	5.49346	0.0468773	5.40158	5.58534
69.3645	2	11	5.49277	0.0473918	5.39988	5.58566
69.5652	2	11	5.4921	0.0479266	5.39817	5.58604
69.7659	2	11	5.49144	0.0484814	5.39642	5.58647
69.9666	2	11	5.49079	0.0490561	5.39464	5.58694
70.1672	2	11	5.49014	0.0496501	5.39282	5.58745
70.3679	2	11	5.48948	0.0502632	5.39096	5.58799
70.5686	2	11	5.48881	0.0508948	5.38906	5.58856
70.7692	2	11	5.48813	0.0515442	5.3871	5.58915
70.9699	2	11	5.48743	0.052211	5.38509	5.58976
71.1706	2	11	5.4867	0.0528945	5.38303	5.59038
71.3712	2	11	5.48595	0.0535943	5.3809	5.59099
71.5719	2	11	5.48516	0.0543102	5.37871	5.59161
71.7726	2	11	5.48434	0.055042	5.37646	5.59222
71.9732	2	11	5.48347	0.0557897	5.37413	5.59282
72.1739	2	11	5.48256	0.0565535	5.37172	5.59341
72.3746	2	11	5.4816	0.057334	5.36923	5.59398
72.5753	2	11	5.48059	0.0581321	5.36665	5.59453
72.7759	2	11	5.47952	0.0589488	5.36398	5.59506
72.9766	2	11	5.47839	0.0597855	5.36121	5.59557
73.1773	2	11	5.4772	0.0606437	5.35834	5.59606
73.3779	2	11	5.47594	0.0615254	5.35535	5.59653
73.5786	2	11	5.47462	0.0624328	5.35225	5.59699
73.7793	2	11	5.47324	0.0633682	5.34904	5.59744
73.9799	2	11	5.47178	0.0643341	5.34569	5.59788
74.1806	2	11	5.47026	0.0653329	5.34221	5.59832
74.3813	2	11	5.46867	0.0663676	5.33859	5.59875
74.5819	2	11	5.46702	0.0674409	5.33483	5.5992
74.7826	2	11	5.46529	0.0685553	5.33092	5.59966
74.9833	2	11	5.4635	0.0697135	5.32686	5.60014
75.1839	2	11	5.46165	0.0709177	5.32265	5.60065
75.3846	2	11	5.45973	0.0721701	5.31828	5.60118
75.5853	2	11	5.45775	0.0734728	5.31375	5.60176
75.786	2	11	5.45572	0.0748272	5.30906	5.60238
75.9866	2	11	5.45363	0.0762346	5.30421	5.60305
76.1873	2	11	5.45149	0.0776956	5.2992	5.60377
76.388	2	11	5.4493	0.0792109	5.29404	5.60455
76.5886	2	11	5.44706	0.0807803	5.28873	5.60539
76.7893	2	11	5.44479	0.0824036	5.28328	5.6063
76.99	2	11	5.44247	0.0840798	5.27768	5.60727
77.1906	2	11	5.44013	0.0858076	5.27195	5.60831
77.3913	2	11	5.43775	0.0875858	5.26608	5.60942
77.592	2	11	5.43535	0.0894123	5.2601	5.6106
77.7926	2	11	5.43293	0.091285	5.25401	5.61185
77.9933	2	11	5.43049	0.0932017	5.24781	5.61316
78.194	2	11	5.42804	0.0951596	5.24152	5.61455
78.3946	2	11	5.42557	0.0971563	5.23514	5.616
78.5953	2	11	5.4231	0.0991893	5.22869	5.61751
78.796	2	11	5.42062	0.101256	5.22216	5.61908
78.9967	2	11	5.41814	0.103353	5.21557	5.62071
79.1973	2	11	5.41566	0.105479	5.20892	5.6224
79.398	2	11	5.41317	0.107632	5.20222	5.62413
79.5987	2	11	5.41069	0.109809	5.19547	5.62592
79.7993	2	11	5.40821	0.11201	5.18867	5.62775
80	2	11	5.40573	0.114233	5.18183	5.62963
20	1	11.551	4.38769	0.0326355	4.32373	4.45166
20.2007	1	11.551	4.39246	0.0319082	4.32992	4.455
20.4013	1	11.551	4.39721	0.0312047	4.33605	4.45837
20.602	1	11.551	4.40194	0.030527	4.34211	4.46178
20.8027	1	11.551	4.40665	0.0298769	4.34809	4.4652
21.0033	1	11.551	4.4113	0.0292561	4.35396	4.46865
21.204	1	11.551	4.41591	0.0286662	4.35972	4.4721
21.4047	1	11.551	4.42045	0.0281084	4.36536	4.47554
21.6054	1	11.551	4.4249	0.0275841	4.37084	4.47897
21.806	1	11.551	4.42926	0.0270938	4.37616	4.48236
22.0067	1	11.551	4.43351	0.026638	4.38129	4.48572
22.2074	1	11.551	4.43762	0.0262166	4.38624	4.48901
22.408	1	11.551	4.4416	0.0258292	4.39097	4.49222
22.6087	1	11.551	4.44542	0.0254748	4.39549	4.49535
22.8094	1	11.551	4.44907	0.0251521	4.39977	4.49837
23.01	1	11.551	4.45253	0.0248595	4.40381	4.50126
23.2107	1	11.551	4.4558	0.0245947	4.4076	4.50401
23.4114	1	11.551	4.45887	0.0243555	4.41113	4.5066
23.612	1	11.551	4.46171	0.0241393	4.4144	4.50903
23.8127	1	11.551	4.46433	0.0239434	4.41741	4.51126
24.0134	1	11.551	4.46672	0.0237648	4.42014	4.5133
24.214	1	11.551	4.46887	0.0236007	4.42261	4.51513
24.4147	1	11.551	4.47078	0.0234483	4.42482	4.51674
24.6154	1	11.551	4.47244	0.0233051	4.42676	4.51812
24.8161	1	11.551	4.47385	0.0231685	4.42844	4.51926
25.0167	1	11.551	4.47502	0.0230363	4.42987	4.52018
25.2174	1	11.551	4.47595	0.0229064	4.43105	4.52084
25.4181	1	11.551	4.47663	0.0227771	4.43199	4.52128
25.6187	1	11.551	4.47709	0.0226472	4.4327	4.52148
25.8194	1	11.551	4.47732	0.0225157	4.43319	4.52145
26.0201	1	11.551	4.47733	0.0223816	4.43346	4.5212
26.2207	1	11.551	4.47714	0.0222446	4.43354	4.52074
26.4214	1	11.551	4.47675	0.0221047	4.43343	4.52008
26.6221	1	11.551	4.47619	0.0219619	4.43315	4.51924
26.8227	1	11.551	4.47547	0.0218169	4.43271	4.51823
27.0234	1	11.551	4.4746	0.02167	4.43213	4.51707
27.2241	1	11.551	4.4736	0.0215222	4.43142	4.51579
27.4247	1	11.551	4.4725	0.0213744	4.4306	4.51439
27.6254	1	11.551	4.4713	0.0212277	4.4297	4.51291
27.8261	1	11.551	4.47004	0.0210832	4.42872	4.51137
28.0268	1	11.551	4.46874	0.020942	4.42769	4.50978
28.2274	1	11.551	4.46741	0.020805	4.42663	4.50818
28.4281	1	11.551	4.46607	0.0206733	4.42556	4.50659
28.6288	1	11.551	4.46477	0.0205479	4.42449	4.50504
28.8294	1	11.551	4.4635	0.0204293	4.42346	4.50354
29.0301	1	11.551	4.46231	0.0203182	4.42248	4.50213
29.2308	1	11.551	4.4612	0.0202147	4.42158	4.50083
29.4314	1	11.551	4.46021	0.020119	4.42078	4.49965
29.6321	1	11.551	4.45936	0.0200312	4.4201	4.49862
29.8328	1	11.551	4.45866	0.0199508	4.41956	4.49777
30.0334	1	11.551	4.45814	0.0198773	4.41918	4.4971
30.2341	1	11.551	4.45782	0.0198099	4.41899	4.49665
30.4348	1	11.551	4.45772	0.019748	4.41901	4.49642
30.6355	1	11.551	4.45785	0.0196905	4.41926	4.49644
30.8361	1	11.551	4.45823	0.0196364	4.41974	4.49672
31.0368	1	11.551	4.45888	0.0195845	4.42049	4.49726
31.2375	1	11.551	4.45981	0.0195337	4.42152	4.49809
31.4381	1	11.551	4.46103	0.0194829	4.42284	4.49921
31.6388	1	11.551	4.46255	0.0194311	4.42447	4.50064
31.8395	1	11.551	4.46439	0.0193773	4.42641	4.50237
32.0401	1	11.551	4.46655	0.0193206	4.42868	4.50442
32.2408	1	11.551	4.46904	0.0192602	4.43129	4.50679
32.4415	1	11.551	4.47185	0.0191955	4.43423	4.50948
32.6421	1	11.551	4.47501	0.0191264	4.43752	4.51249
32.8428	1	11.551	4.47849	0.0190524	4.44115	4.51583
33.0435	1	11.551	4.48231	0.0189735	4.44512	4.5195
33.2441	1	11.551	4.48646	0.0188896	4.44944	4.52349
33.4448	1	11.551	4.49095	0.0188011	4.4541	4.5278
33.6455	1	11.551	4.49575	0.0187085	4.45908	4.53242
33.8462	1	11.551	4.50087	0.0186124	4.46439	4.53735
34.0468	1	11.551	4.50631	0.0185132	4.47002	4.54259
34.2475	1	11.551	4.51204	0.0184118	4.47595	4.54812
34.4482	1	11.551	4.51806	0.0183089	4.48217	4.55394
34.6488	1	11.551	4.52435	0.0182056	4.48867	4.56004
34.8495	1	11.551	4.53091	0.0181027	4.49543	4.5664
35.0502	1	11.551	4.53773	0.0180009	4.50245	4.57301
35.2508	1	11.551	4.54478	0.0179012	4.50969	4.57986
35.4515	1	11.551	4.55205	0.0178043	4.51716	4.58695
35.6522	1	11.551	4.55953	0.0177109	4.52482	4.59425
35.8528	1	11.551	4.5672	0.0176217	4.53267	4.60174
36.0535	1	11.551	4.57505	0.0175371	4.54068	4.60942
36.2542	1	11.551	4.58306	0.0174572	4.54884	4.61728
36.4548	1	11.551	4.59121	0.0173823	4.55714	4.62528
36.6555	1	11.551	4.59949	0.0173126	4.56556	4.63343
36.8562	1	11.551	4.60789	0.0172478	4.57408	4.6417
37.0569	1	11.551	4.61638	0.0171877	4.5827	4.65007
37.2575	1	11.551	4.62496	0.0171319	4.59138	4.65854
37.4582	1	11.551	4.63361	0.0170799	4.60014	4.66709
37.6589	1	11.551	4.64232	0.0170314	4.60894	4.6757
37.8595	1	11.551	4.65108	0.0169858	4.61779	4.68437
38.0602	1	11.551	4.65987	0.0169423	4.62667	4.69308
38.2609	1	11.551	4.66869	0.0169005	4.63557	4.70182
38.4615	1	11.551	4.67753	0.0168597	4.64449	4.71058
38.6622	1	11.551	4.68638	0.0168197	4.65342	4.71935
38.8629	1	11.551	4.69524	0.0167799	4.66235	4.72813
39.0635	1	11.551	4.7041	0.01674	4.67129	4.73691
39.2642	1	11.551	4.71296	0.0166996	4.68023	4.74569
39.4649	1	11.551	4.72181	0.0166588	4.68916	4.75446
39.6656	1	11.551	4.73066	0.0166175	4.69809	4.76323
39.8662	1	11.551	4.73951	0.016576	4.70703	4.772
40.0669	1	11.551	4.74837	0.0165343	4.71596	4.78077
40.2676	1	11.551	4.75722	0.0164928	4.72489	4.78955
40.4682	1	11.551	4.76608	0.0164518	4.73384	4.79833
40.6689	1	11.551	4.77497	0.0164121	4.7428	4.80713
40.8696	1	11.551	4.78387	0.0163741	4.75178	4.81597
41.0702	1	11.551	4.79282	0.0163382	4.76079	4.82484
41.2709	1	11.551	4.8018	0.0163052	4.76984	4.83376
41.4716	1	11.551	4.81084	0.0162756	4.77894	4.84274
41.6722	1	11.551	4.81995	0.0162501	4.7881	4.8518
41.8729	1	11.551	4.82914	0.016229	4.79733	4.86095
42.0736	1	11.551	4.83842	0.0162129	4.80665	4.8702
42.2742	1	11.551	4.84781	0.0162019	4.81606	4.87957
42.4749	1	11.551	4.85733	0.0161963	4.82558	4.88907
42.6756	1	11.551	4.86698	0.0161964	4.83524	4.89873
42.8763	1	11.551	4.87679	0.0162021	4.84503	4.90854
43.0769	1	11.551	4.88676	0.0162132	4.85498	4.91854
43.2776	1	11.551	4.89692	0.0162294	4.86511	4.92873
43.4783	1	11.551	4.90728	0.0162505	4.87543	4.93913
43.6789	1	11.551	4.91785	0.016276	4.88595	4.94975
43.8796	1	11.551	4.92864	0.0163056	4.89668	4.9606
44.0803	1	11.551	4.93968	0.0163384	4.90766	4.9717
44.2809	1	11.551	4.95097	0.016374	4.91888	4.98307
44.4816	1	11.551	4.96253	0.0164119	4.93036	4.9947
44.6823	1	11.551	4.97437	0.0164515	4.94212	5.00661
44.8829	1	11.551	4.98649	0.0164923	4.95416	5.01881
45.0836	1	11.551	4.9989	0.0165338	4.96649	5.03131
45.2843	1	11.551	5.01162	0.0165755	4.97913	5.04411
45.4849	1	11.551	5.02465	0.0166174	4.99208	5.05722
45.6856	1	11.551	5.03799	0.0166591	5.00533	5.07064
45.8863	1	11.551	5.05164	0.0167007	5.01891	5.08437
46.087	1	11.551	5.06561	0.0167422	5.0328	5.09843
46.2876	1	11.551	5.0799	0.0167836	5.04701	5.1128
46.4883	1	11.551	5.09451	0.0168254	5.06153	5.12749
46.689	1	11.551	5.10942	0.0168681	5.07636	5.14248
46.8896	1	11.551	5.12464	0.016912	5.09149	5.15779
47.0903	1	11.551	5.14016	0.0169576	5.10692	5.1734
47.291	1	11.551	5.15597	0.0170056	5.12264	5.1893
47.4916	1	11.551	5.17206	0.0170566	5.13863	5.20549
47.6923	1	11.551	5.18842	0.0171115	5.15488	5.22196
47.893	1	11.551	5.20502	0.0171706	5.17137	5.23868
48.0936	1	11.551	5.22187	0.0172347	5.18809	5.25565
48.2943	1	11.551	5.23894	0.0173042	5.20502	5.27286
48.495	1	11.551	5.25621	0.0173796	5.22215	5.29028
48.6957	1	11.551	5.27367	0.0174613	5.23944	5.30789
48.8963	1	11.551	5.29128	0.0175494	5.25688	5.32568
49.097	1	11.551	5.30904	0.0176441	5.27445	5.34362
49.2977	1	11.551	5.32691	0.0177452	5.29213	5.36169
49.4983	1	11.551	5.34488	0.0178527	5.30988	5.37987
49.699	1	11.551	5.36291	0.0179661	5.3277	5.39812
49.8997	1	11.551	5.38099	0.0180851	5.34554	5.41643
50.1003	1	11.551	5.39908	0.0182091	5.36339	5.43477
50.301	1	11.551	5.41717	0.0183374	5.38122	5.45311
50.5017	1	11.551	5.43521	0.0184694	5.39901	5.47141
50.7023	1	11.551	5.4532	0.0186044	5.41674	5.48967
50.903	1	11.551	5.4711	0.0187414	5.43436	5.50783
51.1037	1	11.551	5.48888	0.0188797	5.45187	5.52588
51.3043	1	11.551	5.50652	0.0190183	5.46924	5.54379
51.505	1	11.551	5.52399	0.0191568	5.48644	5.56154
51.7057	1	11.551	5.54127	0.0192943	5.50345	5.57909
51.9064	1	11.551	5.55833	0.0194303	5.52025	5.59642
52.107	1	11.551	5.57515	0.0195641	5.53681	5.6135
52.3077	1	11.551	5.59171	0.0196953	5.55311	5.63031
52.5084	1	11.551	5.60799	0.0198237	5.56913	5.64684
52.709	1	11.551	5.62396	0.0199491	5.58486	5.66306
52.9097	1	11.551	5.6396	0.0200715	5.60026	5.67894
53.1104	1	11.551	5.65491	0.0201908	5.61533	5.69448
53.311	1	11.551	5.66985	0.0203072	5.63005	5.70965
53.5117	1	11.551	5.68442	0.0204211	5.6444	5.72445
53.7124	1	11.551	5.69861	0.020533	5.65836	5.73885
53.913	1	11.551	5.7124	0.0206431	5.67194	5.75286
54.1137	1	11.551	5.72578	0.020752	5.68511	5.76646
54.3144	1	11.551	5.73875	0.0208603	5.69786	5.77964
54.5151	1	11.551	5.75129	0.0209685	5.7102	5.79239
54.7157	1	11.551	5.76341	0.0210773	5.7221	5.80473
54.9164	1	11.551	5.77511	0.0211872	5.73358	5.81663
55.1171	1	11.551	5.78637	0.0212987	5.74462	5.82811
55.3177	1	11.551	5.7972	0.0214122	5.75523	5.83916
55.5184	1	11.551	5.8076	0.0215281	5.7654	5.84979
55.7191	1	11.551	5.81758	0.0216468	5.77515	5.86
55.9197	1	11.551	5.82714	0.0217684	5.78447	5.8698
56.1204	1	11.551	5.83629	0.0218929	5.79337	5.8792
56.3211	1	11.551	5.84503	0.0220203	5.80187	5.88819
56.5217	1	11.551	5.85338	0.0221505	5.80996	5.89679
56.7224	1	11.551	5.86134	0.0222833	5.81767	5.90502
56.9231	1	11.551	5.86894	0.0224183	5.825	5.91288
57.1237	1	11.551	5.87618	0.022555	5.83197	5.92039
57.3244	1	11.551	5.88307	0.022693	5.83859	5.92755
57.5251	1	11.551	5.88963	0.0228319	5.84488	5.93438
57.7258	1	11.551	5.89588	0.0229711	5.85086	5.94091
57.9264	1	11.551	5.90184	0.02311	5.85654	5.94713
58.1271	1	11.551	5.90751	0.0232482	5.86194	5.95307
58.3278	1	11.551	5.91292	0.0233851	5.86708	5.95875
58.5284	1	11.551	5.91808	0.0235205	5.87198	5.96418
58.7291	1	11.551	5.92301	0.0236541	5.87665	5.96938
58.9298	1	11.551	5.92774	0.0237856	5.88112	5.97436
59.1304	1	11.551	5.93227	0.0239148	5.8854	5.97914
59.3311	1	11.551	5.93662	0.0240418	5.8895	5.98375
59.5318	1	11.551	5.94082	0.0241667	5.89345	5.98819
59.7324	1	11.551	5.94488	0.02429	5.89727	5.99248
59.9331	1	11.551	5.94881	0.0244119	5.90096	5.99665
60.1338	1	11.551	5.95263	0.0245329	5.90454	6.00071
60.3344	1	11.551	5.95635	0.0246534	5.90803	6.00467
60.5351	1	11.551	5.96	0.0247744	5.91144	6.00856
60.7358	1	11.551	5.96357	0.0248966	5.91478	6.01237
60.9365	1	11.551	5.9671	0.0250208	5.91806	6.01614
61.1371	1	11.551	5.97058	0.0251476	5.92129	6.01987
61.3378	1	11.551	5.97403	0.025278	5.92448	6.02357
61.5385	1	11.551	5.97745	0.0254127	5.92765	6.02726
61.7391	1	11.551	5.98086	0.0255526	5.93078	6.03095
61.9398	1	11.551	5.98427	0.0256982	5.9339	6.03464
62.1405	1	11.551	5.98767	0.02585	5.93701	6.03834
62.3411	1	11.551	5.99108	0.0260085	5.9401	6.04206
62.5418	1	11.551	5.9945	0.026174	5.9432	6.0458
62.7425	1	11.551	5.99792	0.0263467	5.94628	6.04956
62.9431	1	11.551	6.00136	0.0265265	5.94937	6.05335
63.1438	1	11.551	6.00482	0.0267133	5.95246	6.05717
63.3445	1	11.551	6.00828	0.0269066	5.95555	6.06102
63.5452	1	11.551	6.01176	0.0271061	5.95863	6.06489
63.7458	1	11.551	6.01525	0.0273113	5.96172	6.06878
63.9465	1	11.551	6.01874	0.0275213	5.9648	6.07268
64.1472	1	11.551	6.02223	0.0277354	5.96787	6.07659
64.3478	1	11.551	6.02572	0.0279527	5.97093	6.08051
64.5485	1	11.551	6.0292	0.0281725	5.97398	6.08442
64.7492	1	11.551	6.03266	0.0283939	5.97701	6.08831
64.9498	1	11.551	6.0361	0.0286161	5.98001	6.09219
65.1505	1	11.551	6.03951	0.0288382	5.98298	6.09603
65.3512	1	11.551	6.04287	0.0290597	5.98592	6.09983
65.5518	1	11.551	6.04619	0.02928	5.9888	6.10358
65.7525	1	11.551	6.04945	0.0294987	5.99164	6.10727
65.9532	1	11.551	6.05265	0.0297155	5.9944	6.11089
66.1538	1	11.551	6.05576	0.0299302	5.9971	6.11443
66.3545	1	11.551	6.0588	0.0301429	5.99972	6.11788
66.5552	1	11.551	6.06173	0.0303541	6.00224	6.12123
66.7559	1	11.551	6.06456	0.0305641	6.00466	6.12447
66.9565	1	11.551	6.06728	0.0307736	6.00697	6.1276
67.1572	1	11.551	6.06987	0.0309832	6.00915	6.1306
67.3579	1	11.551	6.07234	0.031194	6.0112	6.13348
67.5585	1	11.551	6.07466	0.0314073	6.0131	6.13621
67.7592	1	11.551	6.07683	0.0316243	6.01484	6.13881
67.9599	1	11.551	6.07884	0.0318462	6.01642	6.14126
68.1605	1	11.551	6.08069	0.0320743	6.01783	6.14356
68.3612	1	11.551	6.08237	0.0323102	6.01904	6.1457
68.5619	1	11.551	6.08387	0.0325554	6.02007	6.14768
68.7625	1	11.551	6.08519	0.0328111	6.02088	6.1495
68.9632	1	11.551	6.08633	0.0330786	6.02149	6.15116
69.1639	1	11.551	6.08727	0.0333591	6.02188	6.15265
69.3645	1	11.551	6.08801	0.0336535	6.02205	6.15397
69.5652	1	11.551	6.08855	0.0339628	6.02199	6.15512
69.7659	1	11.551	6.0889	0.0342875	6.02169	6.1561
69.9666	1	11.551	6.08904	0.034628	6.02117	6.15691
70.1672	1	11.551	6.08898	0.0349846	6.02041	6.15755
70.3679	1	11.551	6.08871	0.035357	6.01941	6.15801
70.5686	1	11.551	6.08824	0.0357453	6.01818	6.1583
70.7692	1	11.551	6.08757	0.0361487	6.01672	6.15842
70.9699	1	11.551	6.08669	0.0365666	6.01502	6.15836
71.1706	1	11.551	6.08562	0.0369982	6.0131	6.15814
71.3712	1	11.551	6.08435	0.0374423	6.01096	6.15774
71.5719	1	11.551	6.08289	0.0378979	6.00861	6.15717
71.7726	1	11.551	6.08124	0.0383638	6.00604	6.15643
71.9732	1	11.551	6.0794	0.0388386	6.00328	6.15552
72.1739	1	11.551	6.07738	0.039321	6.00031	6.15445
72.3746	1	11.551	6.07519	0.0398097	5.99717	6.15322
72.5753	1	11.551	6.07283	0.0403036	5.99384	6.15183
72.7759	1	11.551	6.07031	0.0408015	5.99034	6.15028
72.9766	1	11.551	6.06762	0.0413024	5.98667	6.14858
73.1773	1	11.551	6.06479	0.041805	5.98285	6.14673
73.3779	1	11.551	6.06181	0.0423089	5.97888	6.14474
73.5786	1	11.551	6.05869	0.0428135	5.97478	6.14261
73.7793	1	11.551	6.05544	0.0433183	5.97054	6.14035
73.9799	1	11.551	6.05207	0.0438232	5.96618	6.13796
74.1806	1	11.551	6.04858	0.0443278	5.96169	6.13546
74.3813	1	11.551	6.04497	0.0448325	5.9571	6.13284
74.5819	1	11.551	6.04127	0.0453376	5.9524	6.13013
74.7826	1	11.551	6.03746	0.0458438	5.94761	6.12731
74.9833	1	11.551	6.03356	0.0463516	5.94272	6.12441
75.1839	1	11.551	6.02958	0.0468617	5.93774	6.12143
75.3846	1	11.551	6.02553	0.0473751	5.93267	6.11838
75.5853	1	11.551	6.0214	0.0478928	5.92753	6.11527
75.786	1	11.551	6.0172	0.0484161	5.92231	6.1121
75.9866	1	11.551	6.01295	0.048946	5.91702	6.10889
76.1873	1	11.551	6.00865	0.0494835	5.91166	6.10563
76.388	1	11.551	6.00429	0.0500299	5.90623	6.10235
76.5886	1	11.551	5.99989	0.0505863	5.90074	6.09904
76.7893	1	11.551	5.99546	0.0511539	5.8952	6.09572
76.99	1	11.551	5.99099	0.0517334	5.88959	6.09239
77.1906	1	11.551	5.9865	0.0523259	5.88394	6.08905
77.3913	1	11.551	5.98198	0.052932	5.87823	6.08572
77.592	1	11.551	5.97744	0.0535525	5.87247	6.0824
77.7926	1	11.551	5.97288	0.0541878	5.86667	6.07909
77.9933	1	11.551	5.96831	0.0548383	5.86082	6.07579
78.194	1	11.551	5.96373	0.0555042	5.85494	6.07251
78.3946	1	11.551	5.95914	0.0561857	5.84901	6.06926
78.5953	1	11.551	5.95454	0.0568826	5.84305	6.06603
78.796	1	11.551	5.94995	0.0575947	5.83706	6.06283
78.9967	1	11.551	5.94535	0.058322	5.83103	6.05966
79.1973	1	11.551	5.94074	0.0590639	5.82498	6.05651
79.398	1	11.551	5.93614	0.05982	5.8189	6.05339
79.5987	1	11.551	5.93154	0.0605899	5.81279	6.0503
79.7993	1	11.551	5.92694	0.0613729	5.80665	6.04723
80	1	11.551	5.92234	0.0621685	5.80049	6.04419
20	2	11.551	3.99684	0.047865	3.90302	4.09065
20.2007	2	11.551	4.01453	0.0466228	3.92315	4.10591
20.4013	2	11.551	4.03222	0.0454066	3.94323	4.12122
20.602	2	11.551	4.04991	0.0442193	3.96324	4.13658
20.8027	2	11.551	4.06757	0.0430636	3.98317	4.15198
21.0033	2	11.551	4.08523	0.0419422	4.00302	4.16743
21.204	2	11.551	4.10286	0.0408575	4.02278	4.18294
21.4047	2	11.551	4.12046	0.0398124	4.04243	4.19849
21.6054	2	11.551	4.13803	0.0388093	4.06196	4.21409
21.806	2	11.551	4.15555	0.0378502	4.08137	4.22974
22.0067	2	11.551	4.17303	0.0369368	4.10063	4.24543
22.2074	2	11.551	4.19045	0.0360707	4.11976	4.26115
22.408	2	11.551	4.20782	0.0352525	4.13872	4.27691
22.6087	2	11.551	4.22511	0.0344828	4.15752	4.2927
22.8094	2	11.551	4.24233	0.0337613	4.17615	4.3085
23.01	2	11.551	4.25946	0.0330873	4.19461	4.32431
23.2107	2	11.551	4.2765	0.0324595	4.21288	4.34012
23.4114	2	11.551	4.29344	0.0318761	4.23096	4.35592
23.612	2	11.551	4.31028	0.031335	4.24886	4.37169
23.8127	2	11.551	4.327	0.0308333	4.26657	4.38743
24.0134	2	11.551	4.3436	0.0303682	4.28408	4.40313
24.214	2	11.551	4.36008	0.0299361	4.3014	4.41875
24.4147	2	11.551	4.37642	0.0295339	4.31853	4.43431
24.6154	2	11.551	4.39262	0.029158	4.33547	4.44977
24.8161	2	11.551	4.40868	0.0288051	4.35222	4.46514
25.0167	2	11.551	4.42458	0.0284717	4.36878	4.48039
25.2174	2	11.551	4.44033	0.0281545	4.38515	4.49551
25.4181	2	11.551	4.45591	0.0278509	4.40132	4.5105
25.6187	2	11.551	4.47133	0.0275583	4.41732	4.52534
25.8194	2	11.551	4.48658	0.0272746	4.43312	4.54004
26.0201	2	11.551	4.50165	0.026998	4.44873	4.55457
26.2207	2	11.551	4.51654	0.0267268	4.46416	4.56893
26.4214	2	11.551	4.53126	0.0264604	4.47939	4.58312
26.6221	2	11.551	4.54579	0.0261983	4.49444	4.59714
26.8227	2	11.551	4.56013	0.0259403	4.50929	4.61098
27.0234	2	11.551	4.57429	0.0256864	4.52395	4.62464
27.2241	2	11.551	4.58826	0.0254371	4.5384	4.63812
27.4247	2	11.551	4.60204	0.0251934	4.55266	4.65142
27.6254	2	11.551	4.61564	0.0249562	4.56672	4.66455
27.8261	2	11.551	4.62904	0.0247267	4.58058	4.67751
28.0268	2	11.551	4.64226	0.0245062	4.59423	4.69029
28.2274	2	11.551	4.65529	0.0242957	4.60767	4.70291
28.4281	2	11.551	4.66814	0.0240967	4.62091	4.71537
28.6288	2	11.551	4.68081	0.0239104	4.63394	4.72767
28.8294	2	11.551	4.69329	0.0237378	4.64677	4.73982
29.0301	2	11.551	4.7056	0.0235797	4.65939	4.75182
29.2308	2	11.551	4.71774	0.0234367	4.6718	4.76367
29.4314	2	11.551	4.72971	0.023309	4.68402	4.77539
29.6321	2	11.551	4.74151	0.0231969	4.69604	4.78697
29.8328	2	11.551	4.75315	0.0231001	4.70787	4.79842
30.0334	2	11.551	4.76463	0.0230179	4.71952	4.80975
30.2341	2	11.551	4.77596	0.0229495	4.73098	4.82094
30.4348	2	11.551	4.78715	0.0228938	4.74228	4.83202
30.6355	2	11.551	4.79819	0.0228498	4.75341	4.84298
30.8361	2	11.551	4.8091	0.0228157	4.76438	4.85382
31.0368	2	11.551	4.81988	0.0227901	4.77521	4.86455
31.2375	2	11.551	4.83053	0.022771	4.7859	4.87516
31.4381	2	11.551	4.84107	0.022757	4.79646	4.88567
31.6388	2	11.551	4.85149	0.0227462	4.80691	4.89607
31.8395	2	11.551	4.8618	0.0227371	4.81724	4.90637
32.0401	2	11.551	4.87202	0.022728	4.82747	4.91656
32.2408	2	11.551	4.88213	0.0227174	4.83761	4.92666
32.4415	2	11.551	4.89216	0.022704	4.84766	4.93666
32.6421	2	11.551	4.90211	0.0226869	4.85764	4.94657
32.8428	2	11.551	4.91197	0.0226651	4.86755	4.95639
33.0435	2	11.551	4.92176	0.0226377	4.87739	4.96613
33.2441	2	11.551	4.93149	0.0226043	4.88718	4.97579
33.4448	2	11.551	4.94115	0.0225645	4.89692	4.98537
33.6455	2	11.551	4.95075	0.0225183	4.90661	4.99488
33.8462	2	11.551	4.96029	0.0224657	4.91626	5.00432
34.0468	2	11.551	4.96979	0.0224068	4.92587	5.0137
34.2475	2	11.551	4.97923	0.0223419	4.93544	5.02302
34.4482	2	11.551	4.98864	0.0222714	4.94499	5.03229
34.6488	2	11.551	4.998	0.022196	4.9545	5.0415
34.8495	2	11.551	5.00732	0.0221161	4.96398	5.05067
35.0502	2	11.551	5.01661	0.0220324	4.97343	5.0598
35.2508	2	11.551	5.02587	0.0219458	4.98285	5.06888
35.4515	2	11.551	5.03509	0.0218571	4.99225	5.07793
35.6522	2	11.551	5.04429	0.0217673	5.00163	5.08696
35.8528	2	11.551	5.05346	0.0216771	5.01097	5.09595
36.0535	2	11.551	5.06261	0.021587	5.0203	5.10492
36.2542	2	11.551	5.07173	0.0214976	5.02959	5.11386
36.4548	2	11.551	5.08082	0.0214093	5.03886	5.12278
36.6555	2	11.551	5.08989	0.0213225	5.0481	5.13169
36.8562	2	11.551	5.09894	0.0212372	5.05731	5.14056
37.0569	2	11.551	5.10796	0.0211536	5.0665	5.14942
37.2575	2	11.551	5.11695	0.0210715	5.07565	5.15825
37.4582	2	11.551	5.12591	0.0209909	5.08477	5.16705
37.6589	2	11.551	5.13484	0.0209116	5.09386	5.17583
37.8595	2	11.551	5.14374	0.0208334	5.1029	5.18457
38.0602	2	11.551	5.15259	0.0207558	5.11191	5.19328
38.2609	2	11.551	5.16141	0.0206787	5.12088	5.20194
38.4615	2	11.551	5.17018	0.0206018	5.1298	5.21056
38.6622	2	11.551	5.17891	0.0205251	5.13868	5.21914
38.8629	2	11.551	5.18758	0.0204483	5.1475	5.22765
39.0635	2	11.551	5.19619	0.0203713	5.15626	5.23612
39.2642	2	11.551	5.20474	0.0202942	5.16496	5.24452
39.4649	2	11.551	5.21322	0.0202172	5.1736	5.25285
39.6656	2	11.551	5.22163	0.0201406	5.18216	5.26111
39.8662	2	11.551	5.22997	0.0200648	5.19064	5.26929
40.0669	2	11.551	5.23822	0.0199903	5.19904	5.2774
40.2676	2	11.551	5.24638	0.0199175	5.20734	5.28542
40.4682	2	11.551	5.25445	0.0198474	5.21555	5.29335
40.6689	2	11.551	5.26243	0.0197807	5.22366	5.3012
40.8696	2	11.551	5.2703	0.0197182	5.23165	5.30894
41.0702	2	11.551	5.27806	0.0196607	5.23952	5.31659
41.2709	2	11.551	5.28571	0.0196091	5.24727	5.32414
41.4716	2	11.551	5.29323	0.0195641	5.25489	5.33158
41.6722	2	11.551	5.30064	0.0195268	5.26237	5.33891
41.8729	2	11.551	5.30792	0.0194977	5.2697	5.34614
42.0736	2	11.551	5.31507	0.0194773	5.27689	5.35324
42.2742	2	11.551	5.32208	0.0194662	5.28392	5.36023
42.4749	2	11.551	5.32895	0.0194647	5.2908	5.3671
42.6756	2	11.551	5.33568	0.019473	5.29751	5.37385
42.8763	2	11.551	5.34226	0.0194912	5.30406	5.38047
43.0769	2	11.551	5.3487	0.019519	5.31044	5.38696
43.2776	2	11.551	5.35498	0.0195562	5.31665	5.39331
43.4783	2	11.551	5.36111	0.0196024	5.32269	5.39953
43.6789	2	11.551	5.36709	0.019657	5.32856	5.40562
43.8796	2	11.551	5.37291	0.0197195	5.33426	5.41156
44.0803	2	11.551	5.37858	0.0197889	5.33979	5.41737
44.2809	2	11.551	5.38409	0.0198646	5.34516	5.42302
44.4816	2	11.551	5.38944	0.0199457	5.35035	5.42854
44.6823	2	11.551	5.39464	0.0200315	5.35538	5.4339
44.8829	2	11.551	5.39969	0.0201212	5.36025	5.43912
45.0836	2	11.551	5.40458	0.020214	5.36496	5.4442
45.2843	2	11.551	5.40931	0.0203091	5.36951	5.44912
45.4849	2	11.551	5.4139	0.0204061	5.37391	5.4539
45.6856	2	11.551	5.41835	0.0205045	5.37816	5.45853
45.8863	2	11.551	5.42264	0.0206039	5.38226	5.46303
46.087	2	11.551	5.4268	0.0207041	5.38622	5.46738
46.2876	2	11.551	5.43082	0.0208047	5.39004	5.4716
46.4883	2	11.551	5.43471	0.0209059	5.39373	5.47568
46.689	2	11.551	5.43847	0.0210077	5.39729	5.47964
46.8896	2	11.551	5.4421	0.0211103	5.40072	5.48348
47.0903	2	11.551	5.44561	0.0212138	5.40403	5.48719
47.291	2	11.551	5.44901	0.0213185	5.40723	5.49079
47.4916	2	11.551	5.4523	0.0214247	5.41031	5.49429
47.6923	2	11.551	5.45548	0.0215329	5.41328	5.49768
47.893	2	11.551	5.45856	0.0216432	5.41614	5.50098
48.0936	2	11.551	5.46155	0.0217559	5.41891	5.50419
48.2943	2	11.551	5.46445	0.0218712	5.42158	5.50732
48.495	2	11.551	5.46726	0.0219894	5.42416	5.51036
48.6957	2	11.551	5.47	0.0221106	5.42666	5.51334
48.8963	2	11.551	5.47266	0.0222346	5.42908	5.51624
49.097	2	11.551	5.47526	0.0223614	5.43143	5.51909
49.2977	2	11.551	5.47779	0.0224907	5.43371	5.52187
49.4983	2	11.551	5.48026	0.0226224	5.43593	5.5246
49.699	2	11.551	5.48269	0.022756	5.43808	5.52729
49.8997	2	11.551	5.48506	0.0228913	5.44019	5.52993
50.1003	2	11.551	5.48739	0.023028	5.44225	5.53252
50.301	2	11.551	5.48967	0.0231658	5.44426	5.53507
50.5017	2	11.551	5.49191	0.0233045	5.44624	5.53759
50.7023	2	11.551	5.49412	0.0234436	5.44817	5.54007
50.903	2	11.551	5.4963	0.0235826	5.45007	5.54252
51.1037	2	11.551	5.49844	0.0237211	5.45195	5.54493
51.3043	2	11.551	5.50055	0.0238586	5.45379	5.54731
51.505	2	11.551	5.50264	0.0239949	5.45561	5.54967
51.7057	2	11.551	5.50469	0.0241297	5.4574	5.55199
51.9064	2	11.551	5.50672	0.0242627	5.45917	5.55428
52.107	2	11.551	5.50872	0.0243936	5.46091	5.55654
52.3077	2	11.551	5.5107	0.0245225	5.46264	5.55877
52.5084	2	11.551	5.51265	0.0246494	5.46434	5.56097
52.709	2	11.551	5.51458	0.0247745	5.46602	5.56313
52.9097	2	11.551	5.51647	0.0248982	5.46767	5.56527
53.1104	2	11.551	5.51834	0.0250206	5.4693	5.56738
53.311	2	11.551	5.52018	0.0251423	5.4709	5.56945
53.5117	2	11.551	5.52198	0.0252639	5.47246	5.5715
53.7124	2	11.551	5.52375	0.0253862	5.47399	5.57351
53.913	2	11.551	5.52548	0.0255098	5.47548	5.57548
54.1137	2	11.551	5.52717	0.0256353	5.47693	5.57742
54.3144	2	11.551	5.52882	0.0257635	5.47833	5.57932
54.5151	2	11.551	5.53043	0.0258953	5.47967	5.58118
54.7157	2	11.551	5.53199	0.0260313	5.48096	5.58301
54.9164	2	11.551	5.53349	0.0261723	5.48219	5.58479
55.1171	2	11.551	5.53494	0.0263188	5.48335	5.58652
55.3177	2	11.551	5.53633	0.0264712	5.48445	5.58821
55.5184	2	11.551	5.53766	0.02663	5.48546	5.58985
55.7191	2	11.551	5.53892	0.0267956	5.4864	5.59144
55.9197	2	11.551	5.54012	0.0269681	5.48726	5.59297
56.1204	2	11.551	5.54124	0.0271473	5.48803	5.59445
56.3211	2	11.551	5.54229	0.0273333	5.48871	5.59586
56.5217	2	11.551	5.54325	0.0275259	5.4893	5.5972
56.7224	2	11.551	5.54414	0.0277248	5.4898	5.59848
56.9231	2	11.551	5.54494	0.0279295	5.4902	5.59968
57.1237	2	11.551	5.54565	0.0281394	5.4905	5.60081
57.3244	2	11.551	5.54627	0.0283539	5.4907	5.60185
57.5251	2	11.551	5.54681	0.0285727	5.4908	5.60281
57.7258	2	11.551	5.54724	0.0287949	5.4908	5.60368
57.9264	2	11.551	5.54758	0.0290201	5.4907	5.60446
58.1271	2	11.551	5.54783	0.0292474	5.4905	5.60515
58.3278	2	11.551	5.54797	0.0294763	5.4902	5.60575
58.5284	2	11.551	5.54802	0.0297065	5.4898	5.60625
58.7291	2	11.551	5.54797	0.0299375	5.48929	5.60665
58.9298	2	11.551	5.54782	0.0301691	5.48869	5.60695
59.1304	2	11.551	5.54757	0.0304007	5.48799	5.60716
59.3311	2	11.551	5.54723	0.0306324	5.48719	5.60726
59.5318	2	11.551	5.54678	0.0308642	5.48629	5.60728
59.7324	2	11.551	5.54625	0.0310963	5.4853	5.6072
59.9331	2	11.551	5.54562	0.0313287	5.48422	5.60702
60.1338	2	11.551	5.5449	0.0315615	5.48304	5.60676
60.3344	2	11.551	5.5441	0.0317952	5.48178	5.60641
60.5351	2	11.551	5.54321	0.0320303	5.48043	5.60599
60.7358	2	11.551	5.54224	0.0322671	5.47899	5.60548
60.9365	2	11.551	5.54119	0.032506	5.47748	5.6049
61.1371	2	11.551	5.54007	0.0327473	5.47588	5.60425
61.3378	2	11.551	5.53888	0.0329916	5.47422	5.60354
61.5385	2	11.551	5.53763	0.0332392	5.47248	5.60278
61.7391	2	11.551	5.53632	0.0334905	5.47068	5.60196
61.9398	2	11.551	5.53495	0.0337456	5.46881	5.6011
62.1405	2	11.551	5.53354	0.0340046	5.46689	5.60019
62.3411	2	11.551	5.53208	0.0342676	5.46492	5.59925
62.5418	2	11.551	5.53059	0.0345345	5.4629	5.59828
62.7425	2	11.551	5.52906	0.0348054	5.46084	5.59728
62.9431	2	11.551	5.52751	0.0350797	5.45875	5.59626
63.1438	2	11.551	5.52593	0.0353572	5.45663	5.59523
63.3445	2	11.551	5.52434	0.0356375	5.45449	5.59419
63.5452	2	11.551	5.52274	0.0359201	5.45234	5.59314
63.7458	2	11.551	5.52113	0.0362045	5.45017	5.5921
63.9465	2	11.551	5.51953	0.0364903	5.44801	5.59105
64.1472	2	11.551	5.51793	0.0367767	5.44585	5.59001
64.3478	2	11.551	5.51634	0.0370634	5.44369	5.58898
64.5485	2	11.551	5.51476	0.0373502	5.44156	5.58797
64.7492	2	11.551	5.51321	0.037637	5.43944	5.58698
64.9498	2	11.551	5.51168	0.0379237	5.43735	5.58601
65.1505	2	11.551	5.51017	0.0382105	5.43528	5.58507
65.3512	2	11.551	5.5087	0.0384977	5.43325	5.58416
65.5518	2	11.551	5.50726	0.0387858	5.43124	5.58328
65.7525	2	11.551	5.50586	0.0390752	5.42927	5.58245
65.9532	2	11.551	5.5045	0.0393667	5.42734	5.58166
66.1538	2	11.551	5.50318	0.0396609	5.42545	5.58092
66.3545	2	11.551	5.50191	0.0399589	5.42359	5.58022
66.5552	2	11.551	5.50067	0.0402619	5.42176	5.57959
66.7559	2	11.551	5.49949	0.0405711	5.41997	5.57901
66.9565	2	11.551	5.49835	0.0408878	5.41821	5.57849
67.1572	2	11.551	5.49725	0.0412132	5.41647	5.57803
67.3579	2	11.551	5.4962	0.0415488	5.41477	5.57764
67.5585	2	11.551	5.4952	0.0418962	5.41308	5.57731
67.7592	2	11.551	5.49423	0.0422567	5.41141	5.57705
67.9599	2	11.551	5.49331	0.0426318	5.40975	5.57687
68.1605	2	11.551	5.49242	0.0430225	5.4081	5.57675
68.3612	2	11.551	5.49158	0.0434301	5.40645	5.5767
68.5619	2	11.551	5.49076	0.0438558	5.4048	5.57672
68.7625	2	11.551	5.48998	0.0443003	5.40315	5.57681
68.9632	2	11.551	5.48922	0.0447643	5.40148	5.57696
69.1639	2	11.551	5.48848	0.0452483	5.3998	5.57717
69.3645	2	11.551	5.48777	0.0457526	5.39809	5.57744
69.5652	2	11.551	5.48706	0.0462773	5.39636	5.57777
69.7659	2	11.551	5.48637	0.0468224	5.3946	5.57814
69.9666	2	11.551	5.48568	0.0473876	5.3928	5.57856
70.1672	2	11.551	5.485	0.0479725	5.39097	5.57902
70.3679	2	11.551	5.48431	0.0485766	5.3891	5.57952
70.5686	2	11.551	5.48361	0.0491994	5.38718	5.58004
70.7692	2	11.551	5.48289	0.0498402	5.38521	5.58058
70.9699	2	11.551	5.48216	0.0504986	5.38318	5.58114
71.1706	2	11.551	5.4814	0.0511738	5.3811	5.5817
71.3712	2	11.551	5.48062	0.0518654	5.37896	5.58227
71.5719	2	11.551	5.4798	0.0525731	5.37675	5.58284
71.7726	2	11.551	5.47894	0.0532969	5.37448	5.5834
71.9732	2	11.551	5.47804	0.0540368	5.37213	5.58396
72.1739	2	11.551	5.4771	0.0547928	5.36971	5.58449
72.3746	2	11.551	5.47611	0.0555656	5.3672	5.58501
72.5753	2	11.551	5.47506	0.0563561	5.3646	5.58552
72.7759	2	11.551	5.47396	0.0571655	5.36191	5.586
72.9766	2	11.551	5.4728	0.0579951	5.35913	5.58647
73.1773	2	11.551	5.47157	0.0588464	5.35624	5.58691
73.3779	2	11.551	5.47029	0.0597215	5.35323	5.58734
73.5786	2	11.551	5.46894	0.0606227	5.35012	5.58776
73.7793	2	11.551	5.46752	0.0615523	5.34688	5.58816
73.9799	2	11.551	5.46603	0.0625129	5.34351	5.58856
74.1806	2	11.551	5.46448	0.063507	5.34001	5.58896
74.3813	2	11.551	5.46286	0.0645375	5.33637	5.58935
74.5819	2	11.551	5.46117	0.0656072	5.33258	5.58976
74.7826	2	11.551	5.45942	0.0667188	5.32865	5.59019
74.9833	2	11.551	5.4576	0.0678749	5.32456	5.59063
75.1839	2	11.551	5.45571	0.0690778	5.32032	5.5911
75.3846	2	11.551	5.45376	0.0703297	5.31591	5.59161
75.5853	2	11.551	5.45175	0.0716326	5.31135	5.59215
75.786	2	11.551	5.44969	0.072988	5.30663	5.59274
75.9866	2	11.551	5.44757	0.0743971	5.30175	5.59338
76.1873	2	11.551	5.44539	0.0758607	5.29671	5.59408
76.388	2	11.551	5.44317	0.0773791	5.29151	5.59483
76.5886	2	11.551	5.44091	0.0789524	5.28616	5.59565
76.7893	2	11.551	5.4386	0.0805801	5.28066	5.59654
76.99	2	11.551	5.43625	0.0822612	5.27502	5.59749
77.1906	2	11.551	5.43388	0.0839946	5.26925	5.59851
77.3913	2	11.551	5.43147	0.0857785	5.26335	5.5996
77.592	2	11.551	5.42904	0.0876111	5.25732	5.60076
77.7926	2	11.551	5.42659	0.0894903	5.25118	5.60199
77.9933	2	11.551	5.42411	0.0914135	5.24494	5.60329
78.194	2	11.551	5.42163	0.0933781	5.23861	5.60465
78.3946	2	11.551	5.41913	0.0953816	5.23219	5.60608
78.5953	2	11.551	5.41663	0.0974213	5.22568	5.60758
78.796	2	11.551	5.41412	0.0994945	5.21911	5.60913
78.9967	2	11.551	5.41161	0.101599	5.21248	5.61074
79.1973	2	11.551	5.4091	0.103731	5.20578	5.61241
79.398	2	11.551	5.40658	0.10589	5.19904	5.61413
79.5987	2	11.551	5.40407	0.108073	5.19225	5.61589
79.7993	2	11.551	5.40156	0.11028	5.18541	5.61771
80	2	11.551	5.39905	0.112509	5.17853	5.61956
20	1	12.102	4.38799	0.0320633	4.32515	4.45083
20.2007	1	12.102	4.39275	0.0313273	4.33135	4.45416
20.4013	1	12.102	4.39751	0.0306152	4.3375	4.45751
20.602	1	12.102	4.40224	0.0299289	4.34358	4.4609
20.8027	1	12.102	4.40694	0.0292704	4.34957	4.46431
21.0033	1	12.102	4.4116	0.0286413	4.35546	4.46773
21.204	1	12.102	4.4162	0.0280432	4.36124	4.47117
21.4047	1	12.102	4.42074	0.0274778	4.36688	4.4746
21.6054	1	12.102	4.42519	0.0269461	4.37238	4.47801
21.806	1	12.102	4.42955	0.0264491	4.37771	4.48139
22.0067	1	12.102	4.43379	0.025987	4.38286	4.48473
22.2074	1	12.102	4.43791	0.0255599	4.38781	4.48801
22.408	1	12.102	4.44189	0.0251675	4.39256	4.49121
22.6087	1	12.102	4.4457	0.0248087	4.39708	4.49433
22.8094	1	12.102	4.44935	0.0244824	4.40137	4.49734
23.01	1	12.102	4.45282	0.0241868	4.40541	4.50022
23.2107	1	12.102	4.45609	0.0239197	4.4092	4.50297
23.4114	1	12.102	4.45915	0.0236787	4.41274	4.50556
23.612	1	12.102	4.46199	0.0234614	4.41601	4.50798
23.8127	1	12.102	4.46462	0.0232647	4.41902	4.51021
24.0134	1	12.102	4.467	0.0230859	4.42176	4.51225
24.214	1	12.102	4.46915	0.022922	4.42422	4.51408
24.4147	1	12.102	4.47106	0.02277	4.42643	4.51569
24.6154	1	12.102	4.47272	0.0226274	4.42837	4.51707
24.8161	1	12.102	4.47413	0.0224917	4.43005	4.51822
25.0167	1	12.102	4.4753	0.0223603	4.43147	4.51913
25.2174	1	12.102	4.47622	0.0222313	4.43265	4.5198
25.4181	1	12.102	4.47691	0.0221029	4.43359	4.52023
25.6187	1	12.102	4.47736	0.0219738	4.43429	4.52043
25.8194	1	12.102	4.47759	0.0218429	4.43478	4.5204
26.0201	1	12.102	4.4776	0.0217094	4.43505	4.52015
26.2207	1	12.102	4.47741	0.0215728	4.43513	4.51969
26.4214	1	12.102	4.47702	0.0214331	4.43502	4.51903
26.6221	1	12.102	4.47646	0.0212905	4.43473	4.51819
26.8227	1	12.102	4.47574	0.0211454	4.43429	4.51718
27.0234	1	12.102	4.47487	0.0209985	4.43371	4.51603
27.2241	1	12.102	4.47387	0.0208504	4.433	4.51474
27.4247	1	12.102	4.47276	0.0207023	4.43219	4.51334
27.6254	1	12.102	4.47157	0.0205553	4.43128	4.51186
27.8261	1	12.102	4.47031	0.0204105	4.4303	4.51031
28.0268	1	12.102	4.469	0.0202689	4.42927	4.50873
28.2274	1	12.102	4.46767	0.0201318	4.42821	4.50713
28.4281	1	12.102	4.46634	0.02	4.42714	4.50554
28.6288	1	12.102	4.46503	0.0198746	4.42607	4.50398
28.8294	1	12.102	4.46376	0.0197563	4.42504	4.50248
29.0301	1	12.102	4.46257	0.0196456	4.42406	4.50107
29.2308	1	12.102	4.46146	0.0195427	4.42316	4.49977
29.4314	1	12.102	4.46047	0.019448	4.42235	4.49859
29.6321	1	12.102	4.45962	0.0193612	4.42167	4.49756
29.8328	1	12.102	4.45892	0.019282	4.42112	4.49671
30.0334	1	12.102	4.4584	0.01921	4.42075	4.49605
30.2341	1	12.102	4.45808	0.0191442	4.42055	4.4956
30.4348	1	12.102	4.45797	0.019084	4.42057	4.49538
30.6355	1	12.102	4.4581	0.0190284	4.42081	4.4954
30.8361	1	12.102	4.45848	0.0189762	4.42129	4.49567
31.0368	1	12.102	4.45913	0.0189263	4.42203	4.49622
31.2375	1	12.102	4.46006	0.0188774	4.42306	4.49706
31.4381	1	12.102	4.46128	0.0188284	4.42437	4.49818
31.6388	1	12.102	4.4628	0.0187784	4.426	4.49961
31.8395	1	12.102	4.46464	0.0187263	4.42793	4.50134
32.0401	1	12.102	4.46679	0.018671	4.4302	4.50339
32.2408	1	12.102	4.46928	0.0186119	4.4328	4.50576
32.4415	1	12.102	4.4721	0.0185483	4.43574	4.50845
32.6421	1	12.102	4.47525	0.01848	4.43903	4.51147
32.8428	1	12.102	4.47873	0.0184067	4.44266	4.51481
33.0435	1	12.102	4.48255	0.0183281	4.44663	4.51848
33.2441	1	12.102	4.48671	0.0182443	4.45095	4.52247
33.4448	1	12.102	4.49119	0.0181557	4.4556	4.52677
33.6455	1	12.102	4.49599	0.0180628	4.46059	4.5314
33.8462	1	12.102	4.50111	0.0179661	4.4659	4.53633
34.0468	1	12.102	4.50654	0.0178662	4.47153	4.54156
34.2475	1	12.102	4.51227	0.0177638	4.47746	4.54709
34.4482	1	12.102	4.51829	0.0176599	4.48368	4.55291
34.6488	1	12.102	4.52459	0.0175554	4.49018	4.559
34.8495	1	12.102	4.53115	0.0174511	4.49695	4.56535
35.0502	1	12.102	4.53796	0.0173481	4.50396	4.57196
35.2508	1	12.102	4.54501	0.0172469	4.51121	4.57882
35.4515	1	12.102	4.55228	0.0171486	4.51867	4.5859
35.6522	1	12.102	4.55976	0.017054	4.52634	4.59319
35.8528	1	12.102	4.56744	0.0169635	4.53419	4.60068
36.0535	1	12.102	4.57528	0.0168776	4.5422	4.60836
36.2542	1	12.102	4.58329	0.0167965	4.55037	4.61621
36.4548	1	12.102	4.59144	0.0167206	4.55867	4.62421
36.6555	1	12.102	4.59972	0.0166499	4.56709	4.63236
36.8562	1	12.102	4.60812	0.0165843	4.57561	4.64062
37.0569	1	12.102	4.61661	0.0165234	4.58422	4.649
37.2575	1	12.102	4.62519	0.0164668	4.59291	4.65746
37.4582	1	12.102	4.63384	0.0164141	4.60166	4.66601
37.6589	1	12.102	4.64255	0.016365	4.61047	4.67462
37.8595	1	12.102	4.6513	0.0163187	4.61932	4.68329
38.0602	1	12.102	4.6601	0.0162745	4.6282	4.69199
38.2609	1	12.102	4.66891	0.016232	4.6371	4.70073
38.4615	1	12.102	4.67775	0.0161904	4.64602	4.70949
38.6622	1	12.102	4.6866	0.0161495	4.65495	4.71826
38.8629	1	12.102	4.69546	0.0161088	4.66389	4.72703
39.0635	1	12.102	4.70432	0.0160677	4.67283	4.73581
39.2642	1	12.102	4.71318	0.0160261	4.68176	4.74459
39.4649	1	12.102	4.72203	0.0159839	4.6907	4.75336
39.6656	1	12.102	4.73088	0.0159412	4.69963	4.76212
39.8662	1	12.102	4.73973	0.015898	4.70857	4.77089
40.0669	1	12.102	4.74858	0.0158546	4.7175	4.77965
40.2676	1	12.102	4.75743	0.0158112	4.72644	4.78842
40.4682	1	12.102	4.7663	0.0157683	4.73539	4.7972
40.6689	1	12.102	4.77518	0.0157265	4.74436	4.806
40.8696	1	12.102	4.78409	0.0156864	4.75334	4.81483
41.0702	1	12.102	4.79303	0.0156484	4.76236	4.8237
41.2709	1	12.102	4.80201	0.0156133	4.77141	4.83261
41.4716	1	12.102	4.81105	0.0155816	4.78051	4.84159
41.6722	1	12.102	4.82016	0.015554	4.78967	4.85064
41.8729	1	12.102	4.82935	0.0155311	4.79891	4.85979
42.0736	1	12.102	4.83863	0.0155131	4.80822	4.86904
42.2742	1	12.102	4.84802	0.0155004	4.81764	4.8784
42.4749	1	12.102	4.85753	0.0154933	4.82717	4.8879
42.6756	1	12.102	4.86719	0.015492	4.83682	4.89755
42.8763	1	12.102	4.87699	0.0154964	4.84662	4.90736
43.0769	1	12.102	4.88696	0.0155063	4.85657	4.91736
43.2776	1	12.102	4.89712	0.0155216	4.8667	4.92754
43.4783	1	12.102	4.90748	0.0155418	4.87702	4.93794
43.6789	1	12.102	4.91805	0.0155666	4.88754	4.94856
43.8796	1	12.102	4.92884	0.0155954	4.89828	4.95941
44.0803	1	12.102	4.93988	0.0156277	4.90925	4.97051
44.2809	1	12.102	4.95117	0.0156627	4.92047	4.98187
44.4816	1	12.102	4.96273	0.0157	4.93196	4.9935
44.6823	1	12.102	4.97456	0.015739	4.94371	5.00541
44.8829	1	12.102	4.98668	0.0157791	4.95575	5.01761
45.0836	1	12.102	4.9991	0.0158199	4.96809	5.0301
45.2843	1	12.102	5.01182	0.0158608	4.98073	5.0429
45.4849	1	12.102	5.02484	0.0159018	4.99367	5.05601
45.6856	1	12.102	5.03818	0.0159426	5.00693	5.06943
45.8863	1	12.102	5.05183	0.0159831	5.02051	5.08316
46.087	1	12.102	5.0658	0.0160234	5.0344	5.09721
46.2876	1	12.102	5.08009	0.0160636	5.04861	5.11158
46.4883	1	12.102	5.0947	0.0161042	5.06313	5.12626
46.689	1	12.102	5.10961	0.0161455	5.07797	5.14126
46.8896	1	12.102	5.12483	0.016188	5.0931	5.15656
47.0903	1	12.102	5.14035	0.0162323	5.10853	5.17216
47.291	1	12.102	5.15616	0.0162789	5.12425	5.18807
47.4916	1	12.102	5.17225	0.0163287	5.14024	5.20425
47.6923	1	12.102	5.1886	0.0163823	5.15649	5.22071
47.893	1	12.102	5.20521	0.0164404	5.17299	5.23743
48.0936	1	12.102	5.22206	0.0165036	5.18971	5.2544
48.2943	1	12.102	5.23912	0.0165723	5.20664	5.27161
48.495	1	12.102	5.2564	0.0166472	5.22377	5.28902
48.6957	1	12.102	5.27385	0.0167285	5.24106	5.30664
48.8963	1	12.102	5.29146	0.0168165	5.2585	5.32442
49.097	1	12.102	5.30922	0.0169112	5.27607	5.34236
49.2977	1	12.102	5.32709	0.0170126	5.29374	5.36043
49.4983	1	12.102	5.34505	0.0171205	5.3115	5.37861
49.699	1	12.102	5.36309	0.0172346	5.32931	5.39687
49.8997	1	12.102	5.38116	0.0173544	5.34715	5.41518
50.1003	1	12.102	5.39926	0.0174792	5.365	5.43352
50.301	1	12.102	5.41734	0.0176085	5.38283	5.45185
50.5017	1	12.102	5.43539	0.0177416	5.40062	5.47016
50.7023	1	12.102	5.45338	0.0178776	5.41833	5.48842
50.903	1	12.102	5.47127	0.0180158	5.43596	5.50658
51.1037	1	12.102	5.48905	0.0181551	5.45347	5.52464
51.3043	1	12.102	5.50669	0.0182948	5.47083	5.54255
51.505	1	12.102	5.52416	0.0184342	5.48803	5.56029
51.7057	1	12.102	5.54144	0.0185725	5.50504	5.57784
51.9064	1	12.102	5.5585	0.0187092	5.52183	5.59517
52.107	1	12.102	5.57532	0.0188435	5.53839	5.61226
52.3077	1	12.102	5.59188	0.018975	5.55469	5.62907
52.5084	1	12.102	5.60815	0.0191036	5.57071	5.6456
52.709	1	12.102	5.62412	0.0192291	5.58643	5.66181
52.9097	1	12.102	5.63977	0.0193513	5.60184	5.6777
53.1104	1	12.102	5.65507	0.0194703	5.61691	5.69323
53.311	1	12.102	5.67001	0.0195863	5.63162	5.7084
53.5117	1	12.102	5.68459	0.0196996	5.64597	5.7232
53.7124	1	12.102	5.69877	0.0198107	5.65994	5.7376
53.913	1	12.102	5.71256	0.01992	5.67352	5.75161
54.1137	1	12.102	5.72594	0.020028	5.68669	5.7652
54.3144	1	12.102	5.73891	0.0201353	5.69944	5.77837
54.5151	1	12.102	5.75145	0.0202425	5.71178	5.79113
54.7157	1	12.102	5.76357	0.0203502	5.72369	5.80346
54.9164	1	12.102	5.77527	0.0204592	5.73517	5.81537
55.1171	1	12.102	5.78652	0.0205696	5.74621	5.82684
55.3177	1	12.102	5.79735	0.0206821	5.75682	5.83789
55.5184	1	12.102	5.80775	0.0207972	5.76699	5.84852
55.7191	1	12.102	5.81773	0.020915	5.77674	5.85872
55.9197	1	12.102	5.82729	0.0210358	5.78606	5.86852
56.1204	1	12.102	5.83644	0.0211596	5.79497	5.87791
56.3211	1	12.102	5.84518	0.0212864	5.80346	5.8869
56.5217	1	12.102	5.85353	0.021416	5.81155	5.8955
56.7224	1	12.102	5.86149	0.0215482	5.81926	5.90373
56.9231	1	12.102	5.86909	0.0216827	5.82659	5.91159
57.1237	1	12.102	5.87633	0.021819	5.83356	5.91909
57.3244	1	12.102	5.88322	0.0219565	5.84018	5.92625
57.5251	1	12.102	5.88978	0.0220949	5.84647	5.93309
57.7258	1	12.102	5.89603	0.0222336	5.85245	5.93961
57.9264	1	12.102	5.90198	0.022372	5.85813	5.94583
58.1271	1	12.102	5.90765	0.0225096	5.86353	5.95177
58.3278	1	12.102	5.91306	0.0226458	5.86868	5.95745
58.5284	1	12.102	5.91822	0.0227804	5.87357	5.96287
58.7291	1	12.102	5.92316	0.0229131	5.87825	5.96807
58.9298	1	12.102	5.92788	0.0230437	5.88271	5.97304
59.1304	1	12.102	5.93241	0.0231718	5.88699	5.97783
59.3311	1	12.102	5.93676	0.0232976	5.8911	5.98243
59.5318	1	12.102	5.94096	0.0234214	5.89505	5.98687
59.7324	1	12.102	5.94501	0.0235433	5.89887	5.99116
59.9331	1	12.102	5.94894	0.0236638	5.90256	5.99532
60.1338	1	12.102	5.95276	0.0237832	5.90615	5.99938
60.3344	1	12.102	5.95649	0.0239023	5.90964	6.00334
60.5351	1	12.102	5.96013	0.0240217	5.91305	6.00722
60.7358	1	12.102	5.96371	0.0241424	5.91639	6.01103
60.9365	1	12.102	5.96723	0.0242651	5.91967	6.01479
61.1371	1	12.102	5.97071	0.0243904	5.92291	6.01852
61.3378	1	12.102	5.97416	0.0245194	5.9261	6.02222
61.5385	1	12.102	5.97759	0.0246528	5.92927	6.02591
61.7391	1	12.102	5.981	0.0247915	5.9324	6.02959
61.9398	1	12.102	5.9844	0.0249361	5.93552	6.03327
62.1405	1	12.102	5.9878	0.0250871	5.93863	6.03697
62.3411	1	12.102	5.99121	0.0252448	5.94173	6.04069
62.5418	1	12.102	5.99462	0.0254098	5.94482	6.04443
62.7425	1	12.102	5.99805	0.0255821	5.94791	6.04819
62.9431	1	12.102	6.00149	0.0257617	5.95099	6.05198
63.1438	1	12.102	6.00494	0.0259483	5.95408	6.0558
63.3445	1	12.102	6.00841	0.0261417	5.95717	6.05964
63.5452	1	12.102	6.01188	0.0263414	5.96025	6.06351
63.7458	1	12.102	6.01537	0.0265469	5.96334	6.0674
63.9465	1	12.102	6.01886	0.0267573	5.96641	6.0713
64.1472	1	12.102	6.02235	0.0269718	5.96949	6.07521
64.3478	1	12.102	6.02584	0.0271896	5.97255	6.07913
64.5485	1	12.102	6.02932	0.0274098	5.97559	6.08304
64.7492	1	12.102	6.03278	0.0276317	5.97862	6.08694
64.9498	1	12.102	6.03622	0.0278543	5.98162	6.09081
65.1505	1	12.102	6.03962	0.0280768	5.98459	6.09465
65.3512	1	12.102	6.04299	0.0282985	5.98752	6.09845
65.5518	1	12.102	6.04631	0.0285189	5.99041	6.1022
65.7525	1	12.102	6.04957	0.0287377	5.99324	6.10589
65.9532	1	12.102	6.05276	0.0289545	5.99601	6.10951
66.1538	1	12.102	6.05588	0.029169	5.99871	6.11305
66.3545	1	12.102	6.05891	0.0293815	6.00132	6.1165
66.5552	1	12.102	6.06184	0.0295923	6.00384	6.11984
66.7559	1	12.102	6.06467	0.029802	6.00626	6.12309
66.9565	1	12.102	6.06739	0.030011	6.00857	6.12621
67.1572	1	12.102	6.06998	0.0302201	6.01075	6.12921
67.3579	1	12.102	6.07244	0.0304304	6.0128	6.13209
67.5585	1	12.102	6.07476	0.0306431	6.0147	6.13482
67.7592	1	12.102	6.07693	0.0308596	6.01645	6.13742
67.9599	1	12.102	6.07895	0.0310812	6.01803	6.13987
68.1605	1	12.102	6.0808	0.0313091	6.01943	6.14216
68.3612	1	12.102	6.08247	0.0315448	6.02065	6.1443
68.5619	1	12.102	6.08397	0.03179	6.02167	6.14628
68.7625	1	12.102	6.08529	0.032046	6.02248	6.1481
68.9632	1	12.102	6.08643	0.032314	6.02309	6.14976
69.1639	1	12.102	6.08736	0.0325952	6.02348	6.15125
69.3645	1	12.102	6.08811	0.0328906	6.02364	6.15257
69.5652	1	12.102	6.08865	0.0332011	6.02358	6.15372
69.7659	1	12.102	6.08899	0.0335274	6.02328	6.15471
69.9666	1	12.102	6.08913	0.0338698	6.02275	6.15552
70.1672	1	12.102	6.08907	0.0342285	6.02198	6.15616
70.3679	1	12.102	6.0888	0.0346034	6.02098	6.15663
70.5686	1	12.102	6.08833	0.0349942	6.01974	6.15692
70.7692	1	12.102	6.08766	0.0354005	6.01827	6.15704
70.9699	1	12.102	6.08678	0.0358215	6.01657	6.15699
71.1706	1	12.102	6.08571	0.0362562	6.01465	6.15677
71.3712	1	12.102	6.08444	0.0367037	6.0125	6.15638
71.5719	1	12.102	6.08298	0.0371628	6.01014	6.15581
71.7726	1	12.102	6.08132	0.0376322	6.00756	6.15508
71.9732	1	12.102	6.07949	0.0381107	6.00479	6.15418
72.1739	1	12.102	6.07747	0.0385967	6.00182	6.15312
72.3746	1	12.102	6.07528	0.039089	5.99866	6.15189
72.5753	1	12.102	6.07291	0.0395865	5.99532	6.1505
72.7759	1	12.102	6.07039	0.0400879	5.99182	6.14896
72.9766	1	12.102	6.06771	0.0405922	5.98814	6.14727
73.1773	1	12.102	6.06487	0.0410982	5.98432	6.14542
73.3779	1	12.102	6.06189	0.0416054	5.98034	6.14344
73.5786	1	12.102	6.05877	0.0421131	5.97623	6.14131
73.7793	1	12.102	6.05552	0.042621	5.97198	6.13906
73.9799	1	12.102	6.05215	0.0431288	5.96761	6.13668
74.1806	1	12.102	6.04865	0.0436363	5.96313	6.13418
74.3813	1	12.102	6.04505	0.0441437	5.95853	6.13157
74.5819	1	12.102	6.04134	0.0446516	5.95382	6.12886
74.7826	1	12.102	6.03753	0.0451604	5.94902	6.12605
74.9833	1	12.102	6.03364	0.0456707	5.94412	6.12315
75.1839	1	12.102	6.02966	0.0461833	5.93914	6.12018
75.3846	1	12.102	6.0256	0.0466991	5.93407	6.11713
75.5853	1	12.102	6.02147	0.0472192	5.92892	6.11402
75.786	1	12.102	6.01727	0.0477449	5.92369	6.11085
75.9866	1	12.102	6.01302	0.0482772	5.9184	6.10764
76.1873	1	12.102	6.00871	0.0488172	5.91303	6.10439
76.388	1	12.102	6.00436	0.049366	5.9076	6.10111
76.5886	1	12.102	5.99996	0.049925	5.90211	6.09781
76.7893	1	12.102	5.99552	0.050495	5.89655	6.09449
76.99	1	12.102	5.99105	0.0510773	5.89094	6.09117
77.1906	1	12.102	5.98656	0.0516724	5.88528	6.08784
77.3913	1	12.102	5.98204	0.0522814	5.87957	6.08451
77.592	1	12.102	5.9775	0.0529047	5.8738	6.08119
77.7926	1	12.102	5.97294	0.0535429	5.86799	6.07788
77.9933	1	12.102	5.96837	0.0541965	5.86214	6.07459
78.194	1	12.102	5.96378	0.0548655	5.85625	6.07132
78.3946	1	12.102	5.9592	0.0555502	5.85032	6.06807
78.5953	1	12.102	5.9546	0.0562503	5.84435	6.06485
78.796	1	12.102	5.95	0.0569658	5.83835	6.06165
78.9967	1	12.102	5.9454	0.0576963	5.83231	6.05848
79.1973	1	12.102	5.9408	0.0584417	5.82625	6.05534
79.398	1	12.102	5.9362	0.0592013	5.82016	6.05223
79.5987	1	12.102	5.9316	0.0599746	5.81405	6.04915
79.7993	1	12.102	5.92699	0.060761	5.8079	6.04609
80	1	12.102	5.92239	0.0615602	5.80173	6.04305
20	2	12.102	4.0032	0.0466596	3.91175	4.09466
20.2007	2	12.102	4.02083	0.045412	3.93182	4.10984
20.4013	2	12.102	4.03845	0.0441903	3.95184	4.12507
20.602	2	12.102	4.05607	0.0429974	3.97179	4.14034
20.8027	2	12.102	4.07367	0.0418362	3.99167	4.15567
21.0033	2	12.102	4.09125	0.0407094	4.01146	4.17104
21.204	2	12.102	4.10882	0.0396197	4.03116	4.18647
21.4047	2	12.102	4.12635	0.0385698	4.05075	4.20195
21.6054	2	12.102	4.14385	0.0375625	4.07023	4.21747
21.806	2	12.102	4.16131	0.0365998	4.08957	4.23305
22.0067	2	12.102	4.17872	0.0356838	4.10878	4.24866
22.2074	2	12.102	4.19608	0.0348157	4.12784	4.26432
22.408	2	12.102	4.21337	0.0339967	4.14674	4.28001
22.6087	2	12.102	4.2306	0.0332272	4.16547	4.29573
22.8094	2	12.102	4.24775	0.0325071	4.18404	4.31146
23.01	2	12.102	4.26482	0.0318357	4.20242	4.32721
23.2107	2	12.102	4.28179	0.0312118	4.22061	4.34296
23.4114	2	12.102	4.29867	0.0306335	4.23862	4.35871
23.612	2	12.102	4.31544	0.0300987	4.25644	4.37443
23.8127	2	12.102	4.33209	0.0296044	4.27407	4.39012
24.0134	2	12.102	4.34863	0.0291477	4.2915	4.40576
24.214	2	12.102	4.36504	0.0287251	4.30874	4.42134
24.4147	2	12.102	4.38131	0.028333	4.32578	4.43684
24.6154	2	12.102	4.39745	0.0279679	4.34263	4.45227
24.8161	2	12.102	4.41344	0.0276262	4.35929	4.46759
25.0167	2	12.102	4.42928	0.0273044	4.37576	4.48279
25.2174	2	12.102	4.44496	0.0269991	4.39204	4.49788
25.4181	2	12.102	4.46048	0.0267073	4.40813	4.51282
25.6187	2	12.102	4.47583	0.0264266	4.42403	4.52763
25.8194	2	12.102	4.49101	0.0261547	4.43975	4.54227
26.0201	2	12.102	4.50602	0.0258896	4.45528	4.55676
26.2207	2	12.102	4.52085	0.0256297	4.47061	4.57108
26.4214	2	12.102	4.5355	0.0253742	4.48576	4.58523
26.6221	2	12.102	4.54996	0.0251226	4.50072	4.5992
26.8227	2	12.102	4.56424	0.0248747	4.51549	4.613
27.0234	2	12.102	4.57834	0.0246306	4.53006	4.62661
27.2241	2	12.102	4.59224	0.0243908	4.54444	4.64005
27.4247	2	12.102	4.60596	0.0241562	4.55862	4.65331
27.6254	2	12.102	4.61949	0.0239278	4.57259	4.66639
27.8261	2	12.102	4.63284	0.023707	4.58637	4.6793
28.0268	2	12.102	4.64599	0.0234948	4.59994	4.69204
28.2274	2	12.102	4.65896	0.0232926	4.61331	4.70461
28.4281	2	12.102	4.67175	0.0231018	4.62647	4.71703
28.6288	2	12.102	4.68435	0.0229237	4.63942	4.72928
28.8294	2	12.102	4.69677	0.0227593	4.65217	4.74138
29.0301	2	12.102	4.70902	0.0226095	4.66471	4.75334
29.2308	2	12.102	4.7211	0.0224747	4.67705	4.76515
29.4314	2	12.102	4.733	0.0223555	4.68919	4.77682
29.6321	2	12.102	4.74474	0.022252	4.70113	4.78836
29.8328	2	12.102	4.75632	0.0221638	4.71288	4.79977
30.0334	2	12.102	4.76775	0.0220903	4.72445	4.81105
30.2341	2	12.102	4.77902	0.0220307	4.73584	4.8222
30.4348	2	12.102	4.79015	0.0219838	4.74706	4.83323
30.6355	2	12.102	4.80113	0.0219485	4.75811	4.84415
30.8361	2	12.102	4.81198	0.0219231	4.76901	4.85495
31.0368	2	12.102	4.8227	0.0219059	4.77976	4.86563
31.2375	2	12.102	4.83329	0.0218951	4.79038	4.87621
31.4381	2	12.102	4.84377	0.021889	4.80087	4.88667
31.6388	2	12.102	4.85413	0.021886	4.81124	4.89703
31.8395	2	12.102	4.86439	0.0218842	4.8215	4.90728
32.0401	2	12.102	4.87455	0.021882	4.83166	4.91744
32.2408	2	12.102	4.88461	0.0218777	4.84173	4.92749
32.4415	2	12.102	4.89458	0.0218703	4.85172	4.93745
32.6421	2	12.102	4.90447	0.0218587	4.86163	4.94731
32.8428	2	12.102	4.91428	0.0218418	4.87147	4.95709
33.0435	2	12.102	4.92401	0.0218189	4.88125	4.96678
33.2441	2	12.102	4.93368	0.0217893	4.89098	4.97639
33.4448	2	12.102	4.94329	0.021753	4.90065	4.98592
33.6455	2	12.102	4.95284	0.0217097	4.91028	4.99539
33.8462	2	12.102	4.96233	0.0216595	4.91987	5.00478
34.0468	2	12.102	4.97177	0.0216026	4.92943	5.01411
34.2475	2	12.102	4.98116	0.0215392	4.93895	5.02338
34.4482	2	12.102	4.99052	0.0214699	4.94843	5.0326
34.6488	2	12.102	4.99983	0.0213952	4.95789	5.04176
34.8495	2	12.102	5.0091	0.0213157	4.96732	5.05088
35.0502	2	12.102	5.01834	0.0212322	4.97672	5.05995
35.2508	2	12.102	5.02754	0.0211454	4.9861	5.06899
35.4515	2	12.102	5.03672	0.0210563	4.99545	5.07799
35.6522	2	12.102	5.04586	0.0209659	5.00477	5.08696
35.8528	2	12.102	5.05498	0.0208748	5.01407	5.0959
36.0535	2	12.102	5.06408	0.0207838	5.02334	5.10482
36.2542	2	12.102	5.07315	0.0206932	5.03259	5.11371
36.4548	2	12.102	5.0822	0.0206036	5.04182	5.12258
36.6555	2	12.102	5.09122	0.0205154	5.05101	5.13143
36.8562	2	12.102	5.10022	0.0204286	5.06018	5.14026
37.0569	2	12.102	5.10919	0.0203433	5.06932	5.14907
37.2575	2	12.102	5.11814	0.0202594	5.07843	5.15785
37.4582	2	12.102	5.12705	0.0201769	5.08751	5.1666
37.6589	2	12.102	5.13594	0.0200955	5.09655	5.17533
37.8595	2	12.102	5.14479	0.020015	5.10556	5.18402
38.0602	2	12.102	5.1536	0.019935	5.11453	5.19267
38.2609	2	12.102	5.16237	0.0198551	5.12346	5.20129
38.4615	2	12.102	5.1711	0.0197754	5.13234	5.20986
38.6622	2	12.102	5.17978	0.0196954	5.14117	5.21838
38.8629	2	12.102	5.1884	0.0196152	5.14996	5.22685
39.0635	2	12.102	5.19697	0.0195346	5.15868	5.23526
39.2642	2	12.102	5.20548	0.0194535	5.16735	5.24361
39.4649	2	12.102	5.21392	0.0193722	5.17595	5.25189
39.6656	2	12.102	5.22229	0.0192911	5.18448	5.2601
39.8662	2	12.102	5.23058	0.0192106	5.19293	5.26823
40.0669	2	12.102	5.23879	0.019131	5.20129	5.27628
40.2676	2	12.102	5.24691	0.019053	5.20957	5.28425
40.4682	2	12.102	5.25494	0.0189774	5.21774	5.29214
40.6689	2	12.102	5.26287	0.0189051	5.22582	5.29992
40.8696	2	12.102	5.2707	0.0188369	5.23378	5.30762
41.0702	2	12.102	5.27842	0.0187736	5.24162	5.31522
41.2709	2	12.102	5.28603	0.0187161	5.24934	5.32271
41.4716	2	12.102	5.29351	0.0186654	5.25693	5.3301
41.6722	2	12.102	5.30088	0.0186223	5.26438	5.33738
41.8729	2	12.102	5.30812	0.0185875	5.27169	5.34455
42.0736	2	12.102	5.31523	0.0185616	5.27885	5.35161
42.2742	2	12.102	5.3222	0.0185451	5.28585	5.35855
42.4749	2	12.102	5.32903	0.0185384	5.2927	5.36537
42.6756	2	12.102	5.33572	0.0185418	5.29938	5.37206
42.8763	2	12.102	5.34227	0.0185553	5.3059	5.37863
43.0769	2	12.102	5.34866	0.0185787	5.31225	5.38508
43.2776	2	12.102	5.35491	0.0186117	5.31843	5.39139
43.4783	2	12.102	5.361	0.0186539	5.32444	5.39756
43.6789	2	12.102	5.36694	0.0187048	5.33028	5.4036
43.8796	2	12.102	5.37272	0.0187636	5.33595	5.4095
44.0803	2	12.102	5.37835	0.0188297	5.34145	5.41526
44.2809	2	12.102	5.38382	0.0189021	5.34678	5.42087
44.4816	2	12.102	5.38914	0.0189801	5.35194	5.42634
44.6823	2	12.102	5.3943	0.0190629	5.35694	5.43166
44.8829	2	12.102	5.39931	0.0191496	5.36177	5.43684
45.0836	2	12.102	5.40416	0.0192394	5.36645	5.44187
45.2843	2	12.102	5.40886	0.0193315	5.37097	5.44675
45.4849	2	12.102	5.41341	0.0194255	5.37534	5.45149
45.6856	2	12.102	5.41782	0.019521	5.37956	5.45608
45.8863	2	12.102	5.42208	0.0196174	5.38363	5.46053
46.087	2	12.102	5.4262	0.0197145	5.38756	5.46484
46.2876	2	12.102	5.43018	0.019812	5.39135	5.46901
46.4883	2	12.102	5.43403	0.0199101	5.39501	5.47306
46.689	2	12.102	5.43775	0.0200089	5.39854	5.47697
46.8896	2	12.102	5.44135	0.0201084	5.40194	5.48076
47.0903	2	12.102	5.44483	0.0202089	5.40522	5.48444
47.291	2	12.102	5.44819	0.0203106	5.40838	5.488
47.4916	2	12.102	5.45144	0.020414	5.41143	5.49145
47.6923	2	12.102	5.45459	0.0205193	5.41437	5.4948
47.893	2	12.102	5.45763	0.020627	5.4172	5.49806
48.0936	2	12.102	5.46058	0.0207373	5.41994	5.50123
48.2943	2	12.102	5.46345	0.0208503	5.42258	5.50431
48.495	2	12.102	5.46622	0.0209664	5.42513	5.50732
48.6957	2	12.102	5.46892	0.0210856	5.4276	5.51025
48.8963	2	12.102	5.47155	0.021208	5.42998	5.51312
49.097	2	12.102	5.47411	0.0213332	5.4323	5.51592
49.2977	2	12.102	5.47661	0.0214612	5.43454	5.51867
49.4983	2	12.102	5.47904	0.0215917	5.43672	5.52136
49.699	2	12.102	5.48143	0.0217242	5.43885	5.52401
49.8997	2	12.102	5.48377	0.0218587	5.44092	5.52661
50.1003	2	12.102	5.48606	0.0219946	5.44295	5.52917
50.301	2	12.102	5.4883	0.0221318	5.44493	5.53168
50.5017	2	12.102	5.49051	0.0222698	5.44686	5.53416
50.7023	2	12.102	5.49268	0.0224082	5.44876	5.5366
50.903	2	12.102	5.49482	0.0225467	5.45063	5.53901
51.1037	2	12.102	5.49693	0.0226845	5.45247	5.54139
51.3043	2	12.102	5.499	0.0228213	5.45427	5.54373
51.505	2	12.102	5.50105	0.0229569	5.45606	5.54605
51.7057	2	12.102	5.50307	0.0230907	5.45781	5.54833
51.9064	2	12.102	5.50506	0.0232226	5.45955	5.55058
52.107	2	12.102	5.50703	0.0233524	5.46126	5.5528
52.3077	2	12.102	5.50897	0.0234798	5.46295	5.55499
52.5084	2	12.102	5.51089	0.0236052	5.46462	5.55715
52.709	2	12.102	5.51277	0.0237286	5.46627	5.55928
52.9097	2	12.102	5.51463	0.0238504	5.46789	5.56138
53.1104	2	12.102	5.51646	0.0239707	5.46948	5.56345
53.311	2	12.102	5.51826	0.0240902	5.47105	5.56548
53.5117	2	12.102	5.52003	0.0242095	5.47258	5.56748
53.7124	2	12.102	5.52176	0.0243294	5.47408	5.56945
53.913	2	12.102	5.52346	0.0244505	5.47554	5.57138
54.1137	2	12.102	5.52512	0.0245734	5.47695	5.57328
54.3144	2	12.102	5.52673	0.024699	5.47832	5.57514
54.5151	2	12.102	5.5283	0.0248281	5.47964	5.57696
54.7157	2	12.102	5.52982	0.0249616	5.4809	5.57875
54.9164	2	12.102	5.53129	0.0251	5.48209	5.58048
55.1171	2	12.102	5.5327	0.0252439	5.48322	5.58218
55.3177	2	12.102	5.53406	0.0253939	5.48429	5.58383
55.5184	2	12.102	5.53535	0.0255503	5.48527	5.58543
55.7191	2	12.102	5.53658	0.0257136	5.48618	5.58698
55.9197	2	12.102	5.53774	0.0258839	5.487	5.58847
56.1204	2	12.102	5.53882	0.026061	5.48774	5.5899
56.3211	2	12.102	5.53983	0.026245	5.48839	5.59127
56.5217	2	12.102	5.54076	0.0264356	5.48895	5.59258
56.7224	2	12.102	5.54161	0.0266326	5.48941	5.59381
56.9231	2	12.102	5.54238	0.0268353	5.48978	5.59498
57.1237	2	12.102	5.54306	0.0270433	5.49005	5.59606
57.3244	2	12.102	5.54364	0.027256	5.49022	5.59706
57.5251	2	12.102	5.54414	0.0274727	5.49029	5.59798
57.7258	2	12.102	5.54454	0.0276929	5.49026	5.59882
57.9264	2	12.102	5.54484	0.0279159	5.49013	5.59956
58.1271	2	12.102	5.54505	0.0281409	5.4899	5.60021
58.3278	2	12.102	5.54516	0.0283675	5.48956	5.60076
58.5284	2	12.102	5.54518	0.0285951	5.48913	5.60122
58.7291	2	12.102	5.54509	0.0288233	5.4886	5.60158
58.9298	2	12.102	5.5449	0.0290519	5.48796	5.60185
59.1304	2	12.102	5.54462	0.0292804	5.48723	5.60201
59.3311	2	12.102	5.54424	0.0295088	5.4864	5.60208
59.5318	2	12.102	5.54376	0.029737	5.48548	5.60205
59.7324	2	12.102	5.54319	0.0299653	5.48446	5.60192
59.9331	2	12.102	5.54253	0.0301938	5.48335	5.60171
60.1338	2	12.102	5.54178	0.0304226	5.48215	5.6014
60.3344	2	12.102	5.54094	0.030652	5.48086	5.60101
60.5351	2	12.102	5.54001	0.0308826	5.47948	5.60054
60.7358	2	12.102	5.53901	0.0311148	5.47802	5.59999
60.9365	2	12.102	5.53793	0.031349	5.47648	5.59937
61.1371	2	12.102	5.53677	0.0315856	5.47486	5.59868
61.3378	2	12.102	5.53555	0.031825	5.47317	5.59793
61.5385	2	12.102	5.53426	0.0320677	5.47141	5.59712
61.7391	2	12.102	5.53292	0.0323139	5.46958	5.59625
61.9398	2	12.102	5.53152	0.0325639	5.46769	5.59534
62.1405	2	12.102	5.53007	0.0328177	5.46575	5.59439
62.3411	2	12.102	5.52858	0.0330754	5.46375	5.59341
62.5418	2	12.102	5.52705	0.033337	5.46171	5.59239
62.7425	2	12.102	5.52549	0.0336024	5.45963	5.59135
62.9431	2	12.102	5.5239	0.0338712	5.45752	5.59029
63.1438	2	12.102	5.5223	0.034143	5.45538	5.58922
63.3445	2	12.102	5.52067	0.0344174	5.45321	5.58813
63.5452	2	12.102	5.51904	0.0346941	5.45104	5.58704
63.7458	2	12.102	5.5174	0.0349724	5.44885	5.58594
63.9465	2	12.102	5.51576	0.0352517	5.44667	5.58485
64.1472	2	12.102	5.51413	0.0355315	5.44448	5.58377
64.3478	2	12.102	5.5125	0.0358113	5.44231	5.58269
64.5485	2	12.102	5.5109	0.0360909	5.44016	5.58163
64.7492	2	12.102	5.50931	0.0363702	5.43802	5.58059
64.9498	2	12.102	5.50774	0.0366491	5.43591	5.57958
65.1505	2	12.102	5.50621	0.0369278	5.43383	5.57859
65.3512	2	12.102	5.5047	0.0372066	5.43178	5.57763
65.5518	2	12.102	5.50323	0.0374858	5.42976	5.57671
65.7525	2	12.102	5.5018	0.0377662	5.42778	5.57582
65.9532	2	12.102	5.50041	0.0380483	5.42583	5.57498
66.1538	2	12.102	5.49906	0.0383328	5.42392	5.57419
66.3545	2	12.102	5.49775	0.0386209	5.42205	5.57345
66.5552	2	12.102	5.49649	0.0389137	5.42021	5.57276
66.7559	2	12.102	5.49527	0.0392124	5.41841	5.57212
66.9565	2	12.102	5.49409	0.0395185	5.41664	5.57155
67.1572	2	12.102	5.49297	0.0398332	5.4149	5.57104
67.3579	2	12.102	5.49189	0.040158	5.41318	5.5706
67.5585	2	12.102	5.49085	0.0404945	5.41148	5.57022
67.7592	2	12.102	5.48986	0.0408442	5.4098	5.56991
67.9599	2	12.102	5.4889	0.0412084	5.40813	5.56967
68.1605	2	12.102	5.48799	0.0415883	5.40647	5.5695
68.3612	2	12.102	5.48711	0.0419853	5.40482	5.5694
68.5619	2	12.102	5.48626	0.0424004	5.40316	5.56937
68.7625	2	12.102	5.48545	0.0428345	5.40149	5.5694
68.9632	2	12.102	5.48466	0.0432883	5.39981	5.5695
69.1639	2	12.102	5.48389	0.0437622	5.39812	5.56967
69.3645	2	12.102	5.48315	0.0442566	5.3964	5.56989
69.5652	2	12.102	5.48241	0.0447716	5.39466	5.57017
69.7659	2	12.102	5.48169	0.0453072	5.39289	5.57049
69.9666	2	12.102	5.48097	0.045863	5.39108	5.57086
70.1672	2	12.102	5.48026	0.0464387	5.38924	5.57127
70.3679	2	12.102	5.47953	0.0470336	5.38735	5.57172
70.5686	2	12.102	5.4788	0.0476474	5.38541	5.57219
70.7692	2	12.102	5.47806	0.0482793	5.38343	5.57269
70.9699	2	12.102	5.4773	0.0489287	5.3814	5.5732
71.1706	2	12.102	5.47651	0.049595	5.3793	5.57372
71.3712	2	12.102	5.47569	0.0502777	5.37715	5.57424
71.5719	2	12.102	5.47485	0.0509766	5.37493	5.57476
71.7726	2	12.102	5.47396	0.0516915	5.37264	5.57528
71.9732	2	12.102	5.47303	0.0524224	5.37028	5.57578
72.1739	2	12.102	5.47206	0.0531695	5.36785	5.57627
72.3746	2	12.102	5.47104	0.0539334	5.36533	5.57675
72.5753	2	12.102	5.46996	0.0547151	5.36272	5.5772
72.7759	2	12.102	5.46883	0.0555158	5.36002	5.57764
72.9766	2	12.102	5.46764	0.0563367	5.35722	5.57806
73.1773	2	12.102	5.46639	0.0571795	5.35432	5.57846
73.3779	2	12.102	5.46507	0.0580463	5.3513	5.57884
73.5786	2	12.102	5.46369	0.0589394	5.34817	5.57921
73.7793	2	12.102	5.46225	0.0598614	5.34492	5.57957
73.9799	2	12.102	5.46073	0.0608146	5.34153	5.57993
74.1806	2	12.102	5.45915	0.0618019	5.33802	5.58028
74.3813	2	12.102	5.4575	0.0628261	5.33436	5.58064
74.5819	2	12.102	5.45578	0.06389	5.33056	5.58101
74.7826	2	12.102	5.454	0.0649965	5.3266	5.58139
74.9833	2	12.102	5.45215	0.0661481	5.3225	5.5818
75.1839	2	12.102	5.45023	0.0673472	5.31823	5.58223
75.3846	2	12.102	5.44825	0.068596	5.31381	5.5827
75.5853	2	12.102	5.44622	0.0698966	5.30922	5.58321
75.786	2	12.102	5.44412	0.0712504	5.30447	5.58377
75.9866	2	12.102	5.44197	0.0726586	5.29956	5.58438
76.1873	2	12.102	5.43977	0.0741219	5.29449	5.58505
76.388	2	12.102	5.43752	0.0756409	5.28927	5.58578
76.5886	2	12.102	5.43523	0.0772153	5.28389	5.58657
76.7893	2	12.102	5.43289	0.0788446	5.27836	5.58743
76.99	2	12.102	5.43052	0.0805279	5.27268	5.58835
77.1906	2	12.102	5.42811	0.0822638	5.26688	5.58935
77.3913	2	12.102	5.42568	0.0840507	5.26094	5.59042
77.592	2	12.102	5.42322	0.0858867	5.25488	5.59156
77.7926	2	12.102	5.42074	0.0877694	5.24871	5.59276
77.9933	2	12.102	5.41824	0.0896963	5.24243	5.59404
78.194	2	12.102	5.41572	0.0916648	5.23606	5.59539
78.3946	2	12.102	5.4132	0.0936721	5.2296	5.5968
78.5953	2	12.102	5.41067	0.0957157	5.22306	5.59827
78.796	2	12.102	5.40813	0.0977928	5.21645	5.5998
78.9967	2	12.102	5.40559	0.0999007	5.20978	5.60139
79.1973	2	12.102	5.40305	0.102037	5.20305	5.60304
79.398	2	12.102	5.4005	0.104199	5.19628	5.60473
79.5987	2	12.102	5.39796	0.106386	5.18945	5.60648
79.7993	2	12.102	5.39542	0.108596	5.18257	5.60827
80	2	12.102	5.39288	0.110827	5.17566	5.6101
20	1	12.6531	4.388	0.0315499	4.32616	4.44983
20.2007	1	12.6531	4.39276	0.0308059	4.33238	4.45314
20.4013	1	12.6531	4.39751	0.0300857	4.33855	4.45648
20.602	1	12.6531	4.40225	0.0293914	4.34464	4.45985
20.8027	1	12.6531	4.40695	0.0287249	4.35065	4.46325
21.0033	1	12.6531	4.4116	0.0280881	4.35655	4.46666
21.204	1	12.6531	4.41621	0.0274825	4.36234	4.47008
21.4047	1	12.6531	4.42075	0.0269098	4.368	4.47349
21.6054	1	12.6531	4.4252	0.0263712	4.37351	4.47689
21.806	1	12.6531	4.42956	0.0258677	4.37886	4.48026
22.0067	1	12.6531	4.4338	0.0253997	4.38402	4.48359
22.2074	1	12.6531	4.43792	0.0249672	4.38899	4.48686
22.408	1	12.6531	4.4419	0.02457	4.39374	4.49005
22.6087	1	12.6531	4.44572	0.0242071	4.39827	4.49316
22.8094	1	12.6531	4.44937	0.0238772	4.40257	4.49616
23.01	1	12.6531	4.45283	0.0235786	4.40662	4.49904
23.2107	1	12.6531	4.4561	0.0233092	4.41041	4.50179
23.4114	1	12.6531	4.45916	0.0230666	4.41395	4.50437
23.612	1	12.6531	4.46201	0.0228481	4.41723	4.50679
23.8127	1	12.6531	4.46463	0.0226508	4.42023	4.50903
24.0134	1	12.6531	4.46702	0.0224717	4.42297	4.51106
24.214	1	12.6531	4.46917	0.0223078	4.42544	4.51289
24.4147	1	12.6531	4.47107	0.0221562	4.42764	4.5145
24.6154	1	12.6531	4.47273	0.0220142	4.42958	4.51588
24.8161	1	12.6531	4.47415	0.0218791	4.43126	4.51703
25.0167	1	12.6531	4.47532	0.0217486	4.43269	4.51794
25.2174	1	12.6531	4.47624	0.0216203	4.43387	4.51862
25.4181	1	12.6531	4.47693	0.0214927	4.4348	4.51905
25.6187	1	12.6531	4.47738	0.0213643	4.43551	4.51925
25.8194	1	12.6531	4.47761	0.0212341	4.43599	4.51923
26.0201	1	12.6531	4.47762	0.0211011	4.43626	4.51898
26.2207	1	12.6531	4.47743	0.0209648	4.43634	4.51852
26.4214	1	12.6531	4.47704	0.0208253	4.43623	4.51786
26.6221	1	12.6531	4.47648	0.0206828	4.43594	4.51702
26.8227	1	12.6531	4.47576	0.0205376	4.43551	4.51601
27.0234	1	12.6531	4.47489	0.0203905	4.43492	4.51486
27.2241	1	12.6531	4.47389	0.0202422	4.43422	4.51357
27.4247	1	12.6531	4.47279	0.0200938	4.4334	4.51217
27.6254	1	12.6531	4.47159	0.0199464	4.4325	4.51069
27.8261	1	12.6531	4.47033	0.0198013	4.43152	4.50914
28.0268	1	12.6531	4.46902	0.0196595	4.43049	4.50756
28.2274	1	12.6531	4.46769	0.0195221	4.42943	4.50596
28.4281	1	12.6531	4.46636	0.0193902	4.42836	4.50437
28.6288	1	12.6531	4.46505	0.0192649	4.42729	4.50281
28.8294	1	12.6531	4.46379	0.0191468	4.42626	4.50132
29.0301	1	12.6531	4.46259	0.0190365	4.42528	4.4999
29.2308	1	12.6531	4.46149	0.0189342	4.42438	4.4986
29.4314	1	12.6531	4.4605	0.0188402	4.42357	4.49743
29.6321	1	12.6531	4.45964	0.0187544	4.42289	4.4964
29.8328	1	12.6531	4.45895	0.0186765	4.42234	4.49555
30.0334	1	12.6531	4.45843	0.0186059	4.42196	4.49489
30.2341	1	12.6531	4.45811	0.0185417	4.42176	4.49445
30.4348	1	12.6531	4.458	0.0184832	4.42178	4.49423
30.6355	1	12.6531	4.45813	0.0184294	4.42201	4.49425
30.8361	1	12.6531	4.45851	0.018379	4.42249	4.49453
31.0368	1	12.6531	4.45916	0.018331	4.42323	4.49509
31.2375	1	12.6531	4.46009	0.0182839	4.42425	4.49592
31.4381	1	12.6531	4.46131	0.0182367	4.42557	4.49705
31.6388	1	12.6531	4.46283	0.0181884	4.42719	4.49848
31.8395	1	12.6531	4.46467	0.0181379	4.42912	4.50022
32.0401	1	12.6531	4.46683	0.0180841	4.43138	4.50227
32.2408	1	12.6531	4.46932	0.0180262	4.43399	4.50465
32.4415	1	12.6531	4.47213	0.0179636	4.43693	4.50734
32.6421	1	12.6531	4.47529	0.0178961	4.44021	4.51036
32.8428	1	12.6531	4.47877	0.0178234	4.44384	4.5137
33.0435	1	12.6531	4.48259	0.0177451	4.44781	4.51737
33.2441	1	12.6531	4.48674	0.0176615	4.45213	4.52136
33.4448	1	12.6531	4.49123	0.0175727	4.45679	4.52567
33.6455	1	12.6531	4.49603	0.0174794	4.46177	4.53029
33.8462	1	12.6531	4.50115	0.0173822	4.46708	4.53522
34.0468	1	12.6531	4.50658	0.0172815	4.47271	4.54046
34.2475	1	12.6531	4.51232	0.0171782	4.47865	4.54598
34.4482	1	12.6531	4.51834	0.0170732	4.48487	4.5518
34.6488	1	12.6531	4.52463	0.0169675	4.49138	4.55789
34.8495	1	12.6531	4.53119	0.016862	4.49814	4.56424
35.0502	1	12.6531	4.53801	0.0167576	4.50516	4.57085
35.2508	1	12.6531	4.54506	0.016655	4.51241	4.5777
35.4515	1	12.6531	4.55233	0.0165554	4.51988	4.58478
35.6522	1	12.6531	4.55981	0.0164593	4.52755	4.59207
35.8528	1	12.6531	4.56748	0.0163675	4.5354	4.59956
36.0535	1	12.6531	4.57533	0.0162803	4.54342	4.60724
36.2542	1	12.6531	4.58334	0.0161981	4.55159	4.61508
36.4548	1	12.6531	4.59149	0.016121	4.55989	4.62309
36.6555	1	12.6531	4.59977	0.0160493	4.56831	4.63123
36.8562	1	12.6531	4.60817	0.0159827	4.57684	4.63949
37.0569	1	12.6531	4.61666	0.0159209	4.58546	4.64786
37.2575	1	12.6531	4.62524	0.0158634	4.59415	4.65633
37.4582	1	12.6531	4.63389	0.01581	4.6029	4.66488
37.6589	1	12.6531	4.6426	0.0157601	4.61171	4.67349
37.8595	1	12.6531	4.65136	0.015713	4.62056	4.68215
38.0602	1	12.6531	4.66015	0.015668	4.62944	4.69086
38.2609	1	12.6531	4.66897	0.0156246	4.63834	4.69959
38.4615	1	12.6531	4.67781	0.0155822	4.64727	4.70835
38.6622	1	12.6531	4.68666	0.0155402	4.6562	4.71712
38.8629	1	12.6531	4.69552	0.0154983	4.66514	4.72589
39.0635	1	12.6531	4.70438	0.015456	4.67408	4.73467
39.2642	1	12.6531	4.71323	0.015413	4.68302	4.74344
39.4649	1	12.6531	4.72209	0.0153693	4.69196	4.75221
39.6656	1	12.6531	4.73094	0.0153249	4.7009	4.76098
39.8662	1	12.6531	4.73979	0.0152799	4.70984	4.76974
40.0669	1	12.6531	4.74864	0.0152345	4.71878	4.7785
40.2676	1	12.6531	4.75749	0.015189	4.72772	4.78727
40.4682	1	12.6531	4.76636	0.015144	4.73668	4.79604
40.6689	1	12.6531	4.77524	0.0150999	4.74565	4.80484
40.8696	1	12.6531	4.78415	0.0150575	4.75464	4.81366
41.0702	1	12.6531	4.79309	0.0150172	4.76366	4.82253
41.2709	1	12.6531	4.80208	0.0149798	4.77272	4.83144
41.4716	1	12.6531	4.81112	0.0149458	4.78182	4.84041
41.6722	1	12.6531	4.82023	0.014916	4.79099	4.84946
41.8729	1	12.6531	4.82942	0.0148908	4.80023	4.8586
42.0736	1	12.6531	4.8387	0.0148708	4.80955	4.86785
42.2742	1	12.6531	4.84809	0.0148561	4.81897	4.87721
42.4749	1	12.6531	4.8576	0.0148472	4.8285	4.8867
42.6756	1	12.6531	4.86726	0.0148442	4.83816	4.89635
42.8763	1	12.6531	4.87706	0.0148471	4.84796	4.90616
43.0769	1	12.6531	4.88704	0.0148557	4.85792	4.91615
43.2776	1	12.6531	4.8972	0.0148696	4.86805	4.92634
43.4783	1	12.6531	4.90755	0.0148887	4.87837	4.93673
43.6789	1	12.6531	4.91812	0.0149125	4.88889	4.94735
43.8796	1	12.6531	4.92892	0.0149404	4.89964	4.9582
44.0803	1	12.6531	4.93996	0.0149717	4.91061	4.9693
44.2809	1	12.6531	4.95125	0.0150059	4.92184	4.98066
44.4816	1	12.6531	4.96281	0.0150423	4.93332	4.99229
44.6823	1	12.6531	4.97464	0.0150804	4.94508	5.0042
44.8829	1	12.6531	4.98676	0.0151196	4.95713	5.0164
45.0836	1	12.6531	4.99918	0.0151594	4.96946	5.02889
45.2843	1	12.6531	5.0119	0.0151993	4.98211	5.04169
45.4849	1	12.6531	5.02492	0.0152391	4.99505	5.05479
45.6856	1	12.6531	5.03826	0.0152786	5.00832	5.06821
45.8863	1	12.6531	5.05192	0.0153179	5.02189	5.08194
46.087	1	12.6531	5.06589	0.0153567	5.03579	5.09599
46.2876	1	12.6531	5.08018	0.0153954	5.05	5.11035
46.4883	1	12.6531	5.09478	0.0154344	5.06453	5.12503
46.689	1	12.6531	5.1097	0.0154741	5.07937	5.14003
46.8896	1	12.6531	5.12492	0.0155149	5.09451	5.15533
47.0903	1	12.6531	5.14044	0.0155576	5.10994	5.17093
47.291	1	12.6531	5.15625	0.0156026	5.12567	5.18683
47.4916	1	12.6531	5.17234	0.0156508	5.14166	5.20301
47.6923	1	12.6531	5.18869	0.015703	5.15792	5.21947
47.893	1	12.6531	5.2053	0.0157597	5.17441	5.23619
48.0936	1	12.6531	5.22215	0.0158217	5.19114	5.25316
48.2943	1	12.6531	5.23922	0.0158894	5.20807	5.27036
48.495	1	12.6531	5.25649	0.0159634	5.2252	5.28778
48.6957	1	12.6531	5.27394	0.0160441	5.2425	5.30539
48.8963	1	12.6531	5.29156	0.0161317	5.25994	5.32317
49.097	1	12.6531	5.30931	0.0162262	5.27751	5.34112
49.2977	1	12.6531	5.32719	0.0163276	5.29518	5.35919
49.4983	1	12.6531	5.34515	0.0164357	5.31294	5.37737
49.699	1	12.6531	5.36319	0.0165502	5.33075	5.39562
49.8997	1	12.6531	5.38126	0.0166705	5.34859	5.41394
50.1003	1	12.6531	5.39936	0.0167961	5.36644	5.43228
50.301	1	12.6531	5.41744	0.0169261	5.38427	5.45062
50.5017	1	12.6531	5.43549	0.01706	5.40205	5.46893
50.7023	1	12.6531	5.45348	0.017197	5.41977	5.48718
50.903	1	12.6531	5.47137	0.017336	5.4374	5.50535
51.1037	1	12.6531	5.48916	0.0174762	5.4549	5.52341
51.3043	1	12.6531	5.50679	0.0176167	5.47227	5.54132
51.505	1	12.6531	5.52427	0.0177567	5.48946	5.55907
51.7057	1	12.6531	5.54155	0.0178957	5.50647	5.57662
51.9064	1	12.6531	5.55861	0.0180328	5.52327	5.59395
52.107	1	12.6531	5.57543	0.0181674	5.53982	5.61104
52.3077	1	12.6531	5.59199	0.0182991	5.55612	5.62786
52.5084	1	12.6531	5.60826	0.0184276	5.57214	5.64438
52.709	1	12.6531	5.62423	0.0185529	5.58787	5.6606
52.9097	1	12.6531	5.63988	0.0186748	5.60328	5.67648
53.1104	1	12.6531	5.65518	0.0187933	5.61835	5.69202
53.311	1	12.6531	5.67013	0.0189085	5.63307	5.70719
53.5117	1	12.6531	5.6847	0.019021	5.64742	5.72198
53.7124	1	12.6531	5.69889	0.0191312	5.66139	5.73638
53.913	1	12.6531	5.71268	0.0192395	5.67497	5.75039
54.1137	1	12.6531	5.72606	0.0193463	5.68814	5.76398
54.3144	1	12.6531	5.73903	0.0194523	5.7009	5.77715
54.5151	1	12.6531	5.75157	0.0195583	5.71324	5.78991
54.7157	1	12.6531	5.76369	0.0196649	5.72515	5.80224
54.9164	1	12.6531	5.77538	0.0197725	5.73663	5.81414
55.1171	1	12.6531	5.78664	0.0198818	5.74768	5.82561
55.3177	1	12.6531	5.79747	0.0199931	5.75829	5.83666
55.5184	1	12.6531	5.80787	0.020107	5.76846	5.84728
55.7191	1	12.6531	5.81785	0.0202238	5.77822	5.85749
55.9197	1	12.6531	5.82741	0.0203437	5.78754	5.86729
56.1204	1	12.6531	5.83656	0.0204665	5.79645	5.87668
56.3211	1	12.6531	5.84531	0.0205924	5.80494	5.88567
56.5217	1	12.6531	5.85365	0.0207212	5.81304	5.89427
56.7224	1	12.6531	5.86162	0.0208527	5.82075	5.90249
56.9231	1	12.6531	5.86922	0.0209865	5.82808	5.91035
57.1237	1	12.6531	5.87645	0.0211221	5.83506	5.91785
57.3244	1	12.6531	5.88335	0.021259	5.84168	5.92501
57.5251	1	12.6531	5.88991	0.0213967	5.84797	5.93185
57.7258	1	12.6531	5.89616	0.0215347	5.85395	5.93837
57.9264	1	12.6531	5.90211	0.0216724	5.85963	5.94459
58.1271	1	12.6531	5.90779	0.0218092	5.86504	5.95053
58.3278	1	12.6531	5.91319	0.0219446	5.87018	5.9562
58.5284	1	12.6531	5.91836	0.0220782	5.87508	5.96163
58.7291	1	12.6531	5.92329	0.0222099	5.87976	5.96682
58.9298	1	12.6531	5.92801	0.0223393	5.88423	5.9718
59.1304	1	12.6531	5.93255	0.0224662	5.88851	5.97658
59.3311	1	12.6531	5.9369	0.0225907	5.89262	5.98118
59.5318	1	12.6531	5.9411	0.0227129	5.89658	5.98562
59.7324	1	12.6531	5.94515	0.0228334	5.9004	5.98991
[truncated: 28,001 more rows]

## Sheet: CHO_line_plot
age	gender_F1M2	diet	CHO_predicted	SE	lwr	upr
20	1	14	4.38667	0.0304763	4.32694	4.44641
20.2007	1	14	4.39144	0.029715	4.3332	4.44968
20.4013	1	14	4.3962	0.0289775	4.33941	4.453
20.602	1	14	4.40094	0.0282658	4.34554	4.45634
20.8027	1	14	4.40565	0.0275821	4.35159	4.45971
21.0033	1	14	4.41032	0.0269283	4.35754	4.4631
21.204	1	14	4.41493	0.0263062	4.36337	4.46649
21.4047	1	14	4.41947	0.0257176	4.36907	4.46988
21.6054	1	14	4.42394	0.0251639	4.37461	4.47326
21.806	1	14	4.4283	0.0246462	4.37999	4.47661
22.0067	1	14	4.43255	0.0241651	4.38519	4.47991
22.2074	1	14	4.43667	0.0237208	4.39018	4.48317
22.408	1	14	4.44066	0.0233129	4.39496	4.48635
22.6087	1	14	4.44448	0.0229408	4.39952	4.48945
22.8094	1	14	4.44814	0.0226032	4.40384	4.49244
23.01	1	14	4.45161	0.0222983	4.40791	4.49532
23.2107	1	14	4.45489	0.022024	4.41172	4.49806
23.4114	1	14	4.45796	0.0217778	4.41527	4.50064
23.612	1	14	4.46081	0.0215569	4.41856	4.50306
23.8127	1	14	4.46344	0.0213584	4.42158	4.5053
24.0134	1	14	4.46583	0.0211791	4.42432	4.50735
24.214	1	14	4.46799	0.0210157	4.4268	4.50918
24.4147	1	14	4.4699	0.0208653	4.42901	4.5108
24.6154	1	14	4.47157	0.020725	4.43095	4.51219
24.8161	1	14	4.47299	0.0205919	4.43263	4.51335
25.0167	1	14	4.47417	0.0204636	4.43406	4.51428
25.2174	1	14	4.4751	0.0203376	4.43524	4.51496
25.4181	1	14	4.47579	0.0202121	4.43618	4.51541
25.6187	1	14	4.47625	0.0200858	4.43688	4.51562
25.8194	1	14	4.47649	0.0199575	4.43737	4.51561
26.0201	1	14	4.47651	0.0198261	4.43765	4.51537
26.2207	1	14	4.47632	0.0196911	4.43773	4.51492
26.4214	1	14	4.47595	0.0195526	4.43762	4.51427
26.6221	1	14	4.47539	0.0194107	4.43735	4.51344
26.8227	1	14	4.47467	0.019266	4.43691	4.51244
27.0234	1	14	4.47381	0.0191191	4.43634	4.51129
27.2241	1	14	4.47282	0.0189707	4.43564	4.51
27.4247	1	14	4.47172	0.0188222	4.43483	4.50861
27.6254	1	14	4.47054	0.0186746	4.43393	4.50714
27.8261	1	14	4.46928	0.0185293	4.43296	4.5056
28.0268	1	14	4.46798	0.0183875	4.43194	4.50402
28.2274	1	14	4.46666	0.0182503	4.43089	4.50243
28.4281	1	14	4.46533	0.0181189	4.42982	4.50085
28.6288	1	14	4.46403	0.0179943	4.42876	4.4993
28.8294	1	14	4.46278	0.0178774	4.42774	4.49782
29.0301	1	14	4.46159	0.0177687	4.42676	4.49641
29.2308	1	14	4.46049	0.0176685	4.42586	4.49512
29.4314	1	14	4.45951	0.0175772	4.42506	4.49396
29.6321	1	14	4.45866	0.0174945	4.42437	4.49295
29.8328	1	14	4.45797	0.0174201	4.42383	4.49211
30.0334	1	14	4.45746	0.0173535	4.42345	4.49147
30.2341	1	14	4.45714	0.0172937	4.42325	4.49104
30.4348	1	14	4.45705	0.0172398	4.42326	4.49084
30.6355	1	14	4.45719	0.0171908	4.42349	4.49088
30.8361	1	14	4.45757	0.0171455	4.42397	4.49118
31.0368	1	14	4.45823	0.0171025	4.42471	4.49175
31.2375	1	14	4.45916	0.0170605	4.42573	4.4926
31.4381	1	14	4.46039	0.0170182	4.42704	4.49375
31.6388	1	14	4.46193	0.0169745	4.42866	4.4952
31.8395	1	14	4.46377	0.0169284	4.43059	4.49695
32.0401	1	14	4.46594	0.0168786	4.43285	4.49902
32.2408	1	14	4.46843	0.0168243	4.43545	4.50141
32.4415	1	14	4.47126	0.0167649	4.4384	4.50412
32.6421	1	14	4.47441	0.0167	4.44168	4.50715
32.8428	1	14	4.47791	0.0166293	4.44531	4.5105
33.0435	1	14	4.48173	0.0165526	4.44929	4.51418
33.2441	1	14	4.4859	0.0164698	4.45362	4.51818
33.4448	1	14	4.49039	0.0163815	4.45828	4.52249
33.6455	1	14	4.4952	0.0162881	4.46328	4.52712
33.8462	1	14	4.50033	0.0161902	4.4686	4.53206
34.0468	1	14	4.50577	0.0160885	4.47423	4.5373
34.2475	1	14	4.51151	0.0159837	4.48018	4.54283
34.4482	1	14	4.51753	0.0158768	4.48641	4.54865
34.6488	1	14	4.52384	0.015769	4.49293	4.55474
34.8495	1	14	4.53041	0.0156611	4.49971	4.5611
35.0502	1	14	4.53723	0.0155541	4.50674	4.56771
35.2508	1	14	4.54429	0.0154489	4.51401	4.57456
35.4515	1	14	4.55157	0.0153465	4.52149	4.58165
35.6522	1	14	4.55905	0.0152478	4.52917	4.58894
35.8528	1	14	4.56673	0.0151533	4.53703	4.59643
36.0535	1	14	4.57459	0.0150636	4.54507	4.60411
36.2542	1	14	4.58261	0.0149789	4.55325	4.61196
36.4548	1	14	4.59077	0.0148996	4.56156	4.61997
36.6555	1	14	4.59906	0.0148257	4.57	4.62811
36.8562	1	14	4.60746	0.0147571	4.57853	4.63638
37.0569	1	14	4.61596	0.0146934	4.58716	4.64476
37.2575	1	14	4.62455	0.0146342	4.59586	4.65323
37.4582	1	14	4.63321	0.014579	4.60463	4.66178
37.6589	1	14	4.64192	0.0145273	4.61345	4.6704
37.8595	1	14	4.65069	0.0144784	4.62231	4.67907
38.0602	1	14	4.65949	0.0144316	4.6312	4.68778
38.2609	1	14	4.66832	0.0143861	4.64012	4.69652
38.4615	1	14	4.67717	0.0143414	4.64906	4.70527
38.6622	1	14	4.68603	0.0142969	4.658	4.71405
38.8629	1	14	4.69489	0.0142522	4.66696	4.72283
39.0635	1	14	4.70376	0.0142068	4.67591	4.7316
39.2642	1	14	4.71262	0.0141602	4.68487	4.74038
39.4649	1	14	4.72149	0.0141126	4.69383	4.74915
39.6656	1	14	4.73035	0.0140639	4.70278	4.75791
39.8662	1	14	4.73921	0.0140143	4.71174	4.76667
40.0669	1	14	4.74806	0.0139639	4.7207	4.77543
40.2676	1	14	4.75693	0.0139131	4.72966	4.7842
40.4682	1	14	4.7658	0.0138624	4.73863	4.79297
40.6689	1	14	4.77469	0.0138126	4.74762	4.80176
40.8696	1	14	4.78361	0.0137641	4.75663	4.81059
41.0702	1	14	4.79256	0.0137177	4.76567	4.81944
41.2709	1	14	4.80155	0.0136741	4.77475	4.82835
41.4716	1	14	4.8106	0.0136339	4.78388	4.83732
41.6722	1	14	4.81972	0.013598	4.79306	4.84637
41.8729	1	14	4.82891	0.013567	4.80232	4.85551
42.0736	1	14	4.83821	0.0135412	4.81167	4.86475
42.2742	1	14	4.84761	0.013521	4.82111	4.87411
42.4749	1	14	4.85713	0.0135069	4.83066	4.8836
42.6756	1	14	4.86679	0.013499	4.84033	4.89325
42.8763	1	14	4.8766	0.0134973	4.85015	4.90306
43.0769	1	14	4.88659	0.0135016	4.86012	4.91305
43.2776	1	14	4.89675	0.0135116	4.87027	4.92324
43.4783	1	14	4.90712	0.0135269	4.88061	4.93363
43.6789	1	14	4.9177	0.0135471	4.89115	4.94425
43.8796	1	14	4.9285	0.0135716	4.9019	4.9551
44.0803	1	14	4.93955	0.0135997	4.9129	4.96621
44.2809	1	14	4.95085	0.0136307	4.92414	4.97757
44.4816	1	14	4.96242	0.0136639	4.93564	4.9892
44.6823	1	14	4.97426	0.0136987	4.94741	5.00111
44.8829	1	14	4.98639	0.0137346	4.95947	5.01331
45.0836	1	14	4.99881	0.0137708	4.97182	5.0258
45.2843	1	14	5.01154	0.0138069	4.98448	5.0386
45.4849	1	14	5.02458	0.0138426	4.99745	5.05171
45.6856	1	14	5.03793	0.013878	5.01072	5.06513
45.8863	1	14	5.05159	0.0139127	5.02432	5.07886
46.087	1	14	5.06557	0.0139468	5.03823	5.0929
46.2876	1	14	5.07987	0.0139806	5.05247	5.10727
46.4883	1	14	5.09448	0.0140144	5.06701	5.12195
46.689	1	14	5.10941	0.0140488	5.08187	5.13694
46.8896	1	14	5.12463	0.0140843	5.09703	5.15224
47.0903	1	14	5.14016	0.0141216	5.11248	5.16784
47.291	1	14	5.15598	0.0141613	5.12823	5.18374
47.4916	1	14	5.17208	0.0142044	5.14424	5.19992
47.6923	1	14	5.18844	0.0142516	5.16051	5.21638
47.893	1	14	5.20506	0.0143037	5.17703	5.2331
48.0936	1	14	5.22192	0.0143613	5.19377	5.25006
48.2943	1	14	5.23899	0.0144251	5.21072	5.26727
48.495	1	14	5.25627	0.0144957	5.22786	5.28469
48.6957	1	14	5.27374	0.0145735	5.24517	5.3023
48.8963	1	14	5.29136	0.0146587	5.26263	5.32009
49.097	1	14	5.30913	0.0147513	5.28021	5.33804
49.2977	1	14	5.32701	0.0148513	5.2979	5.35612
49.4983	1	14	5.34498	0.0149585	5.31566	5.3743
49.699	1	14	5.36303	0.0150726	5.33348	5.39257
49.8997	1	14	5.38111	0.0151929	5.35133	5.41089
50.1003	1	14	5.39921	0.0153187	5.36919	5.42924
50.301	1	14	5.41731	0.0154493	5.38703	5.44759
50.5017	1	14	5.43537	0.0155838	5.40482	5.46591
50.7023	1	14	5.45336	0.0157215	5.42255	5.48418
50.903	1	14	5.47127	0.0158614	5.44018	5.50236
51.1037	1	14	5.48906	0.0160023	5.45769	5.52042
51.3043	1	14	5.50671	0.0161433	5.47506	5.53835
51.505	1	14	5.52419	0.0162837	5.49227	5.5561
51.7057	1	14	5.54148	0.0164227	5.50929	5.57366
51.9064	1	14	5.55855	0.0165596	5.52609	5.591
52.107	1	14	5.57538	0.0166936	5.54266	5.6081
52.3077	1	14	5.59194	0.0168242	5.55897	5.62492
52.5084	1	14	5.60823	0.0169513	5.575	5.64145
52.709	1	14	5.62421	0.0170747	5.59074	5.65767
52.9097	1	14	5.63986	0.0171944	5.60616	5.67356
53.1104	1	14	5.65517	0.0173102	5.62125	5.6891
53.311	1	14	5.67013	0.0174224	5.63598	5.70427
53.5117	1	14	5.68471	0.0175315	5.65035	5.71907
53.7124	1	14	5.6989	0.0176379	5.66433	5.73348
53.913	1	14	5.7127	0.0177423	5.67793	5.74748
54.1137	1	14	5.7261	0.017845	5.69112	5.76107
54.3144	1	14	5.73907	0.0179467	5.7039	5.77425
54.5151	1	14	5.75163	0.0180483	5.71625	5.787
54.7157	1	14	5.76375	0.0181504	5.72818	5.79933
54.9164	1	14	5.77546	0.0182537	5.73968	5.81123
55.1171	1	14	5.78672	0.0183586	5.75074	5.82271
55.3177	1	14	5.79756	0.0184656	5.76137	5.83376
55.5184	1	14	5.80797	0.0185754	5.77157	5.84438
55.7191	1	14	5.81796	0.0186882	5.78133	5.85459
55.9197	1	14	5.82753	0.0188043	5.79067	5.86439
56.1204	1	14	5.83669	0.0189235	5.7996	5.87378
56.3211	1	14	5.84544	0.019046	5.80811	5.88277
56.5217	1	14	5.8538	0.0191715	5.81622	5.89137
56.7224	1	14	5.86177	0.0192999	5.82395	5.8996
56.9231	1	14	5.86938	0.0194306	5.83129	5.90746
57.1237	1	14	5.87662	0.0195632	5.83828	5.91497
57.3244	1	14	5.88353	0.0196971	5.84492	5.92213
57.5251	1	14	5.8901	0.0198318	5.85123	5.92897
57.7258	1	14	5.89636	0.0199668	5.85722	5.93549
57.9264	1	14	5.90232	0.0201014	5.86292	5.94172
58.1271	1	14	5.908	0.0202349	5.86834	5.94766
58.3278	1	14	5.91342	0.0203668	5.8735	5.95334
58.5284	1	14	5.91859	0.0204968	5.87841	5.95876
58.7291	1	14	5.92353	0.0206245	5.88311	5.96396
58.9298	1	14	5.92826	0.0207498	5.88759	5.96893
59.1304	1	14	5.9328	0.0208722	5.89189	5.97371
59.3311	1	14	5.93717	0.020992	5.89602	5.97831
59.5318	1	14	5.94137	0.0211094	5.9	5.98275
59.7324	1	14	5.94544	0.0212246	5.90384	5.98704
59.9331	1	14	5.94938	0.0213382	5.90755	5.9912
60.1338	1	14	5.95321	0.0214505	5.91116	5.99525
60.3344	1	14	5.95694	0.0215622	5.91468	5.9992
60.5351	1	14	5.9606	0.0216743	5.91811	6.00308
60.7358	1	14	5.96418	0.0217876	5.92148	6.00689
60.9365	1	14	5.96771	0.021903	5.92478	6.01064
61.1371	1	14	5.9712	0.0220213	5.92804	6.01436
61.3378	1	14	5.97466	0.0221435	5.93126	6.01806
61.5385	1	14	5.9781	0.0222705	5.93445	6.02175
61.7391	1	14	5.98151	0.0224032	5.9376	6.02542
61.9398	1	14	5.98493	0.0225423	5.94074	6.02911
62.1405	1	14	5.98834	0.0226883	5.94387	6.03281
62.3411	1	14	5.99176	0.0228417	5.94699	6.03653
62.5418	1	14	5.99518	0.0230029	5.9501	6.04027
62.7425	1	14	5.99862	0.0231721	5.9532	6.04403
62.9431	1	14	6.00206	0.0233492	5.9563	6.04783
63.1438	1	14	6.00553	0.0235338	5.9594	6.05165
63.3445	1	14	6.009	0.0237257	5.9625	6.0555
63.5452	1	14	6.01249	0.0239244	5.9656	6.05938
63.7458	1	14	6.01598	0.0241292	5.96869	6.06328
63.9465	1	14	6.01948	0.0243393	5.97178	6.06719
64.1472	1	14	6.02298	0.0245537	5.97486	6.07111
64.3478	1	14	6.02648	0.0247715	5.97793	6.07503
64.5485	1	14	6.02997	0.0249918	5.98099	6.07895
64.7492	1	14	6.03344	0.0252136	5.98402	6.08286
64.9498	1	14	6.03689	0.0254361	5.98703	6.08674
65.1505	1	14	6.0403	0.0256582	5.99001	6.09059
65.3512	1	14	6.04368	0.0258792	5.99295	6.0944
65.5518	1	14	6.047	0.0260988	5.99585	6.09816
65.7525	1	14	6.05027	0.0263163	5.99869	6.10185
65.9532	1	14	6.05348	0.0265314	6.00147	6.10548
66.1538	1	14	6.0566	0.026744	6.00418	6.10902
66.3545	1	14	6.05964	0.0269541	6.00681	6.11247
66.5552	1	14	6.06259	0.0271622	6.00935	6.11582
66.7559	1	14	6.06543	0.0273688	6.01178	6.11907
66.9565	1	14	6.06815	0.0275747	6.01411	6.1222
67.1572	1	14	6.07075	0.0277805	6.0163	6.1252
67.3579	1	14	6.07322	0.0279874	6.01837	6.12808
67.5585	1	14	6.07555	0.0281969	6.02029	6.13082
67.7592	1	14	6.07773	0.0284103	6.02205	6.13342
67.9599	1	14	6.07975	0.028629	6.02364	6.13587
68.1605	1	14	6.08161	0.0288544	6.02506	6.13817
68.3612	1	14	6.0833	0.0290882	6.02629	6.14031
68.5619	1	14	6.08481	0.0293321	6.02732	6.1423
68.7625	1	14	6.08614	0.0295875	6.02815	6.14413
68.9632	1	14	6.08728	0.0298557	6.02876	6.1458
69.1639	1	14	6.08823	0.030138	6.02916	6.1473
69.3645	1	14	6.08898	0.0304354	6.02932	6.14863
69.5652	1	14	6.08953	0.030749	6.02926	6.1498
69.7659	1	14	6.08988	0.0310792	6.02897	6.1508
69.9666	1	14	6.09003	0.0314266	6.02844	6.15163
70.1672	1	14	6.08998	0.0317912	6.02767	6.15229
70.3679	1	14	6.08972	0.0321729	6.02666	6.15278
70.5686	1	14	6.08926	0.0325714	6.02542	6.1531
70.7692	1	14	6.08859	0.0329861	6.02394	6.15325
70.9699	1	14	6.08773	0.0334162	6.02223	6.15322
71.1706	1	14	6.08666	0.0338606	6.02029	6.15303
71.3712	1	14	6.0854	0.0343182	6.01814	6.15266
71.5719	1	14	6.08395	0.0347877	6.01576	6.15213
71.7726	1	14	6.0823	0.0352679	6.01318	6.15143
71.9732	1	14	6.08047	0.0357571	6.01039	6.15056
72.1739	1	14	6.07847	0.036254	6.00741	6.14952
72.3746	1	14	6.07628	0.0367571	6.00424	6.14833
72.5753	1	14	6.07393	0.0372652	6.00089	6.14697
72.7759	1	14	6.07141	0.037777	5.99737	6.14546
72.9766	1	14	6.06874	0.0382914	5.99369	6.14379
73.1773	1	14	6.06591	0.0388073	5.98985	6.14197
73.3779	1	14	6.06294	0.0393239	5.98587	6.14001
73.5786	1	14	6.05983	0.0398406	5.98174	6.13792
73.7793	1	14	6.05659	0.0403572	5.97749	6.13569
73.9799	1	14	6.05322	0.0408733	5.97311	6.13333
74.1806	1	14	6.04974	0.0413887	5.96862	6.13086
74.3813	1	14	6.04614	0.0419036	5.96401	6.12827
74.5819	1	14	6.04244	0.0424186	5.9593	6.12558
74.7826	1	14	6.03865	0.0429343	5.95449	6.1228
74.9833	1	14	6.03476	0.0434513	5.94959	6.11992
75.1839	1	14	6.03079	0.0439703	5.9446	6.11697
75.3846	1	14	6.02674	0.0444924	5.93953	6.11394
75.5853	1	14	6.02262	0.0450188	5.93438	6.11085
75.786	1	14	6.01843	0.0455506	5.92915	6.10771
75.9866	1	14	6.01418	0.0460891	5.92385	6.10452
76.1873	1	14	6.00989	0.0466353	5.91848	6.10129
76.388	1	14	6.00554	0.0471905	5.91305	6.09803
76.5886	1	14	6.00115	0.0477559	5.90755	6.09475
76.7893	1	14	5.99672	0.0483327	5.90199	6.09146
76.99	1	14	5.99226	0.0489218	5.89638	6.08815
77.1906	1	14	5.98778	0.0495242	5.89071	6.08484
77.3913	1	14	5.98326	0.0501406	5.88499	6.08154
77.592	1	14	5.97873	0.0507716	5.87922	6.07824
77.7926	1	14	5.97418	0.0514179	5.8734	6.07496
77.9933	1	14	5.96962	0.0520797	5.86754	6.0717
78.194	1	14	5.96505	0.0527574	5.86164	6.06845
78.3946	1	14	5.96047	0.0534508	5.8557	6.06523
78.5953	1	14	5.95588	0.0541601	5.84973	6.06203
78.796	1	14	5.95129	0.0548848	5.84371	6.05886
78.9967	1	14	5.9467	0.0556249	5.83767	6.05572
79.1973	1	14	5.9421	0.0563799	5.8316	6.05261
79.398	1	14	5.93751	0.0571493	5.8255	6.04952
79.5987	1	14	5.93292	0.0579325	5.81937	6.04647
79.7993	1	14	5.92833	0.0587289	5.81322	6.04343
80	1	14	5.92373	0.0595381	5.80704	6.04043
20	2	14	4.02378	0.0434212	3.93868	4.10889
20.2007	2	14	4.04109	0.042168	3.95844	4.12374
20.4013	2	14	4.0584	0.0409404	3.97815	4.13864
20.602	2	14	4.07569	0.0397415	3.9978	4.15359
20.8027	2	14	4.09298	0.0385744	4.01737	4.16858
21.0033	2	14	4.11024	0.0374421	4.03685	4.18363
21.204	2	14	4.12749	0.0363476	4.05624	4.19873
21.4047	2	14	4.1447	0.035294	4.07553	4.21388
21.6054	2	14	4.16188	0.0342843	4.09469	4.22908
21.806	2	14	4.17903	0.033321	4.11372	4.24434
22.0067	2	14	4.19612	0.0324064	4.1326	4.25964
22.2074	2	14	4.21316	0.0315423	4.15134	4.27499
22.408	2	14	4.23014	0.0307299	4.16991	4.29037
22.6087	2	14	4.24705	0.0299701	4.18831	4.3058
22.8094	2	14	4.26389	0.029263	4.20653	4.32124
23.01	2	14	4.28064	0.0286078	4.22457	4.33671
23.2107	2	14	4.2973	0.0280035	4.24242	4.35219
23.4114	2	14	4.31387	0.0274481	4.26007	4.36767
23.612	2	14	4.33033	0.0269393	4.27753	4.38313
23.8127	2	14	4.34667	0.026474	4.29478	4.39856
24.0134	2	14	4.3629	0.0260487	4.31185	4.41396
24.214	2	14	4.379	0.0256596	4.32871	4.4293
24.4147	2	14	4.39497	0.0253029	4.34538	4.44457
24.6154	2	14	4.4108	0.0249744	4.36185	4.45975
24.8161	2	14	4.42649	0.0246702	4.37814	4.47484
25.0167	2	14	4.44202	0.0243861	4.39423	4.48982
25.2174	2	14	4.4574	0.0241184	4.41013	4.50468
25.4181	2	14	4.47262	0.0238639	4.42585	4.5194
25.6187	2	14	4.48768	0.0236195	4.44138	4.53397
25.8194	2	14	4.50256	0.0233827	4.45673	4.54839
26.0201	2	14	4.51728	0.0231514	4.4719	4.56265
26.2207	2	14	4.53181	0.0229236	4.48688	4.57674
26.4214	2	14	4.54617	0.0226984	4.50168	4.59066
26.6221	2	14	4.56034	0.0224753	4.51629	4.6044
26.8227	2	14	4.57434	0.0222541	4.53072	4.61796
27.0234	2	14	4.58815	0.0220348	4.54496	4.63133
27.2241	2	14	4.60177	0.0218179	4.559	4.64453
27.4247	2	14	4.6152	0.0216044	4.57286	4.65755
27.6254	2	14	4.62845	0.0213956	4.58652	4.67039
27.8261	2	14	4.64152	0.0211928	4.59998	4.68306
28.0268	2	14	4.6544	0.0209973	4.61324	4.69555
28.2274	2	14	4.66709	0.0208107	4.6263	4.70788
28.4281	2	14	4.67961	0.0206346	4.63916	4.72005
28.6288	2	14	4.69194	0.0204703	4.65182	4.73206
28.8294	2	14	4.7041	0.0203191	4.66427	4.74392
29.0301	2	14	4.71608	0.0201821	4.67653	4.75564
29.2308	2	14	4.7279	0.0200598	4.68858	4.76721
29.4314	2	14	4.73954	0.0199528	4.70043	4.77865
29.6321	2	14	4.75102	0.0198613	4.7121	4.78995
29.8328	2	14	4.76235	0.019785	4.72357	4.80113
30.0334	2	14	4.77352	0.0197234	4.73486	4.81218
30.2341	2	14	4.78455	0.0196755	4.74598	4.82311
30.4348	2	14	4.79543	0.0196402	4.75693	4.83392
30.6355	2	14	4.80617	0.0196161	4.76772	4.84461
30.8361	2	14	4.81678	0.0196016	4.77836	4.85519
31.0368	2	14	4.82726	0.0195949	4.78885	4.86566
31.2375	2	14	4.83762	0.0195941	4.79921	4.87602
31.4381	2	14	4.84786	0.0195973	4.80945	4.88627
31.6388	2	14	4.858	0.0196027	4.81958	4.89642
31.8395	2	14	4.86803	0.0196087	4.8296	4.90646
32.0401	2	14	4.87797	0.0196132	4.83952	4.91641
32.2408	2	14	4.88781	0.0196148	4.84936	4.92625
32.4415	2	14	4.89756	0.0196123	4.85912	4.936
32.6421	2	14	4.90724	0.0196044	4.86882	4.94567
32.8428	2	14	4.91684	0.0195904	4.87844	4.95524
33.0435	2	14	4.92637	0.0195693	4.88802	4.96473
33.2441	2	14	4.93584	0.0195406	4.89754	4.97414
33.4448	2	14	4.94525	0.0195041	4.90702	4.98348
33.6455	2	14	4.9546	0.01946	4.91646	4.99274
33.8462	2	14	4.9639	0.0194082	4.92586	5.00194
34.0468	2	14	4.97316	0.0193491	4.93523	5.01108
34.2475	2	14	4.98237	0.0192829	4.94458	5.02017
34.4482	2	14	4.99154	0.0192103	4.95389	5.0292
34.6488	2	14	5.00068	0.0191321	4.96318	5.03818
34.8495	2	14	5.00978	0.019049	4.97245	5.04712
35.0502	2	14	5.01885	0.0189617	4.98169	5.05602
35.2508	2	14	5.0279	0.0188712	4.99091	5.06488
35.4515	2	14	5.03691	0.0187785	5.00011	5.07372
35.6522	2	14	5.0459	0.0186847	5.00928	5.08253
35.8528	2	14	5.05487	0.0185904	5.01844	5.09131
36.0535	2	14	5.06382	0.0184965	5.02757	5.10007
36.2542	2	14	5.07275	0.0184033	5.03668	5.10882
36.4548	2	14	5.08166	0.0183114	5.04577	5.11755
36.6555	2	14	5.09054	0.0182211	5.05483	5.12626
36.8562	2	14	5.09941	0.0181326	5.06387	5.13495
37.0569	2	14	5.10825	0.0180458	5.07288	5.14362
37.2575	2	14	5.11707	0.0179605	5.08186	5.15227
37.4582	2	14	5.12586	0.0178766	5.09082	5.1609
37.6589	2	14	5.13462	0.0177938	5.09975	5.1695
37.8595	2	14	5.14335	0.0177117	5.10864	5.17807
38.0602	2	14	5.15205	0.0176299	5.1175	5.18661
38.2609	2	14	5.16071	0.0175478	5.12632	5.1951
38.4615	2	14	5.16933	0.0174653	5.1351	5.20356
38.6622	2	14	5.1779	0.017382	5.14383	5.21197
38.8629	2	14	5.18642	0.0172978	5.15252	5.22033
39.0635	2	14	5.19489	0.0172122	5.16116	5.22863
39.2642	2	14	5.2033	0.0171254	5.16973	5.23687
39.4649	2	14	5.21165	0.0170374	5.17825	5.24504
39.6656	2	14	5.21992	0.0169487	5.1867	5.25314
39.8662	2	14	5.22812	0.0168596	5.19508	5.26117
40.0669	2	14	5.23624	0.0167704	5.20337	5.26911
40.2676	2	14	5.24428	0.0166818	5.21158	5.27697
40.4682	2	14	5.25222	0.0165948	5.2197	5.28475
40.6689	2	14	5.26007	0.0165101	5.22771	5.29243
40.8696	2	14	5.26782	0.0164288	5.23562	5.30002
41.0702	2	14	5.27546	0.0163517	5.24341	5.30751
41.2709	2	14	5.28299	0.0162798	5.25109	5.3149
41.4716	2	14	5.29041	0.0162142	5.25863	5.32219
41.6722	2	14	5.2977	0.0161558	5.26604	5.32937
41.8729	2	14	5.30487	0.0161056	5.2733	5.33644
42.0736	2	14	5.31191	0.0160642	5.28042	5.3434
42.2742	2	14	5.31881	0.0160322	5.28739	5.35024
42.4749	2	14	5.32558	0.0160101	5.2942	5.35696
42.6756	2	14	5.33221	0.0159982	5.30085	5.36356
42.8763	2	14	5.33869	0.0159966	5.30733	5.37004
43.0769	2	14	5.34502	0.0160051	5.31365	5.37639
43.2776	2	14	5.35121	0.0160235	5.3198	5.38261
43.4783	2	14	5.35724	0.0160513	5.32578	5.3887
43.6789	2	14	5.36312	0.016088	5.33159	5.39465
43.8796	2	14	5.36885	0.0161329	5.33723	5.40047
44.0803	2	14	5.37442	0.016185	5.3427	5.40614
44.2809	2	14	5.37984	0.0162436	5.348	5.41168
44.4816	2	14	5.3851	0.0163077	5.35314	5.41706
44.6823	2	14	5.39021	0.0163764	5.35811	5.4223
44.8829	2	14	5.39516	0.016449	5.36292	5.4274
45.0836	2	14	5.39996	0.0165245	5.36757	5.43235
45.2843	2	14	5.40461	0.0166021	5.37207	5.43715
45.4849	2	14	5.40911	0.0166813	5.37641	5.44181
45.6856	2	14	5.41346	0.0167617	5.38061	5.44632
45.8863	2	14	5.41768	0.0168429	5.38466	5.45069
46.087	2	14	5.42175	0.0169245	5.38857	5.45492
46.2876	2	14	5.42568	0.0170065	5.39235	5.45901
46.4883	2	14	5.42948	0.0170891	5.39599	5.46297
46.689	2	14	5.43315	0.0171723	5.39949	5.46681
46.8896	2	14	5.4367	0.0172565	5.40288	5.47052
47.0903	2	14	5.44013	0.0173419	5.40614	5.47412
47.291	2	14	5.44344	0.017429	5.40928	5.4776
47.4916	2	14	5.44664	0.0175182	5.4123	5.48097
47.6923	2	14	5.44973	0.0176101	5.41522	5.48425
47.893	2	14	5.45273	0.0177051	5.41803	5.48743
48.0936	2	14	5.45563	0.0178036	5.42074	5.49053
48.2943	2	14	5.45844	0.0179058	5.42335	5.49354
48.495	2	14	5.46117	0.0180121	5.42586	5.49647
48.6957	2	14	5.46382	0.0181227	5.4283	5.49934
48.8963	2	14	5.46639	0.0182375	5.43064	5.50214
49.097	2	14	5.4689	0.0183564	5.43292	5.50487
49.2977	2	14	5.47134	0.0184792	5.43512	5.50756
49.4983	2	14	5.47372	0.0186055	5.43725	5.51019
49.699	2	14	5.47605	0.0187349	5.43933	5.51277
49.8997	2	14	5.47833	0.0188671	5.44135	5.51531
50.1003	2	14	5.48056	0.0190017	5.44332	5.5178
50.301	2	14	5.48275	0.019138	5.44524	5.52026
50.5017	2	14	5.4849	0.0192758	5.44712	5.52268
50.7023	2	14	5.48701	0.0194144	5.44896	5.52506
50.903	2	14	5.48909	0.0195532	5.45076	5.52741
51.1037	2	14	5.49113	0.0196915	5.45253	5.52973
51.3043	2	14	5.49314	0.0198287	5.45428	5.53201
51.505	2	14	5.49513	0.0199643	5.456	5.53426
51.7057	2	14	5.49708	0.0200979	5.45769	5.53647
51.9064	2	14	5.49901	0.0202292	5.45936	5.53866
52.107	2	14	5.50091	0.0203577	5.46101	5.54081
52.3077	2	14	5.50279	0.0204832	5.46264	5.54293
52.5084	2	14	5.50463	0.020606	5.46424	5.54502
52.709	2	14	5.50645	0.0207261	5.46583	5.54707
52.9097	2	14	5.50824	0.0208438	5.46739	5.5491
53.1104	2	14	5.51	0.0209594	5.46892	5.55108
53.311	2	14	5.51173	0.0210733	5.47043	5.55304
53.5117	2	14	5.51343	0.0211863	5.47191	5.55496
53.7124	2	14	5.51509	0.0212992	5.47335	5.55684
53.913	2	14	5.51672	0.0214126	5.47475	5.55868
54.1137	2	14	5.5183	0.0215274	5.47611	5.56049
54.3144	2	14	5.51984	0.0216443	5.47742	5.56226
54.5151	2	14	5.52134	0.0217643	5.47868	5.56399
54.7157	2	14	5.52278	0.0218883	5.47988	5.56568
54.9164	2	14	5.52418	0.022017	5.48102	5.56733
55.1171	2	14	5.52551	0.0221509	5.4821	5.56893
55.3177	2	14	5.52679	0.0222907	5.4831	5.57048
55.5184	2	14	5.52801	0.0224368	5.48403	5.57199
55.7191	2	14	5.52916	0.0225897	5.48488	5.57344
55.9197	2	14	5.53024	0.0227494	5.48565	5.57483
56.1204	2	14	5.53125	0.022916	5.48633	5.57617
56.3211	2	14	5.53218	0.0230892	5.48693	5.57744
56.5217	2	14	5.53303	0.0232689	5.48743	5.57864
56.7224	2	14	5.53381	0.0234547	5.48783	5.57978
56.9231	2	14	5.53449	0.0236462	5.48814	5.58084
57.1237	2	14	5.53509	0.0238425	5.48836	5.58182
57.3244	2	14	5.5356	0.0240432	5.48847	5.58272
57.5251	2	14	5.53601	0.0242475	5.48849	5.58354
57.7258	2	14	5.53633	0.0244549	5.4884	5.58426
57.9264	2	14	5.53656	0.0246645	5.48821	5.5849
58.1271	2	14	5.53668	0.0248755	5.48793	5.58544
58.3278	2	14	5.53671	0.0250875	5.48754	5.58588
58.5284	2	14	5.53664	0.0252998	5.48705	5.58623
58.7291	2	14	5.53647	0.0255123	5.48647	5.58648
58.9298	2	14	5.53621	0.0257243	5.48579	5.58662
59.1304	2	14	5.53584	0.0259356	5.48501	5.58667
59.3311	2	14	5.53537	0.0261462	5.48413	5.58662
59.5318	2	14	5.53482	0.0263561	5.48316	5.58647
59.7324	2	14	5.53416	0.0265655	5.48209	5.58623
59.9331	2	14	5.53341	0.0267746	5.48094	5.58589
60.1338	2	14	5.53258	0.0269836	5.47969	5.58547
60.3344	2	14	5.53165	0.027193	5.47836	5.58495
60.5351	2	14	5.53065	0.0274033	5.47694	5.58436
60.7358	2	14	5.52956	0.0276151	5.47543	5.58368
60.9365	2	14	5.52839	0.0278288	5.47385	5.58294
61.1371	2	14	5.52715	0.028045	5.47219	5.58212
61.3378	2	14	5.52585	0.028264	5.47045	5.58124
61.5385	2	14	5.52448	0.0284865	5.46864	5.58031
61.7391	2	14	5.52305	0.0287128	5.46677	5.57932
61.9398	2	14	5.52156	0.0289431	5.46484	5.57829
62.1405	2	14	5.52003	0.0291776	5.46284	5.57722
62.3411	2	14	5.51846	0.0294163	5.4608	5.57611
62.5418	2	14	5.51684	0.0296592	5.45871	5.57498
62.7425	2	14	5.5152	0.0299062	5.45658	5.57382
62.9431	2	14	5.51353	0.0301569	5.45442	5.57263
63.1438	2	14	5.51183	0.0304107	5.45223	5.57144
63.3445	2	14	5.51013	0.0306673	5.45002	5.57023
63.5452	2	14	5.50841	0.0309262	5.44779	5.56902
63.7458	2	14	5.50668	0.0311867	5.44556	5.56781
63.9465	2	14	5.50496	0.0314482	5.44332	5.5666
64.1472	2	14	5.50324	0.0317098	5.44109	5.5654
64.3478	2	14	5.50154	0.0319711	5.43888	5.5642
64.5485	2	14	5.49985	0.0322318	5.43667	5.56302
64.7492	2	14	5.49818	0.0324916	5.43449	5.56186
64.9498	2	14	5.49653	0.0327506	5.43234	5.56072
65.1505	2	14	5.49491	0.0330085	5.43021	5.55961
65.3512	2	14	5.49332	0.0332657	5.42812	5.55852
65.5518	2	14	5.49177	0.0335225	5.42607	5.55747
65.7525	2	14	5.49025	0.0337796	5.42405	5.55646
65.9532	2	14	5.48878	0.0340375	5.42207	5.55549
66.1538	2	14	5.48735	0.034297	5.42012	5.55457
66.3545	2	14	5.48596	0.0345591	5.41822	5.55369
66.5552	2	14	5.48461	0.0348251	5.41635	5.55287
66.7559	2	14	5.48331	0.0350962	5.41452	5.5521
66.9565	2	14	5.48206	0.0353739	5.41272	5.55139
67.1572	2	14	5.48085	0.0356596	5.41096	5.55074
67.3579	2	14	5.47969	0.0359547	5.40921	5.55016
67.5585	2	14	5.47857	0.036261	5.4075	5.54964
67.7592	2	14	5.47749	0.0365801	5.40579	5.54919
67.9599	2	14	5.47646	0.0369133	5.40411	5.54881
68.1605	2	14	5.47546	0.037262	5.40243	5.54849
68.3612	2	14	5.4745	0.0376274	5.40075	5.54825
68.5619	2	14	5.47357	0.0380109	5.39907	5.54808
68.7625	2	14	5.47268	0.0384132	5.39739	5.54797
68.9632	2	14	5.47181	0.0388351	5.39569	5.54793
69.1639	2	14	5.47096	0.039277	5.39398	5.54794
69.3645	2	14	5.47013	0.0397392	5.39225	5.54802
69.5652	2	14	5.46932	0.0402218	5.39049	5.54816
69.7659	2	14	5.46852	0.0407247	5.3887	5.54834
69.9666	2	14	5.46772	0.0412476	5.38688	5.54857
70.1672	2	14	5.46692	0.0417898	5.38502	5.54883
70.3679	2	14	5.46612	0.0423508	5.38312	5.54913
70.5686	2	14	5.46531	0.04293	5.38117	5.54946
70.7692	2	14	5.46449	0.0435267	5.37918	5.5498
70.9699	2	14	5.46365	0.0441401	5.37713	5.55016
71.1706	2	14	5.46278	0.0447695	5.37503	5.55053
71.3712	2	14	5.46188	0.0454144	5.37287	5.5509
71.5719	2	14	5.46096	0.0460746	5.37065	5.55126
71.7726	2	14	5.45999	0.0467498	5.36836	5.55162
71.9732	2	14	5.45898	0.0474401	5.366	5.55197
72.1739	2	14	5.45793	0.0481456	5.36357	5.5523
72.3746	2	14	5.45683	0.0488672	5.36105	5.55261
72.5753	2	14	5.45568	0.0496058	5.35845	5.5529
72.7759	2	14	5.45447	0.0503627	5.35575	5.55318
72.9766	2	14	5.4532	0.0511395	5.35296	5.55343
73.1773	2	14	5.45187	0.0519379	5.35007	5.55366
73.3779	2	14	5.45047	0.0527603	5.34706	5.55388
73.5786	2	14	5.44901	0.0536092	5.34394	5.55409
73.7793	2	14	5.44749	0.0544874	5.34069	5.55428
73.9799	2	14	5.44589	0.0553977	5.33731	5.55447
74.1806	2	14	5.44423	0.0563429	5.3338	5.55467
74.3813	2	14	5.4425	0.0573262	5.33015	5.55486
74.5819	2	14	5.44071	0.0583508	5.32634	5.55508
74.7826	2	14	5.43885	0.0594197	5.32238	5.55531
74.9833	2	14	5.43692	0.0605355	5.31827	5.55557
75.1839	2	14	5.43492	0.061701	5.31399	5.55586
75.3846	2	14	5.43287	0.0629184	5.30955	5.55619
75.5853	2	14	5.43075	0.0641898	5.30494	5.55656
75.786	2	14	5.42858	0.0655168	5.30017	5.55699
75.9866	2	14	5.42635	0.0669006	5.29523	5.55748
76.1873	2	14	5.42407	0.0683419	5.29012	5.55802
76.388	2	14	5.42174	0.069841	5.28486	5.55863
76.5886	2	14	5.41937	0.0713976	5.27943	5.55931
76.7893	2	14	5.41696	0.0730112	5.27386	5.56006
76.99	2	14	5.41451	0.0746806	5.26813	5.56088
77.1906	2	14	5.41202	0.0764043	5.26227	5.56178
77.3913	2	14	5.40951	0.0781803	5.25628	5.56274
77.592	2	14	5.40697	0.0800066	5.25016	5.56378
77.7926	2	14	5.40441	0.0818806	5.24393	5.5649
77.9933	2	14	5.40183	0.0837995	5.23759	5.56608
78.194	2	14	5.39924	0.0857605	5.23115	5.56733
78.3946	2	14	5.39664	0.0877608	5.22463	5.56865
78.5953	2	14	5.39403	0.0897974	5.21803	5.57003
78.796	2	14	5.39141	0.0918675	5.21135	5.57147
78.9967	2	14	5.38879	0.0939683	5.20462	5.57297
79.1973	2	14	5.38618	0.0960969	5.19783	5.57453
79.398	2	14	5.38356	0.0982513	5.19098	5.57613
79.5987	2	14	5.38094	0.10043	5.18409	5.57778
79.7993	2	14	5.37832	0.102631	5.17716	5.57947
80	2	14	5.3757	0.104853	5.17019	5.58121
20	1	19	4.36714	0.0282692	4.31174	4.42255
20.2007	1	19	4.37199	0.0274643	4.31816	4.42582
20.4013	1	19	4.37683	0.0266825	4.32453	4.42913
20.602	1	19	4.38165	0.025926	4.33083	4.43246
20.8027	1	19	4.38644	0.0251972	4.33705	4.43582
21.0033	1	19	4.39118	0.0244986	4.34316	4.4392
21.204	1	19	4.39587	0.0238322	4.34916	4.44258
21.4047	1	19	4.40049	0.0232002	4.35502	4.44597
21.6054	1	19	4.40503	0.0226046	4.36073	4.44934
21.806	1	19	4.40948	0.0220468	4.36627	4.45269
22.0067	1	19	4.41381	0.0215279	4.37161	4.456
22.2074	1	19	4.41801	0.0210485	4.37675	4.45926
22.408	1	19	4.42207	0.0206086	4.38168	4.46246
22.6087	1	19	4.42598	0.0202079	4.38637	4.46558
22.8094	1	19	4.42971	0.0198452	4.39081	4.46861
23.01	1	19	4.43326	0.0195189	4.39501	4.47152
23.2107	1	19	4.43662	0.0192268	4.39893	4.4743
23.4114	1	19	4.43976	0.0189664	4.40259	4.47694
23.612	1	19	4.4427	0.0187346	4.40598	4.47942
23.8127	1	19	4.44541	0.0185284	4.40909	4.48172
24.0134	1	19	4.44788	0.0183441	4.41193	4.48383
24.214	1	19	4.45011	0.0181781	4.41448	4.48574
24.4147	1	19	4.4521	0.0180271	4.41677	4.48744
24.6154	1	19	4.45385	0.0178877	4.41879	4.48891
24.8161	1	19	4.45535	0.0177569	4.42055	4.49016
25.0167	1	19	4.45661	0.0176315	4.42205	4.49117
25.2174	1	19	4.45762	0.017509	4.4233	4.49194
25.4181	1	19	4.45839	0.0173873	4.42431	4.49247
25.6187	1	19	4.45893	0.0172646	4.42509	4.49277
25.8194	1	19	4.45925	0.0171397	4.42565	4.49284
26.0201	1	19	4.45935	0.0170114	4.42601	4.49269
26.2207	1	19	4.45924	0.016879	4.42616	4.49232
26.4214	1	19	4.45894	0.0167426	4.42613	4.49176
26.6221	1	19	4.45847	0.0166025	4.42593	4.49101
26.8227	1	19	4.45783	0.0164591	4.42557	4.49009
27.0234	1	19	4.45705	0.0163132	4.42508	4.48902
27.2241	1	19	4.45614	0.0161658	4.42445	4.48782
27.4247	1	19	4.45512	0.0160183	4.42372	4.48652
27.6254	1	19	4.45401	0.015872	4.4229	4.48512
27.8261	1	19	4.45284	0.0157285	4.42201	4.48367
28.0268	1	19	4.45162	0.0155891	4.42107	4.48218
28.2274	1	19	4.45038	0.0154553	4.42009	4.48067
28.4281	1	19	4.44913	0.0153285	4.41909	4.47918
28.6288	1	19	4.44791	0.0152099	4.4181	4.47772
28.8294	1	19	4.44674	0.0151004	4.41714	4.47633
29.0301	1	19	4.44563	0.0150008	4.41623	4.47503
29.2308	1	19	4.44462	0.0149115	4.41539	4.47384
29.4314	1	19	4.44371	0.0148326	4.41464	4.47279
29.6321	1	19	4.44295	0.0147641	4.41401	4.47189
29.8328	1	19	4.44234	0.0147055	4.41352	4.47116
30.0334	1	19	4.44191	0.0146561	4.41318	4.47063
30.2341	1	19	4.44168	0.0146148	4.41303	4.47032
30.4348	1	19	4.44166	0.0145805	4.41308	4.47024
30.6355	1	19	4.44188	0.014552	4.41336	4.4704
30.8361	1	19	4.44235	0.0145277	4.41388	4.47082
31.0368	1	19	4.44309	0.0145059	4.41466	4.47152
31.2375	1	19	4.44411	0.0144851	4.41572	4.4725
31.4381	1	19	4.44542	0.0144639	4.41707	4.47377
31.6388	1	19	4.44703	0.0144408	4.41873	4.47534
31.8395	1	19	4.44896	0.0144145	4.42071	4.47721
32.0401	1	19	4.45121	0.0143837	4.42302	4.4794
32.2408	1	19	4.45379	0.0143473	4.42566	4.48191
32.4415	1	19	4.45669	0.0143046	4.42866	4.48473
32.6421	1	19	4.45994	0.0142552	4.432	4.48788
32.8428	1	19	4.46351	0.0141986	4.43568	4.49134
33.0435	1	19	4.46742	0.0141346	4.43972	4.49513
33.2441	1	19	4.47167	0.014063	4.44411	4.49923
33.4448	1	19	4.47624	0.0139845	4.44883	4.50365
33.6455	1	19	4.48114	0.0138996	4.4539	4.50838
33.8462	1	19	4.48635	0.0138089	4.45929	4.51342
34.0468	1	19	4.49188	0.0137132	4.465	4.51875
34.2475	1	19	4.4977	0.0136132	4.47102	4.52438
34.4482	1	19	4.50381	0.0135102	4.47733	4.53029
34.6488	1	19	4.5102	0.0134053	4.48393	4.53648
34.8495	1	19	4.51686	0.0132997	4.49079	4.54292
35.0502	1	19	4.52376	0.0131943	4.4979	4.54962
35.2508	1	19	4.53091	0.0130903	4.50525	4.55656
35.4515	1	19	4.53827	0.0129888	4.51281	4.56373
35.6522	1	19	4.54585	0.0128907	4.52058	4.57111
35.8528	1	19	4.55361	0.0127968	4.52853	4.57869
36.0535	1	19	4.56155	0.0127076	4.53665	4.58646
36.2542	1	19	4.56966	0.0126235	4.54491	4.5944
36.4548	1	19	4.5779	0.0125448	4.55332	4.60249
36.6555	1	19	4.58628	0.0124715	4.56184	4.61072
36.8562	1	19	4.59477	0.0124036	4.57046	4.61908
37.0569	1	19	4.60336	0.0123405	4.57917	4.62755
37.2575	1	19	4.61203	0.0122818	4.58796	4.63611
37.4582	1	19	4.62078	0.0122268	4.59681	4.64474
37.6589	1	19	4.62958	0.012175	4.60572	4.65345
37.8595	1	19	4.63844	0.0121255	4.61467	4.6622
38.0602	1	19	4.64733	0.0120773	4.62366	4.671
38.2609	1	19	4.65624	0.0120297	4.63266	4.67982
38.4615	1	19	4.66518	0.011982	4.64169	4.68866
38.6622	1	19	4.67413	0.0119335	4.65074	4.69752
38.8629	1	19	4.68308	0.0118836	4.65979	4.70637
39.0635	1	19	4.69204	0.0118317	4.66885	4.71523
39.2642	1	19	4.70099	0.0117773	4.67791	4.72408
39.4649	1	19	4.70994	0.0117206	4.68697	4.73291
39.6656	1	19	4.71889	0.0116614	4.69604	4.74175
39.8662	1	19	4.72784	0.0116	4.7051	4.75058
40.0669	1	19	4.73679	0.0115364	4.71418	4.7594
40.2676	1	19	4.74574	0.0114711	4.72326	4.76822
40.4682	1	19	4.7547	0.0114048	4.73235	4.77706
40.6689	1	19	4.76368	0.0113383	4.74146	4.78591
40.8696	1	19	4.77269	0.0112723	4.7506	4.79478
41.0702	1	19	4.78173	0.0112076	4.75976	4.8037
41.2709	1	19	4.79081	0.011145	4.76897	4.81266
41.4716	1	19	4.79995	0.0110855	4.77823	4.82168
41.6722	1	19	4.80916	0.0110301	4.78754	4.83078
41.8729	1	19	4.81845	0.0109794	4.79693	4.83997
42.0736	1	19	4.82783	0.0109341	4.8064	4.84926
42.2742	1	19	4.83732	0.0108947	4.81597	4.85868
42.4749	1	19	4.84694	0.0108616	4.82565	4.86823
42.6756	1	19	4.85669	0.0108352	4.83545	4.87793
42.8763	1	19	4.86659	0.0108154	4.8454	4.88779
43.0769	1	19	4.87667	0.0108021	4.8555	4.89784
43.2776	1	19	4.88693	0.0107949	4.86577	4.90809
43.4783	1	19	4.89738	0.0107935	4.87623	4.91854
43.6789	1	19	4.90805	0.0107972	4.88689	4.92922
43.8796	1	19	4.91895	0.0108054	4.89777	4.94013
44.0803	1	19	4.93009	0.0108172	4.90889	4.95129
44.2809	1	19	4.94148	0.0108316	4.92025	4.96271
44.4816	1	19	4.95314	0.010848	4.93188	4.97441
44.6823	1	19	4.96508	0.0108656	4.94378	4.98637
44.8829	1	19	4.9773	0.0108835	4.95597	4.99863
45.0836	1	19	4.98982	0.0109011	4.96845	5.01118
45.2843	1	19	5.00264	0.0109176	4.98124	5.02404
45.4849	1	19	5.01577	0.0109329	4.99434	5.03719
45.6856	1	19	5.02921	0.0109468	5.00775	5.05066
45.8863	1	19	5.04296	0.010959	5.02148	5.06444
46.087	1	19	5.05703	0.0109697	5.03553	5.07854
46.2876	1	19	5.07143	0.010979	5.04991	5.09295
46.4883	1	19	5.08613	0.0109875	5.0646	5.10767
46.689	1	19	5.10115	0.0109959	5.0796	5.1227
46.8896	1	19	5.11647	0.011005	5.0949	5.13804
47.0903	1	19	5.13209	0.0110154	5.1105	5.15369
47.291	1	19	5.14801	0.0110282	5.12639	5.16962
47.4916	1	19	5.1642	0.0110444	5.14255	5.18585
47.6923	1	19	5.18066	0.0110652	5.15897	5.20235
47.893	1	19	5.19737	0.0110916	5.17563	5.21911
48.0936	1	19	5.21432	0.0111243	5.19251	5.23612
48.2943	1	19	5.23149	0.0111643	5.20961	5.25337
48.495	1	19	5.24887	0.0112124	5.22689	5.27084
48.6957	1	19	5.26642	0.0112691	5.24433	5.28851
48.8963	1	19	5.28414	0.0113347	5.26192	5.30636
49.097	1	19	5.302	0.0114094	5.27964	5.32436
49.2977	1	19	5.31998	0.0114929	5.29745	5.3425
49.4983	1	19	5.33805	0.0115852	5.31534	5.36075
49.699	1	19	5.35618	0.0116856	5.33328	5.37909
49.8997	1	19	5.37436	0.0117936	5.35125	5.39748
50.1003	1	19	5.39256	0.011908	5.36922	5.4159
50.301	1	19	5.41075	0.012028	5.38717	5.43432
50.5017	1	19	5.4289	0.0121525	5.40508	5.45272
50.7023	1	19	5.44699	0.0122805	5.42292	5.47106
50.903	1	19	5.46499	0.0124105	5.44067	5.48932
51.1037	1	19	5.48288	0.0125414	5.4583	5.50746
51.3043	1	19	5.50062	0.0126719	5.47578	5.52546
51.505	1	19	5.5182	0.0128011	5.49311	5.54329
51.7057	1	19	5.53558	0.012928	5.51024	5.56092
51.9064	1	19	5.55275	0.0130517	5.52717	5.57833
52.107	1	19	5.56968	0.0131713	5.54386	5.59549
52.3077	1	19	5.58634	0.0132863	5.5603	5.61238
52.5084	1	19	5.60272	0.0133964	5.57646	5.62897
52.709	1	19	5.61879	0.0135014	5.59233	5.64525
52.9097	1	19	5.63454	0.0136013	5.60788	5.6612
53.1104	1	19	5.64995	0.013696	5.6231	5.67679
53.311	1	19	5.665	0.0137858	5.63798	5.69202
53.5117	1	19	5.67967	0.0138714	5.65249	5.70686
53.7124	1	19	5.69397	0.0139533	5.66662	5.72131
53.913	1	19	5.70786	0.0140323	5.68036	5.73537
54.1137	1	19	5.72135	0.0141089	5.6937	5.749
54.3144	1	19	5.73442	0.014184	5.70662	5.76222
54.5151	1	19	5.74707	0.0142586	5.71912	5.77502
54.7157	1	19	5.75929	0.0143336	5.7312	5.78739
54.9164	1	19	5.77109	0.0144098	5.74285	5.79933
55.1171	1	19	5.78246	0.0144878	5.75406	5.81085
55.3177	1	19	5.79339	0.0145683	5.76484	5.82194
55.5184	1	19	5.8039	0.014652	5.77518	5.83261
55.7191	1	19	5.81398	0.0147393	5.78509	5.84287
55.9197	1	19	5.82365	0.0148304	5.79458	5.85271
56.1204	1	19	5.8329	0.0149254	5.80364	5.86215
56.3211	1	19	5.84175	0.0150242	5.8123	5.87119
56.5217	1	19	5.8502	0.0151266	5.82055	5.87985
56.7224	1	19	5.85827	0.0152325	5.82842	5.88813
56.9231	1	19	5.86597	0.0153411	5.8359	5.89604
57.1237	1	19	5.87331	0.0154518	5.84303	5.9036
57.3244	1	19	5.88031	0.015564	5.84981	5.91082
57.5251	1	19	5.88698	0.015677	5.85625	5.91771
57.7258	1	19	5.89333	0.01579	5.86238	5.92428
57.9264	1	19	5.89939	0.0159023	5.86822	5.93056
58.1271	1	19	5.90517	0.016013	5.87378	5.93655
58.3278	1	19	5.91068	0.0161215	5.87908	5.94228
58.5284	1	19	5.91595	0.0162273	5.88414	5.94775
58.7291	1	19	5.92099	0.0163301	5.88898	5.95299
58.9298	1	19	5.92581	0.0164294	5.89361	5.95802
59.1304	1	19	5.93045	0.0165251	5.89806	5.96284
59.3311	1	19	5.93491	0.0166171	5.90234	5.96748
59.5318	1	19	5.93921	0.0167058	5.90647	5.97196
59.7324	1	19	5.94337	0.0167916	5.91046	5.97628
59.9331	1	19	5.94741	0.0168751	5.91433	5.98048
60.1338	1	19	5.95133	0.0169566	5.91809	5.98457
60.3344	1	19	5.95516	0.0170373	5.92177	5.98855
60.5351	1	19	5.95891	0.0171182	5.92536	5.99246
60.7358	1	19	5.96259	0.0172004	5.92888	5.9963
60.9365	1	19	5.96622	0.0172849	5.93234	6.0001
61.1371	1	19	5.9698	0.017373	5.93575	6.00385
61.3378	1	19	5.97336	0.0174656	5.93912	6.00759
61.5385	1	19	5.97689	0.0175643	5.94246	6.01131
61.7391	1	19	5.9804	0.0176699	5.94577	6.01503
61.9398	1	19	5.98391	0.0177833	5.94905	6.01876
62.1405	1	19	5.98741	0.0179053	5.95232	6.02251
62.3411	1	19	5.99093	0.0180364	5.95558	6.02628
62.5418	1	19	5.99445	0.0181772	5.95882	6.03007
62.7425	1	19	5.99798	0.0183278	5.96205	6.0339
62.9431	1	19	6.00152	0.0184882	5.96528	6.03776
63.1438	1	19	6.00508	0.0186578	5.96851	6.04164
63.3445	1	19	6.00865	0.0188363	5.97173	6.04556
63.5452	1	19	6.01223	0.0190231	5.97494	6.04951
63.7458	1	19	6.01581	0.0192172	5.97815	6.05348
63.9465	1	19	6.01941	0.0194175	5.98135	6.05747
64.1472	1	19	6.023	0.0196229	5.98454	6.06147
64.3478	1	19	6.0266	0.0198322	5.98773	6.06547
64.5485	1	19	6.03018	0.0200443	5.99089	6.06947
64.7492	1	19	6.03374	0.020258	5.99404	6.07345
64.9498	1	19	6.03728	0.020472	5.99716	6.07741
65.1505	1	19	6.04079	0.0206852	6.00025	6.08134
65.3512	1	19	6.04426	0.0208968	6.00331	6.08522
65.5518	1	19	6.04768	0.0211062	6.00632	6.08905
65.7525	1	19	6.05105	0.0213127	6.00927	6.09282
65.9532	1	19	6.05434	0.0215159	6.01217	6.09651
66.1538	1	19	6.05756	0.0217157	6.015	6.10012
66.3545	1	19	6.06069	0.0219121	6.01775	6.10364
66.5552	1	19	6.06373	0.0221058	6.02041	6.10706
66.7559	1	19	6.06667	0.0222974	6.02296	6.11037
66.9565	1	19	6.06948	0.0224877	6.02541	6.11356
67.1572	1	19	6.07218	0.0226776	6.02773	6.11663
67.3579	1	19	6.07474	0.0228686	6.02992	6.11956
67.5585	1	19	6.07716	0.0230624	6.03196	6.12236
67.7592	1	19	6.07944	0.0232607	6.03384	6.12503
67.9599	1	19	6.08155	0.023465	6.03556	6.12754
68.1605	1	19	6.0835	0.0236773	6.03709	6.12991
68.3612	1	19	6.08528	0.0238994	6.03844	6.13212
68.5619	1	19	6.08688	0.0241333	6.03958	6.13419
68.7625	1	19	6.08831	0.0243807	6.04052	6.13609
68.9632	1	19	6.08954	0.0246432	6.04124	6.13784
69.1639	1	19	6.09058	0.0249222	6.04173	6.13943
69.3645	1	19	6.09142	0.0252188	6.04199	6.14085
69.5652	1	19	6.09207	0.0255342	6.04202	6.14211
69.7659	1	19	6.09251	0.025869	6.04181	6.14322
69.9666	1	19	6.09275	0.0262235	6.04136	6.14415
70.1672	1	19	6.09279	0.0265977	6.04066	6.14492
70.3679	1	19	6.09262	0.0269913	6.03972	6.14553
70.5686	1	19	6.09225	0.0274038	6.03854	6.14597
70.7692	1	19	6.09168	0.0278345	6.03713	6.14624
70.9699	1	19	6.09091	0.0282822	6.03548	6.14634
71.1706	1	19	6.08993	0.0287454	6.03359	6.14628
71.3712	1	19	6.08876	0.0292228	6.03149	6.14604
71.5719	1	19	6.0874	0.0297129	6.02916	6.14564
71.7726	1	19	6.08585	0.030214	6.02663	6.14507
71.9732	1	19	6.08411	0.0307243	6.0239	6.14433
72.1739	1	19	6.0822	0.0312421	6.02096	6.14343
72.3746	1	19	6.08011	0.0317656	6.01785	6.14237
72.5753	1	19	6.07784	0.0322936	6.01455	6.14114
72.7759	1	19	6.07542	0.0328246	6.01108	6.13976
72.9766	1	19	6.07284	0.0333571	6.00746	6.13822
73.1773	1	19	6.0701	0.0338901	6.00368	6.13653
73.3779	1	19	6.06722	0.0344226	5.99975	6.13469
73.5786	1	19	6.0642	0.0349542	5.99569	6.13271
73.7793	1	19	6.06105	0.0354844	5.9915	6.1306
73.9799	1	19	6.05778	0.036013	5.98719	6.12836
74.1806	1	19	6.05439	0.0365397	5.98277	6.126
74.3813	1	19	6.05088	0.0370649	5.97823	6.12353
74.5819	1	19	6.04727	0.0375893	5.9736	6.12095
74.7826	1	19	6.04357	0.0381135	5.96886	6.11827
74.9833	1	19	6.03977	0.0386383	5.96404	6.1155
75.1839	1	19	6.03589	0.0391644	5.95913	6.11265
75.3846	1	19	6.03193	0.0396932	5.95413	6.10973
75.5853	1	19	6.0279	0.040226	5.94906	6.10674
75.786	1	19	6.02381	0.0407641	5.94391	6.1037
75.9866	1	19	6.01965	0.0413089	5.93869	6.10062
76.1873	1	19	6.01544	0.0418615	5.9334	6.09749
76.388	1	19	6.01119	0.0424233	5.92804	6.09434
76.5886	1	19	6.00689	0.0429958	5.92262	6.09116
76.7893	1	19	6.00256	0.0435801	5.91714	6.08797
76.99	1	19	5.99819	0.0441774	5.9116	6.08477
77.1906	1	19	5.99379	0.0447885	5.906	6.08158
77.3913	1	19	5.98937	0.0454143	5.90036	6.07838
77.592	1	19	5.98493	0.0460556	5.89466	6.0752
77.7926	1	19	5.98047	0.0467128	5.88891	6.07203
77.9933	1	19	5.976	0.0473864	5.88312	6.06887
78.194	1	19	5.97152	0.0480765	5.87729	6.06575
78.3946	1	19	5.96703	0.0487832	5.87141	6.06264
78.5953	1	19	5.96253	0.0495063	5.8655	6.05956
78.796	1	19	5.95803	0.0502455	5.85955	6.05651
78.9967	1	19	5.95353	0.0510006	5.85357	6.05349
79.1973	1	19	5.94903	0.0517711	5.84756	6.0505
79.398	1	19	5.94453	0.0525564	5.84152	6.04754
79.5987	1	19	5.94002	0.0533558	5.83545	6.0446
79.7993	1	19	5.93552	0.0541687	5.82935	6.04169
80	1	19	5.93102	0.0549946	5.82323	6.03881
20	2	19	4.05552	0.0393236	3.97844	4.13259
20.2007	2	19	4.0716	0.0380528	3.99701	4.14618
20.4013	2	19	4.08768	0.0368064	4.01553	4.15982
20.602	2	19	4.10375	0.0355877	4.03399	4.1735
20.8027	2	19	4.1198	0.0344001	4.05238	4.18723
21.0033	2	19	4.13585	0.0332469	4.07068	4.20101
21.204	2	19	4.15187	0.0321316	4.08889	4.21485
21.4047	2	19	4.16787	0.031058	4.10699	4.22874
21.6054	2	19	4.18383	0.0300295	4.12497	4.24269
21.806	2	19	4.19976	0.0290495	4.14282	4.25669
22.0067	2	19	4.21564	0.0281208	4.16052	4.27076
22.2074	2	19	4.23147	0.0272459	4.17807	4.28487
22.408	2	19	4.24725	0.0264269	4.19545	4.29904
22.6087	2	19	4.26296	0.025665	4.21265	4.31326
22.8094	2	19	4.27859	0.0249609	4.22967	4.32752
23.01	2	19	4.29415	0.0243145	4.2465	4.34181
23.2107	2	19	4.30963	0.0237246	4.26313	4.35613
23.4114	2	19	4.32501	0.0231895	4.27956	4.37046
23.612	2	19	4.34029	0.0227066	4.29578	4.38479
23.8127	2	19	4.35546	0.0222726	4.31181	4.39912
24.0134	2	19	4.37052	0.0218835	4.32763	4.41342
24.214	2	19	4.38547	0.0215349	4.34326	4.42768
24.4147	2	19	4.40028	0.021222	4.35869	4.44188
24.6154	2	19	4.41497	0.0209401	4.37393	4.45601
24.8161	2	19	4.42952	0.0206842	4.38897	4.47006
25.0167	2	19	4.44392	0.0204495	4.40384	4.484
25.2174	2	19	4.45818	0.0202312	4.41852	4.49783
25.4181	2	19	4.47228	0.0200253	4.43303	4.51153
25.6187	2	19	4.48623	0.0198282	4.44737	4.52509
25.8194	2	19	4.50002	0.0196367	4.46153	4.53851
26.0201	2	19	4.51364	0.0194479	4.47553	4.55176
26.2207	2	19	4.5271	0.0192598	4.48935	4.56485
26.4214	2	19	4.54039	0.019071	4.50301	4.57777
26.6221	2	19	4.55351	0.0188807	4.5165	4.59051
26.8227	2	19	4.56645	0.0186885	4.52982	4.60308
27.0234	2	19	4.57922	0.0184943	4.54298	4.61547
27.2241	2	19	4.59182	0.0182987	4.55595	4.62769
27.4247	2	19	4.60424	0.0181028	4.56876	4.63972
27.6254	2	19	4.61649	0.0179079	4.58139	4.65159
27.8261	2	19	4.62856	0.0177156	4.59384	4.66329
28.0268	2	19	4.64047	0.0175275	4.60611	4.67482
28.2274	2	19	4.6522	0.0173452	4.6182	4.68619
28.4281	2	19	4.66376	0.0171707	4.6301	4.69741
28.6288	2	19	4.67515	0.0170057	4.64182	4.70849
28.8294	2	19	4.68639	0.0168519	4.65336	4.71942
29.0301	2	19	4.69746	0.0167104	4.66471	4.73021
29.2308	2	19	4.70838	0.0165823	4.67588	4.74088
29.4314	2	19	4.71914	0.0164684	4.68686	4.75142
29.6321	2	19	4.72976	0.016369	4.69768	4.76184
29.8328	2	19	4.74023	0.0162842	4.70832	4.77215
30.0334	2	19	4.75057	0.0162134	4.71879	4.78235
30.2341	2	19	4.76077	0.0161558	4.72911	4.79244
30.4348	2	19	4.77085	0.0161103	4.73927	4.80243
30.6355	2	19	4.7808	0.0160756	4.7493	4.81231
30.8361	2	19	4.79064	0.0160501	4.75918	4.8221
31.0368	2	19	4.80037	0.0160318	4.76895	4.83179
31.2375	2	19	4.81	0.0160187	4.7786	4.84139
31.4381	2	19	4.81953	0.0160089	4.78815	4.8509
31.6388	2	19	4.82896	0.0160007	4.7976	4.86032
31.8395	2	19	4.83831	0.0159922	4.80697	4.86966
32.0401	2	19	4.84759	0.0159815	4.81626	4.87891
32.2408	2	19	4.85679	0.0159669	4.82549	4.88808
32.4415	2	19	4.86592	0.0159474	4.83466	4.89718
32.6421	2	19	4.87499	0.0159219	4.84379	4.9062
32.8428	2	19	4.88401	0.0158896	4.85287	4.91515
33.0435	2	19	4.89298	0.0158498	4.86191	4.92405
33.2441	2	19	4.90191	0.0158021	4.87093	4.93288
33.4448	2	19	4.91079	0.0157467	4.87993	4.94166
33.6455	2	19	4.91965	0.0156838	4.88891	4.95039
33.8462	2	19	4.92847	0.0156139	4.89787	4.95907
34.0468	2	19	4.93727	0.0155375	4.90682	4.96772
34.2475	2	19	4.94605	0.0154553	4.91576	4.97634
34.4482	2	19	4.95481	0.0153684	4.92469	4.98493
34.6488	2	19	4.96356	0.0152779	4.93361	4.9935
34.8495	2	19	4.9723	0.0151849	4.94253	5.00206
35.0502	2	19	4.98103	0.0150905	4.95145	5.0106
35.2508	2	19	4.98975	0.0149957	4.96036	5.01914
35.4515	2	19	4.99847	0.0149019	4.96926	5.02768
35.6522	2	19	5.00719	0.0148101	4.97816	5.03622
35.8528	2	19	5.0159	0.0147212	4.98705	5.04476
36.0535	2	19	5.02462	0.0146359	4.99594	5.05331
36.2542	2	19	5.03334	0.0145547	5.00481	5.06187
36.4548	2	19	5.04206	0.0144779	5.01368	5.07043
36.6555	2	19	5.05077	0.0144058	5.02254	5.07901
36.8562	2	19	5.05949	0.0143383	5.03138	5.08759
37.0569	2	19	5.0682	0.0142749	5.04022	5.09618
37.2575	2	19	5.0769	0.0142154	5.04904	5.10477
37.4582	2	19	5.0856	0.014159	5.05785	5.11335
37.6589	2	19	5.09429	0.0141052	5.06664	5.12194
37.8595	2	19	5.10296	0.0140532	5.07542	5.13051
38.0602	2	19	5.11162	0.0140021	5.08417	5.13906
38.2609	2	19	5.12025	0.0139508	5.09291	5.1476
38.4615	2	19	5.12886	0.0138989	5.10162	5.15611
38.6622	2	19	5.13744	0.0138455	5.11031	5.16458
38.8629	2	19	5.14599	0.01379	5.11896	5.17302
39.0635	2	19	5.1545	0.0137319	5.12758	5.18141
39.2642	2	19	5.16296	0.0136706	5.13616	5.18975
39.4649	2	19	5.17137	0.0136062	5.1447	5.19804
39.6656	2	19	5.17973	0.0135386	5.15319	5.20626
39.8662	2	19	5.18802	0.0134682	5.16162	5.21442
40.0669	2	19	5.19625	0.0133949	5.17	5.22251
40.2676	2	19	5.20441	0.0133194	5.1783	5.23051
40.4682	2	19	5.21249	0.0132425	5.18653	5.23844
40.6689	2	19	5.22048	0.0131649	5.19468	5.24628
40.8696	2	19	5.22838	0.0130878	5.20273	5.25404
41.0702	2	19	5.23619	0.0130118	5.21069	5.2617
41.2709	2	19	5.2439	0.012938	5.21854	5.26926
41.4716	2	19	5.2515	0.0128677	5.22628	5.27673
41.6722	2	19	5.259	0.0128018	5.2339	5.28409
41.8729	2	19	5.26637	0.0127414	5.2414	5.29135
42.0736	2	19	5.27363	0.0126872	5.24876	5.29849
42.2742	2	19	5.28076	0.0126398	5.25598	5.30553
42.4749	2	19	5.28775	0.0125999	5.26306	5.31245
42.6756	2	19	5.29462	0.0125679	5.26999	5.31925
42.8763	2	19	5.30135	0.012544	5.27677	5.32594
43.0769	2	19	5.30794	0.012528	5.28339	5.3325
43.2776	2	19	5.31439	0.0125197	5.28985	5.33893
43.4783	2	19	5.32069	0.0125187	5.29615	5.34523
43.6789	2	19	5.32684	0.0125245	5.3023	5.35139
43.8796	2	19	5.33285	0.0125363	5.30828	5.35742
44.0803	2	19	5.33871	0.0125532	5.3141	5.36331
44.2809	2	19	5.34441	0.0125743	5.31977	5.36906
44.4816	2	19	5.34996	0.0125988	5.32527	5.37466
44.6823	2	19	5.35537	0.0126258	5.33062	5.38011
44.8829	2	19	5.36062	0.0126544	5.33582	5.38542
45.0836	2	19	5.36572	0.0126837	5.34086	5.39058
45.2843	2	19	5.37068	0.0127131	5.34576	5.3956
45.4849	2	19	5.37549	0.0127423	5.35051	5.40046
45.6856	2	19	5.38015	0.0127708	5.35512	5.40518
45.8863	2	19	5.38467	0.0127986	5.35958	5.40975
46.087	2	19	5.38905	0.0128255	5.36391	5.41419
46.2876	2	19	5.3933	0.0128517	5.36811	5.41849
46.4883	2	19	5.39741	0.0128777	5.37217	5.42265
46.689	2	19	5.40139	0.0129042	5.3761	5.42668
46.8896	2	19	5.40525	0.0129317	5.3799	5.43059
47.0903	2	19	5.40898	0.012961	5.38358	5.43439
47.291	2	19	5.4126	0.012993	5.38714	5.43807
47.4916	2	19	5.41611	0.0130287	5.39057	5.44164
47.6923	2	19	5.41951	0.0130691	5.39389	5.44512
47.893	2	19	5.4228	0.0131151	5.3971	5.44851
48.0936	2	19	5.426	0.0131674	5.40019	5.45181
48.2943	2	19	5.42911	0.0132269	5.40318	5.45503
48.495	2	19	5.43212	0.0132941	5.40606	5.45818
48.6957	2	19	5.43505	0.0133696	5.40885	5.46126
48.8963	2	19	5.43791	0.0134534	5.41154	5.46428
49.097	2	19	5.44069	0.0135457	5.41414	5.46724
49.2977	2	19	5.4434	0.013646	5.41665	5.47014
49.4983	2	19	5.44604	0.0137541	5.41909	5.473
49.699	2	19	5.44863	0.0138694	5.42145	5.47581
49.8997	2	19	5.45116	0.0139912	5.42374	5.47858
50.1003	2	19	5.45364	0.0141184	5.42596	5.48131
50.301	2	19	5.45606	0.0142503	5.42813	5.48399
50.5017	2	19	5.45844	0.0143857	5.43025	5.48664
50.7023	2	19	5.46078	0.0145236	5.43231	5.48925
50.903	2	19	5.46308	0.0146628	5.43434	5.49181
51.1037	2	19	5.46533	0.014802	5.43632	5.49434
51.3043	2	19	5.46755	0.0149401	5.43827	5.49684
51.505	2	19	5.46974	0.0150762	5.44019	5.49929
51.7057	2	19	5.47189	0.0152093	5.44208	5.5017
51.9064	2	19	5.47401	0.0153387	5.44394	5.50407
52.107	2	19	5.47609	0.0154636	5.44578	5.5064
52.3077	2	19	5.47815	0.0155835	5.4476	5.50869
52.5084	2	19	5.48017	0.0156982	5.4494	5.51094
52.709	2	19	5.48216	0.0158078	5.45117	5.51314
52.9097	2	19	5.48411	0.0159122	5.45292	5.5153
53.1104	2	19	5.48603	0.0160116	5.45465	5.51741
53.311	2	19	5.48791	0.0161063	5.45634	5.51948
53.5117	2	19	5.48976	0.0161973	5.45801	5.5215
53.7124	2	19	5.49156	0.0162851	5.45964	5.52348
53.913	2	19	5.49332	0.0163706	5.46124	5.52541
54.1137	2	19	5.49504	0.0164546	5.46279	5.52729
54.3144	2	19	5.49671	0.0165379	5.4643	5.52912
54.5151	2	19	5.49833	0.0166218	5.46575	5.53091
54.7157	2	19	5.49989	0.0167071	5.46715	5.53264
54.9164	2	19	5.5014	0.0167949	5.46848	5.53432
55.1171	2	19	5.50285	0.0168856	5.46975	5.53595
55.3177	2	19	5.50424	0.0169801	5.47095	5.53752
55.5184	2	19	5.50555	0.017079	5.47208	5.53903
55.7191	2	19	5.5068	0.0171829	5.47312	5.54048
55.9197	2	19	5.50798	0.0172919	5.47408	5.54187
56.1204	2	19	5.50907	0.0174059	5.47496	5.54319
56.3211	2	19	5.51009	0.017525	5.47574	5.54444
56.5217	2	19	5.51103	0.0176489	5.47643	5.54562
56.7224	2	19	5.51187	0.0177773	5.47703	5.54672
56.9231	2	19	5.51263	0.0179097	5.47753	5.54774
57.1237	2	19	5.5133	0.0180453	5.47793	5.54867
57.3244	2	19	5.51387	0.0181834	5.47823	5.54951
57.5251	2	19	5.51435	0.0183234	5.47844	5.55026
57.7258	2	19	5.51473	0.0184646	5.47854	5.55092
57.9264	2	19	5.51501	0.0186062	5.47854	5.55148
58.1271	2	19	5.51519	0.0187474	5.47845	5.55194
58.3278	2	19	5.51527	0.0188876	5.47825	5.55229
58.5284	2	19	5.51525	0.0190264	5.47795	5.55254
58.7291	2	19	5.51512	0.0191637	5.47756	5.55268
58.9298	2	19	5.51489	0.0192989	5.47707	5.55272
59.1304	2	19	5.51456	0.019432	5.47648	5.55265
59.3311	2	19	5.51413	0.0195631	5.47579	5.55248
59.5318	2	19	5.51361	0.0196926	5.47501	5.5522
59.7324	2	19	5.51298	0.019821	5.47413	5.55183
59.9331	2	19	5.51226	0.0199486	5.47316	5.55136
60.1338	2	19	5.51145	0.0200762	5.4721	5.5508
60.3344	2	19	5.51054	0.0202044	5.47094	5.55014
60.5351	2	19	5.50955	0.0203345	5.4697	5.54941
60.7358	2	19	5.50848	0.0204672	5.46837	5.5486
60.9365	2	19	5.50733	0.0206035	5.46695	5.54771
61.1371	2	19	5.50611	0.0207441	5.46545	5.54676
61.3378	2	19	5.50481	0.02089	5.46386	5.54575
61.5385	2	19	5.50345	0.0210422	5.4622	5.54469
61.7391	2	19	5.50202	0.0212012	5.46047	5.54358
61.9398	2	19	5.50054	0.0213675	5.45866	5.54242
62.1405	2	19	5.49901	0.0215415	5.45679	5.54123
62.3411	2	19	5.49744	0.0217232	5.45486	5.54002
62.5418	2	19	5.49582	0.0219129	5.45288	5.53877
62.7425	2	19	5.49418	0.0221103	5.45084	5.53751
62.9431	2	19	5.4925	0.0223149	5.44876	5.53624
63.1438	2	19	5.4908	0.0225261	5.44665	5.53495
63.3445	2	19	5.48909	0.0227433	5.44451	5.53366
63.5452	2	19	5.48736	0.0229657	5.44235	5.53237
63.7458	2	19	5.48563	0.0231924	5.44017	5.53108
63.9465	2	19	5.48389	0.0234223	5.43799	5.5298
64.1472	2	19	5.48217	0.0236544	5.4358	5.52853
64.3478	2	19	5.48045	0.0238877	5.43363	5.52727
64.5485	2	19	5.47874	0.0241216	5.43146	5.52602
64.7492	2	19	5.47706	0.0243553	5.42932	5.52479
64.9498	2	19	5.47539	0.0245881	5.4272	5.52359
65.1505	2	19	5.47376	0.0248196	5.42511	5.5224
65.3512	2	19	5.47215	0.0250496	5.42306	5.52125
65.5518	2	19	5.47058	0.0252782	5.42104	5.52013
65.7525	2	19	5.46905	0.0255056	5.41906	5.51904
65.9532	2	19	5.46755	0.025732	5.41712	5.51799
66.1538	2	19	5.4661	0.025958	5.41522	5.51698
66.3545	2	19	5.46469	0.0261844	5.41337	5.51601
66.5552	2	19	5.46332	0.0264125	5.41155	5.51509
66.7559	2	19	5.462	0.0266434	5.40978	5.51422
66.9565	2	19	5.46072	0.0268784	5.40804	5.5134
67.1572	2	19	5.45949	0.0271188	5.40633	5.51264
67.3579	2	19	5.4583	0.0273663	5.40466	5.51194
67.5585	2	19	5.45715	0.0276227	5.40301	5.51129
67.7592	2	19	5.45605	0.0278893	5.40139	5.51071
67.9599	2	19	5.45499	0.0281678	5.39978	5.5102
68.1605	2	19	5.45396	0.0284594	5.39818	5.50974
68.3612	2	19	5.45298	0.0287653	5.3966	5.50936
68.5619	2	19	5.45202	0.0290869	5.39501	5.50903
68.7625	2	19	5.45109	0.0294249	5.39342	5.50877
68.9632	2	19	5.45019	0.0297798	5.39182	5.50856
69.1639	2	19	5.44932	0.030152	5.39022	5.50841
69.3645	2	19	5.44846	0.0305415	5.38859	5.50832
69.5652	2	19	5.44761	0.0309483	5.38695	5.50827
69.7659	2	19	5.44677	0.031372	5.38528	5.50826
69.9666	2	19	5.44594	0.0318119	5.38359	5.50829
70.1672	2	19	5.44511	0.0322671	5.38187	5.50835
70.3679	2	19	5.44427	0.0327367	5.38011	5.50844
70.5686	2	19	5.44343	0.03322	5.37832	5.50854
70.7692	2	19	5.44257	0.0337159	5.37648	5.50865
70.9699	2	19	5.44169	0.0342234	5.37461	5.50877
71.1706	2	19	5.44078	0.0347415	5.37269	5.50888
71.3712	2	19	5.43985	0.0352697	5.37072	5.50898
71.5719	2	19	5.43889	0.0358076	5.3687	5.50907
71.7726	2	19	5.43788	0.036355	5.36663	5.50914
71.9732	2	19	5.43684	0.0369121	5.36449	5.50918
72.1739	2	19	5.43574	0.0374792	5.36228	5.5092
72.3746	2	19	5.4346	0.0380573	5.36001	5.50919
72.5753	2	19	5.43341	0.038648	5.35766	5.50916
72.7759	2	19	5.43216	0.0392529	5.35522	5.50909
72.9766	2	19	5.43085	0.0398742	5.35269	5.509
73.1773	2	19	5.42947	0.0405142	5.35007	5.50888
73.3779	2	19	5.42804	0.0411763	5.34733	5.50874
73.5786	2	19	5.42654	0.0418637	5.34448	5.50859
73.7793	2	19	5.42497	0.0425802	5.34151	5.50842
73.9799	2	19	5.42333	0.0433294	5.33841	5.50826
74.1806	2	19	5.42163	0.0441152	5.33516	5.50809
74.3813	2	19	5.41986	0.0449418	5.33177	5.50794
74.5819	2	19	5.41802	0.0458132	5.32822	5.50781
74.7826	2	19	5.41611	0.0467333	5.32451	5.50771
74.9833	2	19	5.41414	0.0477056	5.32063	5.50764
75.1839	2	19	5.4121	0.0487334	5.31658	5.50762
75.3846	2	19	5.41	0.0498196	5.31235	5.50764
75.5853	2	19	5.40784	0.0509667	5.30794	5.50773
75.786	2	19	5.40562	0.0521766	5.30335	5.50788
75.9866	2	19	5.40334	0.0534504	5.29858	5.50811
76.1873	2	19	5.40102	0.0547889	5.29363	5.5084
76.388	2	19	5.39864	0.0561921	5.28851	5.50878
76.5886	2	19	5.39623	0.0576597	5.28321	5.50924
76.7893	2	19	5.39377	0.0591903	5.27775	5.50978
76.99	2	19	5.39127	0.0607825	5.27214	5.5104
77.1906	2	19	5.38874	0.062434	5.26637	5.51111
77.3913	2	19	5.38618	0.0641424	5.26046	5.5119
77.592	2	19	5.38359	0.0659049	5.25442	5.51277
77.7926	2	19	5.38099	0.0677182	5.24826	5.51371
77.9933	2	19	5.37836	0.069579	5.24199	5.51474
78.194	2	19	5.37572	0.0714836	5.23562	5.51583
78.3946	2	19	5.37307	0.0734288	5.22915	5.51699
78.5953	2	19	5.37042	0.0754111	5.22261	5.51822
78.796	2	19	5.36775	0.0774272	5.216	5.51951
78.9967	2	19	5.36509	0.0794738	5.20932	5.52086
79.1973	2	19	5.36242	0.0815477	5.20259	5.52225
79.398	2	19	5.35975	0.0836467	5.19581	5.5237
79.5987	2	19	5.35709	0.0857689	5.18898	5.52519
79.7993	2	19	5.35442	0.0879126	5.18211	5.52673
80	2	19	5.35175	0.0900764	5.17521	5.5283
20	1	24	4.33714	0.0285527	4.28117	4.3931
20.2007	1	24	4.34209	0.0277326	4.28773	4.39644
20.4013	1	24	4.34703	0.0269346	4.29424	4.39982
20.602	1	24	4.35195	0.0261612	4.30067	4.40322
20.8027	1	24	4.35683	0.0254146	4.30702	4.40665
21.0033	1	24	4.36168	0.0246971	4.31327	4.41009
21.204	1	24	4.36647	0.024011	4.31941	4.41353
21.4047	1	24	4.3712	0.0233583	4.32541	4.41698
21.6054	1	24	4.37584	0.0227411	4.33126	4.42041
21.806	1	24	4.38038	0.0221607	4.33695	4.42382
22.0067	1	24	4.38481	0.0216185	4.34244	4.42718
22.2074	1	24	4.38912	0.0211149	4.34773	4.4305
22.408	1	24	4.39328	0.0206503	4.3528	4.43375
22.6087	1	24	4.39729	0.0202242	4.35765	4.43693
22.8094	1	24	4.40112	0.0198358	4.36224	4.44
23.01	1	24	4.40478	0.0194835	4.36659	4.44296
23.2107	1	24	4.40823	0.0191653	4.37067	4.4458
23.4114	1	24	4.41148	0.0188788	4.37448	4.44848
23.612	1	24	4.41451	0.0186211	4.37802	4.45101
23.8127	1	24	4.41732	0.0183891	4.38128	4.45337
24.0134	1	24	4.4199	0.0181795	4.38427	4.45553
24.214	1	24	4.42224	0.0179887	4.38698	4.45749
24.4147	1	24	4.42433	0.0178134	4.38941	4.45924
24.6154	1	24	4.42618	0.0176502	4.39158	4.46077
24.8161	1	24	4.42778	0.0174962	4.39349	4.46207
25.0167	1	24	4.42914	0.0173483	4.39514	4.46314
25.2174	1	24	4.43025	0.0172038	4.39653	4.46397
25.4181	1	24	4.43113	0.0170607	4.39769	4.46456
25.6187	1	24	4.43177	0.0169172	4.39861	4.46493
25.8194	1	24	4.43219	0.0167721	4.39931	4.46506
26.0201	1	24	4.43239	0.0166241	4.39981	4.46497
26.2207	1	24	4.43239	0.0164726	4.4001	4.46467
26.4214	1	24	4.43219	0.0163176	4.40021	4.46417
26.6221	1	24	4.43182	0.0161594	4.40014	4.46349
26.8227	1	24	4.43128	0.0159985	4.39993	4.46264
27.0234	1	24	4.4306	0.0158357	4.39957	4.46164
27.2241	1	24	4.4298	0.0156719	4.39908	4.46051
27.4247	1	24	4.42888	0.0155087	4.39848	4.45928
27.6254	1	24	4.42787	0.0153474	4.39779	4.45796
27.8261	1	24	4.4268	0.0151897	4.39703	4.45658
28.0268	1	24	4.42569	0.0150369	4.39622	4.45516
28.2274	1	24	4.42455	0.0148907	4.39536	4.45374
28.4281	1	24	4.42341	0.0147523	4.39449	4.45232
28.6288	1	24	4.42229	0.0146232	4.39363	4.45095
28.8294	1	24	4.42122	0.0145044	4.39279	4.44965
29.0301	1	24	4.42022	0.0143966	4.392	4.44843
29.2308	1	24	4.4193	0.0143002	4.39128	4.44733
29.4314	1	24	4.41851	0.0142155	4.39064	4.44637
29.6321	1	24	4.41784	0.0141424	4.39012	4.44556
29.8328	1	24	4.41734	0.0140804	4.38974	4.44494
30.0334	1	24	4.41701	0.0140286	4.38952	4.44451
30.2341	1	24	4.41689	0.0139861	4.38947	4.4443
30.4348	1	24	4.41697	0.0139515	4.38963	4.44432
30.6355	1	24	4.4173	0.0139235	4.39001	4.44459
30.8361	1	24	4.41787	0.0139006	4.39063	4.44512
31.0368	1	24	4.41871	0.013881	4.39151	4.44592
31.2375	1	24	4.41984	0.0138628	4.39267	4.44701
31.4381	1	24	4.42126	0.0138447	4.39412	4.44839
31.6388	1	24	4.42298	0.0138251	4.39588	4.45007
31.8395	1	24	4.42501	0.0138026	4.39795	4.45206
32.0401	1	24	4.42736	0.0137757	4.40036	4.45436
32.2408	1	24	4.43004	0.0137433	4.40311	4.45698
32.4415	1	24	4.43306	0.0137047	4.4062	4.45992
32.6421	1	24	4.43641	0.0136593	4.40964	4.46318
32.8428	1	24	4.44009	0.0136066	4.41342	4.46676
33.0435	1	24	4.44411	0.0135464	4.41756	4.47066
33.2441	1	24	4.44846	0.0134786	4.42204	4.47488
33.4448	1	24	4.45314	0.0134036	4.42687	4.47941
33.6455	1	24	4.45814	0.013322	4.43203	4.48426
33.8462	1	24	4.46346	0.0132344	4.43752	4.4894
34.0468	1	24	4.46909	0.0131416	4.44334	4.49485
34.2475	1	24	4.47502	0.0130444	4.44946	4.50059
34.4482	1	24	4.48124	0.012944	4.45587	4.50661
34.6488	1	24	4.48774	0.0128416	4.46257	4.51291
34.8495	1	24	4.4945	0.0127383	4.46954	4.51947
35.0502	1	24	4.50152	0.0126352	4.47675	4.52628
35.2508	1	24	4.50877	0.0125333	4.4842	4.53333
35.4515	1	24	4.51624	0.0124339	4.49187	4.54061
35.6522	1	24	4.52393	0.0123378	4.49975	4.54811
35.8528	1	24	4.5318	0.0122459	4.5078	4.5558
36.0535	1	24	4.53985	0.0121587	4.51602	4.56368
36.2542	1	24	4.54806	0.0120765	4.52439	4.57173
36.4548	1	24	4.55642	0.0119997	4.5329	4.57994
36.6555	1	24	4.56491	0.0119283	4.54153	4.58828
36.8562	1	24	4.57351	0.0118621	4.55026	4.59675
37.0569	1	24	4.5822	0.0118007	4.55907	4.60533
37.2575	1	24	4.59099	0.0117434	4.56797	4.614
37.4582	1	24	4.59984	0.0116898	4.57693	4.62275
37.6589	1	24	4.60876	0.0116391	4.58595	4.63157
37.8595	1	24	4.61772	0.0115904	4.59501	4.64044
38.0602	1	24	4.62672	0.0115428	4.6041	4.64935
38.2609	1	24	4.63575	0.0114954	4.61322	4.65828
38.4615	1	24	4.6448	0.0114474	4.62236	4.66723
38.6622	1	24	4.65385	0.0113982	4.63151	4.67619
38.8629	1	24	4.66292	0.0113472	4.64068	4.68516
39.0635	1	24	4.67199	0.0112937	4.64985	4.69412
39.2642	1	24	4.68105	0.0112373	4.65903	4.70308
39.4649	1	24	4.69012	0.0111779	4.66821	4.71202
39.6656	1	24	4.69918	0.0111156	4.67739	4.72096
39.8662	1	24	4.70824	0.0110505	4.68658	4.7299
40.0669	1	24	4.7173	0.0109828	4.69577	4.73882
40.2676	1	24	4.72636	0.0109128	4.70497	4.74775
40.4682	1	24	4.73544	0.0108414	4.71419	4.75669
40.6689	1	24	4.74453	0.0107693	4.72342	4.76564
40.8696	1	24	4.75365	0.0106973	4.73268	4.77462
41.0702	1	24	4.7628	0.0106262	4.74198	4.78363
41.2709	1	24	4.772	0.010557	4.75131	4.79269
41.4716	1	24	4.78125	0.0104906	4.76069	4.80181
41.6722	1	24	4.79057	0.010428	4.77013	4.81101
41.8729	1	24	4.79998	0.0103701	4.77965	4.8203
42.0736	1	24	4.80947	0.0103174	4.78925	4.82969
42.2742	1	24	4.81908	0.0102706	4.79895	4.83921
42.4749	1	24	4.8288	0.0102301	4.80875	4.84885
42.6756	1	24	4.83867	0.0101963	4.81869	4.85865
42.8763	1	24	4.84869	0.0101691	4.82876	4.86862
43.0769	1	24	4.85888	0.0101485	4.83899	4.87877
43.2776	1	24	4.86925	0.0101339	4.84939	4.88911
43.4783	1	24	4.87982	0.0101251	4.85998	4.89967
43.6789	1	24	4.89061	0.0101215	4.87077	4.91045
43.8796	1	24	4.90162	0.0101222	4.88178	4.92146
44.0803	1	24	4.91287	0.0101264	4.89303	4.93272
44.2809	1	24	4.92438	0.0101331	4.90452	4.94424
44.4816	1	24	4.93616	0.0101414	4.91628	4.95603
44.6823	1	24	4.94821	0.0101507	4.92831	4.9681
44.8829	1	24	4.96054	0.01016	4.94063	4.98046
45.0836	1	24	4.97318	0.0101684	4.95325	4.99311
45.2843	1	24	4.98611	0.0101754	4.96617	5.00606
45.4849	1	24	4.99936	0.0101806	4.9794	5.01931
45.6856	1	24	5.01291	0.0101839	4.99295	5.03287
45.8863	1	24	5.02679	0.010185	5.00682	5.04675
46.087	1	24	5.04098	0.0101839	5.02102	5.06094
46.2876	1	24	5.05549	0.0101809	5.03553	5.07544
46.4883	1	24	5.07031	0.0101766	5.05036	5.09026
46.689	1	24	5.08544	0.0101717	5.06551	5.10538
46.8896	1	24	5.10088	0.010167	5.08095	5.12081
47.0903	1	24	5.11662	0.0101633	5.0967	5.13654
47.291	1	24	5.13265	0.0101617	5.11273	5.15257
47.4916	1	24	5.14896	0.0101633	5.12904	5.16888
47.6923	1	24	5.16554	0.0101694	5.1456	5.18547
47.893	1	24	5.18236	0.010181	5.16241	5.20232
48.0936	1	24	5.19943	0.0101992	5.17944	5.21942
48.2943	1	24	5.21672	0.0102248	5.19668	5.23676
48.495	1	24	5.23421	0.0102589	5.21411	5.25432
48.6957	1	24	5.25189	0.0103019	5.2317	5.27208
48.8963	1	24	5.26972	0.0103544	5.24943	5.29002
49.097	1	24	5.2877	0.0104164	5.26728	5.30812
49.2977	1	24	5.3058	0.0104878	5.28524	5.32635
49.4983	1	24	5.32398	0.0105684	5.30327	5.3447
49.699	1	24	5.34224	0.0106578	5.32135	5.36313
49.8997	1	24	5.36054	0.010755	5.33946	5.38162
50.1003	1	24	5.37886	0.0108591	5.35757	5.40014
50.301	1	24	5.39716	0.010969	5.37566	5.41866
50.5017	1	24	5.41544	0.0110837	5.39371	5.43716
50.7023	1	24	5.43365	0.0112019	5.41169	5.4556
50.903	1	24	5.45177	0.0113222	5.42957	5.47396
51.1037	1	24	5.46977	0.0114432	5.44734	5.4922
51.3043	1	24	5.48763	0.0115636	5.46497	5.5103
51.505	1	24	5.50533	0.0116824	5.48243	5.52823
51.7057	1	24	5.52283	0.0117986	5.49971	5.54596
51.9064	1	24	5.54012	0.011911	5.51677	5.56346
52.107	1	24	5.55716	0.0120189	5.53361	5.58072
52.3077	1	24	5.57395	0.0121215	5.55019	5.5977
52.5084	1	24	5.59044	0.0122186	5.5665	5.61439
52.709	1	24	5.60664	0.0123101	5.58251	5.63077
52.9097	1	24	5.62251	0.0123959	5.59821	5.64681
53.1104	1	24	5.63804	0.0124758	5.61359	5.66249
53.311	1	24	5.65321	0.0125503	5.62861	5.67781
53.5117	1	24	5.668	0.01262	5.64327	5.69274
53.7124	1	24	5.68242	0.0126856	5.65755	5.70728
53.913	1	24	5.69643	0.0127479	5.67145	5.72142
54.1137	1	24	5.71004	0.0128074	5.68494	5.73514
54.3144	1	24	5.72323	0.0128652	5.69802	5.74845
54.5151	1	24	5.736	0.0129223	5.71068	5.76133
54.7157	1	24	5.74835	0.0129798	5.72291	5.77379
54.9164	1	24	5.76027	0.0130385	5.73471	5.78582
55.1171	1	24	5.77175	0.0130991	5.74608	5.79743
55.3177	1	24	5.78281	0.0131624	5.75701	5.8086
55.5184	1	24	5.79343	0.0132291	5.7675	5.81936
55.7191	1	24	5.80364	0.0132998	5.77757	5.82971
55.9197	1	24	5.81343	0.0133746	5.78721	5.83964
56.1204	1	24	5.8228	0.0134537	5.79643	5.84917
56.3211	1	24	5.83177	0.0135368	5.80524	5.8583
56.5217	1	24	5.84034	0.013624	5.81364	5.86705
56.7224	1	24	5.84854	0.0137149	5.82165	5.87542
56.9231	1	24	5.85636	0.0138089	5.82929	5.88342
57.1237	1	24	5.86382	0.0139051	5.83657	5.89107
57.3244	1	24	5.87094	0.0140028	5.84349	5.89838
57.5251	1	24	5.87773	0.0141014	5.85009	5.90537
57.7258	1	24	5.8842	0.0142	5.85637	5.91204
57.9264	1	24	5.89038	0.0142977	5.86236	5.91841
58.1271	1	24	5.89628	0.0143935	5.86807	5.92449
58.3278	1	24	5.90192	0.0144868	5.87352	5.93031
58.5284	1	24	5.9073	0.0145771	5.87873	5.93588
58.7291	1	24	5.91246	0.014664	5.88372	5.94121
58.9298	1	24	5.91741	0.014747	5.88851	5.94632
59.1304	1	24	5.92217	0.0148257	5.89311	5.95123
59.3311	1	24	5.92675	0.0149003	5.89755	5.95596
59.5318	1	24	5.93118	0.0149712	5.90183	5.96052
59.7324	1	24	5.93546	0.0150388	5.90598	5.96493
59.9331	1	24	5.93961	0.0151036	5.91001	5.96921
60.1338	1	24	5.94366	0.0151663	5.91393	5.97338
60.3344	1	24	5.94761	0.0152279	5.91776	5.97746
60.5351	1	24	5.95148	0.0152896	5.92151	5.98145
60.7358	1	24	5.95528	0.0153528	5.92519	5.98538
60.9365	1	24	5.95903	0.0154185	5.92881	5.98925
61.1371	1	24	5.96274	0.0154881	5.93238	5.99309
61.3378	1	24	5.96641	0.0155629	5.93591	5.99692
61.5385	1	24	5.97006	0.0156444	5.9394	6.00073
61.7391	1	24	5.9737	0.0157336	5.94286	6.00454
61.9398	1	24	5.97733	0.0158317	5.9463	6.00836
62.1405	1	24	5.98096	0.0159394	5.94971	6.0122
62.3411	1	24	5.98459	0.0160575	5.95312	6.01606
62.5418	1	24	5.98823	0.0161864	5.95651	6.01996
62.7425	1	24	5.99188	0.0163264	5.95988	6.02388
62.9431	1	24	5.99554	0.0164773	5.96325	6.02784
63.1438	1	24	5.99922	0.0166387	5.96661	6.03183
63.3445	1	24	6.00291	0.0168101	5.96997	6.03586
63.5452	1	24	6.00662	0.0169907	5.97331	6.03992
63.7458	1	24	6.01032	0.0171796	5.97665	6.044
63.9465	1	24	6.01404	0.0173755	5.97998	6.0481
64.1472	1	24	6.01776	0.017577	5.98331	6.05221
64.3478	1	24	6.02147	0.0177829	5.98661	6.05632
64.5485	1	24	6.02517	0.0179919	5.98991	6.06044
64.7492	1	24	6.02886	0.0182026	5.99318	6.06453
64.9498	1	24	6.03252	0.0184138	5.99643	6.06861
65.1505	1	24	6.03615	0.018624	5.99965	6.07265
65.3512	1	24	6.03974	0.0188324	6.00283	6.07665
65.5518	1	24	6.04328	0.0190383	6.00596	6.08059
65.7525	1	24	6.04676	0.0192411	6.00905	6.08448
65.9532	1	24	6.05018	0.0194403	6.01208	6.08828
66.1538	1	24	6.05352	0.0196356	6.01503	6.092
66.3545	1	24	6.05677	0.0198272	6.01791	6.09563
66.5552	1	24	6.05993	0.0200158	6.0207	6.09916
66.7559	1	24	6.06298	0.0202021	6.02339	6.10258
66.9565	1	24	6.06592	0.0203869	6.02596	6.10588
67.1572	1	24	6.06874	0.0205713	6.02842	6.10906
67.3579	1	24	6.07142	0.0207569	6.03074	6.1121
67.5585	1	24	6.07396	0.0209454	6.03291	6.11501
67.7592	1	24	6.07635	0.0211388	6.03492	6.11779
67.9599	1	24	6.07859	0.0213389	6.03676	6.12041
68.1605	1	24	6.08066	0.0215475	6.03843	6.12289
68.3612	1	24	6.08256	0.0217667	6.0399	6.12522
68.5619	1	24	6.08428	0.0219988	6.04116	6.1274
68.7625	1	24	6.08582	0.0222454	6.04222	6.12942
68.9632	1	24	6.08717	0.0225084	6.04306	6.13129
69.1639	1	24	6.08833	0.022789	6.04367	6.133
69.3645	1	24	6.0893	0.0230887	6.04404	6.13455
69.5652	1	24	6.09006	0.0234083	6.04418	6.13594
69.7659	1	24	6.09063	0.0237487	6.04408	6.13717
69.9666	1	24	6.09099	0.02411	6.04373	6.13824
70.1672	1	24	6.09115	0.0244921	6.04314	6.13915
70.3679	1	24	6.0911	0.0248947	6.0423	6.13989
70.5686	1	24	6.09085	0.0253171	6.04123	6.14047
70.7692	1	24	6.09039	0.0257584	6.03991	6.14088
70.9699	1	24	6.08974	0.0262172	6.03835	6.14113
71.1706	1	24	6.08889	0.026692	6.03657	6.1412
71.3712	1	24	6.08783	0.0271812	6.03456	6.14111
71.5719	1	24	6.08659	0.0276831	6.03233	6.14085
71.7726	1	24	6.08516	0.028196	6.0299	6.14042
71.9732	1	24	6.08354	0.0287178	6.02726	6.13983
72.1739	1	24	6.08174	0.0292467	6.02442	6.13907
72.3746	1	24	6.07977	0.0297809	6.0214	6.13814
72.5753	1	24	6.07763	0.0303189	6.0182	6.13705
72.7759	1	24	6.07532	0.0308594	6.01484	6.13581
72.9766	1	24	6.07286	0.0314007	6.01131	6.1344
73.1773	1	24	6.07024	0.0319416	6.00764	6.13285
73.3779	1	24	6.06748	0.0324813	6.00382	6.13115
73.5786	1	24	6.06458	0.0330193	5.99987	6.1293
73.7793	1	24	6.06155	0.0335552	5.99578	6.12732
73.9799	1	24	6.0584	0.0340887	5.99158	6.12521
74.1806	1	24	6.05512	0.0346196	5.98727	6.12298
74.3813	1	24	6.05174	0.0351483	5.98285	6.12063
74.5819	1	24	6.04825	0.0356756	5.97832	6.11817
74.7826	1	24	6.04466	0.0362022	5.9737	6.11562
74.9833	1	24	6.04098	0.0367288	5.96899	6.11297
75.1839	1	24	6.03722	0.0372564	5.9642	6.11024
75.3846	1	24	6.03338	0.0377863	5.95932	6.10744
75.5853	1	24	6.02947	0.03832	5.95436	6.10458
75.786	1	24	6.02549	0.0388588	5.94933	6.10166
75.9866	1	24	6.02146	0.0394041	5.94423	6.09869
76.1873	1	24	6.01737	0.0399573	5.93905	6.09569
76.388	1	24	6.01323	0.0405198	5.93382	6.09265
76.5886	1	24	6.00906	0.0410931	5.92851	6.0896
76.7893	1	24	6.00484	0.0416783	5.92315	6.08653
76.99	1	24	6.00059	0.0422768	5.91773	6.08345
77.1906	1	24	5.99631	0.0428894	5.91225	6.08037
77.3913	1	24	5.99201	0.043517	5.90671	6.0773
77.592	1	24	5.98769	0.0441603	5.90113	6.07424
77.7926	1	24	5.98335	0.04482	5.8955	6.07119
77.9933	1	24	5.97899	0.0454964	5.88982	6.06817
78.194	1	24	5.97463	0.0461897	5.8841	6.06516
78.3946	1	24	5.97026	0.0468998	5.87833	6.06218
78.5953	1	24	5.96588	0.0476267	5.87253	6.05923
78.796	1	24	5.9615	0.0483701	5.8667	6.05631
78.9967	1	24	5.95712	0.0491296	5.86082	6.05341
79.1973	1	24	5.95274	0.0499047	5.85492	6.05055
79.398	1	24	5.94835	0.0506949	5.84899	6.04771
79.5987	1	24	5.94397	0.0514993	5.84303	6.04491
79.7993	1	24	5.93959	0.0523174	5.83704	6.04213
80	1	24	5.9352	0.0531485	5.83103	6.03937
20	2	24	4.03838	0.0435345	3.95305	4.12371
20.2007	2	24	4.0535	0.0421899	3.97081	4.13619
20.4013	2	24	4.06862	0.0408676	3.98852	4.14872
20.602	2	24	4.08373	0.0395708	4.00617	4.16129
20.8027	2	24	4.09883	0.0383025	4.02375	4.1739
21.0033	2	24	4.11391	0.0370658	4.04126	4.18656
21.204	2	24	4.12898	0.0358636	4.05868	4.19927
21.4047	2	24	4.14402	0.0346995	4.07601	4.21203
21.6054	2	24	4.15903	0.0335765	4.09322	4.22484
21.806	2	24	4.17401	0.0324977	4.11031	4.2377
22.0067	2	24	4.18894	0.0314658	4.12727	4.25062
22.2074	2	24	4.20383	0.030483	4.14408	4.26358
22.408	2	24	4.21867	0.0295513	4.16074	4.27659
22.6087	2	24	4.23344	0.0286721	4.17724	4.28964
22.8094	2	24	4.24814	0.0278464	4.19356	4.30272
23.01	2	24	4.26277	0.0270742	4.20971	4.31584
23.2107	2	24	4.27732	0.0263552	4.22567	4.32898
23.4114	2	24	4.29178	0.0256881	4.24143	4.34213
23.612	2	24	4.30615	0.0250713	4.25701	4.35529
23.8127	2	24	4.32042	0.0245023	4.27239	4.36844
24.0134	2	24	4.33457	0.0239782	4.28758	4.38157
24.214	2	24	4.34862	0.0234954	4.30257	4.39467
24.4147	2	24	4.36254	0.0230503	4.31737	4.40772
24.6154	2	24	4.37634	0.022639	4.33197	4.42072
24.8161	2	24	4.39002	0.0222573	4.34639	4.43364
25.0167	2	24	4.40355	0.021901	4.36062	4.44648
25.2174	2	24	4.41694	0.0215661	4.37467	4.45921
25.4181	2	24	4.43019	0.021249	4.38855	4.47184
25.6187	2	24	4.4433	0.0209464	4.40224	4.48435
25.8194	2	24	4.45625	0.0206553	4.41576	4.49673
26.0201	2	24	4.46904	0.0203731	4.42911	4.50897
26.2207	2	24	4.48168	0.0200976	4.44229	4.52107
26.4214	2	24	4.49416	0.0198273	4.4553	4.53302
26.6221	2	24	4.50647	0.0195614	4.46813	4.54481
26.8227	2	24	4.51863	0.0192994	4.4808	4.55646
27.0234	2	24	4.53062	0.019041	4.4933	4.56794
27.2241	2	24	4.54245	0.0187865	4.50562	4.57927
27.4247	2	24	4.55411	0.0185368	4.51778	4.59044
27.6254	2	24	4.56561	0.018293	4.52975	4.60146
27.8261	2	24	4.57694	0.0180563	4.54155	4.61233
28.0268	2	24	4.58812	0.0178282	4.55318	4.62306
28.2274	2	24	4.59914	0.0176101	4.56462	4.63365
28.4281	2	24	4.61	0.0174036	4.57589	4.64411
28.6288	2	24	4.62071	0.0172103	4.58698	4.65444
28.8294	2	24	4.63127	0.0170315	4.59788	4.66465
29.0301	2	24	4.64168	0.0168683	4.60862	4.67474
29.2308	2	24	4.65195	0.0167214	4.61917	4.68472
29.4314	2	24	4.66208	0.0165912	4.62956	4.6946
29.6321	2	24	4.67208	0.0164781	4.63978	4.70437
29.8328	2	24	4.68194	0.0163818	4.64984	4.71405
30.0334	2	24	4.69169	0.0163014	4.65974	4.72364
30.2341	2	24	4.70132	0.0162359	4.6695	4.73314
30.4348	2	24	4.71083	0.0161841	4.67911	4.74256
30.6355	2	24	4.72025	0.0161443	4.6886	4.75189
30.8361	2	24	4.72956	0.0161148	4.69797	4.76114
31.0368	2	24	4.73877	0.0160934	4.70723	4.77032
31.2375	2	24	4.7479	0.0160779	4.71639	4.77942
31.4381	2	24	4.75695	0.0160663	4.72546	4.78844
31.6388	2	24	4.76593	0.0160566	4.73446	4.7974
31.8395	2	24	4.77484	0.0160469	4.74339	4.80629
32.0401	2	24	4.78368	0.0160351	4.75226	4.81511
32.2408	2	24	4.79248	0.0160195	4.76108	4.82388
32.4415	2	24	4.80122	0.0159989	4.76986	4.83258
32.6421	2	24	4.80992	0.0159722	4.77862	4.84123
32.8428	2	24	4.81859	0.0159386	4.78735	4.84983
33.0435	2	24	4.82723	0.0158972	4.79607	4.85839
33.2441	2	24	4.83584	0.0158477	4.80478	4.8669
33.4448	2	24	4.84444	0.0157901	4.81349	4.87538
33.6455	2	24	4.85302	0.0157248	4.8222	4.88384
33.8462	2	24	4.86159	0.0156521	4.83091	4.89227
34.0468	2	24	4.87016	0.0155725	4.83964	4.90068
34.2475	2	24	4.87873	0.0154868	4.84837	4.90908
34.4482	2	24	4.8873	0.015396	4.85713	4.91748
34.6488	2	24	4.89588	0.0153013	4.86589	4.92587
34.8495	2	24	4.90448	0.0152037	4.87468	4.93428
35.0502	2	24	4.91308	0.0151044	4.88348	4.94269
35.2508	2	24	4.92171	0.0150045	4.8923	4.95112
35.4515	2	24	4.93035	0.0149052	4.90113	4.95956
35.6522	2	24	4.93901	0.0148078	4.90999	4.96803
35.8528	2	24	4.94769	0.014713	4.91885	4.97652
36.0535	2	24	4.95639	0.0146216	4.92773	4.98505
36.2542	2	24	4.96511	0.014534	4.93662	4.99359
36.4548	2	24	4.97385	0.0144508	4.94552	5.00217
36.6555	2	24	4.9826	0.0143721	4.95443	5.01077
36.8562	2	24	4.99138	0.0142979	4.96335	5.0194
37.0569	2	24	5.00016	0.0142278	4.97228	5.02805
37.2575	2	24	5.00897	0.0141613	4.98121	5.03672
37.4582	2	24	5.01778	0.0140981	4.99014	5.04541
37.6589	2	24	5.02659	0.0140374	4.99908	5.05411
37.8595	2	24	5.03541	0.0139784	5.00802	5.06281
38.0602	2	24	5.04423	0.0139203	5.01695	5.07152
38.2609	2	24	5.05305	0.0138621	5.02588	5.08022
38.4615	2	24	5.06185	0.0138032	5.0348	5.08891
38.6622	2	24	5.07064	0.0137428	5.04371	5.09758
38.8629	2	24	5.07941	0.0136804	5.0526	5.10623
39.0635	2	24	5.08816	0.0136153	5.06147	5.11485
39.2642	2	24	5.09688	0.0135471	5.07032	5.12343
39.4649	2	24	5.10556	0.0134757	5.07914	5.13197
39.6656	2	24	5.11419	0.0134012	5.08793	5.14046
39.8662	2	24	5.12278	0.0133237	5.09667	5.1489
40.0669	2	24	5.13132	0.0132435	5.10536	5.15728
40.2676	2	24	5.13979	0.0131609	5.114	5.16559
40.4682	2	24	5.1482	0.0130769	5.12257	5.17383
40.6689	2	24	5.15654	0.0129924	5.13108	5.18201
40.8696	2	24	5.1648	0.0129082	5.1395	5.1901
41.0702	2	24	5.17297	0.0128252	5.14784	5.19811
41.2709	2	24	5.18106	0.0127444	5.15608	5.20603
41.4716	2	24	5.18904	0.0126671	5.16422	5.21387
41.6722	2	24	5.19693	0.0125943	5.17224	5.22161
41.8729	2	24	5.20471	0.0125269	5.18016	5.22926
42.0736	2	24	5.21238	0.0124658	5.18794	5.23681
42.2742	2	24	5.21993	0.0124116	5.1956	5.24425
42.4749	2	24	5.22736	0.0123649	5.20312	5.25159
42.6756	2	24	5.23466	0.0123262	5.2105	5.25882
42.8763	2	24	5.24183	0.0122955	5.21773	5.26593
43.0769	2	24	5.24888	0.0122728	5.22482	5.27293
43.2776	2	24	5.25578	0.0122577	5.23175	5.27981
43.4783	2	24	5.26255	0.01225	5.23854	5.28656
43.6789	2	24	5.26917	0.0122489	5.24516	5.29318
43.8796	2	24	5.27565	0.0122537	5.25164	5.29967
44.0803	2	24	5.28199	0.0122635	5.25796	5.30603
44.2809	2	24	5.28818	0.0122771	5.26412	5.31225
44.4816	2	24	5.29423	0.0122939	5.27013	5.31832
44.6823	2	24	5.30012	0.0123129	5.27599	5.32426
44.8829	2	24	5.30588	0.0123332	5.2817	5.33005
45.0836	2	24	5.31148	0.0123538	5.28727	5.33569
45.2843	2	24	5.31694	0.0123739	5.29269	5.34119
45.4849	2	24	5.32225	0.0123932	5.29796	5.34654
45.6856	2	24	5.32742	0.0124115	5.3031	5.35175
45.8863	2	24	5.33246	0.0124283	5.3081	5.35682
46.087	2	24	5.33735	0.0124437	5.31296	5.36174
46.2876	2	24	5.34211	0.0124577	5.31769	5.36653
46.4883	2	24	5.34673	0.0124709	5.32229	5.37118
46.689	2	24	5.35123	0.012484	5.32676	5.3757
46.8896	2	24	5.3556	0.0124976	5.33111	5.3801
47.0903	2	24	5.35985	0.0125123	5.33533	5.38438
47.291	2	24	5.36398	0.0125292	5.33943	5.38854
47.4916	2	24	5.368	0.0125493	5.34341	5.3926
47.6923	2	24	5.37191	0.0125738	5.34727	5.39656
47.893	2	24	5.37571	0.0126036	5.35101	5.40042
48.0936	2	24	5.37942	0.0126395	5.35464	5.40419
48.2943	2	24	5.38303	0.0126823	5.35817	5.40788
48.495	2	24	5.38654	0.0127329	5.36159	5.4115
48.6957	2	24	5.38997	0.0127917	5.3649	5.41504
48.8963	2	24	5.39332	0.0128591	5.36811	5.41852
49.097	2	24	5.39659	0.0129349	5.37123	5.42194
49.2977	2	24	5.39978	0.0130192	5.37426	5.4253
49.4983	2	24	5.40291	0.0131115	5.37721	5.4286
49.699	2	24	5.40596	0.0132114	5.38007	5.43186
49.8997	2	24	5.40896	0.0133181	5.38286	5.43507
50.1003	2	24	5.4119	0.0134306	5.38558	5.43823
50.301	2	24	5.41479	0.0135481	5.38823	5.44134
50.5017	2	24	5.41762	0.0136695	5.39083	5.44441
50.7023	2	24	5.4204	0.0137936	5.39337	5.44744
50.903	2	24	5.42314	0.0139193	5.39586	5.45042
51.1037	2	24	5.42584	0.0140451	5.39831	5.45337
51.3043	2	24	5.42849	0.0141699	5.40072	5.45626
51.505	2	24	5.43111	0.0142928	5.40309	5.45912
51.7057	2	24	5.43368	0.0144129	5.40543	5.46193
51.9064	2	24	5.43622	0.0145291	5.40774	5.46469
52.107	2	24	5.43872	0.0146407	5.41002	5.46741
52.3077	2	24	5.44118	0.0147472	5.41227	5.47008
52.5084	2	24	5.4436	0.0148484	5.4145	5.47271
52.709	2	24	5.44599	0.0149443	5.4167	5.47528
52.9097	2	24	5.44834	0.0150348	5.41887	5.47781
53.1104	2	24	5.45065	0.01512	5.42102	5.48029
53.311	2	24	5.45292	0.0152004	5.42313	5.48272
53.5117	2	24	5.45515	0.0152767	5.42521	5.48509
53.7124	2	24	5.45733	0.0153497	5.42725	5.48742
53.913	2	24	5.45947	0.0154202	5.42924	5.48969
54.1137	2	24	5.46156	0.0154889	5.4312	5.49191
54.3144	2	24	5.46359	0.0155568	5.4331	5.49408
54.5151	2	24	5.46557	0.0156252	5.43495	5.4962
54.7157	2	24	5.4675	0.0156949	5.43673	5.49826
54.9164	2	24	5.46936	0.015767	5.43845	5.50026
55.1171	2	24	5.47116	0.015842	5.44011	5.50221
55.3177	2	24	5.47289	0.0159207	5.44168	5.50409
55.5184	2	24	5.47455	0.0160039	5.44318	5.50592
55.7191	2	24	5.47614	0.0160921	5.4446	5.50768
55.9197	2	24	5.47765	0.0161853	5.44592	5.50937
56.1204	2	24	5.47908	0.0162836	5.44716	5.51099
56.3211	2	24	5.48042	0.016387	5.4483	5.51254
56.5217	2	24	5.48168	0.0164951	5.44935	5.51401
56.7224	2	24	5.48285	0.0166077	5.4503	5.5154
56.9231	2	24	5.48393	0.0167242	5.45115	5.51671
57.1237	2	24	5.48491	0.0168437	5.45189	5.51792
57.3244	2	24	5.48579	0.0169656	5.45254	5.51905
57.5251	2	24	5.48658	0.0170891	5.45308	5.52007
57.7258	2	24	5.48726	0.0172135	5.45353	5.521
57.9264	2	24	5.48785	0.0173381	5.45386	5.52183
58.1271	2	24	5.48833	0.0174618	5.4541	5.52255
58.3278	2	24	5.4887	0.0175842	5.45423	5.52316
58.5284	2	24	5.48897	0.0177049	5.45427	5.52367
58.7291	2	24	5.48913	0.0178236	5.4542	5.52407
58.9298	2	24	5.48919	0.0179399	5.45403	5.52436
59.1304	2	24	5.48915	0.0180537	5.45376	5.52453
59.3311	2	24	5.489	0.0181651	5.4534	5.52461
59.5318	2	24	5.48875	0.0182747	5.45293	5.52457
59.7324	2	24	5.4884	0.0183829	5.45237	5.52443
59.9331	2	24	5.48796	0.0184904	5.45172	5.5242
60.1338	2	24	5.48742	0.0185976	5.45097	5.52387
60.3344	2	24	5.48678	0.0187056	5.45012	5.52345
60.5351	2	24	5.48606	0.0188155	5.44918	5.52294
60.7358	2	24	5.48525	0.0189284	5.44815	5.52235
60.9365	2	24	5.48436	0.0190453	5.44704	5.52169
61.1371	2	24	5.4834	0.0191669	5.44583	5.52096
61.3378	2	24	5.48236	0.0192944	5.44454	5.52018
61.5385	2	24	5.48125	0.0194288	5.44317	5.51933
61.7391	2	24	5.48008	0.0195708	5.44172	5.51844
61.9398	2	24	5.47886	0.019721	5.4402	5.51751
62.1405	2	24	5.47758	0.0198795	5.43861	5.51654
62.3411	2	24	5.47625	0.0200467	5.43696	5.51554
62.5418	2	24	5.47488	0.0202226	5.43524	5.51452
62.7425	2	24	5.47348	0.020407	5.43348	5.51347
62.9431	2	24	5.47204	0.0205993	5.43167	5.51242
63.1438	2	24	5.47059	0.0207989	5.42982	5.51135
63.3445	2	24	5.46911	0.0210048	5.42794	5.51028
63.5452	2	24	5.46762	0.0212164	5.42604	5.50921
63.7458	2	24	5.46612	0.0214325	5.42412	5.50813
63.9465	2	24	5.46463	0.0216519	5.42219	5.50706
64.1472	2	24	5.46313	0.0218733	5.42026	5.506
64.3478	2	24	5.46164	0.0220957	5.41834	5.50495
64.5485	2	24	5.46017	0.0223182	5.41643	5.50391
64.7492	2	24	5.45872	0.0225399	5.41454	5.50289
64.9498	2	24	5.45728	0.0227599	5.41267	5.50189
65.1505	2	24	5.45587	0.0229776	5.41084	5.50091
65.3512	2	24	5.45449	0.0231926	5.40904	5.49995
65.5518	2	24	5.45315	0.0234049	5.40727	5.49902
65.7525	2	24	5.45184	0.0236146	5.40555	5.49812
65.9532	2	24	5.45056	0.0238218	5.40387	5.49725
66.1538	2	24	5.44933	0.024027	5.40224	5.49642
66.3545	2	24	5.44814	0.0242309	5.40065	5.49563
66.5552	2	24	5.44699	0.0244347	5.3991	5.49488
66.7559	2	24	5.44589	0.0246395	5.39759	5.49418
66.9565	2	24	5.44482	0.0248467	5.39612	5.49352
67.1572	2	24	5.44381	0.0250575	5.39469	5.49292
67.3579	2	24	5.44283	0.0252737	5.3933	5.49237
67.5585	2	24	5.4419	0.0254969	5.39193	5.49188
67.7592	2	24	5.44101	0.0257287	5.39058	5.49144
67.9599	2	24	5.44016	0.0259708	5.38926	5.49106
68.1605	2	24	5.43935	0.0262243	5.38795	5.49075
68.3612	2	24	5.43857	0.0264907	5.38665	5.49049
68.5619	2	24	5.43782	0.0267713	5.38535	5.49029
68.7625	2	24	5.4371	0.0270669	5.38405	5.49015
68.9632	2	24	5.43641	0.027378	5.38275	5.49007
69.1639	2	24	5.43574	0.0277051	5.38144	5.49004
69.3645	2	24	5.43508	0.0280482	5.38011	5.49006
69.5652	2	24	5.43444	0.0284074	5.37876	5.49012
69.7659	2	24	5.43381	0.028782	5.3774	5.49022
69.9666	2	24	5.43318	0.0291716	5.376	5.49036
70.1672	2	24	5.43255	0.0295752	5.37458	5.49052
70.3679	2	24	5.43192	0.0299918	5.37313	5.4907
70.5686	2	24	5.43127	0.0304208	5.37165	5.49089
70.7692	2	24	5.43061	0.0308609	5.37012	5.4911
70.9699	2	24	5.42993	0.0313112	5.36856	5.4913
71.1706	2	24	5.42922	0.0317707	5.36695	5.49149
71.3712	2	24	5.42849	0.0322388	5.3653	5.49168
71.5719	2	24	5.42772	0.0327154	5.3636	5.49184
71.7726	2	24	5.42691	0.0332002	5.36184	5.49198
71.9732	2	24	5.42606	0.0336934	5.36002	5.4921
72.1739	2	24	5.42516	0.0341955	5.35814	5.49219
72.3746	2	24	5.42422	0.0347078	5.35619	5.49224
72.5753	2	24	5.42321	0.0352319	5.35416	5.49227
72.7759	2	24	5.42216	0.03577	5.35205	5.49226
72.9766	2	24	5.42104	0.0363242	5.34984	5.49223
73.1773	2	24	5.41986	0.0368975	5.34754	5.49218
73.3779	2	24	5.41861	0.0374934	5.34513	5.4921
73.5786	2	24	5.4173	0.0381157	5.3426	5.49201
73.7793	2	24	5.41593	0.0387685	5.33994	5.49191
73.9799	2	24	5.41448	0.0394559	5.33715	5.49181
74.1806	2	24	5.41297	0.0401823	5.33421	5.49172
74.3813	2	24	5.41138	0.0409522	5.33112	5.49165
74.5819	2	24	5.40973	0.0417702	5.32786	5.4916
74.7826	2	24	5.40801	0.0426403	5.32444	5.49159
74.9833	2	24	5.40623	0.0435665	5.32084	5.49162
75.1839	2	24	5.40438	0.0445522	5.31705	5.4917
75.3846	2	24	5.40246	0.0456005	5.31309	5.49184
75.5853	2	24	5.40049	0.0467139	5.30893	5.49205
75.786	2	24	5.39846	0.0478943	5.30458	5.49233
75.9866	2	24	5.39637	0.0491429	5.30005	5.49269
76.1873	2	24	5.39423	0.0504602	5.29533	5.49313
76.388	2	24	5.39204	0.0518459	5.29042	5.49366
76.5886	2	24	5.38981	0.0532995	5.28534	5.49428
76.7893	2	24	5.38754	0.0548193	5.28009	5.49498
76.99	2	24	5.38522	0.0564034	5.27467	5.49577
77.1906	2	24	5.38288	0.0580493	5.2691	5.49665
77.3913	2	24	5.3805	0.059754	5.26339	5.49762
77.592	2	24	5.3781	0.0615145	5.25753	5.49867
77.7926	2	24	5.37568	0.0633272	5.25156	5.4998
77.9933	2	24	5.37324	0.0651882	5.24547	5.50101
78.194	2	24	5.37079	0.0670938	5.23928	5.50229
78.3946	2	24	5.36832	0.0690402	5.233	5.50364
78.5953	2	24	5.36585	0.0710238	5.22664	5.50505
78.796	2	24	5.36337	0.0730413	5.22021	5.50653
78.9967	2	24	5.36089	0.0750888	5.21371	5.50806
79.1973	2	24	5.3584	0.0771633	5.20716	5.50964
79.398	2	24	5.35592	0.0792623	5.20057	5.51128
79.5987	2	24	5.35344	0.0813839	5.19393	5.51295
79.7993	2	24	5.35096	0.0835264	5.18725	5.51467
80	2	24	5.34848	0.0856883	5.18053	5.51643
20	1	29	4.30581	0.0295018	4.24799	4.36364
20.2007	1	29	4.31082	0.0286836	4.2546	4.36704
20.4013	1	29	4.31582	0.0278872	4.26116	4.37048
20.602	1	29	4.32079	0.0271148	4.26765	4.37394
20.8027	1	29	4.32574	0.0263688	4.27406	4.37742
21.0033	1	29	4.33064	0.0256512	4.28036	4.38092
21.204	1	29	4.33549	0.0249641	4.28656	4.38442
21.4047	1	29	4.34027	0.0243095	4.29263	4.38792
21.6054	1	29	4.34497	0.0236892	4.29854	4.3914
21.806	1	29	4.34957	0.0231045	4.30429	4.39486
22.0067	1	29	4.35406	0.0225566	4.30985	4.39827
22.2074	1	29	4.35842	0.0220459	4.31521	4.40163
22.408	1	29	4.36264	0.0215727	4.32036	4.40492
22.6087	1	29	4.3667	0.0211365	4.32528	4.40813
22.8094	1	29	4.3706	0.0207364	4.32996	4.41124
23.01	1	29	4.37431	0.0203709	4.33438	4.41424
23.2107	1	29	4.37782	0.0200382	4.33855	4.4171
23.4114	1	29	4.38113	0.0197358	4.34245	4.41981
23.612	1	29	4.38422	0.0194613	4.34608	4.42236
23.8127	1	29	4.38709	0.0192115	4.34943	4.42474
24.0134	1	29	4.38972	0.0189833	4.35251	4.42693
24.214	1	29	4.39211	0.0187734	4.35532	4.42891
24.4147	1	29	4.39426	0.0185785	4.35785	4.43068
24.6154	1	29	4.39617	0.0183958	4.36011	4.43222
24.8161	1	29	4.39783	0.018222	4.36212	4.43355
25.0167	1	29	4.39925	0.0180545	4.36386	4.43463
25.2174	1	29	4.40042	0.0178907	4.36535	4.43548
25.4181	1	29	4.40135	0.0177286	4.3666	4.43609
25.6187	1	29	4.40205	0.0175667	4.36761	4.43648
25.8194	1	29	4.40252	0.0174035	4.36841	4.43663
26.0201	1	29	4.40278	0.017238	4.369	4.43657
26.2207	1	29	4.40283	0.0170696	4.36938	4.43629
26.4214	1	29	4.4027	0.0168983	4.36958	4.43582
26.6221	1	29	4.40238	0.0167244	4.3696	4.43516
26.8227	1	29	4.4019	0.0165483	4.36947	4.43434
27.0234	1	29	4.40128	0.0163708	4.3692	4.43337
27.2241	1	29	4.40053	0.016193	4.36879	4.43227
27.4247	1	29	4.39967	0.0160161	4.36828	4.43106
27.6254	1	29	4.39873	0.0158416	4.36768	4.42978
27.8261	1	29	4.39771	0.0156711	4.367	4.42843
28.0268	1	29	4.39666	0.0155059	4.36626	4.42705
28.2274	1	29	4.39557	0.0153475	4.36549	4.42565
28.4281	1	29	4.39449	0.0151974	4.3647	4.42428
28.6288	1	29	4.39343	0.0150567	4.36392	4.42294
28.8294	1	29	4.39242	0.0149266	4.36316	4.42167
29.0301	1	29	4.39147	0.0148077	4.36245	4.42049
29.2308	1	29	4.39062	0.0147005	4.3618	4.41943
29.4314	1	29	4.38988	0.0146053	4.36125	4.4185
29.6321	1	29	4.38927	0.0145218	4.36081	4.41773
29.8328	1	29	4.38882	0.0144497	4.3605	4.41714
30.0334	1	29	4.38855	0.0143882	4.36035	4.41676
30.2341	1	29	4.38848	0.0143362	4.36039	4.41658
30.4348	1	29	4.38863	0.0142925	4.36062	4.41665
30.6355	1	29	4.38901	0.0142558	4.36107	4.41695
30.8361	1	29	4.38965	0.0142245	4.36177	4.41753
31.0368	1	29	4.39054	0.0141969	4.36272	4.41837
31.2375	1	29	4.39173	0.0141713	4.36395	4.4195
31.4381	1	29	4.3932	0.0141461	4.36548	4.42093
31.6388	1	29	4.39498	0.0141199	4.3673	4.42265
31.8395	1	29	4.39707	0.0140912	4.36945	4.42469
32.0401	1	29	4.39948	0.0140587	4.37193	4.42704
32.2408	1	29	4.40222	0.014021	4.37474	4.4297
32.4415	1	29	4.40529	0.0139776	4.3779	4.43269
32.6421	1	29	4.4087	0.0139278	4.3814	4.436
32.8428	1	29	4.41244	0.0138712	4.38525	4.43963
33.0435	1	29	4.41652	0.0138073	4.38945	4.44358
33.2441	1	29	4.42093	0.0137363	4.394	4.44785
33.4448	1	29	4.42567	0.0136584	4.39889	4.45244
33.6455	1	29	4.43073	0.0135742	4.40412	4.45733
33.8462	1	29	4.4361	0.0134843	4.40968	4.46253
34.0468	1	29	4.44179	0.0133894	4.41555	4.46804
34.2475	1	29	4.44778	0.0132903	4.42173	4.47383
34.4482	1	29	4.45406	0.0131882	4.42821	4.47991
34.6488	1	29	4.46061	0.0130843	4.43497	4.48626
34.8495	1	29	4.46743	0.0129795	4.44199	4.49287
35.0502	1	29	4.47451	0.012875	4.44927	4.49974
35.2508	1	29	4.48182	0.0127718	4.45678	4.50685
35.4515	1	29	4.48935	0.012671	4.46452	4.51419
35.6522	1	29	4.49709	0.0125736	4.47245	4.52174
35.8528	1	29	4.50502	0.0124803	4.48056	4.52949
36.0535	1	29	4.51313	0.0123916	4.48885	4.53742
36.2542	1	29	4.5214	0.0123079	4.49728	4.54553
36.4548	1	29	4.52982	0.0122295	4.50585	4.55379
36.6555	1	29	4.53836	0.0121564	4.51453	4.56219
36.8562	1	29	4.54702	0.0120884	4.52333	4.57071
37.0569	1	29	4.55578	0.0120251	4.53221	4.57935
37.2575	1	29	4.56462	0.0119659	4.54117	4.58807
37.4582	1	29	4.57353	0.0119102	4.55019	4.59688
37.6589	1	29	4.58251	0.0118574	4.55927	4.60575
37.8595	1	29	4.59153	0.0118067	4.56839	4.61467
38.0602	1	29	4.60059	0.0117569	4.57755	4.62363
38.2609	1	29	4.60967	0.0117073	4.58673	4.63262
38.4615	1	29	4.61878	0.0116572	4.59593	4.64163
38.6622	1	29	4.6279	0.0116059	4.60515	4.65064
38.8629	1	29	4.63702	0.0115528	4.61438	4.65967
39.0635	1	29	4.64615	0.0114973	4.62361	4.66868
39.2642	1	29	4.65527	0.0114389	4.63285	4.67769
39.4649	1	29	4.66439	0.0113775	4.64209	4.68669
39.6656	1	29	4.67352	0.0113133	4.65134	4.69569
39.8662	1	29	4.68263	0.0112463	4.66059	4.70468
40.0669	1	29	4.69175	0.0111767	4.66985	4.71366
40.2676	1	29	4.70088	0.0111049	4.67911	4.72264
40.4682	1	29	4.71001	0.0110317	4.68839	4.73163
40.6689	1	29	4.71917	0.0109577	4.69769	4.74064
40.8696	1	29	4.72834	0.0108839	4.70701	4.74968
41.0702	1	29	4.73756	0.0108109	4.71637	4.75875
41.2709	1	29	4.74681	0.0107397	4.72576	4.76786
41.4716	1	29	4.75613	0.0106713	4.73521	4.77704
41.6722	1	29	4.76551	0.0106065	4.74472	4.78629
41.8729	1	29	4.77497	0.0105463	4.7543	4.79564
42.0736	1	29	4.78452	0.0104911	4.76396	4.80509
42.2742	1	29	4.79419	0.0104416	4.77372	4.81465
42.4749	1	29	4.80398	0.0103982	4.7836	4.82436
42.6756	1	29	4.8139	0.0103613	4.79359	4.83421
42.8763	1	29	4.82398	0.0103309	4.80373	4.84423
43.0769	1	29	4.83423	0.0103067	4.81403	4.85443
43.2776	1	29	4.84466	0.0102885	4.8245	4.86483
43.4783	1	29	4.8553	0.0102757	4.83516	4.87544
43.6789	1	29	4.86614	0.0102679	4.84602	4.88627
43.8796	1	29	4.87721	0.0102643	4.8571	4.89733
44.0803	1	29	4.88853	0.0102638	4.86841	4.90865
44.2809	1	29	4.9001	0.0102656	4.87998	4.92022
44.4816	1	29	4.91193	0.0102689	4.89181	4.93206
44.6823	1	29	4.92404	0.0102729	4.90391	4.94418
44.8829	1	29	4.93644	0.0102767	4.9163	4.95658
45.0836	1	29	4.94914	0.0102795	4.92899	4.96928
45.2843	1	29	4.96213	0.0102805	4.94198	4.98228
45.4849	1	29	4.97544	0.0102796	4.95529	4.99559
45.6856	1	29	4.98906	0.0102764	4.96891	5.0092
45.8863	1	29	5.00299	0.0102708	4.98286	5.02312
46.087	1	29	5.01724	0.0102628	4.99713	5.03736
46.2876	1	29	5.03181	0.0102526	5.01172	5.05191
46.4883	1	29	5.0467	0.0102407	5.02663	5.06677
46.689	1	29	5.06189	0.010228	5.04185	5.08194
46.8896	1	29	5.07739	0.0102151	5.05737	5.09741
47.0903	1	29	5.09319	0.0102029	5.0732	5.11319
47.291	1	29	5.10929	0.0101924	5.08931	5.12926
47.4916	1	29	5.12566	0.0101848	5.1057	5.14562
47.6923	1	29	5.1423	0.0101813	5.12234	5.16225
47.893	1	29	5.15919	0.0101831	5.13923	5.17914
48.0936	1	29	5.17632	0.0101911	5.15634	5.19629
48.2943	1	29	5.19367	0.0102063	5.17366	5.21367
48.495	1	29	5.21122	0.0102297	5.19117	5.23127
48.6957	1	29	5.22896	0.0102618	5.20885	5.24907
48.8963	1	29	5.24686	0.0103033	5.22666	5.26705
49.097	1	29	5.2649	0.0103541	5.2446	5.28519
49.2977	1	29	5.28306	0.0104142	5.26264	5.30347
49.4983	1	29	5.30131	0.0104835	5.28076	5.32186
49.699	1	29	5.31963	0.0105615	5.29893	5.34033
49.8997	1	29	5.33799	0.0106474	5.31712	5.35886
50.1003	1	29	5.35637	0.0107402	5.33532	5.37742
50.301	1	29	5.37474	0.0108389	5.3535	5.39598
50.5017	1	29	5.39308	0.0109425	5.37163	5.41452
50.7023	1	29	5.41135	0.0110495	5.38969	5.43301
50.903	1	29	5.42953	0.0111588	5.40766	5.4514
51.1037	1	29	5.4476	0.0112689	5.42551	5.46969
51.3043	1	29	5.46553	0.0113784	5.44323	5.48783
51.505	1	29	5.48329	0.0114863	5.46077	5.5058
51.7057	1	29	5.50086	0.0115916	5.47814	5.52358
51.9064	1	29	5.51821	0.0116932	5.49529	5.54113
52.107	1	29	5.53532	0.0117901	5.51221	5.55843
52.3077	1	29	5.55216	0.0118818	5.52888	5.57545
52.5084	1	29	5.56873	0.011968	5.54527	5.59218
52.709	1	29	5.58499	0.0120484	5.56137	5.6086
52.9097	1	29	5.60092	0.012123	5.57716	5.62468
53.1104	1	29	5.61651	0.0121917	5.59262	5.64041
53.311	1	29	5.63175	0.0122549	5.60773	5.65577
53.5117	1	29	5.64661	0.0123131	5.62248	5.67074
53.7124	1	29	5.66109	0.0123672	5.63685	5.68533
53.913	1	29	5.67517	0.0124178	5.65083	5.69951
54.1137	1	29	5.68884	0.0124656	5.66441	5.71328
54.3144	1	29	5.7021	0.0125116	5.67758	5.72662
54.5151	1	29	5.71494	0.0125569	5.69032	5.73955
54.7157	1	29	5.72735	0.0126025	5.70265	5.75205
54.9164	1	29	5.73933	0.0126494	5.71454	5.76412
55.1171	1	29	5.75088	0.0126981	5.72599	5.77577
55.3177	1	29	5.762	0.0127496	5.73701	5.78699
55.5184	1	29	5.7727	0.0128046	5.7476	5.79779
55.7191	1	29	5.78297	0.0128636	5.75775	5.80818
55.9197	1	29	5.79282	0.0129269	5.76748	5.81816
56.1204	1	29	5.80226	0.0129944	5.77679	5.82773
56.3211	1	29	5.81129	0.0130662	5.78568	5.8369
56.5217	1	29	5.81994	0.0131421	5.79418	5.84569
56.7224	1	29	5.82819	0.0132218	5.80228	5.85411
56.9231	1	29	5.83608	0.0133045	5.81001	5.86216
57.1237	1	29	5.84361	0.0133896	5.81737	5.86986
57.3244	1	29	5.8508	0.0134761	5.82439	5.87721
57.5251	1	29	5.85765	0.0135635	5.83107	5.88424
57.7258	1	29	5.8642	0.0136508	5.83744	5.89095
57.9264	1	29	5.87044	0.013737	5.84352	5.89737
58.1271	1	29	5.87641	0.0138213	5.84932	5.9035
58.3278	1	29	5.88211	0.0139028	5.85486	5.90936
58.5284	1	29	5.88757	0.0139811	5.86016	5.91497
58.7291	1	29	5.89279	0.0140556	5.86524	5.92034
58.9298	1	29	5.89781	0.0141261	5.87012	5.9255
59.1304	1	29	5.90263	0.0141919	5.87482	5.93045
59.3311	1	29	5.90728	0.0142534	5.87935	5.93522
59.5318	1	29	5.91177	0.0143108	5.88372	5.93982
59.7324	1	29	5.91612	0.0143647	5.88797	5.94428
[truncated: 1,001 more rows]

## Sheet: TGL_contour_plot
age	gender_F1M2	phys_activity_total	TGL_pred	SE	lwr	upr
20	1	507.84	0.868085	0.0107118	0.829273	0.90772
20.2007	1	507.84	0.866882	0.0104884	0.828896	0.905657
20.4013	1	507.84	0.865679	0.0102699	0.828501	0.903614
20.602	1	507.84	0.864475	0.0100568	0.828084	0.901591
20.8027	1	507.84	0.863268	0.00984946	0.827643	0.899588
21.0033	1	507.84	0.862058	0.00964823	0.827176	0.897606
21.204	1	507.84	0.860843	0.00945344	0.826681	0.895643
21.4047	1	507.84	0.859621	0.00926543	0.826155	0.893701
21.6054	1	507.84	0.858392	0.00908449	0.825595	0.891778
21.806	1	507.84	0.857154	0.00891084	0.825	0.889874
22.0067	1	507.84	0.855904	0.00874466	0.824366	0.887988
22.2074	1	507.84	0.854643	0.00858605	0.823693	0.886118
22.408	1	507.84	0.853367	0.00843505	0.822978	0.884263
22.6087	1	507.84	0.852077	0.00829164	0.822221	0.882422
22.8094	1	507.84	0.85077	0.00815573	0.82142	0.880592
23.01	1	507.84	0.849445	0.00802713	0.820575	0.878772
23.2107	1	507.84	0.848101	0.00790563	0.819685	0.87696
23.4114	1	507.84	0.846736	0.00779092	0.818751	0.875153
23.612	1	507.84	0.845351	0.00768267	0.817772	0.873349
23.8127	1	507.84	0.843945	0.0075805	0.81675	0.871546
24.0134	1	507.84	0.842516	0.00748398	0.815686	0.869742
24.214	1	507.84	0.841064	0.00739267	0.81458	0.867934
24.4147	1	507.84	0.839589	0.00730613	0.813434	0.866121
24.6154	1	507.84	0.838091	0.00722393	0.812249	0.864302
24.8161	1	507.84	0.836571	0.00714563	0.811028	0.862474
25.0167	1	507.84	0.835028	0.00707083	0.809772	0.860636
25.2174	1	507.84	0.833463	0.00699912	0.808483	0.858788
25.4181	1	507.84	0.831877	0.00693019	0.807162	0.856929
25.6187	1	507.84	0.830271	0.00686377	0.805813	0.85506
25.8194	1	507.84	0.828646	0.00679961	0.804437	0.85318
26.0201	1	507.84	0.827003	0.00673751	0.803035	0.85129
26.2207	1	507.84	0.825345	0.00667733	0.801611	0.849391
26.4214	1	507.84	0.823672	0.00661899	0.800166	0.847485
26.6221	1	507.84	0.821987	0.00656248	0.798702	0.845574
26.8227	1	507.84	0.820292	0.0065078	0.797221	0.843659
27.0234	1	507.84	0.81859	0.006455	0.795726	0.841745
27.2241	1	507.84	0.816882	0.00640413	0.794219	0.839832
27.4247	1	507.84	0.815172	0.00635533	0.792701	0.837924
27.6254	1	507.84	0.813462	0.00630874	0.791176	0.836025
27.8261	1	507.84	0.811755	0.00626448	0.789646	0.834138
28.0268	1	507.84	0.810055	0.00622268	0.788112	0.832266
28.2274	1	507.84	0.808363	0.00618346	0.786579	0.830413
28.4281	1	507.84	0.806685	0.00614694	0.785048	0.828583
28.6288	1	507.84	0.805022	0.0061132	0.783523	0.826779
28.8294	1	507.84	0.803378	0.00608231	0.782007	0.825005
29.0301	1	507.84	0.801756	0.00605428	0.780502	0.823264
29.2308	1	507.84	0.800161	0.00602907	0.779014	0.82156
29.4314	1	507.84	0.798595	0.00600664	0.777544	0.819895
29.6321	1	507.84	0.797061	0.00598689	0.776097	0.818273
29.8328	1	507.84	0.795564	0.00596968	0.774677	0.816697
30.0334	1	507.84	0.794106	0.00595481	0.773288	0.815168
30.2341	1	507.84	0.792691	0.00594206	0.771933	0.813691
30.4348	1	507.84	0.791321	0.00593119	0.770618	0.812267
30.6355	1	507.84	0.790001	0.00592195	0.769344	0.810899
30.8361	1	507.84	0.788733	0.00591404	0.768118	0.809587
31.0368	1	507.84	0.787519	0.00590714	0.766943	0.808335
31.2375	1	507.84	0.786364	0.00590095	0.765822	0.807145
31.4381	1	507.84	0.785269	0.00589519	0.76476	0.806017
31.6388	1	507.84	0.784238	0.00588957	0.76376	0.804954
31.8395	1	507.84	0.783272	0.00588383	0.762825	0.803956
32.0401	1	507.84	0.782374	0.00587768	0.761958	0.803026
32.2408	1	507.84	0.781546	0.00587088	0.761164	0.802165
32.4415	1	507.84	0.780791	0.00586327	0.760443	0.801374
32.6421	1	507.84	0.780109	0.00585467	0.759798	0.800653
32.8428	1	507.84	0.779502	0.00584496	0.759232	0.800006
33.0435	1	507.84	0.778973	0.005834	0.758747	0.799432
33.2441	1	507.84	0.778522	0.00582171	0.758344	0.798932
33.4448	1	507.84	0.778151	0.00580807	0.758023	0.798509
33.6455	1	507.84	0.77786	0.00579308	0.757787	0.798161
33.8462	1	507.84	0.77765	0.00577675	0.757636	0.797891
34.0468	1	507.84	0.777522	0.0057591	0.75757	0.7977
34.2475	1	507.84	0.777476	0.00574017	0.75759	0.797587
34.4482	1	507.84	0.777513	0.00572005	0.757696	0.797553
34.6488	1	507.84	0.777632	0.00569883	0.757887	0.797599
34.8495	1	507.84	0.777834	0.00567661	0.758164	0.797725
35.0502	1	507.84	0.778119	0.00565347	0.758525	0.797932
35.2508	1	507.84	0.778486	0.00562958	0.75897	0.798219
35.4515	1	507.84	0.778935	0.00560508	0.759499	0.798586
35.6522	1	507.84	0.779466	0.00558013	0.76011	0.799035
35.8528	1	507.84	0.780078	0.00555485	0.760803	0.799565
36.0535	1	507.84	0.78077	0.00552933	0.761575	0.800174
36.2542	1	507.84	0.781542	0.00550367	0.762428	0.800864
36.4548	1	507.84	0.782393	0.00547793	0.763358	0.801633
36.6555	1	507.84	0.783322	0.0054522	0.764366	0.802481
36.8562	1	507.84	0.784327	0.00542649	0.76545	0.803407
37.0569	1	507.84	0.785409	0.00540081	0.766609	0.804408
37.2575	1	507.84	0.786564	0.00537516	0.767841	0.805486
37.4582	1	507.84	0.787794	0.00534953	0.769146	0.806637
37.6589	1	507.84	0.789095	0.00532391	0.770523	0.807862
37.8595	1	507.84	0.790467	0.00529828	0.77197	0.809157
38.0602	1	507.84	0.791909	0.00527259	0.773486	0.810523
38.2609	1	507.84	0.793419	0.00524679	0.77507	0.811957
38.4615	1	507.84	0.794996	0.00522088	0.776721	0.813458
38.6622	1	507.84	0.796638	0.00519486	0.778438	0.815025
38.8629	1	507.84	0.798345	0.00516871	0.780218	0.816656
39.0635	1	507.84	0.800114	0.00514242	0.782062	0.81835
39.2642	1	507.84	0.801946	0.00511602	0.783967	0.820106
39.4649	1	507.84	0.803838	0.00508956	0.785933	0.821922
39.6656	1	507.84	0.805788	0.00506313	0.787957	0.823798
39.8662	1	507.84	0.807797	0.0050368	0.790038	0.825733
40.0669	1	507.84	0.809863	0.00501064	0.792176	0.827725
40.2676	1	507.84	0.811984	0.00498479	0.794367	0.829775
40.4682	1	507.84	0.81416	0.00495937	0.796611	0.831881
40.6689	1	507.84	0.81639	0.00493456	0.798907	0.834043
40.8696	1	507.84	0.818672	0.00491051	0.801252	0.83626
41.0702	1	507.84	0.821005	0.00488735	0.803645	0.838533
41.2709	1	507.84	0.82339	0.00486524	0.806085	0.84086
41.4716	1	507.84	0.825824	0.00484435	0.80857	0.843242
41.6722	1	507.84	0.828307	0.00482485	0.811098	0.845678
41.8729	1	507.84	0.830838	0.00480686	0.81367	0.848168
42.0736	1	507.84	0.833416	0.00479049	0.816282	0.850712
42.2742	1	507.84	0.836042	0.00477584	0.818935	0.853309
42.4749	1	507.84	0.838713	0.004763	0.821628	0.855959
42.6756	1	507.84	0.84143	0.00475201	0.824358	0.858661
42.8763	1	507.84	0.844191	0.00474292	0.827127	0.861415
43.0769	1	507.84	0.846996	0.00473569	0.829932	0.86422
43.2776	1	507.84	0.849845	0.0047303	0.832774	0.867076
43.4783	1	507.84	0.852737	0.0047267	0.835652	0.869981
43.6789	1	507.84	0.855671	0.00472482	0.838566	0.872936
43.8796	1	507.84	0.858647	0.00472457	0.841515	0.875938
44.0803	1	507.84	0.861663	0.00472581	0.844499	0.878987
44.2809	1	507.84	0.86472	0.00472841	0.847518	0.882082
44.4816	1	507.84	0.867817	0.00473226	0.850573	0.885222
44.6823	1	507.84	0.870953	0.00473722	0.853661	0.888405
44.8829	1	507.84	0.874127	0.00474316	0.856784	0.891631
45.0836	1	507.84	0.877338	0.00474993	0.859942	0.894898
45.2843	1	507.84	0.880587	0.00475741	0.863133	0.898204
45.4849	1	507.84	0.883871	0.0047655	0.866357	0.90155
45.6856	1	507.84	0.887191	0.00477413	0.869614	0.904933
45.8863	1	507.84	0.890545	0.00478322	0.872903	0.908352
46.087	1	507.84	0.893932	0.00479269	0.876224	0.911806
46.2876	1	507.84	0.897351	0.00480251	0.879575	0.915295
46.4883	1	507.84	0.900801	0.00481268	0.882955	0.918816
46.689	1	507.84	0.904281	0.00482322	0.886364	0.922369
46.8896	1	507.84	0.907791	0.00483414	0.8898	0.925953
47.0903	1	507.84	0.911327	0.00484546	0.893261	0.929566
47.291	1	507.84	0.91489	0.00485721	0.896747	0.933207
47.4916	1	507.84	0.918478	0.00486948	0.900255	0.936876
47.6923	1	507.84	0.922089	0.00488232	0.903784	0.940571
47.893	1	507.84	0.925723	0.00489578	0.907332	0.94429
48.0936	1	507.84	0.929377	0.0049099	0.910898	0.948033
48.2943	1	507.84	0.933049	0.00492472	0.914481	0.951798
48.495	1	507.84	0.93674	0.00494029	0.918077	0.955584
48.6957	1	507.84	0.940445	0.00495663	0.921685	0.959389
48.8963	1	507.84	0.944165	0.00497374	0.925305	0.963211
49.097	1	507.84	0.947897	0.00499158	0.928933	0.967048
49.2977	1	507.84	0.95164	0.00501012	0.932569	0.9709
49.4983	1	507.84	0.955392	0.00502931	0.936212	0.974763
49.699	1	507.84	0.959151	0.00504908	0.939859	0.978636
49.8997	1	507.84	0.962915	0.00506939	0.943508	0.982516
50.1003	1	507.84	0.966683	0.00509017	0.947159	0.986402
50.301	1	507.84	0.970451	0.00511135	0.950809	0.990291
50.5017	1	507.84	0.974218	0.00513287	0.954457	0.99418
50.7023	1	507.84	0.977983	0.00515462	0.9581	0.998068
50.903	1	507.84	0.981743	0.00517651	0.961738	1.00195
51.1037	1	507.84	0.985497	0.00519841	0.96537	1.00583
51.3043	1	507.84	0.989242	0.00522023	0.968992	1.0097
51.505	1	507.84	0.992977	0.00524189	0.972605	1.01356
51.7057	1	507.84	0.9967	0.0052633	0.976207	1.0174
51.9064	1	507.84	1.00041	0.00528438	0.979797	1.02124
52.107	1	507.84	1.0041	0.00530505	0.983372	1.02505
52.3077	1	507.84	1.00778	0.00532527	0.986933	1.02885
52.5084	1	507.84	1.01144	0.00534503	0.990477	1.03262
52.709	1	507.84	1.01508	0.00536436	0.994003	1.03638
52.9097	1	507.84	1.0187	0.00538325	0.99751	1.04011
53.1104	1	507.84	1.0223	0.00540173	1.001	1.04382
53.311	1	507.84	1.02587	0.00541988	1.00446	1.0475
53.5117	1	507.84	1.02942	0.00543779	1.0079	1.05116
53.7124	1	507.84	1.03294	0.00545558	1.01132	1.0548
53.913	1	507.84	1.03644	0.00547337	1.01471	1.05841
54.1137	1	507.84	1.03992	0.00549126	1.01808	1.06199
54.3144	1	507.84	1.04336	0.00550939	1.02142	1.06555
54.5151	1	507.84	1.04678	0.00552793	1.02473	1.06908
54.7157	1	507.84	1.05017	0.00554703	1.02801	1.07259
54.9164	1	507.84	1.05354	0.00556682	1.03125	1.07607
55.1171	1	507.84	1.05687	0.00558741	1.03447	1.07952
55.3177	1	507.84	1.06018	0.00560893	1.03766	1.08295
55.5184	1	507.84	1.06346	0.0056315	1.04081	1.08636
55.7191	1	507.84	1.06671	0.00565521	1.04393	1.08974
55.9197	1	507.84	1.06993	0.00568011	1.04701	1.0931
56.1204	1	507.84	1.07312	0.00570622	1.05007	1.09644
56.3211	1	507.84	1.07629	0.00573358	1.05309	1.09975
56.5217	1	507.84	1.07943	0.00576219	1.05608	1.10305
56.7224	1	507.84	1.08254	0.00579202	1.05903	1.10632
56.9231	1	507.84	1.08562	0.00582304	1.06196	1.10956
57.1237	1	507.84	1.08868	0.00585514	1.06485	1.11279
57.3244	1	507.84	1.09171	0.00588825	1.06771	1.11599
57.5251	1	507.84	1.09472	0.00592231	1.07054	1.11918
57.7258	1	507.84	1.0977	0.00595722	1.07335	1.12234
57.9264	1	507.84	1.10066	0.00599287	1.07613	1.12548
58.1271	1	507.84	1.10359	0.00602913	1.07887	1.12859
58.3278	1	507.84	1.10649	0.00606591	1.0816	1.13169
58.5284	1	507.84	1.10938	0.00610316	1.0843	1.13476
58.7291	1	507.84	1.11224	0.00614079	1.08697	1.13782
58.9298	1	507.84	1.11508	0.00617874	1.08962	1.14085
59.1304	1	507.84	1.11789	0.00621695	1.09224	1.14386
59.3311	1	507.84	1.12069	0.00625539	1.09484	1.14685
59.5318	1	507.84	1.12346	0.00629408	1.09742	1.14981
59.7324	1	507.84	1.12621	0.00633305	1.09998	1.15276
59.9331	1	507.84	1.12893	0.00637232	1.10251	1.15569
60.1338	1	507.84	1.13164	0.00641193	1.10502	1.1586
60.3344	1	507.84	1.13432	0.00645196	1.1075	1.16148
60.5351	1	507.84	1.13699	0.0064925	1.10996	1.16435
60.7358	1	507.84	1.13963	0.00653366	1.1124	1.1672
60.9365	1	507.84	1.14224	0.00657553	1.11481	1.17003
61.1371	1	507.84	1.14484	0.0066182	1.1172	1.17284
61.3378	1	507.84	1.14742	0.00666178	1.11956	1.17564
61.5385	1	507.84	1.14997	0.00670639	1.12189	1.17841
61.7391	1	507.84	1.15249	0.00675211	1.1242	1.18117
61.9398	1	507.84	1.155	0.00679902	1.12647	1.18391
62.1405	1	507.84	1.15748	0.00684715	1.12872	1.18663
62.3411	1	507.84	1.15994	0.00689657	1.13094	1.18933
62.5418	1	507.84	1.16237	0.00694729	1.13312	1.19201
62.7425	1	507.84	1.16477	0.00699932	1.13528	1.19468
62.9431	1	507.84	1.16715	0.00705263	1.1374	1.19732
63.1438	1	507.84	1.16951	0.00710716	1.1395	1.19994
63.3445	1	507.84	1.17184	0.00716285	1.14156	1.20254
63.5452	1	507.84	1.17413	0.00721963	1.14359	1.20512
63.7458	1	507.84	1.17641	0.0072774	1.14558	1.20767
63.9465	1	507.84	1.17865	0.00733604	1.14755	1.2102
64.1472	1	507.84	1.18086	0.00739543	1.14948	1.2127
64.3478	1	507.84	1.18305	0.00745546	1.15138	1.21518
64.5485	1	507.84	1.1852	0.00751605	1.15325	1.21763
64.7492	1	507.84	1.18733	0.00757715	1.15508	1.22005
64.9498	1	507.84	1.18942	0.00763869	1.15688	1.22245
65.1505	1	507.84	1.19148	0.00770063	1.15865	1.22481
65.3512	1	507.84	1.19352	0.00776294	1.16039	1.22715
65.5518	1	507.84	1.19552	0.00782567	1.1621	1.22945
65.7525	1	507.84	1.19749	0.00788885	1.16377	1.23173
65.9532	1	507.84	1.19943	0.00795254	1.16541	1.23398
66.1538	1	507.84	1.20134	0.00801679	1.16702	1.2362
66.3545	1	507.84	1.20322	0.00808175	1.1686	1.2384
66.5552	1	507.84	1.20507	0.00814761	1.17014	1.24057
66.7559	1	507.84	1.2069	0.00821454	1.17165	1.24271
66.9565	1	507.84	1.20869	0.00828276	1.17312	1.24484
67.1572	1	507.84	1.21046	0.00835248	1.17456	1.24694
67.3579	1	507.84	1.21219	0.00842398	1.17597	1.24902
67.5585	1	507.84	1.21391	0.00849757	1.17734	1.25109
67.7592	1	507.84	1.2156	0.00857352	1.17868	1.25314
67.9599	1	507.84	1.21726	0.00865213	1.17998	1.25518
68.1605	1	507.84	1.2189	0.00873368	1.18124	1.25721
68.3612	1	507.84	1.22052	0.00881847	1.18247	1.25924
68.5619	1	507.84	1.22212	0.00890678	1.18367	1.26126
68.7625	1	507.84	1.22371	0.00899888	1.18483	1.26328
68.9632	1	507.84	1.22527	0.00909498	1.18595	1.26529
69.1639	1	507.84	1.22682	0.00919528	1.18705	1.26732
69.3645	1	507.84	1.22836	0.00929993	1.18811	1.26935
69.5652	1	507.84	1.22988	0.00940908	1.18913	1.27138
69.7659	1	507.84	1.23139	0.00952281	1.19013	1.27343
69.9666	1	507.84	1.2329	0.00964117	1.1911	1.27549
70.1672	1	507.84	1.23439	0.00976414	1.19204	1.27757
70.3679	1	507.84	1.23588	0.00989169	1.19295	1.27966
70.5686	1	507.84	1.23737	0.0100238	1.19384	1.28176
70.7692	1	507.84	1.23886	0.0101603	1.19471	1.28389
70.9699	1	507.84	1.24034	0.0103011	1.19556	1.28604
71.1706	1	507.84	1.24183	0.010446	1.1964	1.2882
71.3712	1	507.84	1.24332	0.0105949	1.19722	1.29039
71.5719	1	507.84	1.24482	0.0107476	1.19803	1.29261
71.7726	1	507.84	1.24632	0.0109039	1.19882	1.29485
71.9732	1	507.84	1.24783	0.0110637	1.19961	1.29711
72.1739	1	507.84	1.24935	0.0112267	1.2004	1.2994
72.3746	1	507.84	1.25088	0.0113929	1.20118	1.30171
72.5753	1	507.84	1.25243	0.0115621	1.20196	1.30405
72.7759	1	507.84	1.25398	0.0117343	1.20273	1.30642
72.9766	1	507.84	1.25555	0.0119092	1.20351	1.30882
73.1773	1	507.84	1.25714	0.012087	1.20429	1.31125
73.3779	1	507.84	1.25874	0.0122675	1.20508	1.31371
73.5786	1	507.84	1.26036	0.0124509	1.20586	1.3162
73.7793	1	507.84	1.26199	0.0126371	1.20665	1.31872
73.9799	1	507.84	1.26364	0.0128264	1.20745	1.32127
74.1806	1	507.84	1.26532	0.0130187	1.20824	1.32386
74.3813	1	507.84	1.267	0.0132142	1.20904	1.32649
74.5819	1	507.84	1.26871	0.0134132	1.20985	1.32915
74.7826	1	507.84	1.27044	0.0136158	1.21065	1.33185
74.9833	1	507.84	1.27218	0.0138222	1.21145	1.33458
75.1839	1	507.84	1.27395	0.0140327	1.21225	1.33736
75.3846	1	507.84	1.27573	0.0142473	1.21306	1.34017
75.5853	1	507.84	1.27752	0.0144665	1.21385	1.34302
75.786	1	507.84	1.27934	0.0146903	1.21464	1.34592
75.9866	1	507.84	1.28117	0.0149189	1.21543	1.34885
76.1873	1	507.84	1.28301	0.0151525	1.2162	1.35183
76.388	1	507.84	1.28487	0.0153913	1.21697	1.35485
76.5886	1	507.84	1.28674	0.0156353	1.21773	1.3579
76.7893	1	507.84	1.28863	0.0158846	1.21847	1.361
76.99	1	507.84	1.29052	0.0161393	1.2192	1.36414
77.1906	1	507.84	1.29243	0.0163994	1.21992	1.36731
77.3913	1	507.84	1.29435	0.0166648	1.22062	1.37053
77.592	1	507.84	1.29627	0.0169355	1.2213	1.37377
77.7926	1	507.84	1.29821	0.0172114	1.22197	1.37706
77.9933	1	507.84	1.30014	0.0174923	1.22262	1.38037
78.194	1	507.84	1.30209	0.0177782	1.22325	1.38372
78.3946	1	507.84	1.30404	0.0180688	1.22387	1.3871
78.5953	1	507.84	1.30599	0.0183639	1.22447	1.3905
78.796	1	507.84	1.30795	0.0186633	1.22505	1.39394
78.9967	1	507.84	1.30991	0.0189669	1.22561	1.39739
79.1973	1	507.84	1.31187	0.0192743	1.22616	1.40087
79.398	1	507.84	1.31383	0.0195853	1.22669	1.40438
79.5987	1	507.84	1.31579	0.0198999	1.22721	1.4079
79.7993	1	507.84	1.31776	0.0202179	1.22771	1.41145
80	1	507.84	1.31973	0.020539	1.2282	1.41501
20	2	507.84	0.863388	0.013161	0.815935	0.91208
20.2007	2	507.84	0.868212	0.0128823	0.821632	0.915984
20.4013	2	507.84	0.873048	0.0126084	0.827328	0.919912
20.602	2	507.84	0.877895	0.0123397	0.833022	0.923867
20.8027	2	507.84	0.882752	0.0120766	0.83871	0.927848
21.0033	2	507.84	0.887617	0.0118196	0.844391	0.931857
21.204	2	507.84	0.892491	0.0115689	0.850061	0.935893
21.4047	2	507.84	0.897371	0.0113251	0.855718	0.939958
21.6054	2	507.84	0.902256	0.0110885	0.861359	0.944051
21.806	2	507.84	0.907145	0.0108594	0.866981	0.948173
22.0067	2	507.84	0.912036	0.0106381	0.872581	0.952322
22.2074	2	507.84	0.916927	0.0104248	0.878157	0.956498
22.408	2	507.84	0.921818	0.0102196	0.883706	0.960701
22.6087	2	507.84	0.926706	0.0100228	0.889225	0.964929
22.8094	2	507.84	0.931588	0.00983428	0.894713	0.969181
23.01	2	507.84	0.936465	0.00965406	0.900168	0.973456
23.2107	2	507.84	0.941333	0.00948205	0.905587	0.97775
23.4114	2	507.84	0.946191	0.00931809	0.91097	0.982062
23.612	2	507.84	0.951038	0.00916197	0.916315	0.98639
23.8127	2	507.84	0.95587	0.00901343	0.921621	0.99073
24.0134	2	507.84	0.960687	0.00887215	0.926887	0.995081
24.214	2	507.84	0.965487	0.00873777	0.932113	0.999438
24.4147	2	507.84	0.970268	0.00860991	0.937298	1.0038
24.6154	2	507.84	0.975029	0.00848818	0.942442	1.00816
24.8161	2	507.84	0.979767	0.00837219	0.947545	1.01252
25.0167	2	507.84	0.984482	0.0082615	0.952607	1.01688
25.2174	2	507.84	0.989171	0.00815573	0.957626	1.02122
25.4181	2	507.84	0.993833	0.00805451	0.962604	1.02556
25.6187	2	507.84	0.998468	0.00795749	0.967541	1.02988
25.8194	2	507.84	1.00307	0.00786438	0.972435	1.03419
26.0201	2	507.84	1.00765	0.00777487	0.977287	1.03848
26.2207	2	507.84	1.01219	0.00768872	0.982097	1.04275
26.4214	2	507.84	1.0167	0.00760576	0.986864	1.04699
26.6221	2	507.84	1.02118	0.00752584	0.991589	1.05122
26.8227	2	507.84	1.02563	0.00744886	0.996269	1.05542
27.0234	2	507.84	1.03004	0.00737474	1.00091	1.05959
27.2241	2	507.84	1.03441	0.00730342	1.0055	1.06374
27.4247	2	507.84	1.03875	0.00723494	1.01005	1.06787
27.6254	2	507.84	1.04306	0.0071693	1.01455	1.07197
27.8261	2	507.84	1.04732	0.00710655	1.01901	1.07604
28.0268	2	507.84	1.05156	0.00704673	1.02342	1.08009
28.2274	2	507.84	1.05575	0.00698987	1.02778	1.08411
28.4281	2	507.84	1.05991	0.00693605	1.0321	1.08811
28.6288	2	507.84	1.06403	0.0068853	1.03637	1.09208
28.8294	2	507.84	1.06812	0.00683765	1.04059	1.09602
29.0301	2	507.84	1.07217	0.00679308	1.04477	1.09995
29.2308	2	507.84	1.07619	0.00675158	1.0489	1.10385
29.4314	2	507.84	1.08017	0.00671308	1.05298	1.10772
29.6321	2	507.84	1.08412	0.00667751	1.05702	1.11158
29.8328	2	507.84	1.08804	0.00664476	1.06102	1.11541
30.0334	2	507.84	1.09192	0.00661466	1.06497	1.11922
30.2341	2	507.84	1.09577	0.00658704	1.06889	1.123
30.4348	2	507.84	1.09959	0.0065617	1.07276	1.12677
30.6355	2	507.84	1.10338	0.00653843	1.0766	1.13051
30.8361	2	507.84	1.10714	0.00651697	1.0804	1.13423
31.0368	2	507.84	1.11087	0.00649706	1.08416	1.13793
31.2375	2	507.84	1.11458	0.00647843	1.0879	1.1416
31.4381	2	507.84	1.11826	0.00646083	1.0916	1.14525
31.6388	2	507.84	1.12191	0.00644401	1.09528	1.14888
31.8395	2	507.84	1.12554	0.00642771	1.09893	1.15249
32.0401	2	507.84	1.12914	0.00641169	1.10255	1.15607
32.2408	2	507.84	1.13272	0.0063957	1.10615	1.15963
32.4415	2	507.84	1.13628	0.00637957	1.10974	1.16316
32.6421	2	507.84	1.13982	0.00636314	1.1133	1.16667
32.8428	2	507.84	1.14334	0.00634626	1.11684	1.17016
33.0435	2	507.84	1.14683	0.00632879	1.12037	1.17363
33.2441	2	507.84	1.15031	0.00631063	1.12388	1.17707
33.4448	2	507.84	1.15377	0.00629173	1.12738	1.1805
33.6455	2	507.84	1.15722	0.00627207	1.13086	1.1839
33.8462	2	507.84	1.16064	0.00625163	1.13433	1.18728
34.0468	2	507.84	1.16405	0.00623039	1.13778	1.19064
34.2475	2	507.84	1.16744	0.00620839	1.14123	1.19398
34.4482	2	507.84	1.17082	0.00618566	1.14466	1.1973
34.6488	2	507.84	1.17418	0.00616229	1.14808	1.2006
34.8495	2	507.84	1.17752	0.00613832	1.15148	1.20388
35.0502	2	507.84	1.18085	0.00611384	1.15487	1.20714
35.2508	2	507.84	1.18416	0.00608894	1.15825	1.21039
35.4515	2	507.84	1.18746	0.00606376	1.16162	1.21361
35.6522	2	507.84	1.19074	0.0060384	1.16497	1.21683
35.8528	2	507.84	1.19401	0.00601295	1.1683	1.22002
36.0535	2	507.84	1.19726	0.0059875	1.17163	1.2232
36.2542	2	507.84	1.20049	0.0059621	1.17493	1.22636
36.4548	2	507.84	1.20371	0.00593682	1.17822	1.2295
36.6555	2	507.84	1.20691	0.0059117	1.18149	1.23263
36.8562	2	507.84	1.21009	0.00588678	1.18474	1.23574
37.0569	2	507.84	1.21326	0.00586204	1.18797	1.23883
37.2575	2	507.84	1.2164	0.00583747	1.19119	1.24191
37.4582	2	507.84	1.21953	0.00581308	1.19438	1.24496
37.6589	2	507.84	1.22263	0.00578886	1.19755	1.24799
37.8595	2	507.84	1.22571	0.00576475	1.2007	1.251
38.0602	2	507.84	1.22877	0.00574073	1.20383	1.25399
38.2609	2	507.84	1.2318	0.00571675	1.20693	1.25695
38.4615	2	507.84	1.23481	0.00569279	1.21001	1.25988
38.6622	2	507.84	1.23779	0.00566884	1.21306	1.26279
38.8629	2	507.84	1.24074	0.00564488	1.21609	1.26567
39.0635	2	507.84	1.24367	0.0056209	1.21908	1.26852
39.2642	2	507.84	1.24656	0.00559689	1.22205	1.27134
39.4649	2	507.84	1.24942	0.00557289	1.22498	1.27412
39.6656	2	507.84	1.25224	0.00554895	1.22788	1.27687
39.8662	2	507.84	1.25503	0.00552513	1.23074	1.27959
40.0669	2	507.84	1.25779	0.00550148	1.23357	1.28226
40.2676	2	507.84	1.2605	0.00547806	1.23636	1.2849
40.4682	2	507.84	1.26318	0.005455	1.23911	1.28751
40.6689	2	507.84	1.26581	0.00543242	1.24182	1.29007
40.8696	2	507.84	1.26841	0.00541041	1.24448	1.29259
41.0702	2	507.84	1.27095	0.00538909	1.24709	1.29507
41.2709	2	507.84	1.27346	0.00536858	1.24966	1.29751
41.4716	2	507.84	1.27591	0.00534899	1.25218	1.2999
41.6722	2	507.84	1.27832	0.00533047	1.25464	1.30225
41.8729	2	507.84	1.28068	0.0053131	1.25705	1.30456
42.0736	2	507.84	1.28299	0.00529697	1.25941	1.30682
42.2742	2	507.84	1.28525	0.00528215	1.26171	1.30903
42.4749	2	507.84	1.28745	0.00526871	1.26395	1.3112
42.6756	2	507.84	1.2896	0.00525671	1.26613	1.31331
42.8763	2	507.84	1.2917	0.00524616	1.26825	1.31538
43.0769	2	507.84	1.29374	0.00523705	1.27031	1.3174
43.2776	2	507.84	1.29572	0.00522936	1.27231	1.31937
43.4783	2	507.84	1.29765	0.00522306	1.27425	1.32129
43.6789	2	507.84	1.29952	0.0052181	1.27612	1.32316
43.8796	2	507.84	1.30133	0.00521441	1.27793	1.32497
44.0803	2	507.84	1.30309	0.00521189	1.27968	1.32673
44.2809	2	507.84	1.30478	0.00521044	1.28136	1.32844
44.4816	2	507.84	1.30642	0.00520997	1.28298	1.33009
44.6823	2	507.84	1.30799	0.0052104	1.28454	1.33168
44.8829	2	507.84	1.30951	0.00521161	1.28604	1.33322
45.0836	2	507.84	1.31097	0.0052135	1.28747	1.3347
45.2843	2	507.84	1.31237	0.00521596	1.28885	1.33613
45.4849	2	507.84	1.31371	0.00521894	1.29016	1.3375
45.6856	2	507.84	1.31499	0.00522238	1.29142	1.33881
45.8863	2	507.84	1.31622	0.00522621	1.29261	1.34006
46.087	2	507.84	1.31738	0.00523039	1.29375	1.34126
46.2876	2	507.84	1.31849	0.0052349	1.29483	1.3424
46.4883	2	507.84	1.31955	0.00523974	1.29585	1.34349
46.689	2	507.84	1.32054	0.00524494	1.29681	1.34452
46.8896	2	507.84	1.32149	0.00525051	1.29772	1.3455
47.0903	2	507.84	1.32238	0.00525648	1.29857	1.34643
47.291	2	507.84	1.32321	0.00526289	1.29937	1.3473
47.4916	2	507.84	1.324	0.00526981	1.30012	1.34812
47.6923	2	507.84	1.32473	0.00527731	1.30081	1.3489
47.893	2	507.84	1.32541	0.00528543	1.30145	1.34963
48.0936	2	507.84	1.32605	0.00529422	1.30203	1.35031
48.2943	2	507.84	1.32663	0.00530373	1.30257	1.35094
48.495	2	507.84	1.32717	0.00531401	1.30306	1.35154
48.6957	2	507.84	1.32767	0.00532509	1.3035	1.35209
48.8963	2	507.84	1.32812	0.00533698	1.30389	1.3526
49.097	2	507.84	1.32852	0.00534966	1.30424	1.35307
49.2977	2	507.84	1.32889	0.00536312	1.30454	1.3535
49.4983	2	507.84	1.32922	0.00537733	1.3048	1.35389
49.699	2	507.84	1.3295	0.00539225	1.30501	1.35425
49.8997	2	507.84	1.32975	0.00540783	1.30519	1.35457
50.1003	2	507.84	1.32996	0.00542402	1.30532	1.35486
50.301	2	507.84	1.33014	0.00544076	1.30542	1.35512
50.5017	2	507.84	1.33027	0.00545799	1.30548	1.35534
50.7023	2	507.84	1.33038	0.00547562	1.3055	1.35553
50.903	2	507.84	1.33045	0.00549358	1.30549	1.35568
51.1037	2	507.84	1.33049	0.00551173	1.30545	1.3558
51.3043	2	507.84	1.3305	0.00552999	1.30538	1.3559
51.505	2	507.84	1.33048	0.00554829	1.30527	1.35596
51.7057	2	507.84	1.33042	0.00556653	1.30514	1.35599
51.9064	2	507.84	1.33034	0.00558464	1.30497	1.35599
52.107	2	507.84	1.33023	0.00560253	1.30478	1.35596
52.3077	2	507.84	1.33009	0.00562014	1.30457	1.3559
52.5084	2	507.84	1.32993	0.00563747	1.30433	1.35582
52.709	2	507.84	1.32974	0.00565449	1.30406	1.3557
52.9097	2	507.84	1.32952	0.0056712	1.30377	1.35556
53.1104	2	507.84	1.32928	0.00568759	1.30346	1.35539
53.311	2	507.84	1.32902	0.00570371	1.30312	1.3552
53.5117	2	507.84	1.32873	0.00571961	1.30276	1.35498
53.7124	2	507.84	1.32841	0.00573539	1.30238	1.35473
53.913	2	507.84	1.32808	0.00575111	1.30198	1.35447
54.1137	2	507.84	1.32772	0.00576685	1.30155	1.35418
54.3144	2	507.84	1.32734	0.0057827	1.30111	1.35386
54.5151	2	507.84	1.32693	0.00579879	1.30064	1.35353
54.7157	2	507.84	1.32651	0.00581523	1.30014	1.35318
54.9164	2	507.84	1.32606	0.00583212	1.29963	1.35281
55.1171	2	507.84	1.3256	0.00584954	1.29909	1.35242
55.3177	2	507.84	1.32511	0.00586758	1.29853	1.35201
55.5184	2	507.84	1.32461	0.00588633	1.29794	1.35158
55.7191	2	507.84	1.32409	0.00590586	1.29734	1.35114
55.9197	2	507.84	1.32354	0.00592622	1.29671	1.35069
56.1204	2	507.84	1.32298	0.00594742	1.29606	1.35022
56.3211	2	507.84	1.3224	0.00596948	1.29538	1.34973
56.5217	2	507.84	1.3218	0.0059924	1.29469	1.34923
56.7224	2	507.84	1.32118	0.00601618	1.29397	1.34872
56.9231	2	507.84	1.32055	0.00604076	1.29324	1.34819
57.1237	2	507.84	1.3199	0.00606608	1.29248	1.34765
57.3244	2	507.84	1.31923	0.00609209	1.29171	1.34709
57.5251	2	507.84	1.31855	0.00611872	1.29091	1.34653
57.7258	2	507.84	1.31785	0.0061459	1.2901	1.34594
57.9264	2	507.84	1.31714	0.00617356	1.28927	1.34535
58.1271	2	507.84	1.31641	0.00620158	1.28843	1.34474
58.3278	2	507.84	1.31567	0.00622991	1.28757	1.34412
58.5284	2	507.84	1.31492	0.0062585	1.2867	1.34349
58.7291	2	507.84	1.31415	0.00628729	1.28581	1.34285
58.9298	2	507.84	1.31337	0.00631624	1.28491	1.34219
59.1304	2	507.84	1.31258	0.00634529	1.284	1.34152
59.3311	2	507.84	1.31178	0.00637445	1.28308	1.34085
59.5318	2	507.84	1.31097	0.00640374	1.28214	1.34016
59.7324	2	507.84	1.31015	0.00643319	1.2812	1.33946
59.9331	2	507.84	1.30932	0.00646283	1.28025	1.33876
60.1338	2	507.84	1.30848	0.00649271	1.27929	1.33805
60.3344	2	507.84	1.30764	0.00652289	1.27832	1.33733
60.5351	2	507.84	1.30679	0.00655349	1.27735	1.33661
60.7358	2	507.84	1.30593	0.00658461	1.27637	1.33589
60.9365	2	507.84	1.30508	0.00661633	1.27538	1.33516
61.1371	2	507.84	1.30421	0.00664875	1.27438	1.33444
61.3378	2	507.84	1.30335	0.00668197	1.27338	1.33371
61.5385	2	507.84	1.30248	0.00671612	1.27237	1.33299
61.7391	2	507.84	1.30161	0.00675129	1.27136	1.33227
61.9398	2	507.84	1.30075	0.00678755	1.27034	1.33156
62.1405	2	507.84	1.29988	0.00682497	1.26932	1.33085
62.3411	2	507.84	1.29902	0.0068636	1.2683	1.33016
62.5418	2	507.84	1.29816	0.00690348	1.26727	1.32947
62.7425	2	507.84	1.2973	0.00694464	1.26624	1.32879
62.9431	2	507.84	1.29645	0.00698708	1.26522	1.32812
63.1438	2	507.84	1.2956	0.00703074	1.26419	1.32746
63.3445	2	507.84	1.29476	0.0070756	1.26316	1.32681
63.5452	2	507.84	1.29393	0.00712162	1.26214	1.32618
63.7458	2	507.84	1.29311	0.00716873	1.26111	1.32556
63.9465	2	507.84	1.29229	0.00721683	1.2601	1.32495
64.1472	2	507.84	1.29149	0.00726583	1.25909	1.32435
64.3478	2	507.84	1.29069	0.00731564	1.25808	1.32377
64.5485	2	507.84	1.28991	0.00736621	1.25708	1.32321
64.7492	2	507.84	1.28914	0.00741749	1.2561	1.32266
64.9498	2	507.84	1.28837	0.00746943	1.25512	1.32212
65.1505	2	507.84	1.28763	0.00752197	1.25415	1.3216
65.3512	2	507.84	1.28689	0.00757511	1.25319	1.3211
65.5518	2	507.84	1.28617	0.00762887	1.25224	1.32061
65.7525	2	507.84	1.28546	0.00768327	1.2513	1.32014
65.9532	2	507.84	1.28477	0.00773835	1.25037	1.31968
66.1538	2	507.84	1.28409	0.00779415	1.24946	1.31925
66.3545	2	507.84	1.28342	0.00785077	1.24855	1.31883
66.5552	2	507.84	1.28277	0.00790835	1.24766	1.31843
66.7559	2	507.84	1.28213	0.00796705	1.24677	1.31805
66.9565	2	507.84	1.28151	0.008027	1.24589	1.31769
67.1572	2	507.84	1.2809	0.00808837	1.24502	1.31735
67.3579	2	507.84	1.2803	0.00815138	1.24416	1.31703
67.5585	2	507.84	1.27972	0.00821625	1.2433	1.31673
67.7592	2	507.84	1.27915	0.00828321	1.24245	1.31646
67.9599	2	507.84	1.2786	0.00835249	1.2416	1.31621
68.1605	2	507.84	1.27806	0.00842429	1.24075	1.31598
68.3612	2	507.84	1.27753	0.00849884	1.2399	1.31579
68.5619	2	507.84	1.27701	0.00857639	1.23906	1.31561
68.7625	2	507.84	1.27651	0.00865712	1.2382	1.31546
68.9632	2	507.84	1.27601	0.00874123	1.23735	1.31534
69.1639	2	507.84	1.27553	0.00882886	1.23649	1.31525
69.3645	2	507.84	1.27505	0.00892018	1.23562	1.31518
69.5652	2	507.84	1.27458	0.00901531	1.23475	1.31513
69.7659	2	507.84	1.27413	0.00911436	1.23386	1.31512
69.9666	2	507.84	1.27368	0.0092174	1.23297	1.31512
70.1672	2	507.84	1.27323	0.00932448	1.23206	1.31516
70.3679	2	507.84	1.27279	0.00943563	1.23115	1.31522
70.5686	2	507.84	1.27236	0.0095509	1.23022	1.3153
70.7692	2	507.84	1.27193	0.00967029	1.22928	1.3154
70.9699	2	507.84	1.27151	0.00979381	1.22832	1.31553
71.1706	2	507.84	1.27109	0.00992144	1.22735	1.31568
71.3712	2	507.84	1.27067	0.0100532	1.22636	1.31585
71.5719	2	507.84	1.27025	0.0101891	1.22536	1.31604
71.7726	2	507.84	1.26983	0.0103292	1.22434	1.31625
71.9732	2	507.84	1.26942	0.0104736	1.2233	1.31648
72.1739	2	507.84	1.269	0.0106222	1.22225	1.31673
72.3746	2	507.84	1.26858	0.0107752	1.22117	1.317
72.5753	2	507.84	1.26816	0.0109327	1.22007	1.31729
72.7759	2	507.84	1.26774	0.0110948	1.21896	1.31759
72.9766	2	507.84	1.26731	0.0112619	1.21781	1.31792
73.1773	2	507.84	1.26688	0.0114339	1.21665	1.31826
73.3779	2	507.84	1.26645	0.0116113	1.21545	1.31862
73.5786	2	507.84	1.26602	0.0117942	1.21423	1.31901
73.7793	2	507.84	1.26557	0.011983	1.21298	1.31942
73.9799	2	507.84	1.26513	0.012178	1.2117	1.31985
74.1806	2	507.84	1.26468	0.0123794	1.21039	1.3203
74.3813	2	507.84	1.26422	0.0125876	1.20905	1.32078
74.5819	2	507.84	1.26376	0.0128029	1.20766	1.32129
74.7826	2	507.84	1.2633	0.0130256	1.20625	1.32182
74.9833	2	507.84	1.26283	0.013256	1.20479	1.32239
75.1839	2	507.84	1.26235	0.0134943	1.2033	1.32299
75.3846	2	507.84	1.26187	0.0137409	1.20177	1.32361
75.5853	2	507.84	1.26138	0.0139958	1.20019	1.32427
75.786	2	507.84	1.26089	0.0142593	1.19858	1.32497
75.9866	2	507.84	1.26039	0.0145314	1.19692	1.3257
76.1873	2	507.84	1.25989	0.0148122	1.19523	1.32646
76.388	2	507.84	1.25939	0.0151017	1.19349	1.32726
76.5886	2	507.84	1.25888	0.0153999	1.19172	1.3281
76.7893	2	507.84	1.25837	0.0157066	1.1899	1.32897
76.99	2	507.84	1.25785	0.0160216	1.18805	1.32988
77.1906	2	507.84	1.25733	0.0163447	1.18616	1.33082
77.3913	2	507.84	1.25681	0.0166758	1.18424	1.33179
77.592	2	507.84	1.25629	0.0170144	1.18228	1.3328
77.7926	2	507.84	1.25576	0.0173603	1.1803	1.33384
77.9933	2	507.84	1.25523	0.0177131	1.17828	1.33491
78.194	2	507.84	1.25471	0.0180724	1.17624	1.336
78.3946	2	507.84	1.25418	0.0184378	1.17417	1.33713
78.5953	2	507.84	1.25365	0.0188089	1.17208	1.33828
78.796	2	507.84	1.25312	0.0191854	1.16997	1.33946
78.9967	2	507.84	1.25259	0.0195667	1.16784	1.34065
79.1973	2	507.84	1.25206	0.0199526	1.16569	1.34187
79.398	2	507.84	1.25153	0.0203428	1.16352	1.34311
79.5987	2	507.84	1.251	0.020737	1.16134	1.34437
79.7993	2	507.84	1.25047	0.0211349	1.15915	1.34565
80	2	507.84	1.24994	0.0215365	1.15694	1.34695
20	1	863.19	0.869226	0.00996034	0.833088	0.906076
20.2007	1	863.19	0.867956	0.00974235	0.832625	0.903967
20.4013	1	863.19	0.866685	0.00952944	0.832143	0.901878
20.602	1	863.19	0.865414	0.00932203	0.83164	0.89981
20.8027	1	863.19	0.864139	0.00912053	0.831112	0.897763
21.0033	1	863.19	0.862862	0.00892533	0.830557	0.895737
21.204	1	863.19	0.86158	0.00873679	0.829973	0.893732
21.4047	1	863.19	0.860292	0.00855527	0.829358	0.891749
21.6054	1	863.19	0.858996	0.00838107	0.828708	0.889786
21.806	1	863.19	0.857691	0.00821445	0.828021	0.887843
22.0067	1	863.19	0.856376	0.00805557	0.827296	0.885919
22.2074	1	863.19	0.855048	0.00790457	0.82653	0.884012
22.408	1	863.19	0.853707	0.00776149	0.825721	0.882123
22.6087	1	863.19	0.852352	0.00762628	0.82487	0.880248
22.8094	1	863.19	0.85098	0.00749885	0.823974	0.878386
23.01	1	863.19	0.84959	0.00737899	0.823033	0.876535
23.2107	1	863.19	0.848182	0.00726644	0.822046	0.874693
23.4114	1	863.19	0.846754	0.00716087	0.821016	0.872857
23.612	1	863.19	0.845306	0.00706192	0.81994	0.871025
23.8127	1	863.19	0.843836	0.00696914	0.818822	0.869195
24.0134	1	863.19	0.842345	0.00688206	0.817661	0.867365
24.214	1	863.19	0.840831	0.00680018	0.816459	0.865531
24.4147	1	863.19	0.839295	0.00672302	0.815217	0.863692
24.6154	1	863.19	0.837736	0.00665009	0.813938	0.861846
24.8161	1	863.19	0.836156	0.00658092	0.812624	0.859993
25.0167	1	863.19	0.834553	0.00651504	0.811276	0.858129
25.2174	1	863.19	0.832929	0.00645201	0.809895	0.856255
25.4181	1	863.19	0.831284	0.00639149	0.808486	0.854369
25.6187	1	863.19	0.82962	0.00633318	0.807049	0.852472
25.8194	1	863.19	0.827937	0.00627681	0.805587	0.850564
26.0201	1	863.19	0.826238	0.00622215	0.804101	0.848646
26.2207	1	863.19	0.824523	0.00616904	0.802595	0.846718
26.4214	1	863.19	0.822795	0.00611741	0.80107	0.844782
26.6221	1	863.19	0.821055	0.00606725	0.799528	0.84284
26.8227	1	863.19	0.819306	0.00601856	0.797971	0.840895
27.0234	1	863.19	0.817551	0.00597138	0.796402	0.838948
27.2241	1	863.19	0.81579	0.0059258	0.794823	0.837003
27.4247	1	863.19	0.814028	0.00588196	0.793235	0.835063
27.6254	1	863.19	0.812267	0.00584002	0.791642	0.83313
27.8261	1	863.19	0.81051	0.00580011	0.790045	0.83121
28.0268	1	863.19	0.80876	0.0057624	0.788447	0.829305
28.2274	1	863.19	0.80702	0.00572701	0.78685	0.827418
28.4281	1	863.19	0.805294	0.00569408	0.785258	0.825554
28.6288	1	863.19	0.803584	0.00566373	0.783673	0.823717
28.8294	1	863.19	0.801894	0.00563604	0.782099	0.821909
29.0301	1	863.19	0.800228	0.00561102	0.780538	0.820135
29.2308	1	863.19	0.798588	0.00558866	0.778994	0.818397
29.4314	1	863.19	0.796978	0.00556893	0.777471	0.8167
29.6321	1	863.19	0.795402	0.00555174	0.775971	0.815045
29.8328	1	863.19	0.793863	0.00553695	0.7745	0.813437
30.0334	1	863.19	0.792364	0.00552438	0.773062	0.811877
30.2341	1	863.19	0.790909	0.00551379	0.771659	0.810369
30.4348	1	863.19	0.789501	0.00550496	0.770297	0.808914
30.6355	1	863.19	0.788143	0.00549763	0.768978	0.807515
30.8361	1	863.19	0.786837	0.0054915	0.767708	0.806173
31.0368	1	863.19	0.785588	0.00548626	0.76649	0.804892
31.2375	1	863.19	0.784398	0.00548159	0.765329	0.803673
31.4381	1	863.19	0.783269	0.00547721	0.764228	0.802516
31.6388	1	863.19	0.782205	0.00547285	0.763189	0.801425
31.8395	1	863.19	0.781207	0.00546823	0.762218	0.8004
32.0401	1	863.19	0.780278	0.00546308	0.761317	0.799443
32.2408	1	863.19	0.77942	0.00545715	0.760489	0.798555
32.4415	1	863.19	0.778635	0.00545028	0.759736	0.797737
32.6421	1	863.19	0.777925	0.00544231	0.759061	0.796992
32.8428	1	863.19	0.777292	0.00543313	0.758466	0.79632
33.0435	1	863.19	0.776737	0.00542261	0.757953	0.795721
33.2441	1	863.19	0.776262	0.00541067	0.757524	0.795199
33.4448	1	863.19	0.775867	0.00539731	0.757179	0.794753
33.6455	1	863.19	0.775553	0.00538256	0.75692	0.794384
33.8462	1	863.19	0.775322	0.00536644	0.756746	0.794093
34.0468	1	863.19	0.775173	0.00534898	0.756659	0.793882
34.2475	1	863.19	0.775108	0.00533023	0.75666	0.793751
34.4482	1	863.19	0.775127	0.00531033	0.756747	0.7937
34.6488	1	863.19	0.77523	0.00528936	0.756921	0.79373
34.8495	1	863.19	0.775416	0.00526745	0.757181	0.793841
35.0502	1	863.19	0.775687	0.0052447	0.757527	0.794034
35.2508	1	863.19	0.776041	0.00522126	0.757958	0.794309
35.4515	1	863.19	0.776478	0.00519732	0.758473	0.794667
35.6522	1	863.19	0.776997	0.00517303	0.759071	0.795106
35.8528	1	863.19	0.777599	0.0051485	0.759751	0.795628
36.0535	1	863.19	0.778282	0.00512384	0.760513	0.796231
36.2542	1	863.19	0.779046	0.00509914	0.761355	0.796916
36.4548	1	863.19	0.77989	0.00507447	0.762275	0.797681
36.6555	1	863.19	0.780813	0.00504989	0.763273	0.798526
36.8562	1	863.19	0.781813	0.00502544	0.764348	0.79945
37.0569	1	863.19	0.782889	0.00500109	0.765499	0.800451
37.2575	1	863.19	0.784042	0.00497684	0.766724	0.801529
37.4582	1	863.19	0.785268	0.00495268	0.768022	0.802682
37.6589	1	863.19	0.786567	0.00492858	0.769392	0.803909
37.8595	1	863.19	0.787938	0.00490449	0.770833	0.805208
38.0602	1	863.19	0.789379	0.00488036	0.772344	0.806577
38.2609	1	863.19	0.790889	0.00485612	0.773924	0.808016
38.4615	1	863.19	0.792466	0.00483176	0.775571	0.809522
38.6622	1	863.19	0.79411	0.00480726	0.777285	0.811094
38.8629	1	863.19	0.795819	0.00478259	0.779063	0.812732
39.0635	1	863.19	0.797591	0.00475774	0.780906	0.814432
39.2642	1	863.19	0.799425	0.0047327	0.78281	0.816194
39.4649	1	863.19	0.80132	0.00470753	0.784776	0.818017
39.6656	1	863.19	0.803275	0.00468231	0.786801	0.8199
39.8662	1	863.19	0.805288	0.00465709	0.788884	0.821842
40.0669	1	863.19	0.807358	0.00463197	0.791024	0.823841
40.2676	1	863.19	0.809484	0.00460704	0.793218	0.825897
40.4682	1	863.19	0.811665	0.00458246	0.795467	0.82801
40.6689	1	863.19	0.8139	0.00455839	0.797766	0.830179
40.8696	1	863.19	0.816188	0.00453498	0.800117	0.832404
41.0702	1	863.19	0.818528	0.00451238	0.802515	0.834683
41.2709	1	863.19	0.820918	0.00449074	0.804961	0.837017
41.4716	1	863.19	0.823359	0.00447024	0.807453	0.839405
41.6722	1	863.19	0.825849	0.00445105	0.809989	0.841847
41.8729	1	863.19	0.828386	0.0044333	0.812568	0.844343
42.0736	1	863.19	0.830972	0.00441711	0.815189	0.846892
42.2742	1	863.19	0.833604	0.00440257	0.81785	0.849495
42.4749	1	863.19	0.836282	0.00438977	0.820551	0.85215
42.6756	1	863.19	0.839006	0.00437878	0.82329	0.854857
42.8763	1	863.19	0.841774	0.00436962	0.826067	0.857615
43.0769	1	863.19	0.844586	0.00436227	0.828882	0.860425
43.2776	1	863.19	0.847441	0.00435669	0.831733	0.863284
43.4783	1	863.19	0.850339	0.00435285	0.83462	0.866193
43.6789	1	863.19	0.853279	0.00435066	0.837543	0.86915
43.8796	1	863.19	0.856261	0.00435003	0.840502	0.872155
44.0803	1	863.19	0.859283	0.00435081	0.843495	0.875206
44.2809	1	863.19	0.862345	0.00435287	0.846524	0.878302
44.4816	1	863.19	0.865447	0.00435609	0.849588	0.881442
44.6823	1	863.19	0.868588	0.00436033	0.852686	0.884625
44.8829	1	863.19	0.871766	0.00436546	0.855819	0.88785
45.0836	1	863.19	0.874981	0.00437133	0.858985	0.891115
45.2843	1	863.19	0.878233	0.0043778	0.862186	0.894419
45.4849	1	863.19	0.88152	0.0043848	0.865419	0.89776
45.6856	1	863.19	0.884842	0.00439224	0.868686	0.901138
45.8863	1	863.19	0.888198	0.00440006	0.871983	0.904552
46.087	1	863.19	0.891586	0.00440818	0.875313	0.908
46.2876	1	863.19	0.895005	0.00441658	0.878672	0.91148
46.4883	1	863.19	0.898455	0.00442528	0.88206	0.914993
46.689	1	863.19	0.901934	0.00443431	0.885476	0.918536
46.8896	1	863.19	0.905441	0.00444369	0.888918	0.92211
47.0903	1	863.19	0.908975	0.00445345	0.892385	0.925711
47.291	1	863.19	0.912535	0.00446365	0.895875	0.929341
47.4916	1	863.19	0.916118	0.0044744	0.899388	0.932996
47.6923	1	863.19	0.919724	0.00448576	0.90292	0.936677
47.893	1	863.19	0.923351	0.0044978	0.90647	0.940381
48.0936	1	863.19	0.926997	0.00451058	0.910036	0.944109
48.2943	1	863.19	0.930662	0.00452416	0.913617	0.947857
48.495	1	863.19	0.934342	0.00453859	0.917211	0.951626
48.6957	1	863.19	0.938037	0.00455392	0.920816	0.955413
48.8963	1	863.19	0.941745	0.00457015	0.924429	0.959216
49.097	1	863.19	0.945464	0.00458725	0.928051	0.963034
49.2977	1	863.19	0.949192	0.00460519	0.931678	0.966866
49.4983	1	863.19	0.952928	0.00462393	0.935309	0.970708
49.699	1	863.19	0.95667	0.0046434	0.938943	0.974559
49.8997	1	863.19	0.960416	0.00466354	0.942578	0.978417
50.1003	1	863.19	0.964163	0.00468427	0.946212	0.982279
50.301	1	863.19	0.96791	0.00470551	0.949844	0.986144
50.5017	1	863.19	0.971655	0.00472717	0.953472	0.990008
50.7023	1	863.19	0.975396	0.00474914	0.957094	0.993869
50.903	1	863.19	0.979131	0.00477131	0.960708	0.997726
51.1037	1	863.19	0.982857	0.00479352	0.964315	1.00157
51.3043	1	863.19	0.986574	0.00481567	0.967911	1.00541
51.505	1	863.19	0.990279	0.00483764	0.971497	1.00924
51.7057	1	863.19	0.993971	0.00485935	0.97507	1.01305
51.9064	1	863.19	0.997648	0.0048807	0.978629	1.01685
52.107	1	863.19	1.00131	0.00490157	0.982173	1.02063
52.3077	1	863.19	1.00495	0.00492192	0.985701	1.02439
52.5084	1	863.19	1.00857	0.00494174	0.989212	1.02812
52.709	1	863.19	1.01217	0.00496103	0.992703	1.03184
52.9097	1	863.19	1.01575	0.00497979	0.996175	1.03552
53.1104	1	863.19	1.01931	0.00499803	0.999625	1.03919
53.311	1	863.19	1.02284	0.00501581	1.00305	1.04283
53.5117	1	863.19	1.02635	0.00503326	1.00646	1.04644
53.7124	1	863.19	1.02983	0.00505046	1.00983	1.05002
53.913	1	863.19	1.03328	0.00506754	1.01318	1.05358
54.1137	1	863.19	1.03671	0.00508461	1.01651	1.0571
54.3144	1	863.19	1.0401	0.00510181	1.0198	1.0606
54.5151	1	863.19	1.04347	0.0051193	1.02307	1.06408
54.7157	1	863.19	1.04681	0.00513726	1.0263	1.06752
54.9164	1	863.19	1.05012	0.0051558	1.02951	1.07094
55.1171	1	863.19	1.0534	0.00517504	1.03267	1.07433
55.3177	1	863.19	1.05665	0.00519511	1.03581	1.0777
55.5184	1	863.19	1.05987	0.00521615	1.03892	1.08103
55.7191	1	863.19	1.06306	0.00523822	1.04198	1.08435
55.9197	1	863.19	1.06622	0.00526141	1.04502	1.08764
56.1204	1	863.19	1.06935	0.00528571	1.04802	1.0909
56.3211	1	863.19	1.07245	0.00531117	1.05099	1.09414
56.5217	1	863.19	1.07552	0.00533779	1.05392	1.09735
56.7224	1	863.19	1.07857	0.00536553	1.05682	1.10054
56.9231	1	863.19	1.08158	0.00539436	1.05969	1.10371
57.1237	1	863.19	1.08457	0.00542416	1.06252	1.10685
57.3244	1	863.19	1.08753	0.00545487	1.06533	1.10997
57.5251	1	863.19	1.09046	0.00548641	1.0681	1.11306
57.7258	1	863.19	1.09337	0.00551867	1.07084	1.11613
57.9264	1	863.19	1.09625	0.00555155	1.07356	1.11918
58.1271	1	863.19	1.0991	0.00558491	1.07625	1.1222
58.3278	1	863.19	1.10193	0.00561866	1.07891	1.1252
58.5284	1	863.19	1.10473	0.00565273	1.08154	1.12818
58.7291	1	863.19	1.10751	0.00568705	1.08415	1.13113
58.9298	1	863.19	1.11026	0.00572156	1.08673	1.13406
59.1304	1	863.19	1.11299	0.00575618	1.08929	1.13696
59.3311	1	863.19	1.1157	0.00579092	1.09182	1.13985
59.5318	1	863.19	1.11838	0.00582578	1.09433	1.14271
59.7324	1	863.19	1.12104	0.00586082	1.09681	1.14554
59.9331	1	863.19	1.12367	0.00589605	1.09927	1.14836
60.1338	1	863.19	1.12628	0.00593153	1.10171	1.15115
60.3344	1	863.19	1.12887	0.00596734	1.10412	1.15392
60.5351	1	863.19	1.13144	0.00600362	1.1065	1.15667
60.7358	1	863.19	1.13398	0.00604046	1.10887	1.1594
60.9365	1	863.19	1.1365	0.006078	1.1112	1.1621
61.1371	1	863.19	1.13899	0.00611632	1.11351	1.16479
61.3378	1	863.19	1.14147	0.00615555	1.11578	1.16746
61.5385	1	863.19	1.14391	0.00619583	1.11803	1.17011
61.7391	1	863.19	1.14633	0.00623726	1.12025	1.17273
61.9398	1	863.19	1.14873	0.00627993	1.12245	1.17534
62.1405	1	863.19	1.1511	0.00632389	1.1246	1.17793
62.3411	1	863.19	1.15345	0.00636919	1.12673	1.1805
62.5418	1	863.19	1.15577	0.00641589	1.12883	1.18305
62.7425	1	863.19	1.15806	0.00646398	1.13089	1.18557
62.9431	1	863.19	1.16032	0.00651343	1.13292	1.18808
63.1438	1	863.19	1.16256	0.00656418	1.13492	1.19056
63.3445	1	863.19	1.16477	0.00661617	1.13688	1.19302
63.5452	1	863.19	1.16695	0.00666932	1.13881	1.19546
63.7458	1	863.19	1.1691	0.00672353	1.1407	1.19787
63.9465	1	863.19	1.17122	0.00677867	1.14256	1.20026
64.1472	1	863.19	1.1733	0.00683459	1.14439	1.20261
64.3478	1	863.19	1.17536	0.00689118	1.14618	1.20494
64.5485	1	863.19	1.17739	0.00694835	1.14794	1.20725
64.7492	1	863.19	1.17938	0.00700602	1.14966	1.20952
64.9498	1	863.19	1.18135	0.0070641	1.15135	1.21176
65.1505	1	863.19	1.18328	0.00712252	1.15301	1.21397
65.3512	1	863.19	1.18518	0.00718126	1.15463	1.21615
65.5518	1	863.19	1.18704	0.00724034	1.15623	1.2183
65.7525	1	863.19	1.18888	0.00729977	1.15778	1.22042
65.9532	1	863.19	1.19068	0.0073596	1.15931	1.22251
66.1538	1	863.19	1.19245	0.00741988	1.1608	1.22457
66.3545	1	863.19	1.19419	0.00748074	1.16225	1.2266
66.5552	1	863.19	1.1959	0.00754235	1.16368	1.2286
66.7559	1	863.19	1.19758	0.00760492	1.16507	1.23058
66.9565	1	863.19	1.19923	0.00766863	1.16642	1.23253
67.1572	1	863.19	1.20085	0.00773371	1.16774	1.23446
67.3579	1	863.19	1.20244	0.00780044	1.16902	1.23637
67.5585	1	863.19	1.204	0.00786912	1.17027	1.23826
67.7592	1	863.19	1.20554	0.00794006	1.17148	1.24014
67.9599	1	863.19	1.20706	0.00801354	1.17266	1.242
68.1605	1	863.19	1.20855	0.00808985	1.1738	1.24384
68.3612	1	863.19	1.21001	0.00816931	1.17491	1.24568
68.5619	1	863.19	1.21146	0.0082522	1.17598	1.24752
68.7625	1	863.19	1.21289	0.0083388	1.17701	1.24935
68.9632	1	863.19	1.21429	0.00842931	1.17801	1.25118
69.1639	1	863.19	1.21568	0.00852394	1.17898	1.25301
69.3645	1	863.19	1.21706	0.00862286	1.17991	1.25485
69.5652	1	863.19	1.21842	0.0087262	1.1808	1.25669
69.7659	1	863.19	1.21978	0.00883404	1.18167	1.25855
69.9666	1	863.19	1.22112	0.00894642	1.18251	1.26041
70.1672	1	863.19	1.22245	0.00906332	1.18332	1.26228
70.3679	1	863.19	1.22378	0.00918469	1.1841	1.26417
70.5686	1	863.19	1.2251	0.00931048	1.18486	1.26608
70.7692	1	863.19	1.22642	0.00944057	1.1856	1.268
70.9699	1	863.19	1.22774	0.0095748	1.18632	1.26994
71.1706	1	863.19	1.22906	0.00971301	1.18702	1.2719
71.3712	1	863.19	1.23038	0.009855	1.18771	1.27388
71.5719	1	863.19	1.2317	0.0100006	1.18839	1.27588
71.7726	1	863.19	1.23304	0.0101497	1.18905	1.2779
71.9732	1	863.19	1.23437	0.010302	1.18971	1.27995
72.1739	1	863.19	1.23572	0.0104573	1.19036	1.28202
72.3746	1	863.19	1.23708	0.0106156	1.19101	1.28411
72.5753	1	863.19	1.23844	0.0107766	1.19166	1.28623
72.7759	1	863.19	1.23982	0.0109403	1.19231	1.28837
72.9766	1	863.19	1.24122	0.0111067	1.19296	1.29054
73.1773	1	863.19	1.24262	0.0112756	1.19361	1.29274
73.3779	1	863.19	1.24405	0.011447	1.19426	1.29496
73.5786	1	863.19	1.24549	0.0116211	1.19492	1.29722
73.7793	1	863.19	1.24694	0.0117978	1.19558	1.2995
73.9799	1	863.19	1.24841	0.0119774	1.19624	1.30182
74.1806	1	863.19	1.2499	0.0121598	1.19691	1.30417
74.3813	1	863.19	1.25141	0.0123454	1.19758	1.30655
74.5819	1	863.19	1.25293	0.0125342	1.19826	1.30896
74.7826	1	863.19	1.25447	0.0127266	1.19893	1.31141
74.9833	1	863.19	1.25603	0.0129226	1.19961	1.3139
75.1839	1	863.19	1.25761	0.0131227	1.20028	1.31642
75.3846	1	863.19	1.2592	0.0133269	1.20095	1.31899
75.5853	1	863.19	1.26081	0.0135356	1.20162	1.32159
75.786	1	863.19	1.26243	0.0137489	1.20228	1.32423
75.9866	1	863.19	1.26407	0.0139671	1.20293	1.32691
76.1873	1	863.19	1.26573	0.0141903	1.20358	1.32963
76.388	1	863.19	1.26739	0.0144187	1.20421	1.33239
76.5886	1	863.19	1.26908	0.0146525	1.20484	1.33519
76.7893	1	863.19	1.27077	0.0148916	1.20545	1.33802
76.99	1	863.19	1.27247	0.0151363	1.20605	1.3409
77.1906	1	863.19	1.27419	0.0153864	1.20663	1.34381
77.3913	1	863.19	1.27591	0.0156419	1.20719	1.34676
77.592	1	863.19	1.27764	0.0159028	1.20774	1.34975
77.7926	1	863.19	1.27938	0.0161691	1.20827	1.35277
77.9933	1	863.19	1.28112	0.0164405	1.20879	1.35582
78.194	1	863.19	1.28287	0.0167169	1.20928	1.35891
78.3946	1	863.19	1.28462	0.0169981	1.20976	1.36202
78.5953	1	863.19	1.28638	0.017284	1.21022	1.36516
78.796	1	863.19	1.28814	0.0175742	1.21067	1.36833
78.9967	1	863.19	1.2899	0.0178686	1.21109	1.37152
79.1973	1	863.19	1.29166	0.018167	1.2115	1.37473
79.398	1	863.19	1.29343	0.0184691	1.21189	1.37797
79.5987	1	863.19	1.29519	0.0187748	1.21227	1.38123
79.7993	1	863.19	1.29696	0.0190838	1.21263	1.3845
80	1	863.19	1.29873	0.0193961	1.21298	1.3878
20	2	863.19	0.853603	0.0123254	0.80936	0.898927
20.2007	2	863.19	0.858341	0.0120474	0.814975	0.902744
20.4013	2	863.19	0.863091	0.0117741	0.820589	0.906586
20.602	2	863.19	0.867852	0.011506	0.8262	0.910454
20.8027	2	863.19	0.872622	0.0112435	0.831806	0.914347
21.0033	2	863.19	0.8774	0.010987	0.837403	0.918268
21.204	2	863.19	0.882186	0.010737	0.842991	0.922216
21.4047	2	863.19	0.886979	0.0104938	0.848564	0.926192
21.6054	2	863.19	0.891777	0.0102579	0.854121	0.930197
21.806	2	863.19	0.896577	0.0100297	0.859658	0.93423
22.0067	2	863.19	0.90138	0.00980936	0.865173	0.938291
22.2074	2	863.19	0.906184	0.00959721	0.870663	0.94238
22.408	2	863.19	0.910986	0.00939343	0.876125	0.946495
22.6087	2	863.19	0.915785	0.00919816	0.881556	0.950637
22.8094	2	863.19	0.92058	0.00901145	0.886956	0.954803
23.01	2	863.19	0.925368	0.0088333	0.892321	0.958993
23.2107	2	863.19	0.930148	0.00866359	0.89765	0.963203
23.4114	2	863.19	0.934918	0.00850219	0.902941	0.967432
23.612	2	863.19	0.939676	0.00834888	0.908194	0.971678
23.8127	2	863.19	0.944421	0.00820336	0.913407	0.975937
24.0134	2	863.19	0.94915	0.0080653	0.91858	0.980207
24.214	2	863.19	0.953862	0.00793431	0.923712	0.984485
24.4147	2	863.19	0.958556	0.00781	0.928803	0.988767
24.6154	2	863.19	0.963229	0.00769192	0.933853	0.993051
24.8161	2	863.19	0.967881	0.00757966	0.938862	0.997334
25.0167	2	863.19	0.972509	0.00747274	0.943829	1.00161
25.2174	2	863.19	0.977112	0.00737072	0.948755	1.00588
25.4181	2	863.19	0.981689	0.00727322	0.953639	1.01014
25.6187	2	863.19	0.986239	0.00717985	0.958483	1.01439
25.8194	2	863.19	0.990759	0.00709028	0.963285	1.01862
26.0201	2	863.19	0.995251	0.00700419	0.968047	1.02283
26.2207	2	863.19	0.999711	0.00692131	0.972766	1.02702
26.4214	2	863.19	1.00414	0.00684144	0.977445	1.03119
26.6221	2	863.19	1.00854	0.00676443	0.982081	1.03534
26.8227	2	863.19	1.0129	0.00669018	0.986676	1.03947
27.0234	2	863.19	1.01723	0.0066186	0.991228	1.04357
27.2241	2	863.19	1.02152	0.00654964	0.995737	1.04764
27.4247	2	863.19	1.02578	0.00648333	1.0002	1.05169
27.6254	2	863.19	1.03001	0.00641971	1.00462	1.05571
27.8261	2	863.19	1.0342	0.00635883	1.009	1.05971
28.0268	2	863.19	1.03835	0.00630074	1.01333	1.06368
28.2274	2	863.19	1.04247	0.00624552	1.01762	1.06762
28.4281	2	863.19	1.04655	0.00619323	1.02186	1.07155
28.6288	2	863.19	1.0506	0.00614395	1.02606	1.07544
28.8294	2	863.19	1.05461	0.00609772	1.0302	1.07932
29.0301	2	863.19	1.05859	0.00605454	1.03431	1.08317
29.2308	2	863.19	1.06254	0.0060144	1.03837	1.087
29.4314	2	863.19	1.06645	0.00597727	1.04238	1.0908
29.6321	2	863.19	1.07033	0.00594308	1.04635	1.09459
29.8328	2	863.19	1.07418	0.0059117	1.05028	1.09835
30.0334	2	863.19	1.07799	0.005883	1.05417	1.10209
30.2341	2	863.19	1.08178	0.00585678	1.05802	1.10581
30.4348	2	863.19	1.08553	0.00583285	1.06182	1.10951
30.6355	2	863.19	1.08926	0.00581098	1.0656	1.11319
30.8361	2	863.19	1.09295	0.00579091	1.06933	1.11684
31.0368	2	863.19	1.09662	0.00577237	1.07304	1.12048
31.2375	2	863.19	1.10027	0.00575507	1.07671	1.12409
31.4381	2	863.19	1.10389	0.00573874	1.08036	1.12769
31.6388	2	863.19	1.10748	0.00572313	1.08397	1.13125
31.8395	2	863.19	1.11105	0.00570797	1.08757	1.1348
32.0401	2	863.19	1.1146	0.00569299	1.09114	1.13833
32.2408	2	863.19	1.11813	0.00567795	1.09469	1.14183
32.4415	2	863.19	1.12163	0.00566267	1.09822	1.14531
32.6421	2	863.19	1.12512	0.00564699	1.10173	1.14877
32.8428	2	863.19	1.12859	0.00563075	1.10522	1.15221
33.0435	2	863.19	1.13204	0.00561381	1.10871	1.15562
33.2441	2	863.19	1.13547	0.00559608	1.11217	1.15902
33.4448	2	863.19	1.13888	0.00557753	1.11563	1.16239
33.6455	2	863.19	1.14228	0.00555813	1.11907	1.16575
33.8462	2	863.19	1.14566	0.00553788	1.1225	1.16908
34.0468	2	863.19	1.14903	0.00551679	1.12592	1.17239
34.2475	2	863.19	1.15238	0.00549488	1.12933	1.17569
34.4482	2	863.19	1.15572	0.00547224	1.13272	1.17897
34.6488	2	863.19	1.15904	0.00544895	1.13611	1.18223
34.8495	2	863.19	1.16235	0.00542508	1.13948	1.18547
35.0502	2	863.19	1.16565	0.00540073	1.14285	1.1887
35.2508	2	863.19	1.16893	0.00537602	1.1462	1.19191
35.4515	2	863.19	1.1722	0.00535107	1.14954	1.1951
35.6522	2	863.19	1.17545	0.00532602	1.15286	1.19828
35.8528	2	863.19	1.17869	0.00530096	1.15617	1.20145
36.0535	2	863.19	1.18192	0.00527598	1.15947	1.2046
36.2542	2	863.19	1.18513	0.00525113	1.16275	1.20773
36.4548	2	863.19	1.18832	0.00522648	1.16602	1.21085
36.6555	2	863.19	1.1915	0.00520209	1.16927	1.21396
36.8562	2	863.19	1.19466	0.00517796	1.1725	1.21705
37.0569	2	863.19	1.19781	0.0051541	1.17572	1.22012
37.2575	2	863.19	1.20094	0.00513047	1.17891	1.22318
37.4582	2	863.19	1.20404	0.00510707	1.18209	1.22622
37.6589	2	863.19	1.20713	0.00508386	1.18525	1.22924
37.8595	2	863.19	1.2102	0.00506081	1.18838	1.23223
38.0602	2	863.19	1.21325	0.00503784	1.1915	1.23521
38.2609	2	863.19	1.21627	0.0050149	1.19459	1.23816
38.4615	2	863.19	1.21926	0.00499197	1.19766	1.24109
38.6622	2	863.19	1.22224	0.00496901	1.2007	1.24399
38.8629	2	863.19	1.22518	0.00494599	1.20371	1.24686
39.0635	2	863.19	1.2281	0.00492289	1.2067	1.2497
39.2642	2	863.19	1.23098	0.00489968	1.20966	1.25251
39.4649	2	863.19	1.23384	0.0048764	1.21259	1.25529
39.6656	2	863.19	1.23666	0.00485311	1.21549	1.25804
39.8662	2	863.19	1.23945	0.00482984	1.21835	1.26075
40.0669	2	863.19	1.2422	0.00480664	1.22117	1.26342
40.2676	2	863.19	1.24491	0.0047836	1.22396	1.26606
40.4682	2	863.19	1.24759	0.00476084	1.22671	1.26866
40.6689	2	863.19	1.25022	0.00473847	1.22942	1.27122
40.8696	2	863.19	1.25282	0.00471662	1.23209	1.27374
41.0702	2	863.19	1.25537	0.00469539	1.23471	1.27622
41.2709	2	863.19	1.25787	0.00467492	1.23728	1.27865
41.4716	2	863.19	1.26033	0.00465535	1.2398	1.28105
41.6722	2	863.19	1.26274	0.00463682	1.24227	1.2834
41.8729	2	863.19	1.2651	0.00461943	1.24469	1.28571
42.0736	2	863.19	1.26742	0.00460328	1.24705	1.28797
42.2742	2	863.19	1.26968	0.00458845	1.24936	1.29018
42.4749	2	863.19	1.27189	0.00457502	1.25161	1.29235
42.6756	2	863.19	1.27405	0.00456304	1.2538	1.29447
42.8763	2	863.19	1.27615	0.00455255	1.25593	1.29655
43.0769	2	863.19	1.27819	0.00454351	1.258	1.29857
43.2776	2	863.19	1.28019	0.00453592	1.26	1.30055
43.4783	2	863.19	1.28212	0.00452974	1.26195	1.30247
43.6789	2	863.19	1.284	0.00452491	1.26383	1.30434
43.8796	2	863.19	1.28582	0.00452136	1.26565	1.30616
44.0803	2	863.19	1.28758	0.00451897	1.26741	1.30793
44.2809	2	863.19	1.28928	0.00451764	1.2691	1.30964
44.4816	2	863.19	1.29092	0.00451728	1.27073	1.3113
44.6823	2	863.19	1.29251	0.00451777	1.2723	1.3129
44.8829	2	863.19	1.29403	0.00451901	1.2738	1.31444
45.0836	2	863.19	1.2955	0.00452087	1.27525	1.31593
45.2843	2	863.19	1.2969	0.00452325	1.27663	1.31736
45.4849	2	863.19	1.29825	0.00452609	1.27795	1.31873
45.6856	2	863.19	1.29954	0.00452934	1.27922	1.32005
45.8863	2	863.19	1.30077	0.00453292	1.28042	1.3213
46.087	2	863.19	1.30194	0.0045368	1.28157	1.32251
46.2876	2	863.19	1.30306	0.00454095	1.28265	1.32365
46.4883	2	863.19	1.30412	0.0045454	1.28368	1.32474
46.689	2	863.19	1.30512	0.00455019	1.28465	1.32577
46.8896	2	863.19	1.30607	0.00455535	1.28557	1.32675
47.0903	2	863.19	1.30696	0.00456091	1.28643	1.32768
47.291	2	863.19	1.3078	0.00456694	1.28723	1.32855
47.4916	2	863.19	1.30859	0.00457353	1.28798	1.32937
47.6923	2	863.19	1.30932	0.00458077	1.28868	1.33015
47.893	2	863.19	1.31	0.00458871	1.28932	1.33087
48.0936	2	863.19	1.31064	0.00459743	1.28991	1.33155
48.2943	2	863.19	1.31122	0.004607	1.29045	1.33219
48.495	2	863.19	1.31176	0.00461747	1.29093	1.33278
48.6957	2	863.19	1.31225	0.00462889	1.29137	1.33333
48.8963	2	863.19	1.3127	0.00464129	1.29175	1.33383
49.097	2	863.19	1.3131	0.00465464	1.29209	1.3343
49.2977	2	863.19	1.31346	0.00466894	1.29238	1.33473
49.4983	2	863.19	1.31378	0.00468417	1.29263	1.33512
49.699	2	863.19	1.31405	0.00470026	1.29283	1.33547
49.8997	2	863.19	1.31429	0.00471717	1.29299	1.33579
50.1003	2	863.19	1.31449	0.00473483	1.29311	1.33607
50.301	2	863.19	1.31465	0.00475315	1.29319	1.33632
50.5017	2	863.19	1.31478	0.00477206	1.29323	1.33653
50.7023	2	863.19	1.31487	0.00479146	1.29323	1.33671
50.903	2	863.19	1.31492	0.00481122	1.29319	1.33685
51.1037	2	863.19	1.31494	0.00483121	1.29313	1.33697
51.3043	2	863.19	1.31493	0.00485132	1.29302	1.33705
51.505	2	863.19	1.31489	0.00487144	1.29289	1.33709
51.7057	2	863.19	1.31481	0.00489146	1.29272	1.33711
51.9064	2	863.19	1.31471	0.00491129	1.29253	1.3371
52.107	2	863.19	1.31457	0.00493081	1.29231	1.33705
52.3077	2	863.19	1.31441	0.00494995	1.29206	1.33697
52.5084	2	863.19	1.31421	0.00496869	1.29179	1.33686
52.709	2	863.19	1.31399	0.004987	1.29149	1.33672
52.9097	2	863.19	1.31375	0.00500486	1.29116	1.33655
53.1104	2	863.19	1.31347	0.00502226	1.29081	1.33636
53.311	2	863.19	1.31317	0.00503923	1.29044	1.33613
53.5117	2	863.19	1.31285	0.00505584	1.29004	1.33588
53.7124	2	863.19	1.3125	0.00507217	1.28962	1.3356
53.913	2	863.19	1.31213	0.0050883	1.28918	1.3353
54.1137	2	863.19	1.31173	0.00510429	1.28872	1.33497
54.3144	2	863.19	1.31131	0.00512026	1.28823	1.33462
54.5151	2	863.19	1.31086	0.00513634	1.28771	1.33424
54.7157	2	863.19	1.3104	0.00515264	1.28718	1.33385
54.9164	2	863.19	1.30991	0.00516927	1.28662	1.33343
55.1171	2	863.19	1.3094	0.0051863	1.28604	1.33299
55.3177	2	863.19	1.30886	0.00520385	1.28543	1.33253
55.5184	2	863.19	1.30831	0.00522201	1.2848	1.33206
55.7191	2	863.19	1.30774	0.00524085	1.28415	1.33156
55.9197	2	863.19	1.30714	0.00526042	1.28348	1.33105
56.1204	2	863.19	1.30653	0.00528072	1.28278	1.33052
56.3211	2	863.19	1.30589	0.00530179	1.28205	1.32998
56.5217	2	863.19	1.30524	0.00532362	1.28131	1.32942
56.7224	2	863.19	1.30456	0.0053462	1.28054	1.32884
56.9231	2	863.19	1.30387	0.00536948	1.27975	1.32825
57.1237	2	863.19	1.30316	0.00539338	1.27895	1.32764
57.3244	2	863.19	1.30244	0.00541784	1.27812	1.32702
57.5251	2	863.19	1.30169	0.0054428	1.27727	1.32638
57.7258	2	863.19	1.30093	0.00546817	1.2764	1.32572
57.9264	2	863.19	1.30015	0.00549388	1.27552	1.32505
58.1271	2	863.19	1.29936	0.0055198	1.27462	1.32437
58.3278	2	863.19	1.29855	0.00554588	1.2737	1.32367
58.5284	2	863.19	1.29773	0.00557205	1.27277	1.32296
58.7291	2	863.19	1.29689	0.00559828	1.27182	1.32223
58.9298	2	863.19	1.29604	0.00562451	1.27087	1.32149
59.1304	2	863.19	1.29517	0.0056507	1.26989	1.32074
59.3311	2	863.19	1.2943	0.00567683	1.26891	1.31997
59.5318	2	863.19	1.29341	0.00570297	1.26792	1.31919
59.7324	2	863.19	1.29251	0.00572913	1.26691	1.3184
59.9331	2	863.19	1.2916	0.00575538	1.2659	1.3176
60.1338	2	863.19	1.29069	0.00578175	1.26488	1.31679
60.3344	2	863.19	1.28976	0.00580836	1.26384	1.31598
60.5351	2	863.19	1.28883	0.00583531	1.2628	1.31516
60.7358	2	863.19	1.28789	0.00586274	1.26175	1.31433
60.9365	2	863.19	1.28695	0.00589075	1.26069	1.3135
61.1371	2	863.19	1.286	0.00591945	1.25963	1.31267
61.3378	2	863.19	1.28504	0.00594898	1.25855	1.31184
61.5385	2	863.19	1.28409	0.00597947	1.25747	1.31101
61.7391	2	863.19	1.28313	0.00601104	1.25639	1.31019
61.9398	2	863.19	1.28217	0.00604378	1.25529	1.30936
62.1405	2	863.19	1.28121	0.00607776	1.25419	1.30855
62.3411	2	863.19	1.28025	0.00611305	1.25309	1.30773
62.5418	2	863.19	1.27929	0.00614971	1.25198	1.30693
62.7425	2	863.19	1.27834	0.00618777	1.25087	1.30614
62.9431	2	863.19	1.27738	0.00622722	1.24976	1.30535
63.1438	2	863.19	1.27644	0.00626802	1.24864	1.30458
63.3445	2	863.19	1.27549	0.00631013	1.24752	1.30381
63.5452	2	863.19	1.27456	0.0063535	1.24641	1.30306
63.7458	2	863.19	1.27363	0.00639806	1.24529	1.30232
63.9465	2	863.19	1.27271	0.00644371	1.24418	1.30159
64.1472	2	863.19	1.27179	0.00649033	1.24307	1.30088
64.3478	2	863.19	1.27089	0.00653781	1.24197	1.30017
64.5485	2	863.19	1.26999	0.0065861	1.24088	1.29948
64.7492	2	863.19	1.2691	0.00663511	1.23979	1.29881
64.9498	2	863.19	1.26823	0.00668477	1.2387	1.29814
65.1505	2	863.19	1.26736	0.00673502	1.23763	1.29749
65.3512	2	863.19	1.26651	0.00678582	1.23656	1.29686
65.5518	2	863.19	1.26567	0.00683718	1.23551	1.29624
65.7525	2	863.19	1.26484	0.00688911	1.23446	1.29563
65.9532	2	863.19	1.26402	0.00694162	1.23343	1.29504
66.1538	2	863.19	1.26322	0.00699475	1.2324	1.29446
66.3545	2	863.19	1.26243	0.00704859	1.23139	1.2939
66.5552	2	863.19	1.26165	0.00710329	1.23038	1.29336
66.7559	2	863.19	1.26089	0.00715897	1.22938	1.29283
66.9565	2	863.19	1.26014	0.0072158	1.2284	1.29233
67.1572	2	863.19	1.2594	0.00727392	1.22741	1.29184
67.3579	2	863.19	1.25867	0.00733357	1.22644	1.29137
67.5585	2	863.19	1.25796	0.00739497	1.22547	1.29092
67.7592	2	863.19	1.25726	0.00745836	1.2245	1.2905
67.9599	2	863.19	1.25657	0.00752396	1.22353	1.29009
68.1605	2	863.19	1.25589	0.00759199	1.22257	1.28971
68.3612	2	863.19	1.25522	0.00766269	1.22161	1.28935
68.5619	2	863.19	1.25457	0.00773629	1.22064	1.28902
68.7625	2	863.19	1.25392	0.00781301	1.21967	1.28871
68.9632	2	863.19	1.25329	0.00789302	1.2187	1.28842
69.1639	2	863.19	1.25266	0.00797649	1.21772	1.28816
69.3645	2	863.19	1.25205	0.00806356	1.21673	1.28792
69.5652	2	863.19	1.25144	0.00815438	1.21574	1.28771
69.7659	2	863.19	1.25083	0.00824903	1.21474	1.28752
69.9666	2	863.19	1.25024	0.00834757	1.21372	1.28736
70.1672	2	863.19	1.24965	0.00845006	1.2127	1.28722
70.3679	2	863.19	1.24906	0.00855652	1.21166	1.2871
70.5686	2	863.19	1.24848	0.00866699	1.21061	1.28701
70.7692	2	863.19	1.24791	0.00878146	1.20955	1.28693
70.9699	2	863.19	1.24733	0.00889992	1.20847	1.28688
71.1706	2	863.19	1.24676	0.00902236	1.20738	1.28685
71.3712	2	863.19	1.24619	0.00914879	1.20627	1.28683
71.5719	2	863.19	1.24562	0.00927923	1.20515	1.28684
71.7726	2	863.19	1.24505	0.0094137	1.20401	1.28686
71.9732	2	863.19	1.24448	0.00955225	1.20285	1.2869
72.1739	2	863.19	1.24391	0.00969493	1.20168	1.28696
72.3746	2	863.19	1.24334	0.00984186	1.20048	1.28704
72.5753	2	863.19	1.24277	0.00999318	1.19927	1.28713
72.7759	2	863.19	1.24219	0.0101491	1.19803	1.28724
72.9766	2	863.19	1.24161	0.0103097	1.19677	1.28737
73.1773	2	863.19	1.24102	0.0104753	1.19548	1.28751
73.3779	2	863.19	1.24044	0.0106461	1.19417	1.28768
73.5786	2	863.19	1.23984	0.0108225	1.19283	1.28786
73.7793	2	863.19	1.23924	0.0110047	1.19146	1.28807
73.9799	2	863.19	1.23864	0.0111932	1.19006	1.2883
74.1806	2	863.19	1.23803	0.0113881	1.18863	1.28855
74.3813	2	863.19	1.23742	0.0115899	1.18717	1.28883
74.5819	2	863.19	1.2368	0.0117989	1.18567	1.28913
74.7826	2	863.19	1.23617	0.0120154	1.18413	1.28946
74.9833	2	863.19	1.23554	0.0122399	1.18255	1.28982
75.1839	2	863.19	1.23491	0.0124724	1.18094	1.29022
75.3846	2	863.19	1.23427	0.0127133	1.17928	1.29064
75.5853	2	863.19	1.23362	0.0129628	1.17759	1.2911
75.786	2	863.19	1.23297	0.0132211	1.17585	1.29159
75.9866	2	863.19	1.23231	0.0134882	1.17407	1.29211
76.1873	2	863.19	1.23165	0.0137642	1.17225	1.29267
76.388	2	863.19	1.23098	0.0140491	1.17039	1.29327
76.5886	2	863.19	1.23031	0.0143428	1.16849	1.2939
76.7893	2	863.19	1.22964	0.0146453	1.16655	1.29457
76.99	2	863.19	1.22896	0.0149563	1.16457	1.29527
77.1906	2	863.19	1.22828	0.0152755	1.16256	1.29601
77.3913	2	863.19	1.2276	0.0156028	1.16051	1.29678
77.592	2	863.19	1.22692	0.0159378	1.15843	1.29758
77.7926	2	863.19	1.22623	0.0162801	1.15631	1.29841
77.9933	2	863.19	1.22554	0.0166294	1.15417	1.29927
78.194	2	863.19	1.22485	0.0169852	1.152	1.30017
78.3946	2	863.19	1.22416	0.0173472	1.14981	1.30108
78.5953	2	863.19	1.22347	0.0177148	1.14759	1.30203
78.796	2	863.19	1.22278	0.0180878	1.14536	1.303
78.9967	2	863.19	1.22209	0.0184657	1.1431	1.30399
79.1973	2	863.19	1.2214	0.0188481	1.14083	1.305
79.398	2	863.19	1.22071	0.0192347	1.13854	1.30603
79.5987	2	863.19	1.22002	0.0196252	1.13624	1.30707
79.7993	2	863.19	1.21933	0.0200195	1.13393	1.30814
80	2	863.19	1.21864	0.0204172	1.1316	1.30922
20	1	1218.54	0.870319	0.00932802	0.836435	0.904828
20.2007	1	1218.54	0.868983	0.00911375	0.835894	0.902669
20.4013	1	1218.54	0.867647	0.00890465	0.835334	0.90053
20.602	1	1218.54	0.86631	0.00870119	0.834751	0.898412
20.8027	1	1218.54	0.864971	0.00850378	0.834144	0.896316
21.0033	1	1218.54	0.863628	0.00831286	0.83351	0.894241
21.204	1	1218.54	0.862281	0.0081288	0.832845	0.892189
21.4047	1	1218.54	0.860928	0.00795199	0.832149	0.89016
21.6054	1	1218.54	0.859568	0.00778276	0.831417	0.888152
21.806	1	1218.54	0.858199	0.0076214	0.830647	0.886165
22.0067	1	1218.54	0.856819	0.00746809	0.829838	0.884198
22.2074	1	1218.54	0.855428	0.00732295	0.828987	0.882251
22.408	1	1218.54	0.854024	0.00718605	0.828093	0.880322
22.6087	1	1218.54	0.852605	0.00705735	0.827155	0.878409
22.8094	1	1218.54	0.85117	0.00693671	0.826172	0.87651
23.01	1	1218.54	0.849718	0.00682393	0.825143	0.874624
23.2107	1	1218.54	0.848247	0.00671871	0.824068	0.872747
23.4114	1	1218.54	0.846758	0.0066207	0.822948	0.870878
23.612	1	1218.54	0.845248	0.00652947	0.821783	0.869015
23.8127	1	1218.54	0.843718	0.00644456	0.820575	0.867154
24.0134	1	1218.54	0.842166	0.00636542	0.819325	0.865293
24.214	1	1218.54	0.840592	0.00629152	0.818034	0.863429
24.4147	1	1218.54	0.838996	0.00622232	0.816704	0.861561
24.6154	1	1218.54	0.837378	0.00615728	0.815337	0.859686
24.8161	1	1218.54	0.835739	0.00609589	0.813936	0.857804
25.0167	1	1218.54	0.834078	0.00603762	0.812502	0.855911
25.2174	1	1218.54	0.832396	0.005982	0.811037	0.854007
25.4181	1	1218.54	0.830694	0.00592866	0.809545	0.852091
25.6187	1	1218.54	0.828974	0.00587726	0.808026	0.850164
25.8194	1	1218.54	0.827236	0.0058275	0.806484	0.848226
26.0201	1	1218.54	0.825481	0.00577916	0.804921	0.846277
26.2207	1	1218.54	0.823712	0.00573205	0.803338	0.844317
26.4214	1	1218.54	0.82193	0.0056861	0.801738	0.842349
26.6221	1	1218.54	0.820137	0.00564129	0.800123	0.840374
26.8227	1	1218.54	0.818336	0.00559763	0.798496	0.838396
27.0234	1	1218.54	0.816529	0.00555517	0.796857	0.836415
27.2241	1	1218.54	0.814717	0.00551401	0.79521	0.834436
27.4247	1	1218.54	0.812905	0.0054743	0.793557	0.832461
27.6254	1	1218.54	0.811094	0.00543621	0.7919	0.830495
27.8261	1	1218.54	0.809289	0.00539992	0.79024	0.82854
28.0268	1	1218.54	0.807491	0.00536558	0.788582	0.8266
28.2274	1	1218.54	0.805704	0.00533335	0.786926	0.824678
28.4281	1	1218.54	0.803931	0.00530339	0.785277	0.82278
28.6288	1	1218.54	0.802175	0.00527584	0.783635	0.820907
28.8294	1	1218.54	0.80044	0.00525079	0.782006	0.819065
29.0301	1	1218.54	0.79873	0.00522826	0.780392	0.817257
29.2308	1	1218.54	0.797047	0.00520828	0.778796	0.815486
29.4314	1	1218.54	0.795395	0.0051908	0.777222	0.813755
29.6321	1	1218.54	0.793778	0.00517575	0.775673	0.812067
29.8328	1	1218.54	0.792198	0.00516299	0.774154	0.810427
30.0334	1	1218.54	0.79066	0.00515235	0.772668	0.808835
30.2341	1	1218.54	0.789166	0.00514359	0.77122	0.807295
30.4348	1	1218.54	0.78772	0.00513649	0.769813	0.805809
30.6355	1	1218.54	0.786325	0.00513078	0.768451	0.80438
30.8361	1	1218.54	0.784984	0.00512617	0.767139	0.803008
31.0368	1	1218.54	0.783699	0.00512233	0.765881	0.801698
31.2375	1	1218.54	0.782475	0.00511895	0.764681	0.800449
31.4381	1	1218.54	0.781313	0.00511575	0.763542	0.799264
31.6388	1	1218.54	0.780217	0.00511245	0.762467	0.798145
31.8395	1	1218.54	0.779187	0.00510876	0.761461	0.797092
32.0401	1	1218.54	0.778228	0.00510442	0.760526	0.796108
32.2408	1	1218.54	0.777341	0.00509919	0.759666	0.795194
32.4415	1	1218.54	0.776528	0.0050929	0.758883	0.79435
32.6421	1	1218.54	0.775791	0.00508541	0.758179	0.79358
32.8428	1	1218.54	0.775131	0.0050766	0.757556	0.792882
33.0435	1	1218.54	0.774551	0.00506636	0.757017	0.79226
33.2441	1	1218.54	0.774051	0.00505462	0.756563	0.791714
33.4448	1	1218.54	0.773633	0.00504139	0.756194	0.791246
33.6455	1	1218.54	0.773297	0.00502672	0.755912	0.790855
33.8462	1	1218.54	0.773045	0.00501063	0.755717	0.790544
34.0468	1	1218.54	0.772877	0.00499319	0.755611	0.790312
34.2475	1	1218.54	0.772793	0.00497445	0.755592	0.790162
34.4482	1	1218.54	0.772794	0.00495457	0.755662	0.790094
34.6488	1	1218.54	0.77288	0.00493366	0.755819	0.790107
34.8495	1	1218.54	0.773051	0.00491184	0.756064	0.790203
35.0502	1	1218.54	0.773307	0.00488925	0.756395	0.790382
35.2508	1	1218.54	0.773648	0.00486605	0.756812	0.790645
35.4515	1	1218.54	0.774073	0.00484242	0.757314	0.790991
35.6522	1	1218.54	0.774581	0.00481852	0.7579	0.79142
35.8528	1	1218.54	0.775173	0.00479449	0.758569	0.791933
36.0535	1	1218.54	0.775847	0.00477041	0.75932	0.792529
36.2542	1	1218.54	0.776603	0.00474639	0.760152	0.793207
36.4548	1	1218.54	0.777439	0.00472249	0.761063	0.793967
36.6555	1	1218.54	0.778355	0.00469879	0.762052	0.794809
36.8562	1	1218.54	0.779349	0.00467528	0.763119	0.795729
37.0569	1	1218.54	0.780421	0.00465197	0.764261	0.796729
37.2575	1	1218.54	0.781569	0.00462882	0.765479	0.797806
37.4582	1	1218.54	0.782792	0.00460581	0.766771	0.798959
37.6589	1	1218.54	0.784089	0.00458291	0.768135	0.800187
37.8595	1	1218.54	0.785458	0.00456006	0.769571	0.801487
38.0602	1	1218.54	0.786898	0.00453718	0.771077	0.802859
38.2609	1	1218.54	0.788407	0.00451419	0.772653	0.804301
38.4615	1	1218.54	0.789984	0.00449108	0.774297	0.80581
38.6622	1	1218.54	0.791629	0.0044678	0.776008	0.807387
38.8629	1	1218.54	0.793338	0.00444432	0.777785	0.809028
39.0635	1	1218.54	0.795112	0.0044206	0.779626	0.810733
39.2642	1	1218.54	0.796948	0.00439663	0.78153	0.8125
39.4649	1	1218.54	0.798846	0.00437248	0.783495	0.814328
39.6656	1	1218.54	0.800803	0.00434819	0.785521	0.816216
39.8662	1	1218.54	0.80282	0.00432383	0.787606	0.818163
40.0669	1	1218.54	0.804894	0.00429948	0.789748	0.820168
40.2676	1	1218.54	0.807024	0.00427524	0.791946	0.82223
40.4682	1	1218.54	0.80921	0.00425127	0.794197	0.824348
40.6689	1	1218.54	0.81145	0.00422772	0.796501	0.826522
40.8696	1	1218.54	0.813742	0.00420475	0.798856	0.828752
41.0702	1	1218.54	0.816087	0.00418251	0.80126	0.831036
41.2709	1	1218.54	0.818483	0.00416117	0.803712	0.833375
41.4716	1	1218.54	0.820929	0.0041409	0.80621	0.835768
41.6722	1	1218.54	0.823424	0.00412187	0.808752	0.838215
41.8729	1	1218.54	0.825968	0.00410424	0.811338	0.840715
42.0736	1	1218.54	0.828559	0.00408811	0.813966	0.843269
42.2742	1	1218.54	0.831196	0.00407359	0.816634	0.845876
42.4749	1	1218.54	0.83388	0.00406077	0.819342	0.848535
42.6756	1	1218.54	0.836609	0.00404972	0.822089	0.851245
42.8763	1	1218.54	0.839383	0.00404046	0.824874	0.854008
43.0769	1	1218.54	0.842201	0.00403296	0.827696	0.85682
43.2776	1	1218.54	0.845062	0.0040272	0.830555	0.859683
43.4783	1	1218.54	0.847965	0.00402313	0.83345	0.862594
43.6789	1	1218.54	0.85091	0.00402067	0.836381	0.865554
43.8796	1	1218.54	0.853896	0.0040197	0.839348	0.86856
44.0803	1	1218.54	0.856923	0.00402009	0.842349	0.871612
44.2809	1	1218.54	0.85999	0.00402169	0.845386	0.874709
44.4816	1	1218.54	0.863095	0.00402437	0.848457	0.877849
44.6823	1	1218.54	0.866239	0.00402801	0.851563	0.881031
44.8829	1	1218.54	0.86942	0.00403245	0.854704	0.884254
45.0836	1	1218.54	0.872639	0.00403753	0.857878	0.887517
45.2843	1	1218.54	0.875892	0.00404313	0.861086	0.890817
45.4849	1	1218.54	0.879181	0.00404918	0.864326	0.894155
45.6856	1	1218.54	0.882504	0.00405558	0.8676	0.897528
45.8863	1	1218.54	0.88586	0.00406228	0.870904	0.900935
46.087	1	1218.54	0.889248	0.00406921	0.87424	0.904376
46.2876	1	1218.54	0.892667	0.00407635	0.877605	0.907849
46.4883	1	1218.54	0.896115	0.00408373	0.880999	0.911353
46.689	1	1218.54	0.899592	0.0040914	0.88442	0.914886
46.8896	1	1218.54	0.903096	0.00409939	0.887866	0.918449
47.0903	1	1218.54	0.906626	0.00410776	0.891337	0.922039
47.291	1	1218.54	0.910181	0.00411657	0.894831	0.925656
47.4916	1	1218.54	0.913759	0.00412595	0.898345	0.929298
47.6923	1	1218.54	0.917358	0.00413598	0.901878	0.932964
47.893	1	1218.54	0.920978	0.00414676	0.905428	0.936654
48.0936	1	1218.54	0.924615	0.00415834	0.908993	0.940366
48.2943	1	1218.54	0.92827	0.00417082	0.912571	0.944098
48.495	1	1218.54	0.93194	0.00418426	0.916161	0.947849
48.6957	1	1218.54	0.935623	0.00419871	0.919759	0.951618
48.8963	1	1218.54	0.939318	0.00421418	0.923366	0.955403
49.097	1	1218.54	0.943023	0.00423067	0.926978	0.959202
49.2977	1	1218.54	0.946736	0.00424813	0.930594	0.963013
49.4983	1	1218.54	0.950455	0.00426652	0.934213	0.966834
49.699	1	1218.54	0.954179	0.00428579	0.937833	0.970664
49.8997	1	1218.54	0.957906	0.00430586	0.941451	0.974499
50.1003	1	1218.54	0.961632	0.00432663	0.945068	0.978338
50.301	1	1218.54	0.965357	0.004348	0.94868	0.982178
50.5017	1	1218.54	0.969079	0.00436989	0.952286	0.986016
50.7023	1	1218.54	0.972795	0.00439216	0.955885	0.989851
50.903	1	1218.54	0.976504	0.00441467	0.959475	0.99368
51.1037	1	1218.54	0.980203	0.00443725	0.963056	0.9975
51.3043	1	1218.54	0.983891	0.00445978	0.966625	1.00131
51.505	1	1218.54	0.987566	0.00448213	0.970182	1.0051
51.7057	1	1218.54	0.991226	0.0045042	0.973724	1.00888
51.9064	1	1218.54	0.99487	0.00452586	0.977253	1.01264
52.107	1	1218.54	0.998496	0.00454699	0.980764	1.01639
52.3077	1	1218.54	1.0021	0.00456754	0.984259	1.02011
52.5084	1	1218.54	1.00569	0.00458747	0.987734	1.0238
52.709	1	1218.54	1.00925	0.00460679	0.99119	1.02748
52.9097	1	1218.54	1.01279	0.00462548	0.994625	1.03112
53.1104	1	1218.54	1.01631	0.00464355	0.998037	1.03474
53.311	1	1218.54	1.01979	0.00466105	1.00143	1.03833
53.5117	1	1218.54	1.02326	0.00467811	1.00479	1.04189
53.7124	1	1218.54	1.02669	0.00469483	1.00813	1.04543
53.913	1	1218.54	1.0301	0.00471131	1.01144	1.04893
54.1137	1	1218.54	1.03347	0.00472768	1.01472	1.0524
54.3144	1	1218.54	1.03682	0.00474407	1.01797	1.05585
54.5151	1	1218.54	1.04014	0.00476067	1.02119	1.05926
54.7157	1	1218.54	1.04342	0.00477763	1.02438	1.06265
54.9164	1	1218.54	1.04668	0.00479509	1.02753	1.06601
55.1171	1	1218.54	1.0499	0.00481316	1.03066	1.06933
55.3177	1	1218.54	1.0531	0.00483199	1.03374	1.07263
55.5184	1	1218.54	1.05626	0.00485169	1.0368	1.07591
55.7191	1	1218.54	1.05939	0.00487237	1.03982	1.07915
55.9197	1	1218.54	1.06249	0.00489407	1.0428	1.08237
56.1204	1	1218.54	1.06556	0.00491682	1.04575	1.08556
56.3211	1	1218.54	1.06859	0.00494065	1.04866	1.08872
56.5217	1	1218.54	1.0716	0.00496555	1.05154	1.09186
56.7224	1	1218.54	1.07458	0.0049915	1.05438	1.09497
56.9231	1	1218.54	1.07752	0.00501844	1.05719	1.09806
57.1237	1	1218.54	1.08044	0.00504627	1.05997	1.10112
57.3244	1	1218.54	1.08333	0.0050749	1.06271	1.10416
57.5251	1	1218.54	1.08619	0.00510425	1.06542	1.10717
57.7258	1	1218.54	1.08902	0.00513422	1.0681	1.11015
57.9264	1	1218.54	1.09182	0.00516468	1.07076	1.11311
58.1271	1	1218.54	1.0946	0.0051955	1.07338	1.11604
58.3278	1	1218.54	1.09735	0.00522659	1.07597	1.11895
58.5284	1	1218.54	1.10007	0.00525786	1.07854	1.12183
58.7291	1	1218.54	1.10277	0.00528926	1.08108	1.12468
58.9298	1	1218.54	1.10544	0.00532071	1.0836	1.12751
59.1304	1	1218.54	1.10809	0.00535214	1.08609	1.13032
59.3311	1	1218.54	1.1107	0.00538356	1.08855	1.13309
59.5318	1	1218.54	1.1133	0.00541499	1.09099	1.13585
59.7324	1	1218.54	1.11587	0.00544648	1.0934	1.13858
59.9331	1	1218.54	1.11841	0.00547807	1.09579	1.14128
60.1338	1	1218.54	1.12093	0.0055098	1.09815	1.14396
60.3344	1	1218.54	1.12343	0.0055418	1.10049	1.14662
60.5351	1	1218.54	1.1259	0.00557419	1.1028	1.14925
60.7358	1	1218.54	1.12835	0.00560711	1.10508	1.15186
60.9365	1	1218.54	1.13077	0.00564069	1.10734	1.15445
61.1371	1	1218.54	1.13316	0.00567503	1.10957	1.15702
61.3378	1	1218.54	1.13553	0.00571029	1.11176	1.15957
61.5385	1	1218.54	1.13788	0.00574662	1.11393	1.16209
61.7391	1	1218.54	1.14019	0.00578413	1.11607	1.16459
61.9398	1	1218.54	1.14248	0.00582293	1.11817	1.16708
62.1405	1	1218.54	1.14475	0.00586307	1.12024	1.16954
62.3411	1	1218.54	1.14699	0.00590462	1.12228	1.17198
62.5418	1	1218.54	1.1492	0.00594764	1.12429	1.1744
62.7425	1	1218.54	1.15138	0.00599213	1.12626	1.17679
62.9431	1	1218.54	1.15353	0.00603806	1.12819	1.17916
63.1438	1	1218.54	1.15565	0.00608537	1.13009	1.18151
63.3445	1	1218.54	1.15774	0.00613399	1.13196	1.18384
63.5452	1	1218.54	1.1598	0.00618385	1.13378	1.18614
63.7458	1	1218.54	1.16183	0.00623483	1.13558	1.18841
63.9465	1	1218.54	1.16383	0.00628678	1.13733	1.19066
64.1472	1	1218.54	1.1658	0.00633956	1.13905	1.19288
64.3478	1	1218.54	1.16773	0.00639303	1.14074	1.19507
64.5485	1	1218.54	1.16963	0.00644708	1.14239	1.19722
64.7492	1	1218.54	1.1715	0.00650162	1.14401	1.19935
64.9498	1	1218.54	1.17334	0.00655654	1.14559	1.20145
65.1505	1	1218.54	1.17514	0.00661176	1.14713	1.20351
65.3512	1	1218.54	1.17691	0.00666724	1.14865	1.20554
65.5518	1	1218.54	1.17864	0.00672297	1.15012	1.20754
65.7525	1	1218.54	1.18034	0.00677896	1.15157	1.20951
65.9532	1	1218.54	1.18201	0.00683525	1.15298	1.21144
66.1538	1	1218.54	1.18365	0.00689187	1.15435	1.21335
66.3545	1	1218.54	1.18525	0.00694895	1.15569	1.21522
66.5552	1	1218.54	1.18682	0.00700668	1.15699	1.21706
66.7559	1	1218.54	1.18836	0.00706523	1.15827	1.21888
66.9565	1	1218.54	1.18987	0.0071248	1.1595	1.22066
67.1572	1	1218.54	1.19135	0.00718562	1.1607	1.22243
67.3579	1	1218.54	1.1928	0.00724797	1.16187	1.22417
67.5585	1	1218.54	1.19422	0.00731218	1.16299	1.22589
67.7592	1	1218.54	1.19561	0.00737854	1.16409	1.22759
67.9599	1	1218.54	1.19698	0.00744736	1.16514	1.22928
68.1605	1	1218.54	1.19832	0.00751893	1.16616	1.23096
68.3612	1	1218.54	1.19964	0.00759357	1.16714	1.23262
68.5619	1	1218.54	1.20093	0.00767159	1.16809	1.23428
68.7625	1	1218.54	1.20221	0.00775326	1.169	1.23593
68.9632	1	1218.54	1.20346	0.0078388	1.16987	1.23758
69.1639	1	1218.54	1.2047	0.00792841	1.17071	1.23923
69.3645	1	1218.54	1.20592	0.00802227	1.17151	1.24088
69.5652	1	1218.54	1.20713	0.00812051	1.17228	1.24254
69.7659	1	1218.54	1.20833	0.00822321	1.17302	1.24421
69.9666	1	1218.54	1.20951	0.00833039	1.17373	1.24588
70.1672	1	1218.54	1.21069	0.00844203	1.17441	1.24757
70.3679	1	1218.54	1.21186	0.00855809	1.17506	1.24927
70.5686	1	1218.54	1.21302	0.00867848	1.17569	1.25098
70.7692	1	1218.54	1.21418	0.00880307	1.1763	1.25271
70.9699	1	1218.54	1.21533	0.0089317	1.17689	1.25446
71.1706	1	1218.54	1.21649	0.00906418	1.17746	1.25622
71.3712	1	1218.54	1.21765	0.00920032	1.17802	1.258
71.5719	1	1218.54	1.21881	0.00933993	1.17856	1.2598
71.7726	1	1218.54	1.21998	0.00948282	1.1791	1.26162
71.9732	1	1218.54	1.22115	0.00962877	1.17962	1.26346
72.1739	1	1218.54	1.22233	0.00977758	1.18014	1.26533
72.3746	1	1218.54	1.22351	0.0099291	1.18066	1.26721
72.5753	1	1218.54	1.22471	0.0100832	1.18118	1.26912
72.7759	1	1218.54	1.22592	0.0102398	1.18169	1.27105
72.9766	1	1218.54	1.22714	0.0103989	1.18221	1.273
73.1773	1	1218.54	1.22838	0.0105602	1.18273	1.27498
73.3779	1	1218.54	1.22963	0.010724	1.18325	1.27699
73.5786	1	1218.54	1.23089	0.0108901	1.18378	1.27902
73.7793	1	1218.54	1.23217	0.0110588	1.18431	1.28109
73.9799	1	1218.54	1.23347	0.0112302	1.18485	1.28318
74.1806	1	1218.54	1.23478	0.0114043	1.18539	1.2853
74.3813	1	1218.54	1.23611	0.0115813	1.18593	1.28745
74.5819	1	1218.54	1.23746	0.0117616	1.18647	1.28964
74.7826	1	1218.54	1.23882	0.0119453	1.18701	1.29186
74.9833	1	1218.54	1.2402	0.0121326	1.18756	1.29411
75.1839	1	1218.54	1.2416	0.0123239	1.1881	1.2964
75.3846	1	1218.54	1.24301	0.0125193	1.18864	1.29873
75.5853	1	1218.54	1.24444	0.0127193	1.18918	1.3011
75.786	1	1218.54	1.24588	0.0129238	1.18971	1.3035
75.9866	1	1218.54	1.24734	0.0131334	1.19023	1.30594
76.1873	1	1218.54	1.24881	0.013348	1.19074	1.30842
76.388	1	1218.54	1.2503	0.0135678	1.19124	1.31094
76.5886	1	1218.54	1.25179	0.0137931	1.19173	1.3135
76.7893	1	1218.54	1.2533	0.0140239	1.19221	1.3161
76.99	1	1218.54	1.25482	0.0142603	1.19267	1.31873
77.1906	1	1218.54	1.25635	0.0145023	1.19312	1.3214
77.3913	1	1218.54	1.25789	0.0147498	1.19355	1.32411
77.592	1	1218.54	1.25943	0.0150029	1.19396	1.32686
77.7926	1	1218.54	1.26098	0.0152613	1.19435	1.32963
77.9933	1	1218.54	1.26254	0.0155251	1.19473	1.33244
78.194	1	1218.54	1.2641	0.0157939	1.19508	1.33528
78.3946	1	1218.54	1.26566	0.0160677	1.19542	1.33815
78.5953	1	1218.54	1.26723	0.0163462	1.19574	1.34104
78.796	1	1218.54	1.2688	0.0166291	1.19604	1.34397
78.9967	1	1218.54	1.27037	0.0169164	1.19633	1.34691
79.1973	1	1218.54	1.27195	0.0172076	1.1966	1.34988
79.398	1	1218.54	1.27352	0.0175026	1.19685	1.35287
79.5987	1	1218.54	1.2751	0.0178012	1.19709	1.35588
79.7993	1	1218.54	1.27667	0.0181033	1.19731	1.3589
80	1	1218.54	1.27825	0.0184086	1.19751	1.36195
20	2	1218.54	0.844251	0.0116579	0.802588	0.886876
20.2007	2	1218.54	0.848907	0.0113803	0.808123	0.890611
20.4013	2	1218.54	0.853575	0.0111075	0.813657	0.894371
20.602	2	1218.54	0.858253	0.0108398	0.819189	0.898155
20.8027	2	1218.54	0.86294	0.0105776	0.824714	0.901966
21.0033	2	1218.54	0.867635	0.0103215	0.830232	0.905802
21.204	2	1218.54	0.872338	0.0100719	0.835739	0.909667
21.4047	2	1218.54	0.877047	0.00982917	0.841231	0.913559
21.6054	2	1218.54	0.88176	0.00959381	0.846706	0.917479
21.806	2	1218.54	0.886477	0.00936619	0.852162	0.921428
22.0067	2	1218.54	0.891196	0.00914665	0.857594	0.925406
22.2074	2	1218.54	0.895915	0.00893544	0.863	0.929412
22.408	2	1218.54	0.900633	0.00873281	0.868378	0.933445
22.6087	2	1218.54	0.905348	0.00853891	0.873725	0.937504
22.8094	2	1218.54	0.910058	0.0083538	0.879038	0.941589
23.01	2	1218.54	0.914761	0.00817748	0.884317	0.945698
23.2107	2	1218.54	0.919457	0.00800988	0.889558	0.949829
23.4114	2	1218.54	0.924143	0.00785082	0.894761	0.953979
23.612	2	1218.54	0.928816	0.0077001	0.899925	0.958147
23.8127	2	1218.54	0.933477	0.00755741	0.905048	0.96233
24.0134	2	1218.54	0.938122	0.00742239	0.910131	0.966524
24.214	2	1218.54	0.942751	0.00729464	0.915172	0.970727
24.4147	2	1218.54	0.947361	0.00717371	0.920172	0.974935
24.6154	2	1218.54	0.951951	0.00705916	0.92513	0.979146
24.8161	2	1218.54	0.95652	0.00695051	0.930047	0.983356
25.0167	2	1218.54	0.961065	0.00684727	0.934922	0.987561
25.2174	2	1218.54	0.965586	0.00674894	0.939756	0.991759
25.4181	2	1218.54	0.970081	0.00665511	0.94455	0.995947
25.6187	2	1218.54	0.974549	0.00656538	0.949303	1.00012
25.8194	2	1218.54	0.978989	0.00647936	0.954016	1.00428
26.0201	2	1218.54	0.9834	0.00639671	0.958688	1.00842
26.2207	2	1218.54	0.98778	0.00631714	0.96332	1.01254
26.4214	2	1218.54	0.992129	0.00624044	0.967911	1.01664
26.6221	2	1218.54	0.996446	0.00616646	0.972462	1.02072
26.8227	2	1218.54	1.00073	0.00609506	0.976971	1.02478
27.0234	2	1218.54	1.00498	0.00602616	0.98144	1.0288
27.2241	2	1218.54	1.0092	0.00595972	0.985867	1.03281
27.4247	2	1218.54	1.01338	0.00589577	0.990251	1.03678
27.6254	2	1218.54	1.01753	0.00583436	0.994593	1.04074
27.8261	2	1218.54	1.02165	0.00577556	0.998891	1.04466
28.0268	2	1218.54	1.02573	0.00571944	1.00315	1.04856
28.2274	2	1218.54	1.02977	0.00566608	1.00736	1.05244
28.4281	2	1218.54	1.03378	0.00561557	1.01152	1.05629
28.6288	2	1218.54	1.03776	0.00556802	1.01564	1.06012
28.8294	2	1218.54	1.0417	0.00552346	1.01972	1.06393
29.0301	2	1218.54	1.04561	0.00548193	1.02375	1.06771
29.2308	2	1218.54	1.04949	0.00544343	1.02774	1.07147
29.4314	2	1218.54	1.05333	0.00540792	1.03168	1.07521
29.6321	2	1218.54	1.05715	0.00537536	1.03559	1.07893
29.8328	2	1218.54	1.06093	0.00534564	1.03945	1.08263
30.0334	2	1218.54	1.06468	0.00531859	1.04327	1.08631
30.2341	2	1218.54	1.0684	0.00529403	1.04705	1.08997
30.4348	2	1218.54	1.07209	0.00527175	1.05079	1.09361
30.6355	2	1218.54	1.07575	0.00525153	1.0545	1.09723
30.8361	2	1218.54	1.07939	0.0052331	1.05817	1.10083
31.0368	2	1218.54	1.083	0.00521617	1.06182	1.10441
31.2375	2	1218.54	1.08659	0.00520042	1.06543	1.10797
31.4381	2	1218.54	1.09015	0.00518561	1.06901	1.1115
31.6388	2	1218.54	1.09369	0.00517144	1.07257	1.11502
31.8395	2	1218.54	1.09721	0.00515764	1.07611	1.11851
32.0401	2	1218.54	1.1007	0.00514393	1.07963	1.12199
32.2408	2	1218.54	1.10418	0.00513007	1.08312	1.12544
32.4415	2	1218.54	1.10763	0.00511586	1.0866	1.12887
32.6421	2	1218.54	1.11107	0.00510115	1.09007	1.13228
32.8428	2	1218.54	1.11449	0.00508577	1.09351	1.13567
33.0435	2	1218.54	1.11789	0.0050696	1.09695	1.13904
33.2441	2	1218.54	1.12127	0.00505253	1.10037	1.14239
33.4448	2	1218.54	1.12464	0.00503454	1.10378	1.14571
33.6455	2	1218.54	1.128	0.00501563	1.10718	1.14902
33.8462	2	1218.54	1.13134	0.0049958	1.11057	1.15231
34.0468	2	1218.54	1.13467	0.00497508	1.11396	1.15559
34.2475	2	1218.54	1.13798	0.0049535	1.11733	1.15884
34.4482	2	1218.54	1.14129	0.00493117	1.12069	1.16208
34.6488	2	1218.54	1.14457	0.00490818	1.12404	1.1653
34.8495	2	1218.54	1.14785	0.00488464	1.12739	1.16851
35.0502	2	1218.54	1.15111	0.00486065	1.13072	1.17171
35.2508	2	1218.54	1.15437	0.00483633	1.13404	1.17488
35.4515	2	1218.54	1.1576	0.00481184	1.13735	1.17805
35.6522	2	1218.54	1.16083	0.00478731	1.14065	1.1812
35.8528	2	1218.54	1.16404	0.00476285	1.14394	1.18434
36.0535	2	1218.54	1.16724	0.00473853	1.14721	1.18747
36.2542	2	1218.54	1.17043	0.00471443	1.15047	1.19058
36.4548	2	1218.54	1.1736	0.00469062	1.15371	1.19368
36.6555	2	1218.54	1.17676	0.00466715	1.15694	1.19677
36.8562	2	1218.54	1.17991	0.00464402	1.16015	1.19984
37.0569	2	1218.54	1.18303	0.00462122	1.16335	1.2029
37.2575	2	1218.54	1.18614	0.00459872	1.16653	1.20594
37.4582	2	1218.54	1.18924	0.00457649	1.16969	1.20896
37.6589	2	1218.54	1.19231	0.0045545	1.17283	1.21197
37.8595	2	1218.54	1.19536	0.00453269	1.17595	1.21496
38.0602	2	1218.54	1.1984	0.00451097	1.17905	1.21792
38.2609	2	1218.54	1.20141	0.00448927	1.18212	1.22086
38.4615	2	1218.54	1.2044	0.00446756	1.18518	1.22378
38.6622	2	1218.54	1.20736	0.00444579	1.18821	1.22668
38.8629	2	1218.54	1.21029	0.00442392	1.19121	1.22954
39.0635	2	1218.54	1.2132	0.0044019	1.19419	1.23238
39.2642	2	1218.54	1.21608	0.0043797	1.19714	1.23519
39.4649	2	1218.54	1.21893	0.00435736	1.20006	1.23796
39.6656	2	1218.54	1.22175	0.00433493	1.20295	1.24071
39.8662	2	1218.54	1.22453	0.00431243	1.20581	1.24342
40.0669	2	1218.54	1.22728	0.00428992	1.20863	1.24609
40.2676	2	1218.54	1.22999	0.00426748	1.21142	1.24873
40.4682	2	1218.54	1.23267	0.00424524	1.21417	1.25132
40.6689	2	1218.54	1.2353	0.00422332	1.21688	1.25388
40.8696	2	1218.54	1.2379	0.00420185	1.21954	1.2564
41.0702	2	1218.54	1.24045	0.00418094	1.22216	1.25888
41.2709	2	1218.54	1.24295	0.00416074	1.22474	1.26132
41.4716	2	1218.54	1.24541	0.00414141	1.22726	1.26371
41.6722	2	1218.54	1.24783	0.00412308	1.22974	1.26607
41.8729	2	1218.54	1.25019	0.00410589	1.23216	1.26838
42.0736	2	1218.54	1.25251	0.00408992	1.23453	1.27064
42.2742	2	1218.54	1.25478	0.00407528	1.23684	1.27286
42.4749	2	1218.54	1.25699	0.00406204	1.23909	1.27503
42.6756	2	1218.54	1.25915	0.00405027	1.24129	1.27716
42.8763	2	1218.54	1.26126	0.00404	1.24342	1.27923
43.0769	2	1218.54	1.26331	0.0040312	1.2455	1.28126
43.2776	2	1218.54	1.26531	0.00402386	1.24751	1.28324
43.4783	2	1218.54	1.26725	0.00401793	1.24946	1.28517
43.6789	2	1218.54	1.26913	0.00401337	1.25135	1.28705
43.8796	2	1218.54	1.27096	0.00401008	1.25318	1.28888
44.0803	2	1218.54	1.27272	0.00400794	1.25494	1.29065
44.2809	2	1218.54	1.27443	0.00400684	1.25664	1.29236
44.4816	2	1218.54	1.27608	0.00400666	1.25828	1.29403
44.6823	2	1218.54	1.27767	0.00400731	1.25985	1.29563
44.8829	2	1218.54	1.2792	0.00400865	1.26137	1.29718
45.0836	2	1218.54	1.28067	0.00401055	1.26282	1.29867
45.2843	2	1218.54	1.28209	0.00401291	1.26421	1.30011
45.4849	2	1218.54	1.28344	0.00401566	1.26554	1.30148
45.6856	2	1218.54	1.28473	0.00401875	1.26681	1.3028
45.8863	2	1218.54	1.28597	0.00402212	1.26802	1.30406
46.087	2	1218.54	1.28715	0.00402572	1.26917	1.30527
46.2876	2	1218.54	1.28827	0.00402954	1.27027	1.30641
46.4883	2	1218.54	1.28933	0.00403362	1.2713	1.3075
46.689	2	1218.54	1.29034	0.00403801	1.27228	1.30854
46.8896	2	1218.54	1.29129	0.00404275	1.2732	1.30951
47.0903	2	1218.54	1.29218	0.0040479	1.27407	1.31044
47.291	2	1218.54	1.29302	0.00405353	1.27488	1.31131
47.4916	2	1218.54	1.29381	0.00405976	1.27563	1.31213
47.6923	2	1218.54	1.29454	0.00406669	1.27633	1.31291
47.893	2	1218.54	1.29523	0.00407442	1.27697	1.31363
48.0936	2	1218.54	1.29586	0.00408301	1.27756	1.31431
48.2943	2	1218.54	1.29644	0.00409255	1.2781	1.31494
48.495	2	1218.54	1.29698	0.00410313	1.27858	1.31552
48.6957	2	1218.54	1.29746	0.00411481	1.27901	1.31607
48.8963	2	1218.54	1.2979	0.00412761	1.27939	1.31657
49.097	2	1218.54	1.2983	0.00414152	1.27972	1.31703
49.2977	2	1218.54	1.29865	0.00415653	1.28	1.31745
49.4983	2	1218.54	1.29896	0.00417262	1.28023	1.31784
49.699	2	1218.54	1.29923	0.00418973	1.28042	1.31819
49.8997	2	1218.54	1.29945	0.00420781	1.28057	1.3185
50.1003	2	1218.54	1.29964	0.00422674	1.28067	1.31877
50.301	2	1218.54	1.29979	0.00424645	1.28073	1.31901
50.5017	2	1218.54	1.2999	0.00426684	1.28074	1.31921
50.7023	2	1218.54	1.29997	0.00428777	1.28072	1.31938
50.903	2	1218.54	1.30001	0.00430912	1.28066	1.31952
51.1037	2	1218.54	1.30001	0.00433071	1.28057	1.31962
51.3043	2	1218.54	1.29998	0.00435241	1.28044	1.31968
51.505	2	1218.54	1.29991	0.00437409	1.28028	1.31972
51.7057	2	1218.54	1.29982	0.00439564	1.28009	1.31971
51.9064	2	1218.54	1.29969	0.00441692	1.27986	1.31968
52.107	2	1218.54	1.29952	0.0044378	1.27961	1.31961
52.3077	2	1218.54	1.29933	0.0044582	1.27933	1.31951
52.5084	2	1218.54	1.29911	0.00447809	1.27902	1.31938
52.709	2	1218.54	1.29886	0.00449741	1.27869	1.31922
52.9097	2	1218.54	1.29859	0.00451616	1.27833	1.31902
53.1104	2	1218.54	1.29828	0.0045343	1.27795	1.3188
53.311	2	1218.54	1.29795	0.00455186	1.27754	1.31854
53.5117	2	1218.54	1.29759	0.00456892	1.2771	1.31826
53.7124	2	1218.54	1.2972	0.00458555	1.27665	1.31794
53.913	2	1218.54	1.29679	0.00460183	1.27617	1.3176
54.1137	2	1218.54	1.29636	0.00461783	1.27566	1.31723
54.3144	2	1218.54	1.29589	0.00463367	1.27514	1.31684
54.5151	2	1218.54	1.29541	0.00464948	1.27459	1.31642
54.7157	2	1218.54	1.2949	0.00466539	1.27401	1.31598
54.9164	2	1218.54	1.29437	0.0046815	1.27341	1.31552
55.1171	2	1218.54	1.29381	0.00469791	1.27279	1.31503
55.3177	2	1218.54	1.29323	0.00471471	1.27214	1.31452
55.5184	2	1218.54	1.29263	0.00473202	1.27147	1.31399
55.7191	2	1218.54	1.29201	0.00474991	1.27077	1.31345
55.9197	2	1218.54	1.29136	0.00476842	1.27005	1.31288
56.1204	2	1218.54	1.2907	0.00478758	1.2693	1.31229
56.3211	2	1218.54	1.29001	0.00480738	1.26853	1.31169
56.5217	2	1218.54	1.2893	0.00482785	1.26774	1.31107
56.7224	2	1218.54	1.28857	0.00484896	1.26692	1.31043
56.9231	2	1218.54	1.28782	0.00487066	1.26609	1.30977
57.1237	2	1218.54	1.28706	0.00489286	1.26523	1.30909
57.3244	2	1218.54	1.28627	0.0049155	1.26435	1.3084
57.5251	2	1218.54	1.28546	0.0049385	1.26345	1.30769
57.7258	2	1218.54	1.28464	0.00496179	1.26253	1.30697
57.9264	2	1218.54	1.2838	0.00498527	1.26159	1.30622
58.1271	2	1218.54	1.28294	0.00500882	1.26064	1.30546
58.3278	2	1218.54	1.28206	0.00503237	1.25967	1.30469
58.5284	2	1218.54	1.28117	0.00505586	1.25868	1.30389
58.7291	2	1218.54	1.28027	0.00507926	1.25768	1.30308
58.9298	2	1218.54	1.27935	0.00510251	1.25666	1.30226
59.1304	2	1218.54	1.27841	0.00512555	1.25564	1.30142
59.3311	2	1218.54	1.27746	0.00514841	1.2546	1.30056
59.5318	2	1218.54	1.2765	0.00517112	1.25354	1.29969
59.7324	2	1218.54	1.27553	0.00519374	1.25248	1.29881
59.9331	2	1218.54	1.27454	0.00521633	1.25141	1.29792
60.1338	2	1218.54	1.27355	0.00523894	1.25032	1.29701
60.3344	2	1218.54	1.27254	0.0052617	1.24923	1.2961
60.5351	2	1218.54	1.27153	0.00528474	1.24812	1.29518
60.7358	2	1218.54	1.27051	0.0053082	1.24701	1.29426
60.9365	2	1218.54	1.26948	0.00533223	1.24589	1.29333
61.1371	2	1218.54	1.26845	0.00535694	1.24476	1.29239
61.3378	2	1218.54	1.26741	0.00538248	1.24361	1.29146
61.5385	2	1218.54	1.26637	0.00540903	1.24246	1.29052
61.7391	2	1218.54	1.26532	0.0054367	1.24131	1.28959
61.9398	2	1218.54	1.26427	0.00546562	1.24014	1.28866
62.1405	2	1218.54	1.26322	0.00549586	1.23897	1.28773
62.3411	2	1218.54	1.26217	0.00552751	1.23779	1.28681
62.5418	2	1218.54	1.26111	0.00556064	1.2366	1.28589
62.7425	2	1218.54	1.26006	0.00559528	1.23541	1.28499
62.9431	2	1218.54	1.25902	0.00563142	1.23422	1.28409
63.1438	2	1218.54	1.25797	0.00566903	1.23302	1.2832
63.3445	2	1218.54	1.25693	0.00570807	1.23182	1.28232
63.5452	2	1218.54	1.25589	0.00574848	1.23062	1.28145
63.7458	2	1218.54	1.25486	0.00579018	1.22941	1.2806
63.9465	2	1218.54	1.25383	0.00583305	1.22821	1.27975
64.1472	2	1218.54	1.25281	0.00587696	1.22701	1.27891
64.3478	2	1218.54	1.2518	0.0059218	1.22582	1.27809
64.5485	2	1218.54	1.2508	0.00596748	1.22463	1.27728
64.7492	2	1218.54	1.2498	0.00601391	1.22344	1.27648
64.9498	2	1218.54	1.24882	0.006061	1.22226	1.27569
65.1505	2	1218.54	1.24784	0.00610864	1.22109	1.27492
65.3512	2	1218.54	1.24687	0.0061568	1.21992	1.27415
65.5518	2	1218.54	1.24592	0.00620547	1.21877	1.2734
65.7525	2	1218.54	1.24497	0.00625463	1.21762	1.27266
65.9532	2	1218.54	1.24404	0.0063043	1.21648	1.27194
66.1538	2	1218.54	1.24312	0.0063545	1.21535	1.27123
66.3545	2	1218.54	1.24221	0.00640531	1.21424	1.27054
66.5552	2	1218.54	1.24131	0.00645686	1.21312	1.26986
66.7559	2	1218.54	1.24042	0.0065093	1.21202	1.26919
66.9565	2	1218.54	1.23955	0.00656277	1.21093	1.26854
67.1572	2	1218.54	1.23869	0.00661743	1.20984	1.26791
67.3579	2	1218.54	1.23783	0.00667352	1.20875	1.2673
67.5585	2	1218.54	1.23699	0.00673126	1.20768	1.2667
67.7592	2	1218.54	1.23617	0.0067909	1.2066	1.26613
67.9599	2	1218.54	1.23535	0.00685266	1.20553	1.26557
68.1605	2	1218.54	1.23454	0.00691678	1.20445	1.26504
68.3612	2	1218.54	1.23374	0.0069835	1.20338	1.26453
68.5619	2	1218.54	1.23296	0.00705306	1.2023	1.26404
68.7625	2	1218.54	1.23218	0.00712568	1.20122	1.26357
68.9632	2	1218.54	1.23141	0.00720154	1.20013	1.26313
69.1639	2	1218.54	1.23065	0.0072808	1.19904	1.26271
69.3645	2	1218.54	1.2299	0.00736361	1.19794	1.26231
69.5652	2	1218.54	1.22915	0.00745011	1.19684	1.26194
69.7659	2	1218.54	1.22841	0.00754039	1.19572	1.26159
69.9666	2	1218.54	1.22768	0.0076345	1.19459	1.26126
70.1672	2	1218.54	1.22695	0.00773249	1.19345	1.26095
70.3679	2	1218.54	1.22622	0.00783438	1.1923	1.26067
70.5686	2	1218.54	1.2255	0.00794018	1.19113	1.26041
70.7692	2	1218.54	1.22478	0.00804991	1.18995	1.26016
70.9699	2	1218.54	1.22407	0.00816352	1.18876	1.25994
71.1706	2	1218.54	1.22335	0.00828101	1.18755	1.25973
71.3712	2	1218.54	1.22264	0.00840237	1.18633	1.25954
71.5719	2	1218.54	1.22192	0.00852762	1.18509	1.25937
71.7726	2	1218.54	1.22121	0.0086568	1.18384	1.25922
71.9732	2	1218.54	1.22049	0.00878995	1.18257	1.25908
72.1739	2	1218.54	1.21978	0.00892711	1.18127	1.25896
72.3746	2	1218.54	1.21906	0.00906841	1.17996	1.25885
72.5753	2	1218.54	1.21834	0.00921402	1.17863	1.25876
72.7759	2	1218.54	1.21761	0.00936412	1.17728	1.25869
72.9766	2	1218.54	1.21688	0.0095189	1.1759	1.25863
73.1773	2	1218.54	1.21615	0.00967861	1.1745	1.25859
73.3779	2	1218.54	1.21541	0.00984354	1.17308	1.25857
73.5786	2	1218.54	1.21467	0.010014	1.17162	1.25857
73.7793	2	1218.54	1.21392	0.0101904	1.17014	1.25858
73.9799	2	1218.54	1.21317	0.010373	1.16862	1.25862
74.1806	2	1218.54	1.21241	0.0105622	1.16708	1.25869
74.3813	2	1218.54	1.21164	0.0107584	1.1655	1.25877
74.5819	2	1218.54	1.21087	0.0109619	1.16388	1.25889
74.7826	2	1218.54	1.2101	0.0111731	1.16222	1.25903
74.9833	2	1218.54	1.20931	0.0113924	1.16053	1.2592
75.1839	2	1218.54	1.20853	0.01162	1.1588	1.2594
75.3846	2	1218.54	1.20773	0.0118561	1.15702	1.25964
75.5853	2	1218.54	1.20693	0.0121011	1.15521	1.2599
75.786	2	1218.54	1.20613	0.0123551	1.15335	1.26021
75.9866	2	1218.54	1.20532	0.0126181	1.15145	1.26054
76.1873	2	1218.54	1.20451	0.0128902	1.14951	1.26091
76.388	2	1218.54	1.20369	0.0131715	1.14753	1.26132
76.5886	2	1218.54	1.20287	0.0134617	1.1455	1.26176
76.7893	2	1218.54	1.20204	0.0137609	1.14344	1.26224
76.99	2	1218.54	1.20121	0.0140688	1.14134	1.26275
77.1906	2	1218.54	1.20038	0.0143851	1.1392	1.2633
77.3913	2	1218.54	1.19954	0.0147096	1.13703	1.26388
77.592	2	1218.54	1.1987	0.0150418	1.13483	1.26449
77.7926	2	1218.54	1.19786	0.0153815	1.13259	1.26513
77.9933	2	1218.54	1.19702	0.0157282	1.13033	1.2658
78.194	2	1218.54	1.19618	0.0160815	1.12804	1.2665
78.3946	2	1218.54	1.19534	0.016441	1.12572	1.26723
78.5953	2	1218.54	1.19449	0.0168062	1.12338	1.26798
78.796	2	1218.54	1.19365	0.0171766	1.12103	1.26876
78.9967	2	1218.54	1.1928	0.017552	1.11865	1.26955
79.1973	2	1218.54	1.19196	0.0179318	1.11626	1.27037
79.398	2	1218.54	1.19112	0.0183157	1.11385	1.27121
79.5987	2	1218.54	1.19028	0.0187036	1.11144	1.27206
79.7993	2	1218.54	1.18943	0.0190951	1.109	1.27293
80	2	1218.54	1.18859	0.01949	1.10656	1.27381
20	1	1573.89	0.871355	0.0088303	0.839245	0.904025
20.2007	1	1573.89	0.869956	0.00861821	0.838634	0.901811
20.4013	1	1573.89	0.868557	0.00841136	0.838004	0.899618
20.602	1	1573.89	0.867157	0.00821024	0.837351	0.897447
20.8027	1	1573.89	0.865755	0.0080153	0.836673	0.895298
21.0033	1	1573.89	0.86435	0.00782699	0.835968	0.893172
21.204	1	1573.89	0.862941	0.00764572	0.835232	0.891069
21.4047	1	1573.89	0.861526	0.00747192	0.834463	0.888989
21.6054	1	1573.89	0.860104	0.00730593	0.833658	0.886932
21.806	1	1573.89	0.858673	0.00714806	0.832815	0.884897
22.0067	1	1573.89	0.857233	0.00699852	0.831931	0.882884
22.2074	1	1573.89	0.85578	0.00685745	0.831004	0.880892
22.408	1	1573.89	0.854315	0.00672492	0.830034	0.878918
22.6087	1	1573.89	0.852836	0.00660087	0.829019	0.876963
22.8094	1	1573.89	0.851341	0.00648519	0.827957	0.875023
23.01	1	1573.89	0.849829	0.00637765	0.82685	0.873097
23.2107	1	1573.89	0.848299	0.00627792	0.825696	0.871182
23.4114	1	1573.89	0.84675	0.00618562	0.824496	0.869276
23.612	1	1573.89	0.845182	0.0061003	0.823251	0.867376
23.8127	1	1573.89	0.843593	0.00602143	0.821963	0.86548
24.0134	1	1573.89	0.841983	0.00594846	0.820632	0.863584
24.214	1	1573.89	0.840352	0.00588077	0.819261	0.861687
24.4147	1	1573.89	0.838699	0.00581779	0.817851	0.859785
24.6154	1	1573.89	0.837025	0.00575893	0.816406	0.857877
24.8161	1	1573.89	0.835329	0.00570365	0.814926	0.855962
25.0167	1	1573.89	0.833613	0.00565136	0.813415	0.854036
25.2174	1	1573.89	0.831876	0.00560158	0.811874	0.852099
25.4181	1	1573.89	0.83012	0.00555387	0.810306	0.850151
25.6187	1	1573.89	0.828345	0.00550789	0.808714	0.84819
25.8194	1	1573.89	0.826554	0.00546333	0.807099	0.846218
26.0201	1	1573.89	0.824747	0.00541993	0.805465	0.844235
26.2207	1	1573.89	0.822926	0.00537749	0.803813	0.842241
26.4214	1	1573.89	0.821092	0.00533595	0.802145	0.840238
26.6221	1	1573.89	0.819248	0.00529527	0.800464	0.838228
26.8227	1	1573.89	0.817397	0.00525549	0.798772	0.836214
27.0234	1	1573.89	0.81554	0.00521665	0.797071	0.834198
27.2241	1	1573.89	0.81368	0.00517886	0.795363	0.832183
27.4247	1	1573.89	0.811819	0.00514229	0.79365	0.830173
27.6254	1	1573.89	0.809961	0.00510712	0.791934	0.82817
27.8261	1	1573.89	0.808109	0.00507355	0.790218	0.826179
28.0268	1	1573.89	0.806265	0.00504175	0.788504	0.824203
28.2274	1	1573.89	0.804433	0.00501189	0.786794	0.822245
28.4281	1	1573.89	0.802615	0.00498416	0.785091	0.820311
28.6288	1	1573.89	0.800816	0.0049587	0.783398	0.818403
28.8294	1	1573.89	0.799038	0.00493563	0.781719	0.816526
29.0301	1	1573.89	0.797286	0.00491498	0.780055	0.814683
29.2308	1	1573.89	0.795562	0.00489678	0.778411	0.812878
29.4314	1	1573.89	0.793869	0.004881	0.77679	0.811113
29.6321	1	1573.89	0.792212	0.00486757	0.775195	0.809392
29.8328	1	1573.89	0.790594	0.00485636	0.773631	0.807719
30.0334	1	1573.89	0.789017	0.0048472	0.772101	0.806095
30.2341	1	1573.89	0.787486	0.00483985	0.77061	0.804523
30.4348	1	1573.89	0.786004	0.00483407	0.769162	0.803006
30.6355	1	1573.89	0.784573	0.00482962	0.76776	0.801546
30.8361	1	1573.89	0.783197	0.00482618	0.766409	0.800145
31.0368	1	1573.89	0.781879	0.00482343	0.765113	0.798805
31.2375	1	1573.89	0.780622	0.00482105	0.763876	0.797527
31.4381	1	1573.89	0.779428	0.00481874	0.762701	0.796314
31.6388	1	1573.89	0.7783	0.00481623	0.761593	0.795167
31.8395	1	1573.89	0.777241	0.00481325	0.760553	0.794087
32.0401	1	1573.89	0.776253	0.0048095	0.759587	0.793076
32.2408	1	1573.89	0.775337	0.00480476	0.758697	0.792135
32.4415	1	1573.89	0.774497	0.00479885	0.757885	0.791266
32.6421	1	1573.89	0.773733	0.00479166	0.757153	0.79047
32.8428	1	1573.89	0.773048	0.00478305	0.756504	0.789748
33.0435	1	1573.89	0.772443	0.00477292	0.75594	0.789102
33.2441	1	1573.89	0.77192	0.00476122	0.755462	0.788533
33.4448	1	1573.89	0.77148	0.00474797	0.755071	0.788042
33.6455	1	1573.89	0.771122	0.00473322	0.754767	0.78763
33.8462	1	1573.89	0.770849	0.00471702	0.754553	0.787297
34.0468	1	1573.89	0.770661	0.00469942	0.754427	0.787046
34.2475	1	1573.89	0.770559	0.00468054	0.754391	0.786877
34.4482	1	1573.89	0.770543	0.0046605	0.754444	0.78679
34.6488	1	1573.89	0.770613	0.00463946	0.754585	0.786787
34.8495	1	1573.89	0.770768	0.00461755	0.754814	0.786867
35.0502	1	1573.89	0.77101	0.00459491	0.755132	0.787032
35.2508	1	1573.89	0.771337	0.00457172	0.755536	0.787281
35.4515	1	1573.89	0.77175	0.00454817	0.756026	0.787615
35.6522	1	1573.89	0.772247	0.00452442	0.7566	0.788033
35.8528	1	1573.89	0.772828	0.00450062	0.757259	0.788536
36.0535	1	1573.89	0.773493	0.00447686	0.757999	0.789123
36.2542	1	1573.89	0.77424	0.00445323	0.758821	0.789794
36.4548	1	1573.89	0.775069	0.00442982	0.759723	0.790548
36.6555	1	1573.89	0.775978	0.00440668	0.760704	0.791383
36.8562	1	1573.89	0.776966	0.00438382	0.761763	0.7923
37.0569	1	1573.89	0.778033	0.00436122	0.762899	0.793296
37.2575	1	1573.89	0.779176	0.00433884	0.76411	0.794371
37.4582	1	1573.89	0.780395	0.00431666	0.765395	0.795522
37.6589	1	1573.89	0.781688	0.00429464	0.766754	0.796749
37.8595	1	1573.89	0.783055	0.00427269	0.768185	0.798049
38.0602	1	1573.89	0.784492	0.00425072	0.769687	0.799422
38.2609	1	1573.89	0.786	0.00422866	0.771259	0.800864
38.4615	1	1573.89	0.787577	0.00420647	0.772899	0.802376
38.6622	1	1573.89	0.789221	0.00418409	0.774608	0.803954
38.8629	1	1573.89	0.79093	0.00416147	0.776382	0.805598
39.0635	1	1573.89	0.792705	0.00413858	0.778222	0.807305
39.2642	1	1573.89	0.794542	0.0041154	0.780125	0.809076
39.4649	1	1573.89	0.796441	0.00409197	0.782091	0.810907
39.6656	1	1573.89	0.798401	0.00406834	0.784117	0.812798
39.8662	1	1573.89	0.800419	0.00404458	0.786203	0.814749
40.0669	1	1573.89	0.802496	0.00402075	0.788347	0.816757
40.2676	1	1573.89	0.804629	0.00399697	0.790547	0.818822
40.4682	1	1573.89	0.806818	0.00397338	0.792801	0.820944
40.6689	1	1573.89	0.809061	0.00395015	0.795108	0.823121
40.8696	1	1573.89	0.811357	0.00392743	0.797467	0.825354
41.0702	1	1573.89	0.813706	0.00390538	0.799875	0.827642
41.2709	1	1573.89	0.816105	0.00388417	0.802332	0.829984
41.4716	1	1573.89	0.818555	0.00386399	0.804834	0.83238
41.6722	1	1573.89	0.821054	0.00384502	0.807382	0.83483
41.8729	1	1573.89	0.823602	0.00382739	0.809973	0.837334
42.0736	1	1573.89	0.826198	0.00381124	0.812607	0.83989
42.2742	1	1573.89	0.82884	0.00379667	0.815281	0.8425
42.4749	1	1573.89	0.831528	0.00378378	0.817995	0.845161
42.6756	1	1573.89	0.834261	0.00377263	0.820748	0.847875
42.8763	1	1573.89	0.837039	0.00376325	0.823539	0.850639
43.0769	1	1573.89	0.83986	0.00375563	0.826367	0.853454
43.2776	1	1573.89	0.842725	0.0037497	0.829232	0.856318
43.4783	1	1573.89	0.845632	0.00374544	0.832133	0.859231
43.6789	1	1573.89	0.848581	0.00374276	0.835069	0.862191
43.8796	1	1573.89	0.85157	0.00374153	0.838041	0.865198
44.0803	1	1573.89	0.8546	0.00374161	0.841049	0.86825
44.2809	1	1573.89	0.857669	0.00374285	0.844091	0.871347
44.4816	1	1573.89	0.860777	0.00374512	0.847168	0.874486
44.6823	1	1573.89	0.863922	0.00374828	0.850279	0.877666
44.8829	1	1573.89	0.867105	0.00375216	0.853424	0.880887
45.0836	1	1573.89	0.870324	0.00375662	0.856604	0.884146
45.2843	1	1573.89	0.873579	0.00376152	0.859816	0.887443
45.4849	1	1573.89	0.876867	0.00376678	0.863062	0.890775
45.6856	1	1573.89	0.88019	0.00377233	0.866339	0.894143
45.8863	1	1573.89	0.883544	0.0037781	0.869648	0.897544
46.087	1	1573.89	0.886931	0.00378403	0.872988	0.900977
46.2876	1	1573.89	0.890347	0.00379011	0.876356	0.904442
46.4883	1	1573.89	0.893792	0.00379639	0.879753	0.907936
46.689	1	1573.89	0.897265	0.00380291	0.883176	0.91146
46.8896	1	1573.89	0.900765	0.00380972	0.886625	0.915011
47.0903	1	1573.89	0.90429	0.0038169	0.890097	0.918589
47.291	1	1573.89	0.907838	0.00382452	0.89359	0.922193
47.4916	1	1573.89	0.911409	0.00383273	0.897104	0.925822
47.6923	1	1573.89	0.915	0.00384163	0.900635	0.929474
47.893	1	1573.89	0.918611	0.00385132	0.904183	0.933148
48.0936	1	1573.89	0.922239	0.0038619	0.907744	0.936844
48.2943	1	1573.89	0.925883	0.00387344	0.911317	0.940559
48.495	1	1573.89	0.92954	0.00388604	0.9149	0.944293
48.6957	1	1573.89	0.933211	0.00389976	0.91849	0.948044
48.8963	1	1573.89	0.936891	0.00391462	0.922087	0.95181
49.097	1	1573.89	0.940581	0.00393061	0.925688	0.955589
49.2977	1	1573.89	0.944277	0.0039477	0.929292	0.959379
49.4983	1	1573.89	0.947979	0.00396585	0.932896	0.96318
49.699	1	1573.89	0.951683	0.003985	0.936499	0.966987
49.8997	1	1573.89	0.955389	0.00400506	0.9401	0.970799
50.1003	1	1573.89	0.959094	0.00402592	0.943696	0.974614
50.301	1	1573.89	0.962796	0.00404749	0.947287	0.978429
50.5017	1	1573.89	0.966494	0.00406963	0.95087	0.982242
50.7023	1	1573.89	0.970184	0.00409222	0.954445	0.98605
50.903	1	1573.89	0.973866	0.00411509	0.958009	0.98985
51.1037	1	1573.89	0.977537	0.00413807	0.961563	0.993641
51.3043	1	1573.89	0.981195	0.00416099	0.965103	0.997419
51.505	1	1573.89	0.984839	0.00418373	0.96863	1.00118
51.7057	1	1573.89	0.988467	0.00420616	0.972142	1.00493
51.9064	1	1573.89	0.992078	0.00422815	0.975637	1.00866
52.107	1	1573.89	0.995669	0.00424956	0.979116	1.01236
52.3077	1	1573.89	0.999239	0.00427032	0.982576	1.01604
52.5084	1	1573.89	1.00279	0.00429039	0.986016	1.0197
52.709	1	1573.89	1.00631	0.00430977	0.989435	1.02333
52.9097	1	1573.89	1.00981	0.00432844	0.992832	1.02693
53.1104	1	1573.89	1.01328	0.00434639	0.996206	1.03051
53.311	1	1573.89	1.01673	0.00436369	0.999555	1.03405
53.5117	1	1573.89	1.02015	0.00438044	1.00288	1.03757
53.7124	1	1573.89	1.02354	0.00439676	1.00617	1.04105
53.913	1	1573.89	1.0269	0.00441276	1.00944	1.0445
54.1137	1	1573.89	1.03022	0.00442855	1.01268	1.04792
54.3144	1	1573.89	1.03352	0.00444428	1.01589	1.05131
54.5151	1	1573.89	1.03679	0.00446013	1.01906	1.05467
54.7157	1	1573.89	1.04002	0.00447627	1.0222	1.058
54.9164	1	1573.89	1.04322	0.00449284	1.02531	1.0613
55.1171	1	1573.89	1.04639	0.00450996	1.02838	1.06456
55.3177	1	1573.89	1.04953	0.00452776	1.03142	1.0678
55.5184	1	1573.89	1.05263	0.00454637	1.03442	1.07101
55.7191	1	1573.89	1.0557	0.0045659	1.03739	1.07418
55.9197	1	1573.89	1.05874	0.0045864	1.04032	1.07733
56.1204	1	1573.89	1.06175	0.00460788	1.04321	1.08045
56.3211	1	1573.89	1.06472	0.00463038	1.04607	1.08355
56.5217	1	1573.89	1.06767	0.00465388	1.04889	1.08661
56.7224	1	1573.89	1.07058	0.00467838	1.05168	1.08965
56.9231	1	1573.89	1.07346	0.00470378	1.05443	1.09266
57.1237	1	1573.89	1.0763	0.00472999	1.05714	1.09564
57.3244	1	1573.89	1.07912	0.00475692	1.05983	1.0986
57.5251	1	1573.89	1.08191	0.00478447	1.06248	1.10153
57.7258	1	1573.89	1.08467	0.00481255	1.0651	1.10443
57.9264	1	1573.89	1.0874	0.00484101	1.06769	1.1073
58.1271	1	1573.89	1.0901	0.00486972	1.07024	1.11014
58.3278	1	1573.89	1.09277	0.00489857	1.07277	1.11296
58.5284	1	1573.89	1.09541	0.0049275	1.07527	1.11575
58.7291	1	1573.89	1.09803	0.00495643	1.07775	1.11851
58.9298	1	1573.89	1.10062	0.00498528	1.08019	1.12125
59.1304	1	1573.89	1.10318	0.005014	1.08261	1.12395
59.3311	1	1573.89	1.10572	0.00504258	1.08501	1.12663
59.5318	1	1573.89	1.10823	0.00507107	1.08738	1.12928
59.7324	1	1573.89	1.11071	0.0050995	1.08972	1.13191
[truncated: 28,001 more rows]

## Sheet: TGL_line_plot
age	gender_F1M2	phys_activity_total	TGL_pred	SE	lwr	upr
20	1	1310	0.870591	0.00918661	0.837211	0.904578
20.2007	1	1310	0.869239	0.00897304	0.836652	0.902405
20.4013	1	1310	0.867887	0.00876467	0.836073	0.900252
20.602	1	1310	0.866533	0.00856195	0.835471	0.898121
20.8027	1	1310	0.865177	0.00836533	0.834845	0.896011
21.0033	1	1310	0.863818	0.00817522	0.834192	0.893924
21.204	1	1310	0.862455	0.00799204	0.833508	0.891859
21.4047	1	1310	0.861086	0.00781616	0.832792	0.889817
21.6054	1	1310	0.859709	0.00764793	0.83204	0.887796
21.806	1	1310	0.858324	0.00748763	0.831251	0.885797
22.0067	1	1310	0.856929	0.00733545	0.830422	0.883819
22.2074	1	1310	0.855521	0.00719154	0.82955	0.881861
22.408	1	1310	0.854101	0.00705594	0.828636	0.879921
22.6087	1	1310	0.852666	0.00692861	0.827677	0.877997
22.8094	1	1310	0.851216	0.00680943	0.826672	0.876088
23.01	1	1310	0.849748	0.00669818	0.825622	0.874192
23.2107	1	1310	0.848262	0.00659455	0.824526	0.872306
23.4114	1	1310	0.846757	0.0064982	0.823385	0.870428
23.612	1	1310	0.845231	0.00640867	0.822198	0.868556
23.8127	1	1310	0.843686	0.0063255	0.820969	0.866686
24.0134	1	1310	0.842119	0.00624813	0.819697	0.864817
24.214	1	1310	0.84053	0.00617601	0.818384	0.862945
24.4147	1	1310	0.838919	0.00610858	0.817033	0.861068
24.6154	1	1310	0.837286	0.00604531	0.815645	0.859185
24.8161	1	1310	0.835632	0.00598566	0.814223	0.857294
25.0167	1	1310	0.833957	0.0059291	0.812768	0.855394
25.2174	1	1310	0.832261	0.00587514	0.811283	0.853482
25.4181	1	1310	0.830545	0.00582341	0.80977	0.851558
25.6187	1	1310	0.82881	0.00577356	0.808231	0.849623
25.8194	1	1310	0.827058	0.00572529	0.80667	0.847676
26.0201	1	1310	0.82529	0.00567836	0.805088	0.845718
26.2207	1	1310	0.823507	0.00563258	0.803486	0.84375
26.4214	1	1310	0.821711	0.0055879	0.801868	0.841773
26.6221	1	1310	0.819905	0.00554427	0.800236	0.839789
26.8227	1	1310	0.818091	0.00550173	0.798591	0.837802
27.0234	1	1310	0.81627	0.00546031	0.796936	0.835813
27.2241	1	1310	0.814446	0.00542013	0.795273	0.833825
27.4247	1	1310	0.812621	0.00538132	0.793603	0.831841
27.6254	1	1310	0.810798	0.00534408	0.79193	0.829865
27.8261	1	1310	0.80898	0.00530858	0.790256	0.827901
28.0268	1	1310	0.80717	0.00527498	0.788582	0.825951
28.2274	1	1310	0.805371	0.00524344	0.786912	0.824021
28.4281	1	1310	0.803587	0.00521413	0.785248	0.822113
28.6288	1	1310	0.80182	0.00518719	0.783594	0.820232
28.8294	1	1310	0.800074	0.00516271	0.781951	0.818381
29.0301	1	1310	0.798352	0.00514074	0.780323	0.816564
29.2308	1	1310	0.796659	0.00512127	0.778715	0.814784
29.4314	1	1310	0.794996	0.00510428	0.777128	0.813044
29.6321	1	1310	0.793368	0.0050897	0.775567	0.811348
29.8328	1	1310	0.791779	0.00507739	0.774036	0.809699
30.0334	1	1310	0.79023	0.00506718	0.772538	0.808099
30.2341	1	1310	0.788727	0.00505882	0.771079	0.806551
30.4348	1	1310	0.787271	0.0050521	0.769661	0.805057
30.6355	1	1310	0.785867	0.00504676	0.768289	0.80362
30.8361	1	1310	0.784516	0.00504248	0.766966	0.802241
31.0368	1	1310	0.783223	0.00503896	0.765698	0.800922
31.2375	1	1310	0.78199	0.00503587	0.764488	0.799666
31.4381	1	1310	0.78082	0.00503293	0.76334	0.798474
31.6388	1	1310	0.779715	0.00502985	0.762256	0.797347
31.8395	1	1310	0.778678	0.00502637	0.761241	0.796288
32.0401	1	1310	0.777711	0.00502221	0.760298	0.795297
32.2408	1	1310	0.776817	0.00501712	0.75943	0.794376
32.4415	1	1310	0.775997	0.00501095	0.758639	0.793526
32.6421	1	1310	0.775253	0.00500356	0.757928	0.792748
32.8428	1	1310	0.774587	0.00499482	0.757299	0.792045
33.0435	1	1310	0.774	0.00498462	0.756753	0.791417
33.2441	1	1310	0.773494	0.00497291	0.756292	0.790865
33.4448	1	1310	0.77307	0.00495969	0.755918	0.79039
33.6455	1	1310	0.772729	0.00494501	0.75563	0.789994
33.8462	1	1310	0.772471	0.00492891	0.75543	0.789677
34.0468	1	1310	0.772298	0.00491144	0.755319	0.789441
34.2475	1	1310	0.772209	0.00489268	0.755296	0.789286
34.4482	1	1310	0.772206	0.00487277	0.755361	0.789213
34.6488	1	1310	0.772288	0.00485184	0.755514	0.789222
34.8495	1	1310	0.772455	0.00483002	0.755754	0.789314
35.0502	1	1310	0.772707	0.00480744	0.756082	0.789489
35.2508	1	1310	0.773044	0.00478426	0.756496	0.789748
35.4515	1	1310	0.773466	0.00476067	0.756995	0.790091
35.6522	1	1310	0.773971	0.00473683	0.757578	0.790518
35.8528	1	1310	0.77456	0.00471288	0.758244	0.791028
36.0535	1	1310	0.775232	0.00468892	0.758992	0.791622
36.2542	1	1310	0.775985	0.00466502	0.759821	0.792299
36.4548	1	1310	0.77682	0.00464128	0.76073	0.793057
36.6555	1	1310	0.777734	0.00461774	0.761717	0.793897
36.8562	1	1310	0.778727	0.00459443	0.762781	0.794817
37.0569	1	1310	0.779798	0.00457133	0.763922	0.795816
37.2575	1	1310	0.780945	0.00454841	0.765138	0.796893
37.4582	1	1310	0.782167	0.00452565	0.766428	0.798045
37.6589	1	1310	0.783463	0.00450301	0.767791	0.799273
37.8595	1	1310	0.784831	0.00448042	0.769226	0.800574
38.0602	1	1310	0.78627	0.00445781	0.770731	0.801946
38.2609	1	1310	0.787779	0.00443509	0.772306	0.803388
38.4615	1	1310	0.789356	0.00441225	0.773949	0.804898
38.6622	1	1310	0.791001	0.00438923	0.775659	0.806475
38.8629	1	1310	0.79271	0.004366	0.777435	0.808117
39.0635	1	1310	0.794484	0.00434252	0.779276	0.809823
39.2642	1	1310	0.796321	0.00431879	0.78118	0.811591
39.4649	1	1310	0.798219	0.00429485	0.783145	0.81342
39.6656	1	1310	0.800177	0.00427076	0.785172	0.815309
39.8662	1	1310	0.802195	0.00424658	0.787257	0.817257
40.0669	1	1310	0.804269	0.00422238	0.789399	0.819263
40.2676	1	1310	0.806401	0.00419828	0.791597	0.821326
40.4682	1	1310	0.808587	0.00417443	0.79385	0.823445
40.6689	1	1310	0.810828	0.00415098	0.796155	0.825621
40.8696	1	1310	0.813122	0.0041281	0.798511	0.827851
41.0702	1	1310	0.815467	0.00410592	0.800916	0.830137
41.2709	1	1310	0.817864	0.00408462	0.803369	0.832476
41.4716	1	1310	0.820312	0.00406439	0.805868	0.83487
41.6722	1	1310	0.822808	0.00404539	0.808412	0.837318
41.8729	1	1310	0.825353	0.00402777	0.810999	0.83982
42.0736	1	1310	0.827945	0.00401164	0.813629	0.842375
42.2742	1	1310	0.830584	0.00399711	0.816299	0.844982
42.4749	1	1310	0.833269	0.00398427	0.819009	0.847642
42.6756	1	1310	0.836	0.0039732	0.821757	0.850353
42.8763	1	1310	0.838775	0.00396391	0.824544	0.853116
43.0769	1	1310	0.841593	0.00395638	0.827368	0.85593
43.2776	1	1310	0.844455	0.00395058	0.830229	0.858793
43.4783	1	1310	0.84736	0.00394645	0.833125	0.861705
43.6789	1	1310	0.850306	0.00394393	0.836058	0.864664
43.8796	1	1310	0.853293	0.00394288	0.839026	0.867671
44.0803	1	1310	0.856321	0.00394318	0.842029	0.870723
44.2809	1	1310	0.859388	0.00394468	0.845068	0.87382
44.4816	1	1310	0.862495	0.00394725	0.848141	0.87696
44.6823	1	1310	0.865639	0.00395074	0.851248	0.880142
44.8829	1	1310	0.868821	0.00395502	0.85439	0.883364
45.0836	1	1310	0.872039	0.00395993	0.857566	0.886626
45.2843	1	1310	0.875294	0.00396534	0.860775	0.889925
45.4849	1	1310	0.878583	0.00397116	0.864018	0.893262
45.6856	1	1310	0.881906	0.00397733	0.867292	0.896634
45.8863	1	1310	0.885261	0.00398376	0.870598	0.900039
46.087	1	1310	0.888649	0.00399041	0.873935	0.903478
46.2876	1	1310	0.892067	0.00399726	0.877302	0.906949
46.4883	1	1310	0.895515	0.00400434	0.880696	0.910451
46.689	1	1310	0.898991	0.00401169	0.884118	0.913982
46.8896	1	1310	0.902494	0.00401936	0.887566	0.917541
47.0903	1	1310	0.906023	0.0040274	0.891037	0.921128
47.291	1	1310	0.909577	0.00403588	0.894531	0.924742
47.4916	1	1310	0.913153	0.00404494	0.898045	0.928381
47.6923	1	1310	0.91675	0.00405466	0.901578	0.932043
47.893	1	1310	0.920367	0.00406514	0.905127	0.935729
48.0936	1	1310	0.924003	0.00407644	0.908692	0.939437
48.2943	1	1310	0.927655	0.00408866	0.912269	0.943165
48.495	1	1310	0.931322	0.00410187	0.915857	0.946912
48.6957	1	1310	0.935002	0.00411612	0.919454	0.950676
48.8963	1	1310	0.938693	0.00413142	0.923058	0.954456
49.097	1	1310	0.942394	0.00414776	0.926667	0.95825
49.2977	1	1310	0.946103	0.00416512	0.930281	0.962056
49.4983	1	1310	0.949818	0.00418344	0.933896	0.965871
49.699	1	1310	0.953537	0.00420267	0.937511	0.969695
49.8997	1	1310	0.957258	0.00422273	0.941126	0.973525
50.1003	1	1310	0.960979	0.00424352	0.944737	0.977357
50.301	1	1310	0.964699	0.00426495	0.948344	0.981191
50.5017	1	1310	0.968414	0.0042869	0.951944	0.985023
50.7023	1	1310	0.972124	0.00430925	0.955537	0.988851
50.903	1	1310	0.975825	0.00433185	0.959121	0.992672
51.1037	1	1310	0.979518	0.00435454	0.962694	0.996485
51.3043	1	1310	0.983198	0.00437717	0.966256	1.00029
51.505	1	1310	0.986865	0.00439962	0.969806	1.00407
51.7057	1	1310	0.990517	0.00442178	0.973341	1.00784
51.9064	1	1310	0.994153	0.00444353	0.97686	1.0116
52.107	1	1310	0.99777	0.00446473	0.980364	1.01533
52.3077	1	1310	1.00137	0.00448533	0.983849	1.01904
52.5084	1	1310	1.00494	0.0045053	0.987316	1.02273
52.709	1	1310	1.0085	0.00452463	0.990763	1.02639
52.9097	1	1310	1.01203	0.00454331	0.994188	1.03002
53.1104	1	1310	1.01553	0.00456134	0.99759	1.03363
53.311	1	1310	1.01901	0.00457879	1.00097	1.03721
53.5117	1	1310	1.02246	0.00459576	1.00432	1.04076
53.7124	1	1310	1.02588	0.00461237	1.00765	1.04428
53.913	1	1310	1.02927	0.00462872	1.01095	1.04777
54.1137	1	1310	1.03264	0.00464492	1.01422	1.05123
54.3144	1	1310	1.03597	0.00466113	1.01746	1.05466
54.5151	1	1310	1.03928	0.00467752	1.02067	1.05806
54.7157	1	1310	1.04255	0.00469425	1.02384	1.06143
54.9164	1	1310	1.04579	0.00471146	1.02699	1.06477
55.1171	1	1310	1.049	0.00472927	1.0301	1.06808
55.3177	1	1310	1.05218	0.00474781	1.03317	1.07137
55.5184	1	1310	1.05533	0.00476721	1.03621	1.07462
55.7191	1	1310	1.05844	0.00478756	1.03922	1.07785
55.9197	1	1310	1.06153	0.00480893	1.04219	1.08105
56.1204	1	1310	1.06458	0.00483133	1.04512	1.08422
56.3211	1	1310	1.0676	0.00485478	1.04802	1.08737
56.5217	1	1310	1.07059	0.00487929	1.05088	1.09049
56.7224	1	1310	1.07355	0.00490484	1.05371	1.09358
56.9231	1	1310	1.07648	0.00493135	1.0565	1.09665
57.1237	1	1310	1.07938	0.00495872	1.05927	1.09969
57.3244	1	1310	1.08225	0.00498688	1.06199	1.1027
57.5251	1	1310	1.08509	0.00501573	1.06469	1.10569
57.7258	1	1310	1.0879	0.00504517	1.06736	1.10865
57.9264	1	1310	1.09069	0.00507507	1.06999	1.11159
58.1271	1	1310	1.09344	0.00510531	1.0726	1.1145
58.3278	1	1310	1.09617	0.00513577	1.07518	1.11738
58.5284	1	1310	1.09887	0.0051664	1.07773	1.12024
58.7291	1	1310	1.10155	0.00519711	1.08025	1.12307
58.9298	1	1310	1.1042	0.00522785	1.08275	1.12587
59.1304	1	1310	1.10682	0.00525854	1.08522	1.12865
59.3311	1	1310	1.10942	0.00528917	1.08767	1.1314
59.5318	1	1310	1.11199	0.0053198	1.09009	1.13413
59.7324	1	1310	1.11454	0.00535045	1.09248	1.13683
59.9331	1	1310	1.11706	0.00538117	1.09485	1.13951
60.1338	1	1310	1.11956	0.00541202	1.09719	1.14216
60.3344	1	1310	1.12203	0.00544311	1.09951	1.14479
60.5351	1	1310	1.12448	0.00547458	1.1018	1.1474
60.7358	1	1310	1.1269	0.00550657	1.10407	1.14998
60.9365	1	1310	1.12929	0.0055392	1.1063	1.15254
61.1371	1	1310	1.13166	0.00557259	1.10851	1.15507
61.3378	1	1310	1.13401	0.0056069	1.11068	1.15759
61.5385	1	1310	1.13633	0.00564228	1.11283	1.16008
61.7391	1	1310	1.13862	0.00567886	1.11495	1.16255
61.9398	1	1310	1.14088	0.00571672	1.11703	1.16501
62.1405	1	1310	1.14312	0.00575595	1.11908	1.16743
62.3411	1	1310	1.14533	0.00579661	1.12109	1.16984
62.5418	1	1310	1.14751	0.00583874	1.12307	1.17223
62.7425	1	1310	1.14966	0.00588237	1.12502	1.17459
62.9431	1	1310	1.15179	0.00592746	1.12693	1.17693
63.1438	1	1310	1.15388	0.00597395	1.12881	1.17925
63.3445	1	1310	1.15594	0.00602177	1.13065	1.18154
63.5452	1	1310	1.15797	0.00607084	1.13245	1.1838
63.7458	1	1310	1.15997	0.00612104	1.13421	1.18604
63.9465	1	1310	1.16194	0.00617223	1.13595	1.18826
64.1472	1	1310	1.16388	0.00622426	1.13764	1.19044
64.3478	1	1310	1.16578	0.00627697	1.1393	1.19259
64.5485	1	1310	1.16765	0.00633028	1.14092	1.19471
64.7492	1	1310	1.16949	0.00638407	1.14251	1.1968
64.9498	1	1310	1.17129	0.00643824	1.14406	1.19886
65.1505	1	1310	1.17306	0.00649268	1.14558	1.20089
65.3512	1	1310	1.1748	0.00654737	1.14706	1.20288
65.5518	1	1310	1.1765	0.00660229	1.14851	1.20484
65.7525	1	1310	1.17816	0.00665746	1.14993	1.20677
65.9532	1	1310	1.1798	0.00671289	1.15131	1.20867
66.1538	1	1310	1.1814	0.00676863	1.15265	1.21053
66.3545	1	1310	1.18297	0.0068248	1.15396	1.21237
66.5552	1	1310	1.1845	0.00688159	1.15524	1.21417
66.7559	1	1310	1.18601	0.00693917	1.15648	1.21594
66.9565	1	1310	1.18748	0.00699774	1.15768	1.21769
67.1572	1	1310	1.18892	0.00705754	1.15885	1.21941
67.3579	1	1310	1.19034	0.00711884	1.15999	1.22111
67.5585	1	1310	1.19172	0.00718197	1.16108	1.22279
67.7592	1	1310	1.19308	0.00724724	1.16215	1.22445
67.9599	1	1310	1.19441	0.00731494	1.16317	1.2261
68.1605	1	1310	1.19571	0.00738538	1.16416	1.22773
68.3612	1	1310	1.19699	0.00745887	1.16511	1.22935
68.5619	1	1310	1.19825	0.00753573	1.16602	1.23096
68.7625	1	1310	1.19949	0.00761624	1.1669	1.23257
68.9632	1	1310	1.20071	0.00770061	1.16774	1.23417
69.1639	1	1310	1.20191	0.00778904	1.16855	1.23578
69.3645	1	1310	1.20309	0.00788171	1.16932	1.23739
69.5652	1	1310	1.20426	0.00797876	1.17006	1.239
69.7659	1	1310	1.20542	0.00808027	1.17076	1.24062
69.9666	1	1310	1.20656	0.00818625	1.17144	1.24225
70.1672	1	1310	1.2077	0.00829668	1.17209	1.24389
70.3679	1	1310	1.20882	0.00841151	1.17271	1.24554
70.5686	1	1310	1.20995	0.00853066	1.1733	1.24721
70.7692	1	1310	1.21107	0.008654	1.17388	1.24889
70.9699	1	1310	1.21218	0.00878136	1.17443	1.25059
71.1706	1	1310	1.2133	0.00891253	1.17497	1.2523
71.3712	1	1310	1.21441	0.00904734	1.17549	1.25403
71.5719	1	1310	1.21553	0.00918558	1.176	1.25578
71.7726	1	1310	1.21666	0.00932707	1.1765	1.25755
71.9732	1	1310	1.21779	0.00947158	1.177	1.25934
72.1739	1	1310	1.21893	0.0096189	1.17748	1.26116
72.3746	1	1310	1.22007	0.0097689	1.17797	1.26299
72.5753	1	1310	1.22123	0.00992145	1.17845	1.26484
72.7759	1	1310	1.22239	0.0100765	1.17893	1.26672
72.9766	1	1310	1.22357	0.0102338	1.17942	1.26863
73.1773	1	1310	1.22477	0.0103935	1.1799	1.27055
73.3779	1	1310	1.22597	0.0105555	1.18039	1.27251
73.5786	1	1310	1.22719	0.0107198	1.18089	1.27449
73.7793	1	1310	1.22843	0.0108867	1.18138	1.27649
73.9799	1	1310	1.22968	0.0110562	1.18189	1.27853
74.1806	1	1310	1.23095	0.0112284	1.18239	1.2806
74.3813	1	1310	1.23224	0.0114035	1.1829	1.28269
74.5819	1	1310	1.23354	0.0115818	1.18341	1.28482
74.7826	1	1310	1.23486	0.0117636	1.18392	1.28699
74.9833	1	1310	1.23619	0.011949	1.18443	1.28918
75.1839	1	1310	1.23754	0.0121383	1.18494	1.29142
75.3846	1	1310	1.23891	0.0123317	1.18545	1.29369
75.5853	1	1310	1.2403	0.0125297	1.18595	1.29599
75.786	1	1310	1.24169	0.0127323	1.18644	1.29834
75.9866	1	1310	1.24311	0.0129399	1.18693	1.30072
76.1873	1	1310	1.24453	0.0131526	1.18741	1.30315
76.388	1	1310	1.24597	0.0133705	1.18788	1.30561
76.5886	1	1310	1.24742	0.013594	1.18833	1.30811
76.7893	1	1310	1.24888	0.0138229	1.18877	1.31064
76.99	1	1310	1.25036	0.0140575	1.1892	1.31322
77.1906	1	1310	1.25184	0.0142977	1.18961	1.31583
77.3913	1	1310	1.25333	0.0145435	1.19	1.31848
77.592	1	1310	1.25482	0.0147948	1.19038	1.32117
77.7926	1	1310	1.25633	0.0150515	1.19074	1.32388
77.9933	1	1310	1.25784	0.0153136	1.19108	1.32663
78.194	1	1310	1.25935	0.0155808	1.1914	1.32941
78.3946	1	1310	1.26087	0.015853	1.1917	1.33222
78.5953	1	1310	1.26239	0.0161299	1.19198	1.33506
78.796	1	1310	1.26391	0.0164113	1.19225	1.33792
78.9967	1	1310	1.26544	0.016697	1.1925	1.3408
79.1973	1	1310	1.26696	0.0169867	1.19273	1.34371
79.398	1	1310	1.26849	0.0172802	1.19295	1.34664
79.5987	1	1310	1.27002	0.0175773	1.19315	1.34959
79.7993	1	1310	1.27155	0.0178779	1.19333	1.35256
80	1	1310	1.27308	0.0181817	1.1935	1.35554
20	2	1310	0.841957	0.0115149	0.800852	0.884002
20.2007	2	1310	0.846594	0.0112375	0.806366	0.887717
20.4013	2	1310	0.851241	0.0109648	0.811881	0.891457
20.602	2	1310	0.855898	0.0106972	0.817392	0.895221
20.8027	2	1310	0.860565	0.0104352	0.822897	0.899011
21.0033	2	1310	0.865239	0.0101792	0.828394	0.902827
21.204	2	1310	0.869922	0.00992971	0.833881	0.906671
21.4047	2	1310	0.87461	0.00968715	0.839353	0.910543
21.6054	2	1310	0.879303	0.00945196	0.844807	0.914443
21.806	2	1310	0.883999	0.00922454	0.850242	0.918371
22.0067	2	1310	0.888697	0.00900523	0.855653	0.922329
22.2074	2	1310	0.893395	0.00879431	0.861038	0.926314
22.408	2	1310	0.898092	0.008592	0.866395	0.930327
22.6087	2	1310	0.902786	0.00839848	0.87172	0.934367
22.8094	2	1310	0.907475	0.00821381	0.877012	0.938432
23.01	2	1310	0.912158	0.00803799	0.882269	0.942521
23.2107	2	1310	0.916832	0.00787094	0.887488	0.946633
23.4114	2	1310	0.921497	0.00771251	0.892669	0.950764
23.612	2	1310	0.92615	0.00756248	0.89781	0.954913
23.8127	2	1310	0.93079	0.00742053	0.902911	0.959077
24.0134	2	1310	0.935414	0.00728631	0.907971	0.963253
24.214	2	1310	0.940022	0.0071594	0.912989	0.967437
24.4147	2	1310	0.944612	0.00703936	0.917966	0.971628
24.6154	2	1310	0.949181	0.00692573	0.922901	0.97582
24.8161	2	1310	0.953729	0.00681803	0.927794	0.980013
25.0167	2	1310	0.958254	0.00671574	0.932647	0.984201
25.2174	2	1310	0.962754	0.00661839	0.937458	0.988381
25.4181	2	1310	0.967229	0.00652552	0.942229	0.992552
25.6187	2	1310	0.971677	0.00643674	0.946959	0.996709
25.8194	2	1310	0.976097	0.00635167	0.951649	1.00085
26.0201	2	1310	0.980488	0.00626994	0.956298	1.00498
26.2207	2	1310	0.984848	0.00619126	0.960908	1.00908
26.4214	2	1310	0.989178	0.00611541	0.965477	1.01316
26.6221	2	1310	0.993475	0.00604224	0.970006	1.01722
26.8227	2	1310	0.99774	0.00597163	0.974494	1.02126
27.0234	2	1310	1.00197	0.00590347	0.978942	1.02527
27.2241	2	1310	1.00617	0.00583774	0.983347	1.02926
27.4247	2	1310	1.01034	0.00577445	0.987711	1.03322
27.6254	2	1310	1.01447	0.00571368	0.992033	1.03715
27.8261	2	1310	1.01856	0.00565548	0.996311	1.04106
28.0268	2	1310	1.02262	0.00559994	1.00055	1.04495
28.2274	2	1310	1.02665	0.00554713	1.00474	1.04881
28.4281	2	1310	1.03065	0.00549715	1.00888	1.05264
28.6288	2	1310	1.0346	0.00545011	1.01299	1.05645
28.8294	2	1310	1.03853	0.00540606	1.01704	1.06024
29.0301	2	1310	1.04242	0.00536502	1.02106	1.06401
29.2308	2	1310	1.04628	0.005327	1.02503	1.06776
29.4314	2	1310	1.05011	0.00529199	1.02895	1.07148
29.6321	2	1310	1.0539	0.00525991	1.03284	1.07519
29.8328	2	1310	1.05767	0.00523066	1.03668	1.07887
30.0334	2	1310	1.0614	0.0052041	1.04048	1.08254
30.2341	2	1310	1.06511	0.00518002	1.04425	1.08618
30.4348	2	1310	1.06879	0.00515822	1.04798	1.08981
30.6355	2	1310	1.07243	0.00513847	1.05167	1.09341
30.8361	2	1310	1.07606	0.00512051	1.05532	1.097
31.0368	2	1310	1.07965	0.00510403	1.05895	1.10056
31.2375	2	1310	1.08322	0.00508874	1.06255	1.10411
31.4381	2	1310	1.08677	0.00507435	1.06612	1.10763
31.6388	2	1310	1.0903	0.00506059	1.06967	1.11113
31.8395	2	1310	1.0938	0.00504719	1.07319	1.11462
32.0401	2	1310	1.09728	0.00503385	1.07669	1.11808
32.2408	2	1310	1.10074	0.00502034	1.08017	1.12152
32.4415	2	1310	1.10419	0.00500645	1.08364	1.12493
32.6421	2	1310	1.10761	0.00499203	1.08709	1.12833
32.8428	2	1310	1.11102	0.00497693	1.09052	1.13171
33.0435	2	1310	1.11441	0.004961	1.09395	1.13507
33.2441	2	1310	1.11778	0.00494415	1.09736	1.1384
33.4448	2	1310	1.12114	0.00492636	1.10076	1.14172
33.6455	2	1310	1.12449	0.00490764	1.10415	1.14502
33.8462	2	1310	1.12782	0.00488798	1.10753	1.1483
34.0468	2	1310	1.13114	0.00486741	1.1109	1.15157
34.2475	2	1310	1.13444	0.00484598	1.11426	1.15481
34.4482	2	1310	1.13773	0.00482379	1.11762	1.15804
34.6488	2	1310	1.14101	0.00480095	1.12096	1.16126
34.8495	2	1310	1.14428	0.00477756	1.1243	1.16445
35.0502	2	1310	1.14754	0.00475372	1.12762	1.16764
35.2508	2	1310	1.15078	0.00472957	1.13094	1.17081
35.4515	2	1310	1.15401	0.00470526	1.13424	1.17397
35.6522	2	1310	1.15723	0.00468092	1.13753	1.17711
35.8528	2	1310	1.16044	0.00465667	1.14081	1.18025
36.0535	2	1310	1.16363	0.00463259	1.14408	1.18337
36.2542	2	1310	1.16681	0.00460875	1.14733	1.18648
36.4548	2	1310	1.16998	0.00458521	1.15057	1.18957
36.6555	2	1310	1.17314	0.00456203	1.15379	1.19265
36.8562	2	1310	1.17627	0.00453921	1.157	1.19572
37.0569	2	1310	1.1794	0.00451673	1.16019	1.19878
37.2575	2	1310	1.1825	0.00449457	1.16336	1.20181
37.4582	2	1310	1.18559	0.0044727	1.16652	1.20484
37.6589	2	1310	1.18866	0.00445107	1.16965	1.20784
37.8595	2	1310	1.19171	0.00442963	1.17277	1.21082
38.0602	2	1310	1.19474	0.00440828	1.17586	1.21379
38.2609	2	1310	1.19775	0.00438695	1.17893	1.21673
38.4615	2	1310	1.20074	0.0043656	1.18199	1.21965
38.6622	2	1310	1.2037	0.00434419	1.18501	1.22254
38.8629	2	1310	1.20663	0.00432267	1.18801	1.22541
39.0635	2	1310	1.20954	0.00430098	1.19099	1.22824
39.2642	2	1310	1.21242	0.0042791	1.19394	1.23105
39.4649	2	1310	1.21526	0.00425706	1.19686	1.23382
39.6656	2	1310	1.21808	0.00423491	1.19974	1.23657
39.8662	2	1310	1.22086	0.00421268	1.2026	1.23928
40.0669	2	1310	1.22361	0.00419041	1.20542	1.24195
40.2676	2	1310	1.22632	0.00416819	1.20821	1.24458
40.4682	2	1310	1.22899	0.00414615	1.21095	1.24718
40.6689	2	1310	1.23163	0.00412442	1.21366	1.24974
40.8696	2	1310	1.23422	0.00410311	1.21633	1.25226
41.0702	2	1310	1.23677	0.00408236	1.21895	1.25474
41.2709	2	1310	1.23928	0.0040623	1.22152	1.25718
41.4716	2	1310	1.24174	0.0040431	1.22405	1.25958
41.6722	2	1310	1.24416	0.00402489	1.22652	1.26193
41.8729	2	1310	1.24652	0.00400781	1.22894	1.26424
42.0736	2	1310	1.24884	0.00399196	1.23131	1.2665
42.2742	2	1310	1.25111	0.00397741	1.23362	1.26872
42.4749	2	1310	1.25332	0.00396428	1.23588	1.2709
42.6756	2	1310	1.25548	0.00395262	1.23808	1.27302
42.8763	2	1310	1.25759	0.00394245	1.24021	1.2751
43.0769	2	1310	1.25964	0.00393375	1.24229	1.27713
43.2776	2	1310	1.26164	0.00392651	1.2443	1.27911
43.4783	2	1310	1.26358	0.00392069	1.24626	1.28104
43.6789	2	1310	1.26547	0.00391622	1.24814	1.28292
43.8796	2	1310	1.26729	0.00391302	1.24997	1.28475
44.0803	2	1310	1.26906	0.00391097	1.25174	1.28652
44.2809	2	1310	1.27077	0.00390993	1.25344	1.28824
44.4816	2	1310	1.27242	0.00390982	1.25508	1.28991
44.6823	2	1310	1.27402	0.00391052	1.25665	1.29151
44.8829	2	1310	1.27555	0.00391189	1.25817	1.29306
45.0836	2	1310	1.27702	0.00391381	1.25962	1.29456
45.2843	2	1310	1.27844	0.00391617	1.26101	1.29599
45.4849	2	1310	1.27979	0.00391891	1.26235	1.29737
45.6856	2	1310	1.28109	0.00392196	1.26362	1.29869
45.8863	2	1310	1.28232	0.00392528	1.26483	1.29995
46.087	2	1310	1.2835	0.00392881	1.26598	1.30115
46.2876	2	1310	1.28462	0.00393255	1.26708	1.3023
46.4883	2	1310	1.28569	0.00393653	1.26812	1.30339
46.689	2	1310	1.28669	0.00394082	1.2691	1.30442
46.8896	2	1310	1.28764	0.00394545	1.27002	1.3054
47.0903	2	1310	1.28854	0.00395048	1.27089	1.30633
47.291	2	1310	1.28938	0.003956	1.2717	1.3072
47.4916	2	1310	1.29017	0.00396213	1.27245	1.30802
47.6923	2	1310	1.2909	0.00396897	1.27315	1.30879
47.893	2	1310	1.29158	0.00397662	1.27379	1.30951
48.0936	2	1310	1.29221	0.00398515	1.27438	1.31019
48.2943	2	1310	1.2928	0.00399466	1.27492	1.31082
48.495	2	1310	1.29333	0.00400524	1.2754	1.3114
48.6957	2	1310	1.29382	0.00401694	1.27583	1.31195
48.8963	2	1310	1.29425	0.00402979	1.2762	1.31245
49.097	2	1310	1.29465	0.00404379	1.27653	1.31291
49.2977	2	1310	1.295	0.00405893	1.27681	1.31333
49.4983	2	1310	1.2953	0.00407517	1.27704	1.31371
49.699	2	1310	1.29557	0.00409248	1.27723	1.31406
49.8997	2	1310	1.29579	0.00411077	1.27737	1.31436
50.1003	2	1310	1.29597	0.00412996	1.27746	1.31464
50.301	2	1310	1.29612	0.00414994	1.27752	1.31487
50.5017	2	1310	1.29622	0.00417061	1.27753	1.31507
50.7023	2	1310	1.29629	0.00419185	1.2775	1.31524
50.903	2	1310	1.29633	0.00421351	1.27744	1.31537
51.1037	2	1310	1.29632	0.00423542	1.27734	1.31547
51.3043	2	1310	1.29629	0.00425742	1.2772	1.31553
51.505	2	1310	1.29622	0.00427941	1.27704	1.31556
51.7057	2	1310	1.29611	0.00430125	1.27684	1.31555
51.9064	2	1310	1.29598	0.0043228	1.2766	1.31551
52.107	2	1310	1.29581	0.00434394	1.27634	1.31544
52.3077	2	1310	1.29561	0.00436457	1.27606	1.31533
52.5084	2	1310	1.29538	0.00438466	1.27574	1.31519
52.709	2	1310	1.29513	0.00440416	1.2754	1.31502
52.9097	2	1310	1.29484	0.00442305	1.27503	1.31482
53.1104	2	1310	1.29453	0.0044413	1.27464	1.31459
53.311	2	1310	1.29418	0.00445893	1.27422	1.31432
53.5117	2	1310	1.29382	0.00447603	1.27378	1.31403
53.7124	2	1310	1.29342	0.00449267	1.27331	1.31371
53.913	2	1310	1.293	0.00450892	1.27283	1.31335
54.1137	2	1310	1.29255	0.00452486	1.27231	1.31298
54.3144	2	1310	1.29208	0.0045406	1.27178	1.31257
54.5151	2	1310	1.29159	0.00455628	1.27121	1.31214
54.7157	2	1310	1.29107	0.00457204	1.27063	1.31169
54.9164	2	1310	1.29052	0.00458796	1.27002	1.31121
55.1171	2	1310	1.28996	0.00460415	1.26938	1.31071
55.3177	2	1310	1.28936	0.0046207	1.26872	1.31019
55.5184	2	1310	1.28875	0.00463774	1.26804	1.30965
55.7191	2	1310	1.28812	0.00465533	1.26733	1.30909
55.9197	2	1310	1.28746	0.00467351	1.2666	1.30851
56.1204	2	1310	1.28678	0.00469231	1.26584	1.30791
56.3211	2	1310	1.28608	0.00471174	1.26506	1.30729
56.5217	2	1310	1.28535	0.0047318	1.26426	1.30665
56.7224	2	1310	1.28461	0.00475248	1.26343	1.30599
56.9231	2	1310	1.28385	0.00477372	1.26258	1.30532
57.1237	2	1310	1.28307	0.00479543	1.26171	1.30463
57.3244	2	1310	1.28226	0.00481754	1.26082	1.30392
57.5251	2	1310	1.28144	0.00483999	1.2599	1.30319
57.7258	2	1310	1.2806	0.00486269	1.25897	1.30244
57.9264	2	1310	1.27975	0.00488555	1.25802	1.30168
58.1271	2	1310	1.27887	0.00490844	1.25705	1.3009
58.3278	2	1310	1.27798	0.00493129	1.25607	1.3001
58.5284	2	1310	1.27707	0.00495406	1.25507	1.29929
58.7291	2	1310	1.27615	0.00497669	1.25405	1.29846
58.9298	2	1310	1.27521	0.00499913	1.25303	1.29761
59.1304	2	1310	1.27426	0.00502133	1.25198	1.29675
59.3311	2	1310	1.27329	0.00504331	1.25093	1.29587
59.5318	2	1310	1.27231	0.00506511	1.24986	1.29498
59.7324	2	1310	1.27132	0.00508679	1.24879	1.29408
59.9331	2	1310	1.27031	0.0051084	1.2477	1.29316
60.1338	2	1310	1.2693	0.00513002	1.2466	1.29223
60.3344	2	1310	1.26828	0.00515176	1.24549	1.2913
60.5351	2	1310	1.26724	0.00517376	1.24437	1.29035
60.7358	2	1310	1.2662	0.00519618	1.24324	1.2894
60.9365	2	1310	1.26515	0.00521915	1.2421	1.28844
61.1371	2	1310	1.2641	0.0052428	1.24095	1.28748
61.3378	2	1310	1.26304	0.00526728	1.23979	1.28652
61.5385	2	1310	1.26197	0.00529278	1.23863	1.28556
61.7391	2	1310	1.2609	0.00531941	1.23745	1.2846
61.9398	2	1310	1.25983	0.0053473	1.23627	1.28364
62.1405	2	1310	1.25875	0.00537654	1.23508	1.28268
62.3411	2	1310	1.25768	0.0054072	1.23388	1.28173
62.5418	2	1310	1.2566	0.00543937	1.23267	1.28079
62.7425	2	1310	1.25553	0.00547308	1.23146	1.27986
62.9431	2	1310	1.25446	0.00550831	1.23025	1.27893
63.1438	2	1310	1.25339	0.00554505	1.22903	1.27801
63.3445	2	1310	1.25232	0.00558323	1.22781	1.2771
63.5452	2	1310	1.25126	0.00562281	1.22658	1.27621
63.7458	2	1310	1.2502	0.00566371	1.22536	1.27532
63.9465	2	1310	1.24915	0.0057058	1.22414	1.27444
64.1472	2	1310	1.2481	0.00574895	1.22291	1.27358
64.3478	2	1310	1.24706	0.00579304	1.22169	1.27272
64.5485	2	1310	1.24603	0.00583798	1.22048	1.27188
64.7492	2	1310	1.24501	0.00588368	1.21927	1.27105
64.9498	2	1310	1.244	0.00593003	1.21807	1.27023
65.1505	2	1310	1.24299	0.00597694	1.21687	1.26942
65.3512	2	1310	1.242	0.00602435	1.21568	1.26863
65.5518	2	1310	1.24101	0.00607226	1.2145	1.26785
65.7525	2	1310	1.24004	0.00612066	1.21333	1.26708
65.9532	2	1310	1.23908	0.00616953	1.21217	1.26632
66.1538	2	1310	1.23813	0.00621891	1.21101	1.26557
66.3545	2	1310	1.23719	0.00626889	1.20987	1.26484
66.5552	2	1310	1.23626	0.00631958	1.20873	1.26413
66.7559	2	1310	1.23534	0.00637113	1.2076	1.26343
66.9565	2	1310	1.23444	0.00642369	1.20648	1.26275
67.1572	2	1310	1.23354	0.00647742	1.20536	1.26208
67.3579	2	1310	1.23266	0.00653254	1.20425	1.26143
67.5585	2	1310	1.23179	0.0065893	1.20315	1.2608
67.7592	2	1310	1.23093	0.00664794	1.20205	1.26019
67.9599	2	1310	1.23008	0.00670868	1.20095	1.25959
68.1605	2	1310	1.22924	0.00677176	1.19984	1.25902
68.3612	2	1310	1.22841	0.00683742	1.19874	1.25847
68.5619	2	1310	1.22759	0.00690592	1.19764	1.25794
68.7625	2	1310	1.22678	0.00697746	1.19653	1.25744
68.9632	2	1310	1.22597	0.00705222	1.19542	1.25696
69.1639	2	1310	1.22518	0.00713038	1.1943	1.2565
69.3645	2	1310	1.22439	0.00721208	1.19317	1.25606
69.5652	2	1310	1.22361	0.00729746	1.19203	1.25564
69.7659	2	1310	1.22284	0.0073866	1.19089	1.25525
69.9666	2	1310	1.22207	0.00747957	1.18973	1.25488
70.1672	2	1310	1.2213	0.0075764	1.18856	1.25454
70.3679	2	1310	1.22054	0.00767711	1.18738	1.25421
70.5686	2	1310	1.21979	0.00778172	1.18619	1.2539
70.7692	2	1310	1.21903	0.00789023	1.18498	1.25362
70.9699	2	1310	1.21828	0.00800262	1.18376	1.25335
71.1706	2	1310	1.21753	0.00811885	1.18252	1.2531
71.3712	2	1310	1.21678	0.00823893	1.18127	1.25287
71.5719	2	1310	1.21603	0.00836289	1.18001	1.25266
71.7726	2	1310	1.21528	0.00849075	1.17872	1.25246
71.9732	2	1310	1.21453	0.00862254	1.17742	1.25228
72.1739	2	1310	1.21378	0.00875833	1.1761	1.25211
72.3746	2	1310	1.21302	0.00889825	1.17476	1.25196
72.5753	2	1310	1.21226	0.00904245	1.1734	1.25182
72.7759	2	1310	1.2115	0.00919113	1.17202	1.2517
72.9766	2	1310	1.21074	0.00934448	1.17062	1.2516
73.1773	2	1310	1.20997	0.00950275	1.16919	1.25151
73.3779	2	1310	1.20919	0.00966624	1.16773	1.25145
73.5786	2	1310	1.20841	0.00983529	1.16625	1.2514
73.7793	2	1310	1.20763	0.0100102	1.16473	1.25137
73.9799	2	1310	1.20684	0.0101915	1.16319	1.25136
74.1806	2	1310	1.20604	0.0103793	1.16161	1.25138
74.3813	2	1310	1.20524	0.0105741	1.16	1.25142
74.5819	2	1310	1.20443	0.0107763	1.15836	1.25149
74.7826	2	1310	1.20362	0.0109863	1.15667	1.25158
74.9833	2	1310	1.2028	0.0112044	1.15495	1.25171
75.1839	2	1310	1.20197	0.0114308	1.15319	1.25186
75.3846	2	1310	1.20114	0.0116658	1.15138	1.25205
75.5853	2	1310	1.2003	0.0119097	1.14954	1.25227
75.786	2	1310	1.19946	0.0121627	1.14765	1.25252
75.9866	2	1310	1.19861	0.0124248	1.14572	1.25281
76.1873	2	1310	1.19776	0.012696	1.14375	1.25314
76.388	2	1310	1.19691	0.0129764	1.14173	1.2535
76.5886	2	1310	1.19605	0.0132659	1.13968	1.25389
76.7893	2	1310	1.19518	0.0135644	1.13759	1.25433
76.99	2	1310	1.19431	0.0138716	1.13546	1.25479
77.1906	2	1310	1.19344	0.0141872	1.13329	1.25529
77.3913	2	1310	1.19257	0.0145111	1.13109	1.25582
77.592	2	1310	1.19169	0.0148427	1.12885	1.25639
77.7926	2	1310	1.19082	0.0151819	1.12658	1.25699
77.9933	2	1310	1.18994	0.015528	1.12429	1.25761
78.194	2	1310	1.18906	0.0158808	1.12197	1.25826
78.3946	2	1310	1.18818	0.0162397	1.11962	1.25894
78.5953	2	1310	1.18729	0.0166043	1.11726	1.25965
78.796	2	1310	1.18641	0.0169743	1.11487	1.26038
78.9967	2	1310	1.18553	0.0173491	1.11246	1.26113
79.1973	2	1310	1.18465	0.0177283	1.11004	1.26189
79.398	2	1310	1.18377	0.0181117	1.10761	1.26268
79.5987	2	1310	1.18289	0.018499	1.10516	1.26349
79.7993	2	1310	1.18201	0.0188899	1.1027	1.26431
80	2	1310	1.18113	0.0192842	1.10023	1.26515
20	1	4444.8	0.876346	0.00840155	0.845701	0.9075
20.2007	1	4444.8	0.874647	0.00818433	0.844815	0.904961
20.4013	1	4444.8	0.872949	0.00797218	0.843911	0.902444
20.602	1	4444.8	0.87125	0.00776558	0.842984	0.899949
20.8027	1	4444.8	0.86955	0.00756504	0.842034	0.897477
21.0033	1	4444.8	0.867847	0.00737101	0.841056	0.895028
21.204	1	4444.8	0.866141	0.00718396	0.840049	0.892604
21.4047	1	4444.8	0.864431	0.00700434	0.83901	0.890203
21.6054	1	4444.8	0.862714	0.00683256	0.837935	0.887827
21.806	1	4444.8	0.860989	0.00666896	0.836822	0.885474
22.0067	1	4444.8	0.859256	0.0065138	0.835669	0.883145
22.2074	1	4444.8	0.857512	0.00636726	0.834474	0.880838
22.408	1	4444.8	0.855756	0.00622944	0.833235	0.878553
22.6087	1	4444.8	0.853987	0.00610035	0.831952	0.876288
22.8094	1	4444.8	0.852204	0.00597988	0.830622	0.874041
23.01	1	4444.8	0.850406	0.00586783	0.829246	0.87181
23.2107	1	4444.8	0.848591	0.00576388	0.827825	0.869593
23.4114	1	4444.8	0.846759	0.00566765	0.826357	0.867388
23.612	1	4444.8	0.844908	0.00557868	0.824845	0.865192
23.8127	1	4444.8	0.843039	0.00549644	0.823291	0.863002
24.0134	1	4444.8	0.841151	0.00542031	0.821694	0.860815
24.214	1	4444.8	0.839243	0.00534968	0.820058	0.858629
24.4147	1	4444.8	0.837315	0.00528392	0.818385	0.856442
24.6154	1	4444.8	0.835368	0.0052224	0.816677	0.854251
24.8161	1	4444.8	0.833402	0.00516453	0.814937	0.852054
25.0167	1	4444.8	0.831416	0.00510968	0.813166	0.84985
25.2174	1	4444.8	0.829413	0.00505731	0.811369	0.847637
25.4181	1	4444.8	0.827392	0.00500696	0.809547	0.845414
25.6187	1	4444.8	0.825356	0.00495824	0.807703	0.843181
25.8194	1	4444.8	0.823305	0.00491081	0.805839	0.840939
26.0201	1	4444.8	0.82124	0.00486439	0.803959	0.838687
26.2207	1	4444.8	0.819164	0.00481875	0.802063	0.836427
26.4214	1	4444.8	0.817078	0.00477383	0.800155	0.834159
26.6221	1	4444.8	0.814984	0.00472958	0.798237	0.831888
26.8227	1	4444.8	0.812886	0.00468605	0.796311	0.829613
27.0234	1	4444.8	0.810784	0.00464328	0.79438	0.827339
27.2241	1	4444.8	0.808682	0.0046014	0.792444	0.825068
27.4247	1	4444.8	0.806583	0.0045606	0.790506	0.822804
27.6254	1	4444.8	0.804489	0.0045211	0.788569	0.82055
27.8261	1	4444.8	0.802403	0.00448312	0.786635	0.81831
28.0268	1	4444.8	0.800329	0.00444687	0.784706	0.816089
28.2274	1	4444.8	0.798269	0.00441256	0.782783	0.813889
28.4281	1	4444.8	0.796227	0.00438041	0.780871	0.811715
28.6288	1	4444.8	0.794206	0.0043506	0.778972	0.809571
28.8294	1	4444.8	0.792211	0.00432328	0.777088	0.807462
29.0301	1	4444.8	0.790243	0.00429851	0.775223	0.805389
29.2308	1	4444.8	0.788306	0.00427634	0.77338	0.803358
29.4314	1	4444.8	0.786405	0.00425676	0.771563	0.801372
29.6321	1	4444.8	0.784542	0.00423971	0.769774	0.799433
29.8328	1	4444.8	0.782721	0.00422507	0.768019	0.797545
30.0334	1	4444.8	0.780945	0.00421264	0.766301	0.795711
30.2341	1	4444.8	0.779218	0.00420218	0.764624	0.793933
30.4348	1	4444.8	0.777543	0.00419345	0.762993	0.792213
30.6355	1	4444.8	0.775923	0.00418617	0.761411	0.790554
30.8361	1	4444.8	0.77436	0.00417999	0.759883	0.788957
31.0368	1	4444.8	0.772859	0.00417458	0.758413	0.787425
31.2375	1	4444.8	0.771423	0.00416956	0.757005	0.785959
31.4381	1	4444.8	0.770053	0.00416464	0.755663	0.78456
31.6388	1	4444.8	0.768752	0.00415949	0.75439	0.783231
31.8395	1	4444.8	0.767523	0.00415383	0.753191	0.781972
32.0401	1	4444.8	0.766368	0.00414733	0.752068	0.780785
32.2408	1	4444.8	0.765291	0.00413975	0.751025	0.779672
32.4415	1	4444.8	0.764291	0.00413092	0.750064	0.778634
32.6421	1	4444.8	0.763372	0.00412068	0.749187	0.777672
32.8428	1	4444.8	0.762535	0.00410893	0.748397	0.776787
33.0435	1	4444.8	0.761781	0.00409554	0.747696	0.77598
33.2441	1	4444.8	0.761113	0.00408048	0.747084	0.775254
33.4448	1	4444.8	0.760531	0.00406378	0.746564	0.774609
33.6455	1	4444.8	0.760036	0.00404551	0.746135	0.774047
33.8462	1	4444.8	0.759629	0.00402574	0.745799	0.773568
34.0468	1	4444.8	0.75931	0.00400457	0.745556	0.773173
34.2475	1	4444.8	0.759081	0.0039821	0.745405	0.772865
34.4482	1	4444.8	0.758942	0.00395853	0.745348	0.772642
34.6488	1	4444.8	0.758893	0.00393404	0.745383	0.772508
34.8495	1	4444.8	0.758933	0.0039088	0.745509	0.77246
35.0502	1	4444.8	0.759063	0.00388299	0.745726	0.772502
35.2508	1	4444.8	0.759283	0.0038568	0.746034	0.772632
35.4515	1	4444.8	0.759591	0.00383046	0.74643	0.772851
35.6522	1	4444.8	0.759987	0.00380416	0.746913	0.773159
35.8528	1	4444.8	0.76047	0.00377805	0.747482	0.773555
36.0535	1	4444.8	0.76104	0.00375227	0.748136	0.774039
36.2542	1	4444.8	0.761695	0.0037269	0.748873	0.774611
36.4548	1	4444.8	0.762434	0.00370203	0.749693	0.775269
36.6555	1	4444.8	0.763257	0.00367772	0.750592	0.776013
36.8562	1	4444.8	0.764161	0.00365397	0.751572	0.776841
37.0569	1	4444.8	0.765145	0.00363075	0.752629	0.777751
37.2575	1	4444.8	0.766209	0.003608	0.753763	0.778743
37.4582	1	4444.8	0.76735	0.00358568	0.754973	0.779815
37.6589	1	4444.8	0.768568	0.0035637	0.756258	0.780964
37.8595	1	4444.8	0.76986	0.00354197	0.757616	0.782189
38.0602	1	4444.8	0.771225	0.00352035	0.759046	0.783488
38.2609	1	4444.8	0.772662	0.00349873	0.760547	0.78486
38.4615	1	4444.8	0.774168	0.00347704	0.762119	0.786301
38.6622	1	4444.8	0.775744	0.00345519	0.763759	0.78781
38.8629	1	4444.8	0.777386	0.00343311	0.765466	0.789386
39.0635	1	4444.8	0.779094	0.00341072	0.76724	0.791027
39.2642	1	4444.8	0.780865	0.00338797	0.769078	0.79273
39.4649	1	4444.8	0.782699	0.00336489	0.77098	0.794495
39.6656	1	4444.8	0.784594	0.00334153	0.772944	0.79632
39.8662	1	4444.8	0.786548	0.00331794	0.774967	0.798204
40.0669	1	4444.8	0.78856	0.00329417	0.777049	0.800146
40.2676	1	4444.8	0.790629	0.00327033	0.779188	0.802144
40.4682	1	4444.8	0.792754	0.00324658	0.781382	0.804198
40.6689	1	4444.8	0.794932	0.00322311	0.783629	0.806307
40.8696	1	4444.8	0.797164	0.00320009	0.785927	0.808472
41.0702	1	4444.8	0.799447	0.00317767	0.788275	0.81069
41.2709	1	4444.8	0.801781	0.00315605	0.79067	0.812961
41.4716	1	4444.8	0.804165	0.00313546	0.793111	0.815286
41.6722	1	4444.8	0.806596	0.00311609	0.795596	0.817664
41.8729	1	4444.8	0.809075	0.0030981	0.798124	0.820094
42.0736	1	4444.8	0.811601	0.00308164	0.800692	0.822576
42.2742	1	4444.8	0.814172	0.00306683	0.8033	0.82511
42.4749	1	4444.8	0.816787	0.00305378	0.805945	0.827694
42.6756	1	4444.8	0.819446	0.00304258	0.808628	0.830329
42.8763	1	4444.8	0.822148	0.00303323	0.811347	0.833013
43.0769	1	4444.8	0.824891	0.00302571	0.814101	0.835745
43.2776	1	4444.8	0.827675	0.00301997	0.816889	0.838526
43.4783	1	4444.8	0.830499	0.00301594	0.819711	0.841352
43.6789	1	4444.8	0.833363	0.00301352	0.822566	0.844224
43.8796	1	4444.8	0.836265	0.00301256	0.825454	0.847139
44.0803	1	4444.8	0.839204	0.00301288	0.828375	0.850097
44.2809	1	4444.8	0.842179	0.00301429	0.831328	0.853095
44.4816	1	4444.8	0.845191	0.00301664	0.834313	0.856133
44.6823	1	4444.8	0.848237	0.00301976	0.83733	0.859208
44.8829	1	4444.8	0.851316	0.00302346	0.840378	0.86232
45.0836	1	4444.8	0.854428	0.00302755	0.843457	0.865465
45.2843	1	4444.8	0.857572	0.00303189	0.846567	0.868644
45.4849	1	4444.8	0.860747	0.00303639	0.849706	0.871854
45.6856	1	4444.8	0.863951	0.00304097	0.852874	0.875093
45.8863	1	4444.8	0.867183	0.00304556	0.85607	0.878362
46.087	1	4444.8	0.870441	0.0030501	0.859293	0.881657
46.2876	1	4444.8	0.873726	0.0030546	0.862541	0.884978
46.4883	1	4444.8	0.877035	0.00305913	0.865814	0.888323
46.689	1	4444.8	0.880366	0.00306377	0.869109	0.891692
46.8896	1	4444.8	0.883719	0.00306861	0.872424	0.895083
47.0903	1	4444.8	0.887092	0.00307373	0.875758	0.898495
47.291	1	4444.8	0.890483	0.00307928	0.879108	0.901928
47.4916	1	4444.8	0.893891	0.00308544	0.882473	0.905379
47.6923	1	4444.8	0.897314	0.00309237	0.885849	0.908849
47.893	1	4444.8	0.90075	0.00310021	0.889235	0.912335
48.0936	1	4444.8	0.904197	0.00310909	0.892628	0.915836
48.2943	1	4444.8	0.907653	0.00311913	0.896027	0.919352
48.495	1	4444.8	0.911118	0.00313048	0.899427	0.92288
48.6957	1	4444.8	0.914588	0.00314322	0.902829	0.926419
48.8963	1	4444.8	0.918061	0.0031574	0.906228	0.929968
49.097	1	4444.8	0.921537	0.003173	0.909623	0.933524
49.2977	1	4444.8	0.925012	0.00319002	0.913013	0.937085
49.4983	1	4444.8	0.928484	0.00320842	0.916395	0.94065
49.699	1	4444.8	0.931953	0.00322811	0.919768	0.944215
49.8997	1	4444.8	0.935415	0.00324899	0.923129	0.947779
50.1003	1	4444.8	0.938869	0.00327093	0.926478	0.951339
50.301	1	4444.8	0.942312	0.00329378	0.929813	0.954892
50.5017	1	4444.8	0.945743	0.00331739	0.933132	0.958435
50.7023	1	4444.8	0.94916	0.00334159	0.936435	0.961967
50.903	1	4444.8	0.95256	0.00336617	0.93972	0.965485
51.1037	1	4444.8	0.955942	0.0033909	0.942986	0.968985
51.3043	1	4444.8	0.959305	0.00341558	0.946232	0.972465
51.505	1	4444.8	0.962646	0.00344005	0.949457	0.975923
51.7057	1	4444.8	0.965963	0.00346415	0.95266	0.979357
51.9064	1	4444.8	0.969255	0.0034877	0.95584	0.982763
52.107	1	4444.8	0.972521	0.00351054	0.958996	0.98614
52.3077	1	4444.8	0.975759	0.00353256	0.962126	0.989486
52.5084	1	4444.8	0.978967	0.00355374	0.965231	0.992799
52.709	1	4444.8	0.982144	0.00357403	0.968307	0.996078
52.9097	1	4444.8	0.985289	0.00359341	0.971356	0.999321
53.1104	1	4444.8	0.988401	0.00361187	0.974374	1.00253
53.311	1	4444.8	0.991479	0.00362948	0.977362	1.0057
53.5117	1	4444.8	0.994521	0.00364635	0.980317	1.00883
53.7124	1	4444.8	0.997527	0.00366261	0.983239	1.01192
53.913	1	4444.8	1.0005	0.00367837	0.986126	1.01497
54.1137	1	4444.8	1.00343	0.00369375	0.988977	1.01799
54.3144	1	4444.8	1.00632	0.00370894	0.99179	1.02096
54.5151	1	4444.8	1.00918	0.00372412	0.994566	1.0239
54.7157	1	4444.8	1.01199	0.00373948	0.997302	1.0268
54.9164	1	4444.8	1.01477	0.00375517	0.999997	1.02966
55.1171	1	4444.8	1.01751	0.00377133	1.00265	1.03248
55.3177	1	4444.8	1.02021	0.0037881	1.00526	1.03526
55.5184	1	4444.8	1.02287	0.00380562	1.00783	1.03801
55.7191	1	4444.8	1.02549	0.00382399	1.01036	1.04073
55.9197	1	4444.8	1.02807	0.00384326	1.01285	1.0434
56.1204	1	4444.8	1.03061	0.00386345	1.01529	1.04604
56.3211	1	4444.8	1.03311	0.00388457	1.01769	1.04865
56.5217	1	4444.8	1.03558	0.0039066	1.02005	1.05122
56.7224	1	4444.8	1.038	0.0039295	1.02236	1.05376
56.9231	1	4444.8	1.04039	0.00395316	1.02464	1.05626
57.1237	1	4444.8	1.04274	0.00397747	1.02688	1.05873
57.3244	1	4444.8	1.04505	0.00400229	1.02907	1.06116
57.5251	1	4444.8	1.04733	0.00402752	1.03123	1.06356
57.7258	1	4444.8	1.04957	0.00405302	1.03335	1.06592
57.9264	1	4444.8	1.05178	0.00407862	1.03544	1.06824
58.1271	1	4444.8	1.05395	0.00410416	1.03749	1.07053
58.3278	1	4444.8	1.05608	0.00412951	1.03951	1.07279
58.5284	1	4444.8	1.05818	0.00415458	1.04149	1.07501
58.7291	1	4444.8	1.06025	0.0041793	1.04344	1.07719
58.9298	1	4444.8	1.06228	0.00420356	1.04536	1.07934
59.1304	1	4444.8	1.06428	0.0042273	1.04725	1.08146
59.3311	1	4444.8	1.06625	0.00425051	1.04911	1.08353
59.5318	1	4444.8	1.06818	0.00427324	1.05093	1.08558
59.7324	1	4444.8	1.07009	0.00429556	1.05273	1.08759
59.9331	1	4444.8	1.07195	0.00431753	1.0545	1.08956
60.1338	1	4444.8	1.07379	0.00433922	1.05623	1.0915
60.3344	1	4444.8	1.0756	0.00436079	1.05793	1.09341
60.5351	1	4444.8	1.07737	0.00438242	1.0596	1.09529
60.7358	1	4444.8	1.07911	0.0044043	1.06124	1.09714
60.9365	1	4444.8	1.08082	0.00442661	1.06284	1.09895
61.1371	1	4444.8	1.08249	0.0044495	1.06441	1.10074
61.3378	1	4444.8	1.08414	0.00447319	1.06595	1.10249
61.5385	1	4444.8	1.08575	0.00449788	1.06744	1.10422
61.7391	1	4444.8	1.08733	0.00452375	1.0689	1.10591
61.9398	1	4444.8	1.08887	0.00455094	1.07032	1.10758
62.1405	1	4444.8	1.09038	0.00457955	1.0717	1.10923
62.3411	1	4444.8	1.09185	0.00460969	1.07304	1.11084
62.5418	1	4444.8	1.09329	0.00464145	1.07434	1.11242
62.7425	1	4444.8	1.0947	0.00467484	1.07559	1.11398
62.9431	1	4444.8	1.09607	0.00470985	1.07681	1.11551
63.1438	1	4444.8	1.0974	0.00474641	1.07798	1.117
63.3445	1	4444.8	1.0987	0.00478444	1.07911	1.11847
63.5452	1	4444.8	1.09996	0.00482385	1.08019	1.1199
63.7458	1	4444.8	1.10118	0.00486449	1.08124	1.12131
63.9465	1	4444.8	1.10236	0.0049062	1.08224	1.12268
64.1472	1	4444.8	1.10351	0.00494877	1.0832	1.12401
64.3478	1	4444.8	1.10461	0.00499203	1.08412	1.12531
64.5485	1	4444.8	1.10568	0.00503583	1.085	1.12657
64.7492	1	4444.8	1.10671	0.00508002	1.08584	1.12779
64.9498	1	4444.8	1.1077	0.00512444	1.08664	1.12898
65.1505	1	4444.8	1.10865	0.00516896	1.08739	1.13012
65.3512	1	4444.8	1.10956	0.0052135	1.08811	1.13123
65.5518	1	4444.8	1.11043	0.00525803	1.08879	1.13229
65.7525	1	4444.8	1.11127	0.00530252	1.08944	1.13332
65.9532	1	4444.8	1.11206	0.00534698	1.09004	1.13431
66.1538	1	4444.8	1.11282	0.00539144	1.09061	1.13526
66.3545	1	4444.8	1.11354	0.00543604	1.09114	1.13618
66.5552	1	4444.8	1.11422	0.00548094	1.09163	1.13705
66.7559	1	4444.8	1.11486	0.00552637	1.09208	1.1379
66.9565	1	4444.8	1.11547	0.00557255	1.09249	1.13871
67.1572	1	4444.8	1.11605	0.00561971	1.09287	1.13948
67.3579	1	4444.8	1.11659	0.0056682	1.0932	1.14023
67.5585	1	4444.8	1.1171	0.00571839	1.0935	1.14096
67.7592	1	4444.8	1.11757	0.00577063	1.09376	1.14166
67.9599	1	4444.8	1.11802	0.00582527	1.09397	1.14234
68.1605	1	4444.8	1.11843	0.00588265	1.09415	1.143
68.3612	1	4444.8	1.11882	0.00594315	1.09428	1.14365
68.5619	1	4444.8	1.11918	0.00600714	1.09438	1.14428
68.7625	1	4444.8	1.11952	0.0060749	1.09443	1.14491
68.9632	1	4444.8	1.11983	0.00614672	1.09445	1.14553
69.1639	1	4444.8	1.12012	0.0062228	1.09442	1.14614
69.3645	1	4444.8	1.1204	0.00630332	1.09436	1.14675
69.5652	1	4444.8	1.12065	0.00638843	1.09426	1.14737
69.7659	1	4444.8	1.12089	0.0064782	1.09413	1.14799
69.9666	1	4444.8	1.12111	0.00657262	1.09396	1.14861
70.1672	1	4444.8	1.12131	0.00667163	1.09376	1.14924
70.3679	1	4444.8	1.12151	0.00677514	1.09353	1.14987
70.5686	1	4444.8	1.1217	0.00688303	1.09327	1.15052
70.7692	1	4444.8	1.12188	0.00699511	1.09299	1.15117
70.9699	1	4444.8	1.12205	0.00711114	1.09268	1.15184
71.1706	1	4444.8	1.12222	0.00723087	1.09236	1.15252
71.3712	1	4444.8	1.12239	0.00735406	1.09202	1.15321
71.5719	1	4444.8	1.12256	0.00748045	1.09166	1.15391
71.7726	1	4444.8	1.12273	0.0076098	1.0913	1.15462
71.9732	1	4444.8	1.1229	0.00774183	1.09093	1.15535
72.1739	1	4444.8	1.12307	0.00787631	1.09055	1.1561
72.3746	1	4444.8	1.12325	0.00801304	1.09016	1.15686
72.5753	1	4444.8	1.12343	0.0081519	1.08977	1.15763
72.7759	1	4444.8	1.12363	0.00829276	1.08939	1.15842
72.9766	1	4444.8	1.12383	0.00843554	1.089	1.15923
73.1773	1	4444.8	1.12404	0.00858016	1.08862	1.16006
73.3779	1	4444.8	1.12426	0.00872668	1.08823	1.16091
73.5786	1	4444.8	1.12449	0.0088752	1.08786	1.16177
73.7793	1	4444.8	1.12474	0.00902583	1.08748	1.16266
73.9799	1	4444.8	1.12499	0.00917873	1.08711	1.16357
74.1806	1	4444.8	1.12526	0.00933406	1.08674	1.1645
74.3813	1	4444.8	1.12555	0.00949211	1.08637	1.16546
74.5819	1	4444.8	1.12584	0.00965318	1.086	1.16645
74.7826	1	4444.8	1.12615	0.00981756	1.08563	1.16746
74.9833	1	4444.8	1.12648	0.00998557	1.08526	1.1685
75.1839	1	4444.8	1.12681	0.0101575	1.08489	1.16958
75.3846	1	4444.8	1.12716	0.0103337	1.08451	1.17068
75.5853	1	4444.8	1.12752	0.0105145	1.08413	1.17182
75.786	1	4444.8	1.1279	0.0107002	1.08374	1.173
75.9866	1	4444.8	1.12828	0.0108912	1.08333	1.1742
76.1873	1	4444.8	1.12868	0.0110875	1.08292	1.17545
76.388	1	4444.8	1.12909	0.0112895	1.08249	1.17672
76.5886	1	4444.8	1.1295	0.0114973	1.08205	1.17804
76.7893	1	4444.8	1.12993	0.0117111	1.0816	1.17939
76.99	1	4444.8	1.13036	0.0119308	1.08112	1.18077
77.1906	1	4444.8	1.1308	0.0121567	1.08063	1.18218
77.3913	1	4444.8	1.13125	0.0123885	1.08012	1.18363
77.592	1	4444.8	1.1317	0.0126263	1.0796	1.18512
77.7926	1	4444.8	1.13216	0.0128699	1.07905	1.18663
77.9933	1	4444.8	1.13262	0.0131192	1.07848	1.18817
78.194	1	4444.8	1.13309	0.013374	1.0779	1.18974
78.3946	1	4444.8	1.13355	0.0136341	1.07729	1.19134
78.5953	1	4444.8	1.13402	0.0138991	1.07667	1.19296
78.796	1	4444.8	1.13449	0.014169	1.07603	1.1946
78.9967	1	4444.8	1.13496	0.0144433	1.07537	1.19627
79.1973	1	4444.8	1.13543	0.0147219	1.0747	1.19795
79.398	1	4444.8	1.1359	0.0150044	1.07401	1.19965
79.5987	1	4444.8	1.13638	0.0152907	1.0733	1.20137
79.7993	1	4444.8	1.13685	0.0155805	1.07258	1.20311
80	1	4444.8	1.13732	0.0158737	1.07184	1.20486
20	2	4444.8	0.825261	0.0106224	0.787653	0.863661
20.2007	2	4444.8	0.829576	0.0103459	0.792849	0.867054
20.4013	2	4444.8	0.833899	0.010074	0.798044	0.870469
20.602	2	4444.8	0.838231	0.00980721	0.803234	0.873908
20.8027	2	4444.8	0.842572	0.00954606	0.808417	0.877371
21.0033	2	4444.8	0.846919	0.00929101	0.81359	0.88086
21.204	2	4444.8	0.851273	0.00904256	0.818751	0.884376
21.4047	2	4444.8	0.855632	0.00880122	0.823896	0.88792
21.6054	2	4444.8	0.859994	0.00856749	0.829021	0.891491
21.806	2	4444.8	0.864359	0.00834181	0.834125	0.895092
22.0067	2	4444.8	0.868726	0.00812457	0.839203	0.898722
22.2074	2	4444.8	0.873091	0.00791612	0.844254	0.90238
22.408	2	4444.8	0.877456	0.00771674	0.849273	0.906068
22.6087	2	4444.8	0.881816	0.00752662	0.854259	0.909783
22.8094	2	4444.8	0.886172	0.00734588	0.85921	0.913525
23.01	2	4444.8	0.890521	0.00717456	0.864122	0.917294
23.2107	2	4444.8	0.894862	0.00701259	0.868996	0.921086
23.4114	2	4444.8	0.899193	0.00685981	0.873829	0.924901
23.612	2	4444.8	0.903513	0.006716	0.87862	0.928735
23.8127	2	4444.8	0.907819	0.00658085	0.883369	0.932586
24.0134	2	4444.8	0.912111	0.00645396	0.888075	0.936452
24.214	2	4444.8	0.916386	0.00633488	0.892739	0.940329
24.4147	2	4444.8	0.920644	0.00622311	0.897359	0.944214
24.6154	2	4444.8	0.924882	0.00611814	0.901937	0.948103
24.8161	2	4444.8	0.9291	0.00601943	0.906474	0.951994
25.0167	2	4444.8	0.933295	0.00592641	0.910969	0.955883
25.2174	2	4444.8	0.937468	0.00583852	0.915423	0.959766
25.4181	2	4444.8	0.941615	0.00575526	0.919836	0.963641
25.6187	2	4444.8	0.945738	0.00567618	0.924211	0.967506
25.8194	2	4444.8	0.949833	0.00560082	0.928546	0.971356
26.0201	2	4444.8	0.953901	0.0055288	0.932842	0.97519
26.2207	2	4444.8	0.957941	0.00545977	0.9371	0.979006
26.4214	2	4444.8	0.961951	0.00539348	0.94132	0.982801
26.6221	2	4444.8	0.965932	0.00532976	0.945502	0.986576
26.8227	2	4444.8	0.969882	0.00526845	0.949645	0.990329
27.0234	2	4444.8	0.973801	0.00520948	0.95375	0.994058
27.2241	2	4444.8	0.977689	0.00515277	0.957816	0.997764
27.4247	2	4444.8	0.981545	0.00509839	0.961842	1.00145
27.6254	2	4444.8	0.98537	0.00504638	0.96583	1.0051
27.8261	2	4444.8	0.989163	0.00499684	0.969777	1.00874
28.0268	2	4444.8	0.992924	0.00494985	0.973683	1.01235
28.2274	2	4444.8	0.996654	0.00490551	0.977549	1.01594
28.4281	2	4444.8	1.00035	0.00486395	0.981374	1.01951
28.6288	2	4444.8	1.00402	0.00482526	0.985157	1.02306
28.8294	2	4444.8	1.00766	0.00478953	0.988899	1.02659
29.0301	2	4444.8	1.01127	0.0047568	0.992601	1.0301
29.2308	2	4444.8	1.01484	0.00472706	0.996262	1.0336
29.4314	2	4444.8	1.01839	0.00470031	0.999883	1.03707
29.6321	2	4444.8	1.02191	0.00467649	1.00347	1.04053
29.8328	2	4444.8	1.02541	0.00465548	1.00701	1.04397
30.0334	2	4444.8	1.02887	0.00463712	1.01052	1.0474
30.2341	2	4444.8	1.03232	0.0046212	1.01399	1.05081
30.4348	2	4444.8	1.03573	0.0046075	1.01743	1.0542
30.6355	2	4444.8	1.03913	0.00459578	1.02084	1.05758
30.8361	2	4444.8	1.0425	0.00458574	1.02422	1.06094
31.0368	2	4444.8	1.04585	0.00457707	1.02758	1.06429
31.2375	2	4444.8	1.04918	0.00456944	1.03091	1.06761
31.4381	2	4444.8	1.05249	0.00456256	1.03422	1.07093
31.6388	2	4444.8	1.05578	0.00455615	1.0375	1.07422
31.8395	2	4444.8	1.05906	0.00454991	1.04077	1.0775
32.0401	2	4444.8	1.06231	0.00454355	1.04403	1.08076
32.2408	2	4444.8	1.06556	0.00453682	1.04727	1.08401
32.4415	2	4444.8	1.06879	0.00452951	1.0505	1.08723
32.6421	2	4444.8	1.072	0.00452148	1.05372	1.09045
32.8428	2	4444.8	1.07521	0.00451258	1.05693	1.09364
33.0435	2	4444.8	1.0784	0.00450267	1.06014	1.09682
33.2441	2	4444.8	1.08158	0.00449167	1.06334	1.09999
33.4448	2	4444.8	1.08475	0.00447959	1.06653	1.10314
33.6455	2	4444.8	1.08792	0.00446644	1.06972	1.10628
33.8462	2	4444.8	1.09107	0.00445224	1.0729	1.1094
34.0468	2	4444.8	1.09422	0.00443705	1.07609	1.11251
34.2475	2	4444.8	1.09736	0.00442093	1.07927	1.11561
34.4482	2	4444.8	1.1005	0.00440401	1.08244	1.11871
34.6488	2	4444.8	1.10362	0.00438642	1.08562	1.12179
34.8495	2	4444.8	1.10675	0.0043683	1.08879	1.12486
35.0502	2	4444.8	1.10986	0.00434976	1.09195	1.12793
35.2508	2	4444.8	1.11297	0.00433095	1.09511	1.13099
35.4515	2	4444.8	1.11608	0.00431203	1.09827	1.13404
35.6522	2	4444.8	1.11917	0.00429314	1.10142	1.13708
35.8528	2	4444.8	1.12227	0.0042744	1.10456	1.14012
36.0535	2	4444.8	1.12535	0.00425589	1.10769	1.14315
36.2542	2	4444.8	1.12842	0.00423768	1.11082	1.14618
36.4548	2	4444.8	1.13149	0.00421985	1.11394	1.14919
36.6555	2	4444.8	1.13455	0.00420242	1.11704	1.1522
36.8562	2	4444.8	1.1376	0.0041854	1.12013	1.1552
37.0569	2	4444.8	1.14063	0.00416876	1.12321	1.15819
37.2575	2	4444.8	1.14366	0.00415245	1.12628	1.16117
37.4582	2	4444.8	1.14667	0.00413644	1.12933	1.16414
37.6589	2	4444.8	1.14966	0.00412067	1.13237	1.1671
37.8595	2	4444.8	1.15264	0.00410505	1.13539	1.17003
38.0602	2	4444.8	1.15561	0.00408949	1.1384	1.17295
38.2609	2	4444.8	1.15855	0.00407389	1.14139	1.17586
38.4615	2	4444.8	1.16148	0.0040582	1.14435	1.17874
38.6622	2	4444.8	1.16438	0.00404235	1.1473	1.1816
38.8629	2	4444.8	1.16726	0.00402628	1.15023	1.18443
39.0635	2	4444.8	1.17012	0.00400994	1.15313	1.18724
39.2642	2	4444.8	1.17295	0.00399327	1.15601	1.19002
39.4649	2	4444.8	1.17575	0.00397631	1.15886	1.19277
39.6656	2	4444.8	1.17852	0.00395909	1.16168	1.19549
39.8662	2	4444.8	1.18126	0.00394163	1.16448	1.19818
40.0669	2	4444.8	1.18397	0.00392399	1.16724	1.20083
40.2676	2	4444.8	1.18664	0.00390622	1.16997	1.20345
40.4682	2	4444.8	1.18928	0.00388848	1.17266	1.20603
40.6689	2	4444.8	1.19188	0.00387087	1.17531	1.20857
40.8696	2	4444.8	1.19444	0.00385353	1.17793	1.21108
41.0702	2	4444.8	1.19696	0.00383657	1.1805	1.21354
41.2709	2	4444.8	1.19943	0.00382014	1.18302	1.21596
41.4716	2	4444.8	1.20186	0.0038044	1.1855	1.21834
41.6722	2	4444.8	1.20425	0.00378949	1.18793	1.22068
41.8729	2	4444.8	1.20658	0.00377555	1.19031	1.22297
42.0736	2	4444.8	1.20887	0.00376266	1.19264	1.22522
42.2742	2	4444.8	1.2111	0.00375092	1.19491	1.22742
42.4749	2	4444.8	1.21329	0.00374043	1.19712	1.22957
42.6756	2	4444.8	1.21542	0.00373124	1.19927	1.23168
42.8763	2	4444.8	1.21749	0.00372338	1.20137	1.23374
43.0769	2	4444.8	1.21951	0.00371682	1.2034	1.23574
43.2776	2	4444.8	1.22148	0.00371154	1.20538	1.2377
43.4783	2	4444.8	1.22338	0.00370751	1.20729	1.2396
43.6789	2	4444.8	1.22523	0.00370465	1.20913	1.24145
43.8796	2	4444.8	1.22702	0.00370288	1.21091	1.24324
44.0803	2	4444.8	1.22875	0.00370206	1.21263	1.24498
44.2809	2	4444.8	1.23041	0.00370209	1.21429	1.24666
44.4816	2	4444.8	1.23202	0.00370284	1.21588	1.24828
44.6823	2	4444.8	1.23356	0.00370421	1.21741	1.24984
44.8829	2	4444.8	1.23504	0.00370607	1.21887	1.25134
45.0836	2	4444.8	1.23646	0.00370829	1.22027	1.25278
45.2843	2	4444.8	1.23782	0.00371077	1.2216	1.25416
45.4849	2	4444.8	1.23911	0.00371343	1.22288	1.25547
45.6856	2	4444.8	1.24035	0.00371625	1.22409	1.25672
45.8863	2	4444.8	1.24151	0.00371915	1.22523	1.25791
46.087	2	4444.8	1.24262	0.00372212	1.22632	1.25904
46.2876	2	4444.8	1.24366	0.00372513	1.22734	1.26011
46.4883	2	4444.8	1.24465	0.00372827	1.2283	1.26111
46.689	2	4444.8	1.24557	0.00373157	1.2292	1.26205
46.8896	2	4444.8	1.24643	0.00373512	1.23004	1.26293
47.0903	2	4444.8	1.24723	0.00373898	1.23082	1.26375
47.291	2	4444.8	1.24796	0.00374324	1.23153	1.26452
47.4916	2	4444.8	1.24864	0.00374806	1.23219	1.26522
47.6923	2	4444.8	1.24926	0.00375354	1.23278	1.26587
47.893	2	4444.8	1.24983	0.00375981	1.23331	1.26647
48.0936	2	4444.8	1.25033	0.00376696	1.23378	1.26701
48.2943	2	4444.8	1.25078	0.0037751	1.23419	1.2675
48.495	2	4444.8	1.25117	0.00378432	1.23454	1.26793
48.6957	2	4444.8	1.25151	0.0037947	1.23483	1.26832
48.8963	2	4444.8	1.2518	0.00380628	1.23506	1.26866
49.097	2	4444.8	1.25203	0.00381906	1.23524	1.26895
49.2977	2	4444.8	1.25221	0.00383305	1.23535	1.26919
49.4983	2	4444.8	1.25234	0.00384821	1.23541	1.26939
49.699	2	4444.8	1.25242	0.00386449	1.23542	1.26954
49.8997	2	4444.8	1.25244	0.00388182	1.23537	1.26965
50.1003	2	4444.8	1.25242	0.00390009	1.23527	1.26971
50.301	2	4444.8	1.25236	0.00391918	1.23512	1.26973
50.5017	2	4444.8	1.25224	0.00393898	1.23492	1.2697
50.7023	2	4444.8	1.25209	0.00395935	1.23468	1.26963
50.903	2	4444.8	1.25188	0.0039801	1.23439	1.26952
51.1037	2	4444.8	1.25164	0.00400107	1.23405	1.26936
51.3043	2	4444.8	1.25135	0.00402207	1.23367	1.26917
51.505	2	4444.8	1.25102	0.00404297	1.23325	1.26893
51.7057	2	4444.8	1.25065	0.00406363	1.23279	1.26864
51.9064	2	4444.8	1.25024	0.00408388	1.2323	1.26832
52.107	2	4444.8	1.24979	0.00410357	1.23176	1.26795
52.3077	2	4444.8	1.2493	0.00412261	1.23119	1.26755
52.5084	2	4444.8	1.24877	0.00414093	1.23059	1.2671
52.709	2	4444.8	1.24821	0.00415848	1.22996	1.26661
52.9097	2	4444.8	1.24761	0.00417522	1.22929	1.26608
53.1104	2	4444.8	1.24697	0.00419111	1.22859	1.2655
53.311	2	4444.8	1.2463	0.00420617	1.22786	1.2649
53.5117	2	4444.8	1.2456	0.00422047	1.2271	1.26425
53.7124	2	4444.8	1.24486	0.00423407	1.2263	1.26356
53.913	2	4444.8	1.24408	0.00424704	1.22548	1.26284
54.1137	2	4444.8	1.24328	0.00425945	1.22463	1.26208
54.3144	2	4444.8	1.24244	0.0042714	1.22374	1.26129
54.5151	2	4444.8	1.24157	0.00428305	1.22283	1.26047
54.7157	2	4444.8	1.24067	0.00429452	1.22189	1.25961
54.9164	2	4444.8	1.23974	0.0043059	1.22091	1.25872
55.1171	2	4444.8	1.23877	0.00431729	1.21991	1.2578
55.3177	2	4444.8	1.23778	0.00432878	1.21887	1.25685
55.5184	2	4444.8	1.23676	0.0043405	1.21781	1.25587
55.7191	2	4444.8	1.2357	0.00435252	1.21671	1.25486
55.9197	2	4444.8	1.23462	0.00436488	1.21559	1.25382
56.1204	2	4444.8	1.23351	0.00437759	1.21443	1.25276
56.3211	2	4444.8	1.23237	0.00439066	1.21325	1.25167
56.5217	2	4444.8	1.23121	0.00440412	1.21203	1.25055
56.7224	2	4444.8	1.23002	0.00441793	1.21079	1.24941
56.9231	2	4444.8	1.2288	0.00443203	1.20952	1.24824
57.1237	2	4444.8	1.22755	0.00444633	1.20822	1.24705
57.3244	2	4444.8	1.22628	0.00446075	1.2069	1.24583
57.5251	2	4444.8	1.22498	0.00447524	1.20555	1.24458
57.7258	2	4444.8	1.22366	0.0044897	1.20417	1.24331
57.9264	2	4444.8	1.22231	0.00450402	1.20278	1.24201
58.1271	2	4444.8	1.22094	0.00451809	1.20136	1.24069
58.3278	2	4444.8	1.21954	0.00453182	1.19992	1.23935
58.5284	2	4444.8	1.21813	0.00454516	1.19846	1.23798
58.7291	2	4444.8	1.21669	0.00455808	1.19697	1.23658
58.9298	2	4444.8	1.21523	0.0045705	1.19547	1.23516
59.1304	2	4444.8	1.21375	0.0045824	1.19396	1.23372
59.3311	2	4444.8	1.21225	0.00459378	1.19242	1.23226
59.5318	2	4444.8	1.21073	0.00460471	1.19087	1.23077
59.7324	2	4444.8	1.20919	0.00461525	1.1893	1.22927
59.9331	2	4444.8	1.20764	0.00462548	1.18772	1.22774
60.1338	2	4444.8	1.20607	0.00463547	1.18612	1.2262
60.3344	2	4444.8	1.20448	0.00464537	1.1845	1.22464
60.5351	2	4444.8	1.20288	0.00465536	1.18287	1.22307
60.7358	2	4444.8	1.20126	0.00466561	1.18123	1.22149
60.9365	2	4444.8	1.19964	0.00467628	1.17957	1.21989
61.1371	2	4444.8	1.19799	0.00468753	1.17789	1.21828
61.3378	2	4444.8	1.19634	0.00469956	1.1762	1.21667
61.5385	2	4444.8	1.19468	0.00471257	1.1745	1.21505
61.7391	2	4444.8	1.19301	0.00472674	1.17279	1.21342
61.9398	2	4444.8	1.19133	0.0047422	1.17106	1.21179
62.1405	2	4444.8	1.18964	0.00475908	1.16931	1.21016
62.3411	2	4444.8	1.18795	0.0047775	1.16756	1.20853
62.5418	2	4444.8	1.18625	0.00479754	1.16579	1.2069
62.7425	2	4444.8	1.18454	0.00481927	1.16401	1.20528
62.9431	2	4444.8	1.18284	0.0048427	1.16222	1.20365
63.1438	2	4444.8	1.18113	0.00486779	1.16041	1.20203
63.3445	2	4444.8	1.17941	0.00489452	1.1586	1.20042
63.5452	2	4444.8	1.1777	0.00492282	1.15679	1.19881
63.7458	2	4444.8	1.17598	0.0049526	1.15496	1.19721
63.9465	2	4444.8	1.17427	0.00498373	1.15313	1.19561
64.1472	2	4444.8	1.17256	0.00501606	1.1513	1.19402
64.3478	2	4444.8	1.17085	0.00504945	1.14947	1.19244
64.5485	2	4444.8	1.16914	0.00508379	1.14763	1.19086
64.7492	2	4444.8	1.16743	0.00511895	1.14579	1.18929
64.9498	2	4444.8	1.16573	0.00515478	1.14396	1.18772
65.1505	2	4444.8	1.16403	0.00519117	1.14213	1.18616
65.3512	2	4444.8	1.16234	0.00522803	1.1403	1.18461
65.5518	2	4444.8	1.16065	0.00526533	1.13847	1.18307
65.7525	2	4444.8	1.15897	0.00530301	1.13665	1.18153
65.9532	2	4444.8	1.1573	0.00534107	1.13483	1.18
66.1538	2	4444.8	1.15563	0.0053795	1.13302	1.17848
66.3545	2	4444.8	1.15396	0.00541837	1.13121	1.17696
66.5552	2	4444.8	1.15231	0.00545781	1.12941	1.17546
66.7559	2	4444.8	1.15066	0.00549794	1.12761	1.17396
66.9565	2	4444.8	1.14902	0.00553892	1.12582	1.17248
67.1572	2	4444.8	1.14739	0.0055809	1.12403	1.17101
67.3579	2	4444.8	1.14576	0.00562412	1.12224	1.16954
67.5585	2	4444.8	1.14414	0.00566883	1.12045	1.1681
67.7592	2	4444.8	1.14253	0.00571529	1.11866	1.16666
67.9599	2	4444.8	1.14092	0.00576374	1.11687	1.16525
68.1605	2	4444.8	1.13932	0.00581442	1.11508	1.16384
68.3612	2	4444.8	1.13773	0.00586758	1.11329	1.16246
68.5619	2	4444.8	1.13614	0.00592351	1.11149	1.16109
68.7625	2	4444.8	1.13456	0.00598242	1.10968	1.15974
68.9632	2	4444.8	1.13298	0.00604451	1.10786	1.1584
69.1639	2	4444.8	1.13141	0.00610994	1.10604	1.15709
69.3645	2	4444.8	1.12984	0.00617888	1.1042	1.15579
69.5652	2	4444.8	1.12828	0.00625145	1.10236	1.15452
69.7659	2	4444.8	1.12672	0.00632774	1.1005	1.15326
69.9666	2	4444.8	1.12516	0.00640781	1.09863	1.15202
70.1672	2	4444.8	1.1236	0.00649167	1.09675	1.15079
70.3679	2	4444.8	1.12204	0.00657934	1.09486	1.14959
70.5686	2	4444.8	1.12049	0.00667082	1.09295	1.1484
70.7692	2	4444.8	1.11894	0.0067661	1.09102	1.14722
70.9699	2	4444.8	1.11738	0.00686513	1.08908	1.14606
71.1706	2	4444.8	1.11582	0.00696786	1.08713	1.14492
71.3712	2	4444.8	1.11427	0.00707431	1.08515	1.14379
71.5719	2	4444.8	1.11271	0.00718449	1.08317	1.14267
71.7726	2	4444.8	1.11115	0.00729841	1.08116	1.14156
71.9732	2	4444.8	1.10958	0.00741612	1.07914	1.14047
72.1739	2	4444.8	1.10801	0.00753768	1.0771	1.13939
72.3746	2	4444.8	1.10644	0.00766325	1.07504	1.13832
72.5753	2	4444.8	1.10486	0.007793	1.07296	1.13726
72.7759	2	4444.8	1.10328	0.00792715	1.07085	1.13621
72.9766	2	4444.8	1.10169	0.00806595	1.06873	1.13518
73.1773	2	4444.8	1.1001	0.00820967	1.06658	1.13417
73.3779	2	4444.8	1.0985	0.00835866	1.0644	1.13316
73.5786	2	4444.8	1.0969	0.00851332	1.0622	1.13218
73.7793	2	4444.8	1.09529	0.00867405	1.05997	1.13121
73.9799	2	4444.8	1.09367	0.00884126	1.0577	1.13027
74.1806	2	4444.8	1.09205	0.00901535	1.05541	1.12934
74.3813	2	4444.8	1.09042	0.00919678	1.05307	1.12844
74.5819	2	4444.8	1.08878	0.00938599	1.05071	1.12756
74.7826	2	4444.8	1.08714	0.00958338	1.0483	1.12672
74.9833	2	4444.8	1.08549	0.00978933	1.04586	1.12589
75.1839	2	4444.8	1.08384	0.0100042	1.04338	1.1251
75.3846	2	4444.8	1.08218	0.0102282	1.04085	1.12434
75.5853	2	4444.8	1.08051	0.0104616	1.03829	1.12361
75.786	2	4444.8	1.07884	0.0107046	1.03568	1.12292
75.9866	2	4444.8	1.07717	0.0109573	1.03303	1.12226
76.1873	2	4444.8	1.07549	0.0112197	1.03034	1.12163
76.388	2	4444.8	1.0738	0.0114919	1.02761	1.12104
76.5886	2	4444.8	1.07211	0.0117736	1.02484	1.12049
76.7893	2	4444.8	1.07042	0.0120648	1.02204	1.11996
76.99	2	4444.8	1.06873	0.0123651	1.01919	1.11948
77.1906	2	4444.8	1.06703	0.0126743	1.01631	1.11902
77.3913	2	4444.8	1.06533	0.012992	1.0134	1.1186
77.592	2	4444.8	1.06363	0.0133178	1.01046	1.1182
77.7926	2	4444.8	1.06193	0.0136514	1.00749	1.11784
77.9933	2	4444.8	1.06022	0.0139922	1.00449	1.1175
78.194	2	4444.8	1.05852	0.0143397	1.00147	1.1172
78.3946	2	4444.8	1.05681	0.0146935	0.998424	1.11691
78.5953	2	4444.8	1.05511	0.0150531	0.995363	1.11665
78.796	2	4444.8	1.05341	0.0154181	0.992284	1.11641
78.9967	2	4444.8	1.05171	0.0157879	0.989191	1.11619
79.1973	2	4444.8	1.05001	0.0161622	0.986085	1.11599
79.398	2	4444.8	1.04831	0.0165405	0.982968	1.1158
79.5987	2	4444.8	1.04661	0.0169227	0.979841	1.11563
79.7993	2	4444.8	1.04491	0.0173085	0.976705	1.11548
80	2	4444.8	1.04322	0.0176975	0.973562	1.11534
20	1	7579.6	0.868315	0.00906665	0.835407	0.901813
20.2007	1	7579.6	0.866915	0.00883354	0.83487	0.89952
20.4013	1	7579.6	0.865515	0.00860506	0.834316	0.897246
20.602	1	7579.6	0.864115	0.00838169	0.833741	0.894991
20.8027	1	7579.6	0.862711	0.00816388	0.833143	0.892757
21.0033	1	7579.6	0.861305	0.00795209	0.832519	0.890542
21.204	1	7579.6	0.859893	0.00774676	0.831867	0.888349
21.4047	1	7579.6	0.858476	0.00754832	0.831183	0.886176
21.6054	1	7579.6	0.857051	0.00735718	0.830464	0.884024
21.806	1	7579.6	0.855617	0.00717368	0.829708	0.881892
22.0067	1	7579.6	0.854171	0.00699812	0.828913	0.879779
22.2074	1	7579.6	0.852714	0.0068307	0.828075	0.877685
22.408	1	7579.6	0.851243	0.00667157	0.827193	0.875609
22.6087	1	7579.6	0.849756	0.00652079	0.826265	0.873549
22.8094	1	7579.6	0.848253	0.00637832	0.825291	0.871504
23.01	1	7579.6	0.846732	0.00624403	0.824269	0.869472
23.2107	1	7579.6	0.845192	0.00611772	0.823199	0.86745
23.4114	1	7579.6	0.843631	0.00599909	0.822081	0.865437
23.612	1	7579.6	0.84205	0.00588779	0.820915	0.863431
23.8127	1	7579.6	0.840447	0.00578336	0.819703	0.861428
24.0134	1	7579.6	0.838821	0.00568533	0.818445	0.859426
24.214	1	7579.6	0.837173	0.00559314	0.817142	0.857423
24.4147	1	7579.6	0.835501	0.00550626	0.815798	0.855417
24.6154	1	7579.6	0.833806	0.00542414	0.814413	0.853406
24.8161	1	7579.6	0.832088	0.00534625	0.81299	0.851387
25.0167	1	7579.6	0.830347	0.00527203	0.811531	0.849359
25.2174	1	7579.6	0.828584	0.00520096	0.810038	0.84732
25.4181	1	7579.6	0.8268	0.00513263	0.808514	0.84527
25.6187	1	7579.6	0.824995	0.00506667	0.806961	0.843208
25.8194	1	7579.6	0.823171	0.00500273	0.805381	0.841136
26.0201	1	7579.6	0.821329	0.00494055	0.803777	0.839051
26.2207	1	7579.6	0.81947	0.0048799	0.802151	0.836956
26.4214	1	7579.6	0.817597	0.0048207	0.800504	0.834852
26.6221	1	7579.6	0.815712	0.0047629	0.79884	0.832741
26.8227	1	7579.6	0.813816	0.00470652	0.797161	0.830625
27.0234	1	7579.6	0.811912	0.00465161	0.795467	0.828507
27.2241	1	7579.6	0.810002	0.00459825	0.793762	0.826388
27.4247	1	7579.6	0.808089	0.00454663	0.792048	0.824273
27.6254	1	7579.6	0.806175	0.00449696	0.790325	0.822165
27.8261	1	7579.6	0.804264	0.00444943	0.788598	0.820068
28.0268	1	7579.6	0.802359	0.00440424	0.786867	0.817985
28.2274	1	7579.6	0.800462	0.00436158	0.785136	0.81592
28.4281	1	7579.6	0.798577	0.00432167	0.783407	0.813877
28.6288	1	7579.6	0.796707	0.00428466	0.781682	0.811859
28.8294	1	7579.6	0.794855	0.0042507	0.779964	0.809871
29.0301	1	7579.6	0.793025	0.00421983	0.778256	0.807917
29.2308	1	7579.6	0.79122	0.00419208	0.776563	0.805998
29.4314	1	7579.6	0.789443	0.00416744	0.774886	0.804119
29.6321	1	7579.6	0.787698	0.00414581	0.77323	0.802283
29.8328	1	7579.6	0.785987	0.00412706	0.771599	0.800493
30.0334	1	7579.6	0.784315	0.00411097	0.769996	0.79875
30.2341	1	7579.6	0.782684	0.00409728	0.768426	0.797058
30.4348	1	7579.6	0.781098	0.00408572	0.766892	0.795419
30.6355	1	7579.6	0.77956	0.00407598	0.7654	0.793834
30.8361	1	7579.6	0.778072	0.0040677	0.763952	0.792305
31.0368	1	7579.6	0.776638	0.0040605	0.762555	0.790834
31.2375	1	7579.6	0.77526	0.004054	0.76121	0.789423
31.4381	1	7579.6	0.773942	0.00404786	0.759923	0.788072
31.6388	1	7579.6	0.772685	0.00404176	0.758697	0.786783
31.8395	1	7579.6	0.771491	0.00403536	0.757535	0.785558
32.0401	1	7579.6	0.770364	0.00402836	0.756441	0.784397
32.2408	1	7579.6	0.769305	0.00402046	0.755418	0.783303
32.4415	1	7579.6	0.768317	0.00401148	0.754468	0.782275
32.6421	1	7579.6	0.7674	0.00400128	0.753593	0.781315
32.8428	1	7579.6	0.766557	0.00398971	0.752796	0.780425
33.0435	1	7579.6	0.765788	0.00397667	0.752079	0.779605
33.2441	1	7579.6	0.765096	0.0039621	0.751442	0.778857
33.4448	1	7579.6	0.764481	0.00394604	0.750887	0.778181
33.6455	1	7579.6	0.763945	0.00392854	0.750414	0.777579
33.8462	1	7579.6	0.763486	0.0039097	0.750024	0.777052
34.0468	1	7579.6	0.763108	0.0038896	0.749717	0.7766
34.2475	1	7579.6	0.762809	0.00386835	0.749494	0.776225
34.4482	1	7579.6	0.76259	0.00384614	0.749353	0.775927
34.6488	1	7579.6	0.762451	0.00382316	0.749294	0.775708
34.8495	1	7579.6	0.762392	0.00379959	0.749316	0.775566
35.0502	1	7579.6	0.762413	0.0037756	0.749419	0.775503
35.2508	1	7579.6	0.762513	0.00375138	0.749602	0.77552
35.4515	1	7579.6	0.762693	0.00372717	0.749863	0.775617
35.6522	1	7579.6	0.762951	0.00370316	0.750201	0.775793
35.8528	1	7579.6	0.763287	0.0036795	0.750616	0.776049
36.0535	1	7579.6	0.763699	0.0036563	0.751105	0.776384
36.2542	1	7579.6	0.764189	0.00363365	0.751669	0.776798
36.4548	1	7579.6	0.764753	0.00361164	0.752305	0.77729
36.6555	1	7579.6	0.765392	0.0035903	0.753012	0.777859
36.8562	1	7579.6	0.766104	0.00356964	0.75379	0.778503
37.0569	1	7579.6	0.766887	0.0035496	0.754637	0.779223
37.2575	1	7579.6	0.767741	0.00353011	0.755553	0.780015
37.4582	1	7579.6	0.768665	0.00351111	0.756535	0.780879
37.6589	1	7579.6	0.769657	0.00349251	0.757584	0.781812
37.8595	1	7579.6	0.770715	0.00347418	0.758698	0.782813
38.0602	1	7579.6	0.771838	0.00345599	0.759877	0.783881
38.2609	1	7579.6	0.773025	0.0034378	0.761118	0.785012
38.4615	1	7579.6	0.774275	0.00341952	0.762423	0.786206
38.6622	1	7579.6	0.775585	0.00340106	0.763788	0.787461
38.8629	1	7579.6	0.776955	0.00338232	0.765214	0.788774
39.0635	1	7579.6	0.778383	0.00336322	0.766698	0.790144
39.2642	1	7579.6	0.779867	0.00334371	0.768241	0.79157
39.4649	1	7579.6	0.781407	0.00332379	0.76984	0.79305
39.6656	1	7579.6	0.783001	0.00330351	0.771494	0.794583
39.8662	1	7579.6	0.784648	0.00328291	0.773201	0.796168
40.0669	1	7579.6	0.786346	0.00326203	0.774961	0.797804
40.2676	1	7579.6	0.788094	0.00324098	0.776772	0.799489
40.4682	1	7579.6	0.789891	0.00321992	0.778631	0.801223
40.6689	1	7579.6	0.791736	0.00319901	0.780537	0.803006
40.8696	1	7579.6	0.793628	0.00317844	0.782489	0.804837
41.0702	1	7579.6	0.795566	0.00315835	0.784485	0.806715
41.2709	1	7579.6	0.797548	0.00313894	0.786523	0.808641
41.4716	1	7579.6	0.799573	0.00312043	0.788601	0.810613
41.6722	1	7579.6	0.801642	0.003103	0.790718	0.812633
41.8729	1	7579.6	0.803752	0.00308685	0.792872	0.814698
42.0736	1	7579.6	0.805904	0.00307208	0.795062	0.81681
42.2742	1	7579.6	0.808095	0.00305884	0.797287	0.818968
42.4749	1	7579.6	0.810326	0.00304724	0.799545	0.82117
42.6756	1	7579.6	0.812595	0.00303736	0.801836	0.823418
42.8763	1	7579.6	0.814902	0.00302922	0.804158	0.82571
43.0769	1	7579.6	0.817246	0.00302281	0.806511	0.828045
43.2776	1	7579.6	0.819626	0.00301806	0.808894	0.830422
43.4783	1	7579.6	0.822042	0.00301493	0.811307	0.832841
43.6789	1	7579.6	0.824493	0.00301331	0.813749	0.835301
43.8796	1	7579.6	0.826978	0.00301308	0.81622	0.837799
44.0803	1	7579.6	0.829496	0.00301406	0.81872	0.840336
44.2809	1	7579.6	0.832047	0.00301607	0.821249	0.842909
44.4816	1	7579.6	0.83463	0.00301897	0.823806	0.845518
44.6823	1	7579.6	0.837244	0.0030226	0.826391	0.84816
44.8829	1	7579.6	0.839888	0.00302679	0.829005	0.850835
45.0836	1	7579.6	0.842561	0.00303135	0.831646	0.853541
45.2843	1	7579.6	0.845263	0.00303615	0.834315	0.856277
45.4849	1	7579.6	0.847992	0.0030411	0.83701	0.85904
45.6856	1	7579.6	0.850748	0.00304615	0.839731	0.861831
45.8863	1	7579.6	0.85353	0.00305123	0.842478	0.864648
46.087	1	7579.6	0.856336	0.00305629	0.845249	0.867489
46.2876	1	7579.6	0.859165	0.00306135	0.848043	0.870354
46.4883	1	7579.6	0.862016	0.00306647	0.850858	0.873241
46.689	1	7579.6	0.864888	0.00307175	0.853694	0.87615
46.8896	1	7579.6	0.86778	0.00307728	0.856548	0.879079
47.0903	1	7579.6	0.87069	0.00308316	0.859419	0.882029
47.291	1	7579.6	0.873616	0.00308951	0.862305	0.884996
47.4916	1	7579.6	0.876558	0.00309653	0.865204	0.887982
47.6923	1	7579.6	0.879514	0.00310438	0.868113	0.890985
47.893	1	7579.6	0.882482	0.0031132	0.87103	0.894004
48.0936	1	7579.6	0.885461	0.00312312	0.873955	0.897038
48.2943	1	7579.6	0.888448	0.00313427	0.876883	0.900085
48.495	1	7579.6	0.891443	0.00314677	0.879813	0.903145
48.6957	1	7579.6	0.894444	0.00316072	0.882744	0.906216
48.8963	1	7579.6	0.897448	0.00317614	0.885672	0.909297
49.097	1	7579.6	0.900454	0.00319304	0.888597	0.912385
49.2977	1	7579.6	0.90346	0.0032114	0.891517	0.915479
49.4983	1	7579.6	0.906465	0.00323117	0.894429	0.918577
49.699	1	7579.6	0.909467	0.00325227	0.897333	0.921677
49.8997	1	7579.6	0.912463	0.0032746	0.900227	0.924777
50.1003	1	7579.6	0.915452	0.00329803	0.90311	0.927873
50.301	1	7579.6	0.918431	0.00332241	0.905979	0.930965
50.5017	1	7579.6	0.9214	0.00334759	0.908835	0.934049
50.7023	1	7579.6	0.924357	0.0033734	0.911675	0.937122
50.903	1	7579.6	0.927299	0.00339965	0.914499	0.940184
51.1037	1	7579.6	0.930224	0.0034261	0.917306	0.94323
51.3043	1	7579.6	0.933132	0.00345256	0.920095	0.946258
51.505	1	7579.6	0.93602	0.00347888	0.922864	0.949266
51.7057	1	7579.6	0.938887	0.00350489	0.925614	0.952253
51.9064	1	7579.6	0.941732	0.00353044	0.928342	0.955215
52.107	1	7579.6	0.944553	0.00355537	0.931049	0.958151
52.3077	1	7579.6	0.947348	0.00357959	0.933733	0.961059
52.5084	1	7579.6	0.950117	0.00360305	0.936393	0.963937
52.709	1	7579.6	0.952857	0.00362575	0.939029	0.966785
52.9097	1	7579.6	0.95557	0.00364767	0.941638	0.969601
53.1104	1	7579.6	0.958252	0.00366881	0.944221	0.972384
53.311	1	7579.6	0.960903	0.00368923	0.946775	0.975133
53.5117	1	7579.6	0.963523	0.00370908	0.9493	0.977849
53.7124	1	7579.6	0.96611	0.00372847	0.951795	0.980531
53.913	1	7579.6	0.968665	0.00374754	0.954258	0.983178
54.1137	1	7579.6	0.971186	0.00376643	0.956688	0.985792
54.3144	1	7579.6	0.973673	0.0037853	0.959084	0.988371
54.5151	1	7579.6	0.976126	0.00380438	0.961446	0.990917
54.7157	1	7579.6	0.978545	0.00382384	0.963772	0.99343
54.9164	1	7579.6	0.98093	0.00384386	0.966062	0.99591
55.1171	1	7579.6	0.98328	0.00386456	0.968314	0.998359
55.3177	1	7579.6	0.985595	0.00388609	0.970528	1.00078
55.5184	1	7579.6	0.987876	0.00390861	0.972705	1.00316
55.7191	1	7579.6	0.990122	0.00393223	0.974843	1.00552
55.9197	1	7579.6	0.992335	0.00395699	0.976943	1.00785
56.1204	1	7579.6	0.994514	0.0039829	0.979005	1.01015
56.3211	1	7579.6	0.99666	0.00400999	0.981029	1.01241
56.5217	1	7579.6	0.998773	0.00403825	0.983015	1.01466
56.7224	1	7579.6	1.00085	0.00406762	0.984965	1.01687
56.9231	1	7579.6	1.0029	0.00409802	0.986879	1.01905
57.1237	1	7579.6	1.00492	0.00412931	0.988759	1.02121
57.3244	1	7579.6	1.00691	0.00416138	0.990604	1.02334
57.5251	1	7579.6	1.00886	0.00419411	0.992417	1.02545
57.7258	1	7579.6	1.01079	0.00422735	0.994198	1.02752
57.9264	1	7579.6	1.01269	0.00426096	0.995949	1.02957
58.1271	1	7579.6	1.01456	0.00429476	0.99767	1.03159
58.3278	1	7579.6	1.0164	0.00432862	0.999363	1.03358
58.5284	1	7579.6	1.01821	0.00436245	1.00103	1.03554
58.7291	1	7579.6	1.02	0.00439615	1.00267	1.03748
58.9298	1	7579.6	1.02176	0.00442963	1.00428	1.03939
59.1304	1	7579.6	1.02349	0.0044628	1.00587	1.04127
59.3311	1	7579.6	1.0252	0.00449564	1.00744	1.04313
59.5318	1	7579.6	1.02689	0.0045282	1.00898	1.04496
59.7324	1	7579.6	1.02855	0.00456049	1.0105	1.04676
59.9331	1	7579.6	1.03018	0.00459258	1.01199	1.04854
60.1338	1	7579.6	1.03179	0.0046245	1.01346	1.05029
60.3344	1	7579.6	1.03338	0.00465638	1.01491	1.05202
60.5351	1	7579.6	1.03494	0.00468838	1.01633	1.05373
60.7358	1	7579.6	1.03648	0.00472063	1.01772	1.05541
60.9365	1	7579.6	1.03799	0.00475329	1.0191	1.05707
61.1371	1	7579.6	1.03948	0.00478646	1.02044	1.05871
61.3378	1	7579.6	1.04095	0.00482033	1.02176	1.06032
61.5385	1	7579.6	1.04239	0.00485506	1.02305	1.06192
61.7391	1	7579.6	1.04381	0.00489079	1.02431	1.0635
61.9398	1	7579.6	1.0452	0.00492761	1.02555	1.06505
62.1405	1	7579.6	1.04657	0.00496562	1.02675	1.06659
62.3411	1	7579.6	1.04792	0.00500487	1.02793	1.0681
62.5418	1	7579.6	1.04924	0.00504544	1.02907	1.0696
62.7425	1	7579.6	1.05053	0.00508732	1.03018	1.07108
62.9431	1	7579.6	1.05179	0.00513049	1.03127	1.07253
63.1438	1	7579.6	1.05303	0.00517488	1.03232	1.07396
63.3445	1	7579.6	1.05425	0.00522041	1.03334	1.07538
63.5452	1	7579.6	1.05544	0.005267	1.03433	1.07676
63.7458	1	7579.6	1.0566	0.00531452	1.03528	1.07813
63.9465	1	7579.6	1.05773	0.00536282	1.03621	1.07947
64.1472	1	7579.6	1.05883	0.00541173	1.03711	1.08079
64.3478	1	7579.6	1.05991	0.00546112	1.03798	1.08207
64.5485	1	7579.6	1.06095	0.00551087	1.03881	1.08334
64.7492	1	7579.6	1.06197	0.00556088	1.03962	1.08457
64.9498	1	7579.6	1.06296	0.00561106	1.0404	1.08578
65.1505	1	7579.6	1.06393	0.00566131	1.04115	1.08695
65.3512	1	7579.6	1.06486	0.00571162	1.04187	1.0881
65.5518	1	7579.6	1.06576	0.005762	1.04256	1.08922
65.7525	1	7579.6	1.06664	0.00581248	1.04322	1.09031
65.9532	1	7579.6	1.06748	0.00586312	1.04386	1.09138
66.1538	1	7579.6	1.0683	0.005914	1.04446	1.09241
66.3545	1	7579.6	1.06909	0.00596529	1.04504	1.09342
66.5552	1	7579.6	1.06985	0.0060172	1.04558	1.0944
66.7559	1	7579.6	1.07058	0.00606999	1.04609	1.09536
66.9565	1	7579.6	1.07129	0.0061239	1.04658	1.0963
67.1572	1	7579.6	1.07197	0.0061792	1.04703	1.09722
67.3579	1	7579.6	1.07263	0.00623626	1.04745	1.09812
67.5585	1	7579.6	1.07326	0.00629545	1.04783	1.099
67.7592	1	7579.6	1.07387	0.00635714	1.04819	1.09987
67.9599	1	7579.6	1.07445	0.00642169	1.04851	1.10073
68.1605	1	7579.6	1.07502	0.00648943	1.04879	1.10158
68.3612	1	7579.6	1.07556	0.00656074	1.04904	1.10242
68.5619	1	7579.6	1.07609	0.00663598	1.04926	1.10327
68.7625	1	7579.6	1.0766	0.00671543	1.04944	1.10411
68.9632	1	7579.6	1.07709	0.00679935	1.04959	1.10496
69.1639	1	7579.6	1.07757	0.00688794	1.04971	1.10581
69.3645	1	7579.6	1.07803	0.00698138	1.04979	1.10666
69.5652	1	7579.6	1.07849	0.00707979	1.04984	1.10753
69.7659	1	7579.6	1.07893	0.00718323	1.04987	1.10841
69.9666	1	7579.6	1.07937	0.00729168	1.04986	1.1093
70.1672	1	7579.6	1.07979	0.00740508	1.04983	1.1102
70.3679	1	7579.6	1.08022	0.00752332	1.04977	1.11112
70.5686	1	7579.6	1.08064	0.00764628	1.04969	1.11206
70.7692	1	7579.6	1.08106	0.00777376	1.04959	1.11301
70.9699	1	7579.6	1.08148	0.00790552	1.04947	1.11398
71.1706	1	7579.6	1.0819	0.00804131	1.04934	1.11497
71.3712	1	7579.6	1.08232	0.00818087	1.0492	1.11598
71.5719	1	7579.6	1.08275	0.00832395	1.04904	1.11701
71.7726	1	7579.6	1.08318	0.00847029	1.04888	1.11805
71.9732	1	7579.6	1.08362	0.00861961	1.04872	1.11912
72.1739	1	7579.6	1.08407	0.00877165	1.04855	1.12021
72.3746	1	7579.6	1.08453	0.00892623	1.04838	1.12132
72.5753	1	7579.6	1.085	0.00908319	1.04821	1.12245
72.7759	1	7579.6	1.08548	0.00924237	1.04804	1.1236
72.9766	1	7579.6	1.08598	0.00940368	1.04788	1.12478
73.1773	1	7579.6	1.08648	0.009567	1.04772	1.12598
73.3779	1	7579.6	1.08701	0.00973237	1.04757	1.1272
73.5786	1	7579.6	1.08754	0.00989983	1.04743	1.12845
73.7793	1	7579.6	1.0881	0.0100695	1.04729	1.12972
73.9799	1	7579.6	1.08867	0.0102414	1.04716	1.13102
74.1806	1	7579.6	1.08925	0.0104157	1.04703	1.13234
74.3813	1	7579.6	1.08985	0.0105927	1.04691	1.1337
74.5819	1	7579.6	1.09047	0.0107726	1.0468	1.13508
74.7826	1	7579.6	1.09111	0.0109556	1.04668	1.13649
74.9833	1	7579.6	1.09176	0.011142	1.04657	1.13794
75.1839	1	7579.6	1.09242	0.011332	1.04646	1.13942
75.3846	1	7579.6	1.0931	0.011526	1.04635	1.14093
75.5853	1	7579.6	1.0938	0.0117243	1.04623	1.14247
75.786	1	7579.6	1.09451	0.0119271	1.04612	1.14405
75.9866	1	7579.6	1.09524	0.0121346	1.04599	1.14567
76.1873	1	7579.6	1.09597	0.0123472	1.04586	1.14732
76.388	1	7579.6	1.09672	0.0125649	1.04572	1.149
76.5886	1	7579.6	1.09749	0.0127879	1.04557	1.15072
76.7893	1	7579.6	1.09826	0.0130164	1.04541	1.15248
76.99	1	7579.6	1.09904	0.0132505	1.04523	1.15427
77.1906	1	7579.6	1.09983	0.0134901	1.04504	1.15609
77.3913	1	7579.6	1.10063	0.0137353	1.04483	1.15795
77.592	1	7579.6	1.10144	0.013986	1.04461	1.15984
77.7926	1	7579.6	1.10225	0.0142422	1.04437	1.16176
77.9933	1	7579.6	1.10306	0.0145036	1.04412	1.1637
78.194	1	7579.6	1.10388	0.0147703	1.04385	1.16568
78.3946	1	7579.6	1.1047	0.0150418	1.04356	1.16768
78.5953	1	7579.6	1.10553	0.0153181	1.04325	1.1697
78.796	1	7579.6	1.10636	0.015599	1.04293	1.17175
78.9967	1	7579.6	1.10719	0.0158841	1.04259	1.17382
79.1973	1	7579.6	1.10801	0.0161732	1.04224	1.17591
79.398	1	7579.6	1.10884	0.0164662	1.04187	1.17801
79.5987	1	7579.6	1.10967	0.0167628	1.04149	1.18014
79.7993	1	7579.6	1.1105	0.0170628	1.04109	1.18228
80	1	7579.6	1.11133	0.0173661	1.04068	1.18443
20	2	7579.6	0.826599	0.0111779	0.787015	0.867059
20.2007	2	7579.6	0.831257	0.0108895	0.792586	0.870762
20.4013	2	7579.6	0.835926	0.0106054	0.798157	0.874488
20.602	2	7579.6	0.840605	0.0103261	0.803727	0.878237
20.8027	2	7579.6	0.845293	0.0100519	0.809294	0.882009
21.0033	2	7579.6	0.84999	0.00978351	0.814853	0.885807
21.204	2	7579.6	0.854694	0.00952126	0.820403	0.889631
21.4047	2	7579.6	0.859404	0.00926567	0.82594	0.89348
21.6054	2	7579.6	0.864118	0.00901721	0.831462	0.897357
21.806	2	7579.6	0.868835	0.00877632	0.836963	0.90126
22.0067	2	7579.6	0.873554	0.00854337	0.842442	0.905191
22.2074	2	7579.6	0.878272	0.00831872	0.847896	0.909148
22.408	2	7579.6	0.882989	0.00810263	0.853321	0.913132
22.6087	2	7579.6	0.887703	0.00789532	0.858716	0.917142
22.8094	2	7579.6	0.89241	0.00769694	0.864076	0.921176
23.01	2	7579.6	0.897111	0.00750755	0.8694	0.925233
23.2107	2	7579.6	0.901803	0.00732712	0.874686	0.929312
23.4114	2	7579.6	0.906484	0.00715555	0.879933	0.933411
23.612	2	7579.6	0.911153	0.00699267	0.885138	0.937527
23.8127	2	7579.6	0.915807	0.00683823	0.890301	0.941658
24.0134	2	7579.6	0.920445	0.0066919	0.895421	0.9458
24.214	2	7579.6	0.925066	0.0065533	0.900497	0.949952
24.4147	2	7579.6	0.929666	0.006422	0.90553	0.954109
24.6154	2	7579.6	0.934246	0.00629758	0.910518	0.958269
24.8161	2	7579.6	0.938803	0.00617955	0.915462	0.962428
25.0167	2	7579.6	0.943335	0.0060674	0.920362	0.966584
25.2174	2	7579.6	0.947842	0.00596065	0.925218	0.970732
25.4181	2	7579.6	0.952321	0.00585885	0.93003	0.974869
25.6187	2	7579.6	0.956772	0.00576158	0.934799	0.978994
25.8194	2	7579.6	0.961193	0.00566844	0.939524	0.983103
26.0201	2	7579.6	0.965583	0.00557907	0.944206	0.987194
26.2207	2	7579.6	0.96994	0.00549316	0.948845	0.991265
26.4214	2	7579.6	0.974265	0.00541048	0.95344	0.995313
26.6221	2	7579.6	0.978556	0.00533087	0.957991	0.999338
26.8227	2	7579.6	0.982813	0.00525421	0.962498	1.00334
27.0234	2	7579.6	0.987034	0.00518041	0.966961	1.00731
27.2241	2	7579.6	0.99122	0.00510944	0.971378	1.01126
27.4247	2	7579.6	0.995369	0.00504134	0.97575	1.01518
27.6254	2	7579.6	0.999481	0.00497619	0.980075	1.01908
27.8261	2	7579.6	1.00356	0.00491407	0.984352	1.02295
28.0268	2	7579.6	1.0076	0.0048551	0.988582	1.02679
28.2274	2	7579.6	1.0116	0.00479936	0.992763	1.03061
28.4281	2	7579.6	1.01556	0.004747	0.996895	1.0344
28.6288	2	7579.6	1.01949	0.00469812	1.00098	1.03817
28.8294	2	7579.6	1.02338	0.00465282	1.00501	1.04192
29.0301	2	7579.6	1.02723	0.00461112	1.00899	1.04564
29.2308	2	7579.6	1.03105	0.00457304	1.01293	1.04934
29.4314	2	7579.6	1.03483	0.00453856	1.01681	1.05302
29.6321	2	7579.6	1.03858	0.00450761	1.02065	1.05667
29.8328	2	7579.6	1.04229	0.00448008	1.02444	1.06031
30.0334	2	7579.6	1.04597	0.00445577	1.02818	1.06392
30.2341	2	7579.6	1.04962	0.00443447	1.03188	1.06751
30.4348	2	7579.6	1.05323	0.00441594	1.03554	1.07108
30.6355	2	7579.6	1.05682	0.0043999	1.03915	1.07463
30.8361	2	7579.6	1.06037	0.00438603	1.04273	1.07816
31.0368	2	7579.6	1.06389	0.004374	1.04627	1.08166
31.2375	2	7579.6	1.06738	0.00436343	1.04977	1.08514
31.4381	2	7579.6	1.07084	0.004354	1.05325	1.08859
31.6388	2	7579.6	1.07428	0.0043454	1.05669	1.09202
31.8395	2	7579.6	1.07769	0.0043373	1.0601	1.09543
32.0401	2	7579.6	1.08107	0.00432937	1.06349	1.09881
32.2408	2	7579.6	1.08443	0.00432133	1.06685	1.10216
32.4415	2	7579.6	1.08777	0.00431296	1.07019	1.10549
32.6421	2	7579.6	1.09108	0.00430408	1.07352	1.1088
32.8428	2	7579.6	1.09437	0.00429451	1.07682	1.11207
33.0435	2	7579.6	1.09764	0.00428411	1.0801	1.11533
33.2441	2	7579.6	1.10089	0.00427277	1.08336	1.11855
33.4448	2	7579.6	1.10411	0.00426048	1.08661	1.12176
33.6455	2	7579.6	1.10732	0.00424725	1.08985	1.12493
33.8462	2	7579.6	1.1105	0.00423309	1.09307	1.12809
34.0468	2	7579.6	1.11367	0.00421804	1.09627	1.13122
34.2475	2	7579.6	1.11682	0.00420216	1.09946	1.13433
34.4482	2	7579.6	1.11995	0.00418558	1.10263	1.13741
34.6488	2	7579.6	1.12306	0.00416844	1.10579	1.14048
34.8495	2	7579.6	1.12615	0.00415085	1.10893	1.14352
35.0502	2	7579.6	1.12923	0.00413293	1.11205	1.14655
35.2508	2	7579.6	1.13229	0.00411483	1.11516	1.14955
35.4515	2	7579.6	1.13532	0.00409672	1.11825	1.15254
35.6522	2	7579.6	1.13834	0.00407873	1.12132	1.15551
35.8528	2	7579.6	1.14134	0.00406098	1.12437	1.15846
36.0535	2	7579.6	1.14433	0.00404355	1.1274	1.16139
36.2542	2	7579.6	1.14729	0.00402651	1.13041	1.1643
36.4548	2	7579.6	1.15023	0.00400992	1.1334	1.1672
36.6555	2	7579.6	1.15315	0.00399381	1.13636	1.17007
36.8562	2	7579.6	1.15605	0.00397818	1.13931	1.17293
37.0569	2	7579.6	1.15893	0.00396299	1.14223	1.17576
37.2575	2	7579.6	1.16178	0.00394819	1.14512	1.17858
37.4582	2	7579.6	1.16462	0.00393371	1.14799	1.18137
37.6589	2	7579.6	1.16742	0.00391951	1.15084	1.18414
37.8595	2	7579.6	1.1702	0.00390548	1.15365	1.18688
38.0602	2	7579.6	1.17296	0.00389152	1.15644	1.18959
38.2609	2	7579.6	1.17568	0.0038775	1.15921	1.19228
38.4615	2	7579.6	1.17837	0.00386338	1.16194	1.19493
38.6622	2	7579.6	1.18104	0.00384908	1.16465	1.19755
38.8629	2	7579.6	1.18367	0.00383453	1.16732	1.20014
39.0635	2	7579.6	1.18627	0.00381965	1.16996	1.2027
39.2642	2	7579.6	1.18883	0.0038044	1.17257	1.20521
39.4649	2	7579.6	1.19135	0.00378879	1.17514	1.20769
39.6656	2	7579.6	1.19384	0.00377286	1.17768	1.21012
39.8662	2	7579.6	1.19629	0.00375664	1.18018	1.21252
40.0669	2	7579.6	1.19869	0.00374016	1.18263	1.21487
40.2676	2	7579.6	1.20106	0.0037235	1.18505	1.21718
40.4682	2	7579.6	1.20337	0.00370677	1.18742	1.21944
40.6689	2	7579.6	1.20565	0.00369013	1.18975	1.22166
40.8696	2	7579.6	1.20787	0.00367369	1.19203	1.22383
41.0702	2	7579.6	1.21005	0.00365758	1.19426	1.22595
41.2709	2	7579.6	1.21217	0.00364194	1.19644	1.22802
41.4716	2	7579.6	1.21425	0.00362694	1.19856	1.23005
41.6722	2	7579.6	1.21627	0.00361274	1.20063	1.23202
41.8729	2	7579.6	1.21824	0.00359946	1.20264	1.23394
42.0736	2	7579.6	1.22015	0.00358721	1.20459	1.23581
42.2742	2	7579.6	1.222	0.00357609	1.20648	1.23763
42.4749	2	7579.6	1.2238	0.00356618	1.20831	1.2394
42.6756	2	7579.6	1.22554	0.00355757	1.21007	1.24111
42.8763	2	7579.6	1.22721	0.00355027	1.21177	1.24276
43.0769	2	7579.6	1.22883	0.00354426	1.2134	1.24437
43.2776	2	7579.6	1.23038	0.00353953	1.21496	1.24591
43.4783	2	7579.6	1.23188	0.00353603	1.21646	1.2474
43.6789	2	7579.6	1.2333	0.00353371	1.21789	1.24883
43.8796	2	7579.6	1.23467	0.00353247	1.21925	1.25019
44.0803	2	7579.6	1.23597	0.00353218	1.22054	1.2515
44.2809	2	7579.6	1.23721	0.00353271	1.22177	1.25275
44.4816	2	7579.6	1.23838	0.00353398	1.22293	1.25394
44.6823	2	7579.6	1.23948	0.00353586	1.22402	1.25506
44.8829	2	7579.6	1.24052	0.00353823	1.22504	1.25612
45.0836	2	7579.6	1.2415	0.00354096	1.226	1.25711
45.2843	2	7579.6	1.24241	0.00354393	1.22689	1.25804
45.4849	2	7579.6	1.24326	0.00354711	1.22771	1.25891
45.6856	2	7579.6	1.24404	0.00355044	1.22848	1.25971
45.8863	2	7579.6	1.24475	0.00355388	1.22917	1.26044
46.087	2	7579.6	1.2454	0.00355738	1.2298	1.26112
46.2876	2	7579.6	1.24599	0.00356098	1.23037	1.26172
46.4883	2	7579.6	1.24652	0.00356472	1.23088	1.26227
46.689	2	7579.6	1.24698	0.00356868	1.23132	1.26275
46.8896	2	7579.6	1.24738	0.00357294	1.2317	1.26318
47.0903	2	7579.6	1.24772	0.00357757	1.23202	1.26354
47.291	2	7579.6	1.248	0.00358269	1.23227	1.26384
47.4916	2	7579.6	1.24822	0.00358844	1.23247	1.26409
47.6923	2	7579.6	1.24839	0.00359497	1.2326	1.26428
47.893	2	7579.6	1.24849	0.00360239	1.23267	1.26442
48.0936	2	7579.6	1.24854	0.00361081	1.23268	1.26451
48.2943	2	7579.6	1.24853	0.00362033	1.23263	1.26455
48.495	2	7579.6	1.24847	0.00363109	1.23253	1.26453
48.6957	2	7579.6	1.24836	0.00364314	1.23236	1.26447
48.8963	2	7579.6	1.24819	0.00365655	1.23214	1.26436
49.097	2	7579.6	1.24798	0.00367131	1.23186	1.26421
49.2977	2	7579.6	1.24771	0.00368743	1.23152	1.26401
49.4983	2	7579.6	1.24739	0.00370488	1.23113	1.26377
49.699	2	7579.6	1.24703	0.0037236	1.23069	1.26349
49.8997	2	7579.6	1.24662	0.00374354	1.2302	1.26317
50.1003	2	7579.6	1.24617	0.00376456	1.22966	1.2628
50.301	2	7579.6	1.24567	0.00378657	1.22906	1.2624
50.5017	2	7579.6	1.24513	0.00380945	1.22843	1.26195
50.7023	2	7579.6	1.24455	0.00383305	1.22775	1.26147
50.903	2	7579.6	1.24392	0.00385719	1.22702	1.26095
51.1037	2	7579.6	1.24326	0.0038817	1.22626	1.26039
51.3043	2	7579.6	1.24256	0.00390641	1.22545	1.25979
51.505	2	7579.6	1.24182	0.00393118	1.22461	1.25916
51.7057	2	7579.6	1.24104	0.00395586	1.22373	1.25849
51.9064	2	7579.6	1.24023	0.0039803	1.22282	1.25777
52.107	2	7579.6	1.23938	0.00400436	1.22188	1.25703
52.3077	2	7579.6	1.2385	0.00402794	1.2209	1.25624
52.5084	2	7579.6	1.23759	0.004051	1.21989	1.25543
52.709	2	7579.6	1.23664	0.00407348	1.21886	1.25457
52.9097	2	7579.6	1.23567	0.00409535	1.21779	1.25368
53.1104	2	7579.6	1.23466	0.00411659	1.2167	1.25276
53.311	2	7579.6	1.23362	0.00413723	1.21558	1.25181
53.5117	2	7579.6	1.23255	0.00415735	1.21443	1.25082
53.7124	2	7579.6	1.23146	0.00417702	1.21326	1.2498
53.913	2	7579.6	1.23033	0.00419634	1.21206	1.24875
54.1137	2	7579.6	1.22918	0.00421537	1.21084	1.24768
54.3144	2	7579.6	1.228	0.00423424	1.20959	1.24657
54.5151	2	7579.6	1.2268	0.0042531	1.20831	1.24544
54.7157	2	7579.6	1.22557	0.00427209	1.20701	1.24428
54.9164	2	7579.6	1.22432	0.00429132	1.20568	1.2431
55.1171	2	7579.6	1.22304	0.00431089	1.20433	1.2419
55.3177	2	7579.6	1.22173	0.0043309	1.20295	1.24067
55.5184	2	7579.6	1.22041	0.00435147	1.20155	1.23942
55.7191	2	7579.6	1.21906	0.00437269	1.20012	1.23816
55.9197	2	7579.6	1.21769	0.00439459	1.19867	1.23687
56.1204	2	7579.6	1.21629	0.0044172	1.19719	1.23556
56.3211	2	7579.6	1.21488	0.00444051	1.19568	1.23424
56.5217	2	7579.6	1.21344	0.00446455	1.19416	1.23289
56.7224	2	7579.6	1.21198	0.00448928	1.19261	1.23153
56.9231	2	7579.6	1.21051	0.00451465	1.19103	1.23015
57.1237	2	7579.6	1.20901	0.00454055	1.18944	1.22876
57.3244	2	7579.6	1.2075	0.00456691	1.18783	1.22735
57.5251	2	7579.6	1.20597	0.00459366	1.18619	1.22592
57.7258	2	7579.6	1.20442	0.0046207	1.18454	1.22447
57.9264	2	7579.6	1.20285	0.00464792	1.18288	1.22301
58.1271	2	7579.6	1.20127	0.00467519	1.18119	1.22153
58.3278	2	7579.6	1.19967	0.00470243	1.17949	1.22004
58.5284	2	7579.6	1.19806	0.00472959	1.17778	1.21853
58.7291	2	7579.6	1.19643	0.0047566	1.17605	1.21701
58.9298	2	7579.6	1.1948	0.00478339	1.17431	1.21547
59.1304	2	7579.6	1.19314	0.00480993	1.17256	1.21392
59.3311	2	7579.6	1.19148	0.00483619	1.17081	1.21235
59.5318	2	7579.6	1.18981	0.00486224	1.16904	1.21078
59.7324	2	7579.6	1.18812	0.00488811	1.16726	1.20919
59.9331	2	7579.6	1.18643	0.00491386	1.16547	1.20759
60.1338	2	7579.6	1.18473	0.00493953	1.16368	1.20598
60.3344	2	7579.6	1.18302	0.00496524	1.16188	1.20437
60.5351	2	7579.6	1.18131	0.00499114	1.16007	1.20275
60.7358	2	7579.6	1.17959	0.00501736	1.15826	1.20113
60.9365	2	7579.6	1.17787	0.00504402	1.15644	1.1995
61.1371	2	7579.6	1.17614	0.00507125	1.15462	1.19788
61.3378	2	7579.6	1.17441	0.0050992	1.15279	1.19625
61.5385	2	7579.6	1.17268	0.00512802	1.15095	1.19463
61.7391	2	7579.6	1.17095	0.00515784	1.14912	1.19301
61.9398	2	7579.6	1.16922	0.00518877	1.14728	1.1914
62.1405	2	7579.6	1.1675	0.00522088	1.14543	1.18979
62.3411	2	7579.6	1.16577	0.00525424	1.14359	1.18819
62.5418	2	7579.6	1.16405	0.00528894	1.14174	1.1866
62.7425	2	7579.6	1.16234	0.00532498	1.13989	1.18503
62.9431	2	7579.6	1.16063	0.00536235	1.13804	1.18346
63.1438	2	7579.6	1.15893	0.00540102	1.1362	1.1819
63.3445	2	7579.6	1.15723	0.00544093	1.13435	1.18036
63.5452	2	7579.6	1.15555	0.00548203	1.13251	1.17883
63.7458	2	7579.6	1.15387	0.00552423	1.13068	1.17732
63.9465	2	7579.6	1.15221	0.0055674	1.12885	1.17582
64.1472	2	7579.6	1.15055	0.00561141	1.12703	1.17434
64.3478	2	7579.6	1.14891	0.00565615	1.12522	1.17287
64.5485	2	7579.6	1.14728	0.00570153	1.12342	1.17141
64.7492	2	7579.6	1.14566	0.00574747	1.12163	1.16997
64.9498	2	7579.6	1.14406	0.00579388	1.11985	1.16855
65.1505	2	7579.6	1.14247	0.00584066	1.11808	1.16714
65.3512	2	7579.6	1.1409	0.00588779	1.11633	1.16575
65.5518	2	7579.6	1.13934	0.00593527	1.11459	1.16437
65.7525	2	7579.6	1.13779	0.00598311	1.11287	1.16301
65.9532	2	7579.6	1.13626	0.00603133	1.11116	1.16166
66.1538	2	7579.6	1.13475	0.00607998	1.10946	1.16034
66.3545	2	7579.6	1.13325	0.00612915	1.10777	1.15903
66.5552	2	7579.6	1.13176	0.00617902	1.1061	1.15774
66.7559	2	7579.6	1.13029	0.00622975	1.10444	1.15646
66.9565	2	7579.6	1.12884	0.0062815	1.10279	1.15521
67.1572	2	7579.6	1.1274	0.00633448	1.10115	1.15398
67.3579	2	7579.6	1.12598	0.00638892	1.09952	1.15277
67.5585	2	7579.6	1.12457	0.00644512	1.0979	1.15158
67.7592	2	7579.6	1.12318	0.00650333	1.09629	1.15041
67.9599	2	7579.6	1.1218	0.00656381	1.09468	1.14927
68.1605	2	7579.6	1.12043	0.0066268	1.09307	1.14815
68.3612	2	7579.6	1.11908	0.0066926	1.09146	1.14706
68.5619	2	7579.6	1.11774	0.00676146	1.08986	1.14599
68.7625	2	7579.6	1.11641	0.00683362	1.08825	1.14495
68.9632	2	7579.6	1.1151	0.00690928	1.08665	1.14393
69.1639	2	7579.6	1.11379	0.00698861	1.08503	1.14294
69.3645	2	7579.6	1.1125	0.00707178	1.08342	1.14198
69.5652	2	7579.6	1.11121	0.00715892	1.0818	1.14104
69.7659	2	7579.6	1.10994	0.00725013	1.08017	1.14013
69.9666	2	7579.6	1.10867	0.00734548	1.07853	1.13925
70.1672	2	7579.6	1.10741	0.00744498	1.07688	1.13839
70.3679	2	7579.6	1.10616	0.00754867	1.07523	1.13755
70.5686	2	7579.6	1.10491	0.00765654	1.07356	1.13674
70.7692	2	7579.6	1.10367	0.0077686	1.07188	1.13595
70.9699	2	7579.6	1.10244	0.0078848	1.0702	1.13518
71.1706	2	7579.6	1.10121	0.00800509	1.0685	1.13444
71.3712	2	7579.6	1.09998	0.00812948	1.06678	1.13371
71.5719	2	7579.6	1.09876	0.00825797	1.06506	1.133
71.7726	2	7579.6	1.09753	0.00839057	1.06332	1.13231
71.9732	2	7579.6	1.09631	0.00852729	1.06157	1.13164
72.1739	2	7579.6	1.09509	0.00866819	1.0598	1.13099
72.3746	2	7579.6	1.09387	0.00881336	1.05801	1.13036
72.5753	2	7579.6	1.09265	0.00896296	1.05621	1.12974
72.7759	2	7579.6	1.09143	0.00911714	1.05439	1.12914
72.9766	2	7579.6	1.09021	0.00927611	1.05255	1.12856
73.1773	2	7579.6	1.08898	0.00944007	1.05069	1.12799
73.3779	2	7579.6	1.08776	0.00960932	1.0488	1.12745
73.5786	2	7579.6	1.08653	0.00978418	1.04689	1.12693
73.7793	2	7579.6	1.08529	0.00996497	1.04496	1.12642
73.9799	2	7579.6	1.08406	0.010152	1.043	1.12594
74.1806	2	7579.6	1.08282	0.0103457	1.04101	1.12549
74.3813	2	7579.6	1.08158	0.0105463	1.03899	1.12505
74.5819	2	7579.6	1.08033	0.0107543	1.03694	1.12465
74.7826	2	7579.6	1.07908	0.01097	1.03486	1.12427
74.9833	2	7579.6	1.07783	0.0111937	1.03274	1.12392
75.1839	2	7579.6	1.07657	0.0114257	1.03058	1.1236
75.3846	2	7579.6	1.07531	0.0116663	1.02839	1.12331
75.5853	2	7579.6	1.07404	0.0119156	1.02617	1.12305
75.786	2	7579.6	1.07278	0.0121739	1.0239	1.12283
75.9866	2	7579.6	1.0715	0.0124412	1.0216	1.12264
76.1873	2	7579.6	1.07023	0.0127175	1.01926	1.12248
76.388	2	7579.6	1.06895	0.0130029	1.01689	1.12236
76.5886	2	7579.6	1.06767	0.0132972	1.01448	1.12227
76.7893	2	7579.6	1.06639	0.0136004	1.01203	1.12221
76.99	2	7579.6	1.0651	0.0139122	1.00955	1.12219
77.1906	2	7579.6	1.06381	0.0142323	1.00704	1.1222
77.3913	2	7579.6	1.06253	0.0145605	1.0045	1.12224
77.592	2	7579.6	1.06124	0.0148965	1.00192	1.12231
77.7926	2	7579.6	1.05995	0.0152398	0.999324	1.1224
77.9933	2	7579.6	1.05865	0.0155901	0.9967	1.12253
78.194	2	7579.6	1.05736	0.0159469	0.994053	1.12268
78.3946	2	7579.6	1.05607	0.0163097	0.991384	1.12286
78.5953	2	7579.6	1.05478	0.0166783	0.988697	1.12306
78.796	2	7579.6	1.05349	0.017052	0.985992	1.12328
78.9967	2	7579.6	1.0522	0.0174306	0.983272	1.12352
79.1973	2	7579.6	1.05091	0.0178136	0.980539	1.12378
79.398	2	7579.6	1.04962	0.0182007	0.977793	1.12406
79.5987	2	7579.6	1.04833	0.0185916	0.975037	1.12435
79.7993	2	7579.6	1.04705	0.0189862	0.97227	1.12466
80	2	7579.6	1.04576	0.0193841	0.969494	1.12498
20	1	10714.4	0.86222	0.00993175	0.826321	0.898826
20.2007	1	10714.4	0.860906	0.00969008	0.825896	0.896587
20.4013	1	10714.4	0.859592	0.00945288	0.825455	0.894367
20.602	1	10714.4	0.858276	0.00922056	0.824994	0.892165
20.8027	1	10714.4	0.856958	0.00899356	0.824511	0.889981
21.0033	1	10714.4	0.855635	0.00877229	0.824003	0.887817
21.204	1	10714.4	0.854308	0.00855714	0.823467	0.885671
21.4047	1	10714.4	0.852974	0.00834853	0.822901	0.883544
21.6054	1	10714.4	0.851632	0.00814682	0.822301	0.881436
21.806	1	10714.4	0.850281	0.00795234	0.821665	0.879346
22.0067	1	10714.4	0.848917	0.00776533	0.82099	0.877273
22.2074	1	10714.4	0.847541	0.007586	0.820274	0.875217
22.408	1	10714.4	0.84615	0.00741449	0.819515	0.873175
22.6087	1	10714.4	0.844744	0.00725085	0.818712	0.871148
22.8094	1	10714.4	0.84332	0.00709509	0.817863	0.869133
23.01	1	10714.4	0.841877	0.00694708	0.816967	0.867128
23.2107	1	10714.4	0.840414	0.00680667	0.816024	0.865131
23.4114	1	10714.4	0.83893	0.00667361	0.815033	0.863141
23.612	1	10714.4	0.837424	0.00654759	0.813994	0.861156
23.8127	1	10714.4	0.835895	0.00642826	0.812909	0.859172
24.0134	1	10714.4	0.834342	0.00631519	0.811777	0.857188
24.214	1	10714.4	0.832765	0.00620793	0.8106	0.855201
24.4147	1	10714.4	0.831163	0.00610601	0.809379	0.85321
24.6154	1	10714.4	0.829538	0.00600897	0.808117	0.851213
24.8161	1	10714.4	0.827888	0.00591635	0.806814	0.849207
25.0167	1	10714.4	0.826213	0.00582767	0.805473	0.847192
25.2174	1	10714.4	0.824515	0.00574248	0.804095	0.845167
25.4181	1	10714.4	0.822794	0.00566042	0.802683	0.84313
25.6187	1	10714.4	0.821051	0.00558116	0.801239	0.841081
25.8194	1	10714.4	0.819287	0.00550441	0.799765	0.839021
26.0201	1	10714.4	0.817504	0.00542993	0.798263	0.83695
26.2207	1	10714.4	0.815702	0.00535753	0.796736	0.834869
26.4214	1	10714.4	0.813884	0.00528713	0.795184	0.832778
26.6221	1	10714.4	0.812051	0.00521869	0.793611	0.830681
26.8227	1	10714.4	0.810206	0.00515221	0.792018	0.828579
27.0234	1	10714.4	0.808351	0.00508776	0.790408	0.826474
27.2241	1	10714.4	0.806488	0.0050254	0.788782	0.82437
27.4247	1	10714.4	0.80462	0.0049653	0.787143	0.822268
27.6254	1	10714.4	0.80275	0.00490764	0.785492	0.820174
27.8261	1	10714.4	0.800879	0.0048526	0.783832	0.818089
28.0268	1	10714.4	0.799012	0.00480034	0.782165	0.816019
28.2274	1	10714.4	0.797152	0.00475104	0.780494	0.813965
28.4281	1	10714.4	0.7953	0.00470488	0.778821	0.811932
28.6288	1	10714.4	0.793461	0.004662	0.777148	0.809924
28.8294	1	10714.4	0.791638	0.00462249	0.775479	0.807944
29.0301	1	10714.4	0.789834	0.00458641	0.773817	0.805996
29.2308	1	10714.4	0.788053	0.00455376	0.772165	0.804083
29.4314	1	10714.4	0.786297	0.00452449	0.770526	0.802208
29.6321	1	10714.4	0.78457	0.00449853	0.768904	0.800374
29.8328	1	10714.4	0.782875	0.00447571	0.767303	0.798584
30.0334	1	10714.4	0.781215	0.00445582	0.765727	0.79684
30.2341	1	10714.4	0.779595	0.00443859	0.76418	0.795144
30.4348	1	10714.4	0.778016	0.00442375	0.762666	0.793499
30.6355	1	10714.4	0.776481	0.00441098	0.761189	0.791907
30.8361	1	10714.4	0.774995	0.00439995	0.759753	0.790368
31.0368	1	10714.4	0.773559	0.00439027	0.758363	0.788886
31.2375	1	10714.4	0.772176	0.00438156	0.757022	0.787461
31.4381	1	10714.4	0.770849	0.00437348	0.755734	0.786094
31.6388	1	10714.4	0.76958	0.0043657	0.754503	0.784787
31.8395	1	10714.4	0.768372	0.00435791	0.753332	0.783541
32.0401	1	10714.4	0.767227	0.00434977	0.752224	0.782358
32.2408	1	10714.4	0.766147	0.00434101	0.751184	0.781238
32.4415	1	10714.4	0.765133	0.00433143	0.750212	0.780183
32.6421	1	10714.4	0.764188	0.00432087	0.749311	0.779193
32.8428	1	10714.4	0.763313	0.00430918	0.748483	0.778269
33.0435	1	10714.4	0.762509	0.00429624	0.74773	0.777413
33.2441	1	10714.4	0.761778	0.00428198	0.747054	0.776626
33.4448	1	10714.4	0.76112	0.00426641	0.746455	0.775909
33.6455	1	10714.4	0.760537	0.00424958	0.745934	0.775262
33.8462	1	10714.4	0.760028	0.00423155	0.745491	0.774686
34.0468	1	10714.4	0.759595	0.00421237	0.745127	0.774183
34.2475	1	10714.4	0.759238	0.00419214	0.744842	0.773752
34.4482	1	10714.4	0.758957	0.00417103	0.744636	0.773396
34.6488	1	10714.4	0.758751	0.00414919	0.744507	0.773113
34.8495	1	10714.4	0.758622	0.00412676	0.744455	0.772904
35.0502	1	10714.4	0.758568	0.00410391	0.744479	0.77277
35.2508	1	10714.4	0.75859	0.00408081	0.74458	0.772712
35.4515	1	10714.4	0.758687	0.00405766	0.744755	0.772729
35.6522	1	10714.4	0.758858	0.00403465	0.745004	0.772822
35.8528	1	10714.4	0.759104	0.0040119	0.745326	0.772991
36.0535	1	10714.4	0.759423	0.00398954	0.745719	0.773235
36.2542	1	10714.4	0.759816	0.00396763	0.746183	0.773554
36.4548	1	10714.4	0.76028	0.00394625	0.746717	0.773948
36.6555	1	10714.4	0.760815	0.00392545	0.747319	0.774414
36.8562	1	10714.4	0.76142	0.00390523	0.747989	0.774954
37.0569	1	10714.4	0.762093	0.00388553	0.748725	0.775564
37.2575	1	10714.4	0.762835	0.0038663	0.749526	0.776244
37.4582	1	10714.4	0.763643	0.00384749	0.750393	0.776993
37.6589	1	10714.4	0.764516	0.00382902	0.751323	0.777808
37.8595	1	10714.4	0.765453	0.00381079	0.752315	0.778689
38.0602	1	10714.4	0.766452	0.00379268	0.75337	0.779633
38.2609	1	10714.4	0.767513	0.00377456	0.754485	0.780638
38.4615	1	10714.4	0.768635	0.00375637	0.755661	0.781704
38.6622	1	10714.4	0.769814	0.00373804	0.756895	0.782829
38.8629	1	10714.4	0.771052	0.00371948	0.758187	0.78401
39.0635	1	10714.4	0.772345	0.00370063	0.759536	0.785247
39.2642	1	10714.4	0.773693	0.00368145	0.76094	0.786537
39.4649	1	10714.4	0.775094	0.00366197	0.762399	0.787881
39.6656	1	10714.4	0.776548	0.00364222	0.763911	0.789276
39.8662	1	10714.4	0.778053	0.00362227	0.765474	0.790722
40.0669	1	10714.4	0.779608	0.00360216	0.767088	0.792217
40.2676	1	10714.4	0.781212	0.00358199	0.76875	0.793761
40.4682	1	10714.4	0.782863	0.00356194	0.77046	0.795354
[truncated: 1,097 more rows]
