# Supplementary material for: Age-dependent sex differences in cardiometabolic risk factors
Source: Nat Cardiovasc Res. 2022 Sep 12;1(9):844–54. doi: 10.1038/s44161-022-00131-8 (PMC11357998; doi:10.1038/s44161-022-00131-8)
Supplement: Supplementary file 6 — Statistical source data. [file 44161_2022_131_MOESM6_ESM.xlsx]

## Sheet: Sheet1
phenotype	age	sex_F1M2	predicted_value	lower_CI	upper_CI
Glucose (mmol/L)	20	1	4.53925	4.51948	4.55901
Glucose (mmol/L)	20.2007	1	4.54193	4.5229	4.56097
Glucose (mmol/L)	20.4013	1	4.54462	4.5263	4.56294
Glucose (mmol/L)	20.602	1	4.54731	4.52969	4.56493
Glucose (mmol/L)	20.8027	1	4.55	4.53305	4.56694
Glucose (mmol/L)	21.0033	1	4.55268	4.5364	4.56896
Glucose (mmol/L)	21.204	1	4.55536	4.53972	4.571
Glucose (mmol/L)	21.4047	1	4.55804	4.54301	4.57307
Glucose (mmol/L)	21.6054	1	4.56071	4.54627	4.57515
Glucose (mmol/L)	21.806	1	4.56338	4.54949	4.57726
Glucose (mmol/L)	22.0067	1	4.56604	4.55268	4.5794
Glucose (mmol/L)	22.2074	1	4.56869	4.55582	4.58156
Glucose (mmol/L)	22.408	1	4.57133	4.55892	4.58375
Glucose (mmol/L)	22.6087	1	4.57397	4.56197	4.58597
Glucose (mmol/L)	22.8094	1	4.57659	4.56497	4.58821
Glucose (mmol/L)	23.01	1	4.5792	4.56792	4.59048
Glucose (mmol/L)	23.2107	1	4.5818	4.57083	4.59278
Glucose (mmol/L)	23.4114	1	4.58439	4.57368	4.5951
Glucose (mmol/L)	23.612	1	4.58696	4.57648	4.59744
Glucose (mmol/L)	23.8127	1	4.58951	4.57923	4.59979
Glucose (mmol/L)	24.0134	1	4.59204	4.58193	4.60216
Glucose (mmol/L)	24.214	1	4.59456	4.58458	4.60454
Glucose (mmol/L)	24.4147	1	4.59706	4.58719	4.60692
Glucose (mmol/L)	24.6154	1	4.59953	4.58976	4.6093
Glucose (mmol/L)	24.8161	1	4.60198	4.59229	4.61168
Glucose (mmol/L)	25.0167	1	4.60441	4.59478	4.61404
Glucose (mmol/L)	25.2174	1	4.60682	4.59724	4.61639
Glucose (mmol/L)	25.4181	1	4.6092	4.59966	4.61873
Glucose (mmol/L)	25.6187	1	4.61155	4.60206	4.62104
Glucose (mmol/L)	25.8194	1	4.61388	4.60443	4.62333
Glucose (mmol/L)	26.0201	1	4.61618	4.60676	4.62559
Glucose (mmol/L)	26.2207	1	4.61845	4.60907	4.62782
Glucose (mmol/L)	26.4214	1	4.62069	4.61136	4.63002
Glucose (mmol/L)	26.6221	1	4.6229	4.61362	4.63219
Glucose (mmol/L)	26.8227	1	4.62509	4.61585	4.63433
Glucose (mmol/L)	27.0234	1	4.62724	4.61805	4.63643
Glucose (mmol/L)	27.2241	1	4.62936	4.62023	4.6385
Glucose (mmol/L)	27.4247	1	4.63145	4.62238	4.64053
Glucose (mmol/L)	27.6254	1	4.63352	4.6245	4.64253
Glucose (mmol/L)	27.8261	1	4.63555	4.62659	4.64451
Glucose (mmol/L)	28.0268	1	4.63755	4.62865	4.64645
Glucose (mmol/L)	28.2274	1	4.63952	4.63068	4.64836
Glucose (mmol/L)	28.4281	1	4.64146	4.63268	4.65024
Glucose (mmol/L)	28.6288	1	4.64337	4.63464	4.6521
Glucose (mmol/L)	28.8294	1	4.64525	4.63658	4.65393
Glucose (mmol/L)	29.0301	1	4.64711	4.63848	4.65574
Glucose (mmol/L)	29.2308	1	4.64894	4.64035	4.65752
Glucose (mmol/L)	29.4314	1	4.65074	4.64219	4.65929
Glucose (mmol/L)	29.6321	1	4.65252	4.644	4.66103
Glucose (mmol/L)	29.8328	1	4.65427	4.64578	4.66276
Glucose (mmol/L)	30.0334	1	4.656	4.64753	4.66447
Glucose (mmol/L)	30.2341	1	4.65771	4.64926	4.66616
Glucose (mmol/L)	30.4348	1	4.6594	4.65096	4.66784
Glucose (mmol/L)	30.6355	1	4.66107	4.65264	4.6695
Glucose (mmol/L)	30.8361	1	4.66273	4.65431	4.67115
Glucose (mmol/L)	31.0368	1	4.66437	4.65595	4.67279
Glucose (mmol/L)	31.2375	1	4.666	4.65758	4.67441
Glucose (mmol/L)	31.4381	1	4.66762	4.6592	4.67603
Glucose (mmol/L)	31.6388	1	4.66922	4.66082	4.67763
Glucose (mmol/L)	31.8395	1	4.67083	4.66243	4.67923
Glucose (mmol/L)	32.0401	1	4.67242	4.66403	4.68082
Glucose (mmol/L)	32.2408	1	4.67402	4.66564	4.6824
Glucose (mmol/L)	32.4415	1	4.67561	4.66725	4.68398
Glucose (mmol/L)	32.6421	1	4.67721	4.66887	4.68555
Glucose (mmol/L)	32.8428	1	4.67881	4.6705	4.68713
Glucose (mmol/L)	33.0435	1	4.68042	4.67214	4.68871
Glucose (mmol/L)	33.2441	1	4.68204	4.67379	4.69029
Glucose (mmol/L)	33.4448	1	4.68367	4.67546	4.69188
Glucose (mmol/L)	33.6455	1	4.68531	4.67715	4.69348
Glucose (mmol/L)	33.8462	1	4.68697	4.67885	4.69509
Glucose (mmol/L)	34.0468	1	4.68865	4.68059	4.69671
Glucose (mmol/L)	34.2475	1	4.69035	4.68234	4.69835
Glucose (mmol/L)	34.4482	1	4.69207	4.68412	4.70002
Glucose (mmol/L)	34.6488	1	4.69382	4.68593	4.7017
Glucose (mmol/L)	34.8495	1	4.69559	4.68776	4.70342
Glucose (mmol/L)	35.0502	1	4.69739	4.68962	4.70516
Glucose (mmol/L)	35.2508	1	4.69923	4.69152	4.70693
Glucose (mmol/L)	35.4515	1	4.70109	4.69345	4.70874
Glucose (mmol/L)	35.6522	1	4.70299	4.69541	4.71058
Glucose (mmol/L)	35.8528	1	4.70493	4.6974	4.71247
Glucose (mmol/L)	36.0535	1	4.70691	4.69943	4.71439
Glucose (mmol/L)	36.2542	1	4.70892	4.70149	4.71636
Glucose (mmol/L)	36.4548	1	4.71098	4.70359	4.71837
Glucose (mmol/L)	36.6555	1	4.71308	4.70573	4.72042
Glucose (mmol/L)	36.8562	1	4.71522	4.70791	4.72252
Glucose (mmol/L)	37.0569	1	4.7174	4.71013	4.72467
Glucose (mmol/L)	37.2575	1	4.71963	4.71238	4.72687
Glucose (mmol/L)	37.4582	1	4.7219	4.71469	4.72911
Glucose (mmol/L)	37.6589	1	4.72422	4.71703	4.7314
Glucose (mmol/L)	37.8595	1	4.72658	4.71942	4.73374
Glucose (mmol/L)	38.0602	1	4.72899	4.72185	4.73613
Glucose (mmol/L)	38.2609	1	4.73144	4.72433	4.73856
Glucose (mmol/L)	38.4615	1	4.73394	4.72685	4.74103
Glucose (mmol/L)	38.6622	1	4.73649	4.72942	4.74356
Glucose (mmol/L)	38.8629	1	4.73908	4.73204	4.74612
Glucose (mmol/L)	39.0635	1	4.74171	4.7347	4.74873
Glucose (mmol/L)	39.2642	1	4.74439	4.7374	4.75137
Glucose (mmol/L)	39.4649	1	4.74711	4.74015	4.75406
Glucose (mmol/L)	39.6656	1	4.74987	4.74294	4.75679
Glucose (mmol/L)	39.8662	1	4.75267	4.74578	4.75955
Glucose (mmol/L)	40.0669	1	4.7555	4.74865	4.76236
Glucose (mmol/L)	40.2676	1	4.75838	4.75157	4.76519
Glucose (mmol/L)	40.4682	1	4.76129	4.75452	4.76806
Glucose (mmol/L)	40.6689	1	4.76423	4.7575	4.77097
Glucose (mmol/L)	40.8696	1	4.76721	4.76052	4.7739
Glucose (mmol/L)	41.0702	1	4.77022	4.76357	4.77686
Glucose (mmol/L)	41.2709	1	4.77325	4.76664	4.77986
Glucose (mmol/L)	41.4716	1	4.77631	4.76975	4.78288
Glucose (mmol/L)	41.6722	1	4.7794	4.77287	4.78592
Glucose (mmol/L)	41.8729	1	4.7825	4.77602	4.78899
Glucose (mmol/L)	42.0736	1	4.78563	4.77918	4.79209
Glucose (mmol/L)	42.2742	1	4.78878	4.78236	4.7952
Glucose (mmol/L)	42.4749	1	4.79194	4.78555	4.79833
Glucose (mmol/L)	42.6756	1	4.79511	4.78875	4.80148
Glucose (mmol/L)	42.8763	1	4.7983	4.79195	4.80465
Glucose (mmol/L)	43.0769	1	4.80149	4.79517	4.80782
Glucose (mmol/L)	43.2776	1	4.8047	4.79838	4.81101
Glucose (mmol/L)	43.4783	1	4.8079	4.8016	4.81421
Glucose (mmol/L)	43.6789	1	4.81111	4.80482	4.81741
Glucose (mmol/L)	43.8796	1	4.81433	4.80804	4.82061
Glucose (mmol/L)	44.0803	1	4.81754	4.81125	4.82382
Glucose (mmol/L)	44.2809	1	4.82074	4.81446	4.82703
Glucose (mmol/L)	44.4816	1	4.82395	4.81766	4.83023
Glucose (mmol/L)	44.6823	1	4.82714	4.82086	4.83343
Glucose (mmol/L)	44.8829	1	4.83033	4.82405	4.83662
Glucose (mmol/L)	45.0836	1	4.83351	4.82722	4.8398
Glucose (mmol/L)	45.2843	1	4.83668	4.83039	4.84296
Glucose (mmol/L)	45.4849	1	4.83983	4.83355	4.84612
Glucose (mmol/L)	45.6856	1	4.84298	4.83669	4.84926
Glucose (mmol/L)	45.8863	1	4.8461	4.83982	4.85239
Glucose (mmol/L)	46.087	1	4.84922	4.84293	4.8555
Glucose (mmol/L)	46.2876	1	4.85231	4.84603	4.85859
Glucose (mmol/L)	46.4883	1	4.85539	4.84911	4.86167
Glucose (mmol/L)	46.689	1	4.85845	4.85218	4.86473
Glucose (mmol/L)	46.8896	1	4.8615	4.85522	4.86777
Glucose (mmol/L)	47.0903	1	4.86452	4.85825	4.8708
Glucose (mmol/L)	47.291	1	4.86753	4.86125	4.87381
Glucose (mmol/L)	47.4916	1	4.87052	4.86423	4.8768
Glucose (mmol/L)	47.6923	1	4.87349	4.86719	4.87978
Glucose (mmol/L)	47.893	1	4.87644	4.87013	4.88275
Glucose (mmol/L)	48.0936	1	4.87937	4.87304	4.8857
Glucose (mmol/L)	48.2943	1	4.88229	4.87593	4.88864
Glucose (mmol/L)	48.495	1	4.88518	4.87879	4.89157
Glucose (mmol/L)	48.6957	1	4.88806	4.88163	4.89449
Glucose (mmol/L)	48.8963	1	4.89093	4.88445	4.8974
Glucose (mmol/L)	49.097	1	4.89377	4.88724	4.9003
Glucose (mmol/L)	49.2977	1	4.89661	4.89002	4.9032
Glucose (mmol/L)	49.4983	1	4.89942	4.89277	4.90608
Glucose (mmol/L)	49.699	1	4.90223	4.8955	4.90896
Glucose (mmol/L)	49.8997	1	4.90502	4.89821	4.91183
Glucose (mmol/L)	50.1003	1	4.9078	4.9009	4.9147
Glucose (mmol/L)	50.301	1	4.91057	4.90358	4.91756
Glucose (mmol/L)	50.5017	1	4.91333	4.90625	4.92041
Glucose (mmol/L)	50.7023	1	4.91608	4.90891	4.92326
Glucose (mmol/L)	50.903	1	4.91883	4.91155	4.9261
Glucose (mmol/L)	51.1037	1	4.92156	4.91419	4.92893
Glucose (mmol/L)	51.3043	1	4.9243	4.91683	4.93176
Glucose (mmol/L)	51.505	1	4.92702	4.91946	4.93459
Glucose (mmol/L)	51.7057	1	4.92975	4.92208	4.93741
Glucose (mmol/L)	51.9064	1	4.93247	4.92471	4.94022
Glucose (mmol/L)	52.107	1	4.93519	4.92734	4.94303
Glucose (mmol/L)	52.3077	1	4.93791	4.92997	4.94584
Glucose (mmol/L)	52.5084	1	4.94062	4.93261	4.94864
Glucose (mmol/L)	52.709	1	4.94334	4.93525	4.95144
Glucose (mmol/L)	52.9097	1	4.94606	4.9379	4.95423
Glucose (mmol/L)	53.1104	1	4.94879	4.94055	4.95702
Glucose (mmol/L)	53.311	1	4.95151	4.94321	4.95981
Glucose (mmol/L)	53.5117	1	4.95424	4.94588	4.9626
Glucose (mmol/L)	53.7124	1	4.95697	4.94856	4.96539
Glucose (mmol/L)	53.913	1	4.95971	4.95124	4.96818
Glucose (mmol/L)	54.1137	1	4.96245	4.95393	4.97097
Glucose (mmol/L)	54.3144	1	4.9652	4.95663	4.97376
Glucose (mmol/L)	54.5151	1	4.96795	4.95934	4.97656
Glucose (mmol/L)	54.7157	1	4.9707	4.96205	4.97935
Glucose (mmol/L)	54.9164	1	4.97346	4.96477	4.98215
Glucose (mmol/L)	55.1171	1	4.97623	4.9675	4.98496
Glucose (mmol/L)	55.3177	1	4.979	4.97023	4.98776
Glucose (mmol/L)	55.5184	1	4.98177	4.97297	4.99058
Glucose (mmol/L)	55.7191	1	4.98455	4.97571	4.99339
Glucose (mmol/L)	55.9197	1	4.98733	4.97845	4.99621
Glucose (mmol/L)	56.1204	1	4.99012	4.9812	4.99903
Glucose (mmol/L)	56.3211	1	4.9929	4.98395	5.00186
Glucose (mmol/L)	56.5217	1	4.99569	4.9867	5.00469
Glucose (mmol/L)	56.7224	1	4.99849	4.98945	5.00752
Glucose (mmol/L)	56.9231	1	5.00128	4.99221	5.01035
Glucose (mmol/L)	57.1237	1	5.00407	4.99496	5.01319
Glucose (mmol/L)	57.3244	1	5.00687	4.99772	5.01602
Glucose (mmol/L)	57.5251	1	5.00966	5.00047	5.01885
Glucose (mmol/L)	57.7258	1	5.01245	5.00323	5.02168
Glucose (mmol/L)	57.9264	1	5.01524	5.00598	5.0245
Glucose (mmol/L)	58.1271	1	5.01803	5.00873	5.02732
Glucose (mmol/L)	58.3278	1	5.02081	5.01148	5.03014
Glucose (mmol/L)	58.5284	1	5.02359	5.01423	5.03294
Glucose (mmol/L)	58.7291	1	5.02636	5.01698	5.03574
Glucose (mmol/L)	58.9298	1	5.02913	5.01972	5.03853
Glucose (mmol/L)	59.1304	1	5.03189	5.02246	5.04131
Glucose (mmol/L)	59.3311	1	5.03464	5.02519	5.04408
Glucose (mmol/L)	59.5318	1	5.03738	5.02792	5.04684
Glucose (mmol/L)	59.7324	1	5.04012	5.03064	5.04959
Glucose (mmol/L)	59.9331	1	5.04284	5.03336	5.05233
Glucose (mmol/L)	60.1338	1	5.04556	5.03606	5.05505
Glucose (mmol/L)	60.3344	1	5.04826	5.03876	5.05777
Glucose (mmol/L)	60.5351	1	5.05095	5.04144	5.06047
Glucose (mmol/L)	60.7358	1	5.05364	5.04411	5.06316
Glucose (mmol/L)	60.9365	1	5.05631	5.04677	5.06584
Glucose (mmol/L)	61.1371	1	5.05896	5.04942	5.06851
Glucose (mmol/L)	61.3378	1	5.06161	5.05205	5.07116
Glucose (mmol/L)	61.5385	1	5.06424	5.05466	5.07381
Glucose (mmol/L)	61.7391	1	5.06685	5.05726	5.07645
Glucose (mmol/L)	61.9398	1	5.06946	5.05984	5.07908
Glucose (mmol/L)	62.1405	1	5.07205	5.0624	5.0817
Glucose (mmol/L)	62.3411	1	5.07462	5.06493	5.08431
Glucose (mmol/L)	62.5418	1	5.07719	5.06745	5.08692
Glucose (mmol/L)	62.7425	1	5.07973	5.06995	5.08951
Glucose (mmol/L)	62.9431	1	5.08227	5.07243	5.0921
Glucose (mmol/L)	63.1438	1	5.08479	5.07489	5.09468
Glucose (mmol/L)	63.3445	1	5.08729	5.07733	5.09725
Glucose (mmol/L)	63.5452	1	5.08978	5.07974	5.09982
Glucose (mmol/L)	63.7458	1	5.09226	5.08214	5.10237
Glucose (mmol/L)	63.9465	1	5.09472	5.08452	5.10492
Glucose (mmol/L)	64.1472	1	5.09717	5.08689	5.10745
Glucose (mmol/L)	64.3478	1	5.09961	5.08923	5.10998
Glucose (mmol/L)	64.5485	1	5.10203	5.09156	5.1125
Glucose (mmol/L)	64.7492	1	5.10444	5.09388	5.115
Glucose (mmol/L)	64.9498	1	5.10683	5.09618	5.11749
Glucose (mmol/L)	65.1505	1	5.10922	5.09846	5.11998
Glucose (mmol/L)	65.3512	1	5.11159	5.10073	5.12245
Glucose (mmol/L)	65.5518	1	5.11395	5.10299	5.1249
Glucose (mmol/L)	65.7525	1	5.1163	5.10524	5.12735
Glucose (mmol/L)	65.9532	1	5.11863	5.10748	5.12978
Glucose (mmol/L)	66.1538	1	5.12095	5.1097	5.1322
Glucose (mmol/L)	66.3545	1	5.12326	5.11191	5.13461
Glucose (mmol/L)	66.5552	1	5.12556	5.11412	5.13701
Glucose (mmol/L)	66.7559	1	5.12785	5.1163	5.1394
Glucose (mmol/L)	66.9565	1	5.13013	5.11848	5.14178
Glucose (mmol/L)	67.1572	1	5.13239	5.12065	5.14414
Glucose (mmol/L)	67.3579	1	5.13465	5.1228	5.1465
Glucose (mmol/L)	67.5585	1	5.13689	5.12494	5.14885
Glucose (mmol/L)	67.7592	1	5.13912	5.12706	5.15119
Glucose (mmol/L)	67.9599	1	5.14134	5.12917	5.15352
Glucose (mmol/L)	68.1605	1	5.14355	5.13126	5.15584
Glucose (mmol/L)	68.3612	1	5.14575	5.13334	5.15816
Glucose (mmol/L)	68.5619	1	5.14794	5.1354	5.16048
Glucose (mmol/L)	68.7625	1	5.15011	5.13744	5.16278
Glucose (mmol/L)	68.9632	1	5.15227	5.13946	5.16509
Glucose (mmol/L)	69.1639	1	5.15442	5.14146	5.16738
Glucose (mmol/L)	69.3645	1	5.15656	5.14344	5.16968
Glucose (mmol/L)	69.5652	1	5.15868	5.1454	5.17197
Glucose (mmol/L)	69.7659	1	5.1608	5.14734	5.17425
Glucose (mmol/L)	69.9666	1	5.1629	5.14926	5.17653
Glucose (mmol/L)	70.1672	1	5.16498	5.15116	5.1788
Glucose (mmol/L)	70.3679	1	5.16706	5.15304	5.18107
Glucose (mmol/L)	70.5686	1	5.16912	5.1549	5.18333
Glucose (mmol/L)	70.7692	1	5.17116	5.15673	5.18559
Glucose (mmol/L)	70.9699	1	5.17319	5.15855	5.18783
Glucose (mmol/L)	71.1706	1	5.17521	5.16034	5.19007
Glucose (mmol/L)	71.3712	1	5.17721	5.16211	5.19231
Glucose (mmol/L)	71.5719	1	5.1792	5.16386	5.19453
Glucose (mmol/L)	71.7726	1	5.18117	5.16559	5.19675
Glucose (mmol/L)	71.9732	1	5.18313	5.16729	5.19896
Glucose (mmol/L)	72.1739	1	5.18507	5.16897	5.20117
Glucose (mmol/L)	72.3746	1	5.18699	5.17062	5.20336
Glucose (mmol/L)	72.5753	1	5.1889	5.17225	5.20556
Glucose (mmol/L)	72.7759	1	5.1908	5.17385	5.20775
Glucose (mmol/L)	72.9766	1	5.19268	5.17543	5.20994
Glucose (mmol/L)	73.1773	1	5.19455	5.17697	5.21212
Glucose (mmol/L)	73.3779	1	5.19639	5.17848	5.21431
Glucose (mmol/L)	73.5786	1	5.19823	5.17996	5.2165
Glucose (mmol/L)	73.7793	1	5.20005	5.1814	5.2187
Glucose (mmol/L)	73.9799	1	5.20185	5.1828	5.2209
Glucose (mmol/L)	74.1806	1	5.20364	5.18417	5.22312
Glucose (mmol/L)	74.3813	1	5.20542	5.18549	5.22535
Glucose (mmol/L)	74.5819	1	5.20718	5.18678	5.22759
Glucose (mmol/L)	74.7826	1	5.20893	5.18802	5.22984
Glucose (mmol/L)	74.9833	1	5.21067	5.18921	5.23212
Glucose (mmol/L)	75.1839	1	5.21239	5.19036	5.23442
Glucose (mmol/L)	75.3846	1	5.2141	5.19147	5.23674
Glucose (mmol/L)	75.5853	1	5.2158	5.19253	5.23908
Glucose (mmol/L)	75.786	1	5.2175	5.19354	5.24145
Glucose (mmol/L)	75.9866	1	5.21918	5.19451	5.24384
Glucose (mmol/L)	76.1873	1	5.22085	5.19543	5.24626
Glucose (mmol/L)	76.388	1	5.22251	5.19632	5.24871
Glucose (mmol/L)	76.5886	1	5.22417	5.19715	5.25118
Glucose (mmol/L)	76.7893	1	5.22581	5.19795	5.25367
Glucose (mmol/L)	76.99	1	5.22746	5.19872	5.2562
Glucose (mmol/L)	77.1906	1	5.22909	5.19944	5.25874
Glucose (mmol/L)	77.3913	1	5.23072	5.20013	5.26131
Glucose (mmol/L)	77.592	1	5.23235	5.2008	5.2639
Glucose (mmol/L)	77.7926	1	5.23397	5.20143	5.26652
Glucose (mmol/L)	77.9933	1	5.23559	5.20204	5.26915
Glucose (mmol/L)	78.194	1	5.23721	5.20262	5.2718
Glucose (mmol/L)	78.3946	1	5.23883	5.20318	5.27447
Glucose (mmol/L)	78.5953	1	5.24044	5.20373	5.27716
Glucose (mmol/L)	78.796	1	5.24206	5.20425	5.27986
Glucose (mmol/L)	78.9967	1	5.24367	5.20477	5.28257
Glucose (mmol/L)	79.1973	1	5.24528	5.20527	5.2853
Glucose (mmol/L)	79.398	1	5.2469	5.20576	5.28804
Glucose (mmol/L)	79.5987	1	5.24851	5.20623	5.29079
Glucose (mmol/L)	79.7993	1	5.25012	5.2067	5.29354
Glucose (mmol/L)	80	1	5.25174	5.20716	5.29631
Glucose (mmol/L)	20	2	4.73787	4.71135	4.7644
Glucose (mmol/L)	20.2007	2	4.74083	4.71519	4.76648
Glucose (mmol/L)	20.4013	2	4.74379	4.71902	4.76857
Glucose (mmol/L)	20.602	2	4.74675	4.72283	4.77068
Glucose (mmol/L)	20.8027	2	4.74971	4.72663	4.7728
Glucose (mmol/L)	21.0033	2	4.75267	4.73041	4.77494
Glucose (mmol/L)	21.204	2	4.75563	4.73417	4.7771
Glucose (mmol/L)	21.4047	2	4.75859	4.7379	4.77928
Glucose (mmol/L)	21.6054	2	4.76155	4.74161	4.78149
Glucose (mmol/L)	21.806	2	4.76451	4.74529	4.78372
Glucose (mmol/L)	22.0067	2	4.76747	4.74895	4.78599
Glucose (mmol/L)	22.2074	2	4.77042	4.75257	4.78828
Glucose (mmol/L)	22.408	2	4.77338	4.75616	4.7906
Glucose (mmol/L)	22.6087	2	4.77633	4.75971	4.79296
Glucose (mmol/L)	22.8094	2	4.77929	4.76323	4.79535
Glucose (mmol/L)	23.01	2	4.78224	4.76671	4.79778
Glucose (mmol/L)	23.2107	2	4.7852	4.77015	4.80024
Glucose (mmol/L)	23.4114	2	4.78815	4.77356	4.80274
Glucose (mmol/L)	23.612	2	4.7911	4.77693	4.80528
Glucose (mmol/L)	23.8127	2	4.79406	4.78026	4.80785
Glucose (mmol/L)	24.0134	2	4.79701	4.78356	4.81045
Glucose (mmol/L)	24.214	2	4.79996	4.78683	4.81309
Glucose (mmol/L)	24.4147	2	4.80291	4.79006	4.81575
Glucose (mmol/L)	24.6154	2	4.80586	4.79327	4.81845
Glucose (mmol/L)	24.8161	2	4.80881	4.79646	4.82116
Glucose (mmol/L)	25.0167	2	4.81176	4.79962	4.8239
Glucose (mmol/L)	25.2174	2	4.81471	4.80276	4.82667
Glucose (mmol/L)	25.4181	2	4.81766	4.80588	4.82944
Glucose (mmol/L)	25.6187	2	4.82062	4.809	4.83224
Glucose (mmol/L)	25.8194	2	4.82357	4.81209	4.83504
Glucose (mmol/L)	26.0201	2	4.82652	4.81519	4.83786
Glucose (mmol/L)	26.2207	2	4.82948	4.81827	4.84069
Glucose (mmol/L)	26.4214	2	4.83244	4.82135	4.84353
Glucose (mmol/L)	26.6221	2	4.8354	4.82443	4.84637
Glucose (mmol/L)	26.8227	2	4.83836	4.8275	4.84922
Glucose (mmol/L)	27.0234	2	4.84132	4.83057	4.85207
Glucose (mmol/L)	27.2241	2	4.84429	4.83364	4.85493
Glucose (mmol/L)	27.4247	2	4.84726	4.83671	4.8578
Glucose (mmol/L)	27.6254	2	4.85023	4.83978	4.86067
Glucose (mmol/L)	27.8261	2	4.8532	4.84285	4.86355
Glucose (mmol/L)	28.0268	2	4.85618	4.84592	4.86644
Glucose (mmol/L)	28.2274	2	4.85916	4.84898	4.86933
Glucose (mmol/L)	28.4281	2	4.86214	4.85205	4.87223
Glucose (mmol/L)	28.6288	2	4.86513	4.85511	4.87514
Glucose (mmol/L)	28.8294	2	4.86812	4.85817	4.87806
Glucose (mmol/L)	29.0301	2	4.87111	4.86123	4.88098
Glucose (mmol/L)	29.2308	2	4.8741	4.86429	4.88392
Glucose (mmol/L)	29.4314	2	4.8771	4.86734	4.88687
Glucose (mmol/L)	29.6321	2	4.88011	4.87039	4.88982
Glucose (mmol/L)	29.8328	2	4.88311	4.87343	4.89279
Glucose (mmol/L)	30.0334	2	4.88612	4.87647	4.89576
Glucose (mmol/L)	30.2341	2	4.88913	4.87951	4.89875
Glucose (mmol/L)	30.4348	2	4.89214	4.88255	4.90174
Glucose (mmol/L)	30.6355	2	4.89516	4.88558	4.90473
Glucose (mmol/L)	30.8361	2	4.89817	4.88861	4.90774
Glucose (mmol/L)	31.0368	2	4.90119	4.89164	4.91074
Glucose (mmol/L)	31.2375	2	4.90421	4.89467	4.91375
Glucose (mmol/L)	31.4381	2	4.90723	4.89769	4.91676
Glucose (mmol/L)	31.6388	2	4.91024	4.90072	4.91976
Glucose (mmol/L)	31.8395	2	4.91326	4.90375	4.92277
Glucose (mmol/L)	32.0401	2	4.91628	4.90678	4.92577
Glucose (mmol/L)	32.2408	2	4.91929	4.9098	4.92877
Glucose (mmol/L)	32.4415	2	4.9223	4.91283	4.93177
Glucose (mmol/L)	32.6421	2	4.92531	4.91586	4.93475
Glucose (mmol/L)	32.8428	2	4.92831	4.91889	4.93773
Glucose (mmol/L)	33.0435	2	4.93131	4.92192	4.9407
Glucose (mmol/L)	33.2441	2	4.93431	4.92495	4.94366
Glucose (mmol/L)	33.4448	2	4.93729	4.92797	4.94661
Glucose (mmol/L)	33.6455	2	4.94027	4.931	4.94955
Glucose (mmol/L)	33.8462	2	4.94325	4.93402	4.95248
Glucose (mmol/L)	34.0468	2	4.94621	4.93703	4.9554
Glucose (mmol/L)	34.2475	2	4.94917	4.94004	4.9583
Glucose (mmol/L)	34.4482	2	4.95212	4.94304	4.9612
Glucose (mmol/L)	34.6488	2	4.95506	4.94603	4.96408
Glucose (mmol/L)	34.8495	2	4.95798	4.94902	4.96695
Glucose (mmol/L)	35.0502	2	4.9609	4.95199	4.96981
Glucose (mmol/L)	35.2508	2	4.9638	4.95495	4.97266
Glucose (mmol/L)	35.4515	2	4.96669	4.95789	4.9755
Glucose (mmol/L)	35.6522	2	4.96957	4.96082	4.97832
Glucose (mmol/L)	35.8528	2	4.97244	4.96374	4.98114
Glucose (mmol/L)	36.0535	2	4.97529	4.96664	4.98394
Glucose (mmol/L)	36.2542	2	4.97813	4.96952	4.98673
Glucose (mmol/L)	36.4548	2	4.98095	4.97238	4.98951
Glucose (mmol/L)	36.6555	2	4.98376	4.97523	4.99228
Glucose (mmol/L)	36.8562	2	4.98655	4.97806	4.99504
Glucose (mmol/L)	37.0569	2	4.98933	4.98088	4.99779
Glucose (mmol/L)	37.2575	2	4.9921	4.98367	5.00052
Glucose (mmol/L)	37.4582	2	4.99485	4.98645	5.00324
Glucose (mmol/L)	37.6589	2	4.99759	4.98922	5.00595
Glucose (mmol/L)	37.8595	2	5.00031	4.99197	5.00865
Glucose (mmol/L)	38.0602	2	5.00302	4.9947	5.01133
Glucose (mmol/L)	38.2609	2	5.00571	4.99743	5.014
Glucose (mmol/L)	38.4615	2	5.0084	5.00014	5.01666
Glucose (mmol/L)	38.6622	2	5.01107	5.00283	5.0193
Glucose (mmol/L)	38.8629	2	5.01373	5.00552	5.02193
Glucose (mmol/L)	39.0635	2	5.01637	5.0082	5.02455
Glucose (mmol/L)	39.2642	2	5.01901	5.01087	5.02715
Glucose (mmol/L)	39.4649	2	5.02164	5.01353	5.02975
Glucose (mmol/L)	39.6656	2	5.02426	5.01619	5.03233
Glucose (mmol/L)	39.8662	2	5.02687	5.01884	5.0349
Glucose (mmol/L)	40.0669	2	5.02948	5.02149	5.03746
Glucose (mmol/L)	40.2676	2	5.03208	5.02413	5.04002
Glucose (mmol/L)	40.4682	2	5.03467	5.02677	5.04257
Glucose (mmol/L)	40.6689	2	5.03726	5.02941	5.04511
Glucose (mmol/L)	40.8696	2	5.03985	5.03204	5.04766
Glucose (mmol/L)	41.0702	2	5.04244	5.03468	5.0502
Glucose (mmol/L)	41.2709	2	5.04502	5.03731	5.05274
Glucose (mmol/L)	41.4716	2	5.04761	5.03995	5.05528
Glucose (mmol/L)	41.6722	2	5.0502	5.04258	5.05782
Glucose (mmol/L)	41.8729	2	5.0528	5.04522	5.06037
Glucose (mmol/L)	42.0736	2	5.05539	5.04786	5.06293
Glucose (mmol/L)	42.2742	2	5.058	5.0505	5.0655
Glucose (mmol/L)	42.4749	2	5.06061	5.05314	5.06807
Glucose (mmol/L)	42.6756	2	5.06322	5.05579	5.07066
Glucose (mmol/L)	42.8763	2	5.06585	5.05844	5.07325
Glucose (mmol/L)	43.0769	2	5.06848	5.0611	5.07586
Glucose (mmol/L)	43.2776	2	5.07113	5.06377	5.07849
Glucose (mmol/L)	43.4783	2	5.07378	5.06644	5.08113
Glucose (mmol/L)	43.6789	2	5.07645	5.06912	5.08378
Glucose (mmol/L)	43.8796	2	5.07913	5.07181	5.08645
Glucose (mmol/L)	44.0803	2	5.08183	5.07452	5.08914
Glucose (mmol/L)	44.2809	2	5.08453	5.07723	5.09184
Glucose (mmol/L)	44.4816	2	5.08726	5.07995	5.09456
Glucose (mmol/L)	44.6823	2	5.08999	5.08269	5.09729
Glucose (mmol/L)	44.8829	2	5.09274	5.08544	5.10004
Glucose (mmol/L)	45.0836	2	5.0955	5.08821	5.1028
Glucose (mmol/L)	45.2843	2	5.09828	5.09099	5.10558
Glucose (mmol/L)	45.4849	2	5.10107	5.09378	5.10837
Glucose (mmol/L)	45.6856	2	5.10388	5.09659	5.11117
Glucose (mmol/L)	45.8863	2	5.1067	5.09941	5.11399
Glucose (mmol/L)	46.087	2	5.10953	5.10224	5.11683
Glucose (mmol/L)	46.2876	2	5.11238	5.10509	5.11967
Glucose (mmol/L)	46.4883	2	5.11524	5.10794	5.12253
Glucose (mmol/L)	46.689	2	5.1181	5.11081	5.1254
Glucose (mmol/L)	46.8896	2	5.12098	5.11368	5.12828
Glucose (mmol/L)	47.0903	2	5.12387	5.11657	5.13117
Glucose (mmol/L)	47.291	2	5.12676	5.11945	5.13407
Glucose (mmol/L)	47.4916	2	5.12966	5.12234	5.13698
Glucose (mmol/L)	47.6923	2	5.13257	5.12523	5.1399
Glucose (mmol/L)	47.893	2	5.13548	5.12812	5.14283
Glucose (mmol/L)	48.0936	2	5.13839	5.13101	5.14576
Glucose (mmol/L)	48.2943	2	5.1413	5.13389	5.14871
Glucose (mmol/L)	48.495	2	5.14421	5.13676	5.15165
Glucose (mmol/L)	48.6957	2	5.14711	5.13963	5.1546
Glucose (mmol/L)	48.8963	2	5.15002	5.14248	5.15755
Glucose (mmol/L)	49.097	2	5.15291	5.14531	5.16051
Glucose (mmol/L)	49.2977	2	5.1558	5.14814	5.16345
Glucose (mmol/L)	49.4983	2	5.15867	5.15094	5.1664
Glucose (mmol/L)	49.699	2	5.16153	5.15373	5.16934
Glucose (mmol/L)	49.8997	2	5.16438	5.15649	5.17227
Glucose (mmol/L)	50.1003	2	5.16721	5.15923	5.17519
Glucose (mmol/L)	50.301	2	5.17002	5.16195	5.1781
Glucose (mmol/L)	50.5017	2	5.17281	5.16464	5.18098
Glucose (mmol/L)	50.7023	2	5.17558	5.16731	5.18385
Glucose (mmol/L)	50.903	2	5.17833	5.16995	5.1867
Glucose (mmol/L)	51.1037	2	5.18104	5.17257	5.18952
Glucose (mmol/L)	51.3043	2	5.18373	5.17515	5.19231
Glucose (mmol/L)	51.505	2	5.18639	5.1777	5.19507
Glucose (mmol/L)	51.7057	2	5.18901	5.18023	5.1978
Glucose (mmol/L)	51.9064	2	5.1916	5.18272	5.20049
Glucose (mmol/L)	52.107	2	5.19416	5.18518	5.20314
Glucose (mmol/L)	52.3077	2	5.19668	5.1876	5.20576
Glucose (mmol/L)	52.5084	2	5.19916	5.18999	5.20833
Glucose (mmol/L)	52.709	2	5.2016	5.19234	5.21085
Glucose (mmol/L)	52.9097	2	5.20399	5.19465	5.21334
Glucose (mmol/L)	53.1104	2	5.20635	5.19693	5.21577
Glucose (mmol/L)	53.311	2	5.20866	5.19917	5.21816
Glucose (mmol/L)	53.5117	2	5.21093	5.20137	5.22049
Glucose (mmol/L)	53.7124	2	5.21315	5.20352	5.22278
Glucose (mmol/L)	53.913	2	5.21533	5.20563	5.22502
Glucose (mmol/L)	54.1137	2	5.21746	5.2077	5.22721
Glucose (mmol/L)	54.3144	2	5.21954	5.20973	5.22934
Glucose (mmol/L)	54.5151	2	5.22157	5.21171	5.23143
Glucose (mmol/L)	54.7157	2	5.22356	5.21365	5.23347
Glucose (mmol/L)	54.9164	2	5.22549	5.21553	5.23545
Glucose (mmol/L)	55.1171	2	5.22738	5.21738	5.23739
Glucose (mmol/L)	55.3177	2	5.22922	5.21917	5.23927
Glucose (mmol/L)	55.5184	2	5.23102	5.22092	5.24111
Glucose (mmol/L)	55.7191	2	5.23276	5.22262	5.2429
Glucose (mmol/L)	55.9197	2	5.23446	5.22428	5.24464
Glucose (mmol/L)	56.1204	2	5.23611	5.22589	5.24634
Glucose (mmol/L)	56.3211	2	5.23772	5.22746	5.24799
Glucose (mmol/L)	56.5217	2	5.23928	5.22898	5.24959
Glucose (mmol/L)	56.7224	2	5.2408	5.23045	5.25115
Glucose (mmol/L)	56.9231	2	5.24227	5.23189	5.25266
Glucose (mmol/L)	57.1237	2	5.24371	5.23328	5.25413
Glucose (mmol/L)	57.3244	2	5.2451	5.23463	5.25556
Glucose (mmol/L)	57.5251	2	5.24645	5.23595	5.25695
Glucose (mmol/L)	57.7258	2	5.24776	5.23722	5.2583
Glucose (mmol/L)	57.9264	2	5.24903	5.23846	5.2596
Glucose (mmol/L)	58.1271	2	5.25027	5.23967	5.26087
Glucose (mmol/L)	58.3278	2	5.25148	5.24085	5.2621
Glucose (mmol/L)	58.5284	2	5.25265	5.242	5.2633
Glucose (mmol/L)	58.7291	2	5.25379	5.24311	5.26446
Glucose (mmol/L)	58.9298	2	5.2549	5.24421	5.26559
Glucose (mmol/L)	59.1304	2	5.25598	5.24527	5.26668
Glucose (mmol/L)	59.3311	2	5.25703	5.24631	5.26775
Glucose (mmol/L)	59.5318	2	5.25806	5.24733	5.26878
Glucose (mmol/L)	59.7324	2	5.25906	5.24833	5.26979
Glucose (mmol/L)	59.9331	2	5.26004	5.24931	5.27077
Glucose (mmol/L)	60.1338	2	5.261	5.25027	5.27173
Glucose (mmol/L)	60.3344	2	5.26194	5.25121	5.27267
Glucose (mmol/L)	60.5351	2	5.26287	5.25214	5.2736
Glucose (mmol/L)	60.7358	2	5.26377	5.25305	5.2745
Glucose (mmol/L)	60.9365	2	5.26467	5.25394	5.27539
Glucose (mmol/L)	61.1371	2	5.26555	5.25483	5.27627
Glucose (mmol/L)	61.3378	2	5.26641	5.25569	5.27713
Glucose (mmol/L)	61.5385	2	5.26727	5.25655	5.27799
Glucose (mmol/L)	61.7391	2	5.26812	5.25739	5.27885
Glucose (mmol/L)	61.9398	2	5.26896	5.25822	5.27969
Glucose (mmol/L)	62.1405	2	5.26979	5.25904	5.28054
Glucose (mmol/L)	62.3411	2	5.27061	5.25984	5.28139
Glucose (mmol/L)	62.5418	2	5.27144	5.26064	5.28223
Glucose (mmol/L)	62.7425	2	5.27226	5.26143	5.28308
Glucose (mmol/L)	62.9431	2	5.27307	5.26221	5.28394
Glucose (mmol/L)	63.1438	2	5.27389	5.26298	5.28479
Glucose (mmol/L)	63.3445	2	5.2747	5.26375	5.28566
Glucose (mmol/L)	63.5452	2	5.27552	5.26451	5.28653
Glucose (mmol/L)	63.7458	2	5.27633	5.26527	5.2874
Glucose (mmol/L)	63.9465	2	5.27715	5.26602	5.28829
Glucose (mmol/L)	64.1472	2	5.27798	5.26677	5.28918
Glucose (mmol/L)	64.3478	2	5.2788	5.26752	5.29008
Glucose (mmol/L)	64.5485	2	5.27963	5.26828	5.29098
Glucose (mmol/L)	64.7492	2	5.28046	5.26903	5.2919
Glucose (mmol/L)	64.9498	2	5.2813	5.26979	5.29282
Glucose (mmol/L)	65.1505	2	5.28215	5.27055	5.29375
Glucose (mmol/L)	65.3512	2	5.283	5.27131	5.29469
Glucose (mmol/L)	65.5518	2	5.28386	5.27209	5.29563
Glucose (mmol/L)	65.7525	2	5.28472	5.27286	5.29658
Glucose (mmol/L)	65.9532	2	5.2856	5.27365	5.29754
Glucose (mmol/L)	66.1538	2	5.28648	5.27444	5.29851
Glucose (mmol/L)	66.3545	2	5.28737	5.27524	5.29949
Glucose (mmol/L)	66.5552	2	5.28826	5.27605	5.30048
Glucose (mmol/L)	66.7559	2	5.28917	5.27686	5.30147
Glucose (mmol/L)	66.9565	2	5.29008	5.27769	5.30248
Glucose (mmol/L)	67.1572	2	5.29101	5.27852	5.3035
Glucose (mmol/L)	67.3579	2	5.29194	5.27936	5.30453
Glucose (mmol/L)	67.5585	2	5.29289	5.2802	5.30557
Glucose (mmol/L)	67.7592	2	5.29384	5.28105	5.30662
Glucose (mmol/L)	67.9599	2	5.2948	5.28191	5.30769
Glucose (mmol/L)	68.1605	2	5.29577	5.28277	5.30878
Glucose (mmol/L)	68.3612	2	5.29676	5.28364	5.30988
Glucose (mmol/L)	68.5619	2	5.29775	5.28451	5.31099
Glucose (mmol/L)	68.7625	2	5.29876	5.28538	5.31213
Glucose (mmol/L)	68.9632	2	5.29977	5.28626	5.31328
Glucose (mmol/L)	69.1639	2	5.3008	5.28714	5.31445
Glucose (mmol/L)	69.3645	2	5.30183	5.28803	5.31564
Glucose (mmol/L)	69.5652	2	5.30288	5.28891	5.31685
Glucose (mmol/L)	69.7659	2	5.30394	5.2898	5.31808
Glucose (mmol/L)	69.9666	2	5.30501	5.29069	5.31933
Glucose (mmol/L)	70.1672	2	5.30609	5.29158	5.3206
Glucose (mmol/L)	70.3679	2	5.30718	5.29247	5.32189
Glucose (mmol/L)	70.5686	2	5.30829	5.29337	5.3232
Glucose (mmol/L)	70.7692	2	5.3094	5.29427	5.32454
Glucose (mmol/L)	70.9699	2	5.31053	5.29517	5.32589
Glucose (mmol/L)	71.1706	2	5.31167	5.29607	5.32726
Glucose (mmol/L)	71.3712	2	5.31282	5.29697	5.32866
Glucose (mmol/L)	71.5719	2	5.31398	5.29788	5.33007
Glucose (mmol/L)	71.7726	2	5.31515	5.29879	5.33151
Glucose (mmol/L)	71.9732	2	5.31633	5.2997	5.33296
Glucose (mmol/L)	72.1739	2	5.31753	5.30061	5.33444
Glucose (mmol/L)	72.3746	2	5.31873	5.30152	5.33595
Glucose (mmol/L)	72.5753	2	5.31995	5.30243	5.33747
Glucose (mmol/L)	72.7759	2	5.32118	5.30333	5.33902
Glucose (mmol/L)	72.9766	2	5.32242	5.30423	5.3406
Glucose (mmol/L)	73.1773	2	5.32367	5.30513	5.34221
Glucose (mmol/L)	73.3779	2	5.32493	5.30601	5.34384
Glucose (mmol/L)	73.5786	2	5.3262	5.30689	5.3455
Glucose (mmol/L)	73.7793	2	5.32748	5.30776	5.3472
Glucose (mmol/L)	73.9799	2	5.32877	5.30861	5.34892
Glucose (mmol/L)	74.1806	2	5.33007	5.30945	5.35068
Glucose (mmol/L)	74.3813	2	5.33138	5.31027	5.35248
Glucose (mmol/L)	74.5819	2	5.33269	5.31107	5.35432
Glucose (mmol/L)	74.7826	2	5.33402	5.31185	5.35619
Glucose (mmol/L)	74.9833	2	5.33535	5.3126	5.3581
Glucose (mmol/L)	75.1839	2	5.3367	5.31334	5.36006
Glucose (mmol/L)	75.3846	2	5.33805	5.31404	5.36205
Glucose (mmol/L)	75.5853	2	5.3394	5.31472	5.36408
Glucose (mmol/L)	75.786	2	5.34076	5.31537	5.36616
Glucose (mmol/L)	75.9866	2	5.34213	5.31599	5.36827
Glucose (mmol/L)	76.1873	2	5.34351	5.31659	5.37043
Glucose (mmol/L)	76.388	2	5.34489	5.31716	5.37262
Glucose (mmol/L)	76.5886	2	5.34627	5.3177	5.37485
Glucose (mmol/L)	76.7893	2	5.34766	5.31821	5.37712
Glucose (mmol/L)	76.99	2	5.34906	5.31869	5.37942
Glucose (mmol/L)	77.1906	2	5.35045	5.31915	5.38175
Glucose (mmol/L)	77.3913	2	5.35185	5.31959	5.38412
Glucose (mmol/L)	77.592	2	5.35325	5.32	5.38651
Glucose (mmol/L)	77.7926	2	5.35466	5.32039	5.38893
Glucose (mmol/L)	77.9933	2	5.35606	5.32076	5.39137
Glucose (mmol/L)	78.194	2	5.35747	5.32111	5.39383
Glucose (mmol/L)	78.3946	2	5.35888	5.32144	5.39631
Glucose (mmol/L)	78.5953	2	5.36029	5.32175	5.39882
Glucose (mmol/L)	78.796	2	5.36169	5.32206	5.40133
Glucose (mmol/L)	78.9967	2	5.3631	5.32234	5.40386
Glucose (mmol/L)	79.1973	2	5.36451	5.32262	5.40641
Glucose (mmol/L)	79.398	2	5.36592	5.32288	5.40896
Glucose (mmol/L)	79.5987	2	5.36733	5.32314	5.41153
Glucose (mmol/L)	79.7993	2	5.36874	5.32338	5.4141
Glucose (mmol/L)	80	2	5.37015	5.32362	5.41668
Type 2 diabetes (yes/no)	20	1	-2.10234e-05	-0.00556722	0.00552517
Type 2 diabetes (yes/no)	20.2007	1	-1.30083e-05	-0.00536713	0.00534112
Type 2 diabetes (yes/no)	20.4013	1	-4.91074e-06	-0.00517051	0.00516069
Type 2 diabetes (yes/no)	20.602	1	3.35178e-06	-0.00497776	0.00498446
Type 2 diabetes (yes/no)	20.8027	1	1.18618e-05	-0.00478932	0.00481305
Type 2 diabetes (yes/no)	21.0033	1	2.07017e-05	-0.00460564	0.00464704
Type 2 diabetes (yes/no)	21.204	1	2.99597e-05	-0.00442717	0.00448709
Type 2 diabetes (yes/no)	21.4047	1	3.97459e-05	-0.00425439	0.00433388
Type 2 diabetes (yes/no)	21.6054	1	5.01753e-05	-0.00408778	0.00418813
Type 2 diabetes (yes/no)	21.806	1	6.1363e-05	-0.00392776	0.00405049
Type 2 diabetes (yes/no)	22.0067	1	7.34242e-05	-0.00377475	0.0039216
Type 2 diabetes (yes/no)	22.2074	1	8.64722e-05	-0.00362909	0.00380204
Type 2 diabetes (yes/no)	22.408	1	0.000100614	-0.00349107	0.0036923
Type 2 diabetes (yes/no)	22.6087	1	0.000115955	-0.0033609	0.00359281
Type 2 diabetes (yes/no)	22.8094	1	0.0001326	-0.00323868	0.00350388
Type 2 diabetes (yes/no)	23.01	1	0.000150655	-0.00312437	0.00342568
Type 2 diabetes (yes/no)	23.2107	1	0.000170217	-0.00301784	0.00335827
Type 2 diabetes (yes/no)	23.4114	1	0.000191356	-0.00291881	0.00330153
Type 2 diabetes (yes/no)	23.612	1	0.000214138	-0.00282693	0.0032552
Type 2 diabetes (yes/no)	23.8127	1	0.000238625	-0.00274166	0.00321891
Type 2 diabetes (yes/no)	24.0134	1	0.000264881	-0.00266237	0.00319213
Type 2 diabetes (yes/no)	24.214	1	0.000292961	-0.00258833	0.00317425
Type 2 diabetes (yes/no)	24.4147	1	0.000322876	-0.00251881	0.00316456
Type 2 diabetes (yes/no)	24.6154	1	0.000354633	-0.00245303	0.0031623
Type 2 diabetes (yes/no)	24.8161	1	0.000388237	-0.0023902	0.00316667
Type 2 diabetes (yes/no)	25.0167	1	0.000423694	-0.00232949	0.00317688
Type 2 diabetes (yes/no)	25.2174	1	0.000460997	-0.00227015	0.00319214
Type 2 diabetes (yes/no)	25.4181	1	0.000500098	-0.00221152	0.00321171
Type 2 diabetes (yes/no)	25.6187	1	0.000540943	-0.00215304	0.00323492
Type 2 diabetes (yes/no)	25.8194	1	0.000583476	-0.0020942	0.00326116
Type 2 diabetes (yes/no)	26.0201	1	0.000627644	-0.00203456	0.00328985
Type 2 diabetes (yes/no)	26.2207	1	0.00067338	-0.00197377	0.00332053
Type 2 diabetes (yes/no)	26.4214	1	0.000720588	-0.00191164	0.00335281
Type 2 diabetes (yes/no)	26.6221	1	0.000769166	-0.00184808	0.00338641
Type 2 diabetes (yes/no)	26.8227	1	0.000819011	-0.00178306	0.00342108
Type 2 diabetes (yes/no)	27.0234	1	0.00087002	-0.0017166	0.00345664
Type 2 diabetes (yes/no)	27.2241	1	0.000922086	-0.00164878	0.00349296
Type 2 diabetes (yes/no)	27.4247	1	0.000975085	-0.00157983	0.00353
Type 2 diabetes (yes/no)	27.6254	1	0.00102889	-0.00150998	0.00356776
Type 2 diabetes (yes/no)	27.8261	1	0.00108338	-0.0014395	0.00360627
Type 2 diabetes (yes/no)	28.0268	1	0.00113843	-0.00136868	0.00364554
Type 2 diabetes (yes/no)	28.2274	1	0.00119391	-0.0012978	0.00368563
Type 2 diabetes (yes/no)	28.4281	1	0.00124971	-0.00122719	0.00372661
Type 2 diabetes (yes/no)	28.6288	1	0.0013057	-0.00115716	0.00376856
Type 2 diabetes (yes/no)	28.8294	1	0.00136178	-0.00108798	0.00381153
Type 2 diabetes (yes/no)	29.0301	1	0.00141781	-0.00101989	0.00385552
Type 2 diabetes (yes/no)	29.2308	1	0.0014737	-0.000953103	0.00390051
Type 2 diabetes (yes/no)	29.4314	1	0.00152936	-0.000887768	0.0039465
Type 2 diabetes (yes/no)	29.6321	1	0.00158472	-0.000824003	0.00399345
Type 2 diabetes (yes/no)	29.8328	1	0.0016397	-0.000761867	0.00404126
Type 2 diabetes (yes/no)	30.0334	1	0.00169421	-0.000701363	0.00408978
Type 2 diabetes (yes/no)	30.2341	1	0.0017482	-0.00064244	0.00413883
Type 2 diabetes (yes/no)	30.4348	1	0.00180164	-0.000584997	0.00418828
Type 2 diabetes (yes/no)	30.6355	1	0.00185453	-0.000528892	0.00423795
Type 2 diabetes (yes/no)	30.8361	1	0.00190685	-0.000473945	0.00428764
Type 2 diabetes (yes/no)	31.0368	1	0.00195858	-0.000419941	0.0043371
Type 2 diabetes (yes/no)	31.2375	1	0.00200974	-0.000366637	0.00438611
Type 2 diabetes (yes/no)	31.4381	1	0.00206038	-0.000313777	0.00443453
Type 2 diabetes (yes/no)	31.6388	1	0.00211056	-0.000261098	0.00448222
Type 2 diabetes (yes/no)	31.8395	1	0.00216036	-0.000208327	0.00452905
Type 2 diabetes (yes/no)	32.0401	1	0.00220983	-0.000155188	0.00457486
Type 2 diabetes (yes/no)	32.2408	1	0.00225907	-0.000101416	0.00461956
Type 2 diabetes (yes/no)	32.4415	1	0.00230821	-4.67683e-05	0.00466319
Type 2 diabetes (yes/no)	32.6421	1	0.00235739	8.9837e-06	0.00470579
Type 2 diabetes (yes/no)	32.8428	1	0.00240675	6.6057e-05	0.00474745
Type 2 diabetes (yes/no)	33.0435	1	0.00245645	0.000124658	0.00478823
Type 2 diabetes (yes/no)	33.2441	1	0.00250663	0.000184965	0.00482829
Type 2 diabetes (yes/no)	33.4448	1	0.0025575	0.000247117	0.00486787
Type 2 diabetes (yes/no)	33.6455	1	0.00260926	0.000311236	0.00490728
Type 2 diabetes (yes/no)	33.8462	1	0.00266212	0.000377437	0.0049468
Type 2 diabetes (yes/no)	34.0468	1	0.00271628	0.000445828	0.00498673
Type 2 diabetes (yes/no)	34.2475	1	0.00277196	0.000516496	0.00502741
Type 2 diabetes (yes/no)	34.4482	1	0.00282939	0.000589488	0.00506928
Type 2 diabetes (yes/no)	34.6488	1	0.0028888	0.000664854	0.00511275
Type 2 diabetes (yes/no)	34.8495	1	0.00295045	0.000742654	0.00515825
Type 2 diabetes (yes/no)	35.0502	1	0.00301456	0.000822965	0.00520616
Type 2 diabetes (yes/no)	35.2508	1	0.00308137	0.000905856	0.00525689
Type 2 diabetes (yes/no)	35.4515	1	0.00315112	0.000991372	0.00531087
Type 2 diabetes (yes/no)	35.6522	1	0.00322403	0.00107958	0.00536849
Type 2 diabetes (yes/no)	35.8528	1	0.00330035	0.00117059	0.00543011
Type 2 diabetes (yes/no)	36.0535	1	0.00338031	0.00126455	0.00549607
Type 2 diabetes (yes/no)	36.2542	1	0.00346412	0.0013616	0.00556664
Type 2 diabetes (yes/no)	36.4548	1	0.00355198	0.00146187	0.00564208
Type 2 diabetes (yes/no)	36.6555	1	0.00364407	0.00156552	0.00572263
Type 2 diabetes (yes/no)	36.8562	1	0.00374061	0.00167276	0.00580846
Type 2 diabetes (yes/no)	37.0569	1	0.00384176	0.00178384	0.00589969
Type 2 diabetes (yes/no)	37.2575	1	0.0039477	0.001899	0.00599641
Type 2 diabetes (yes/no)	37.4582	1	0.00405856	0.00201843	0.00609868
Type 2 diabetes (yes/no)	37.6589	1	0.00417443	0.00214236	0.00620651
Type 2 diabetes (yes/no)	37.8595	1	0.00429545	0.00227101	0.00631988
Type 2 diabetes (yes/no)	38.0602	1	0.00442171	0.00240466	0.00643877
Type 2 diabetes (yes/no)	38.2609	1	0.00455332	0.00254353	0.0065631
Type 2 diabetes (yes/no)	38.4615	1	0.00469028	0.00268776	0.00669279
Type 2 diabetes (yes/no)	38.6622	1	0.00483261	0.00283747	0.00682776
Type 2 diabetes (yes/no)	38.8629	1	0.00498034	0.00299279	0.0069679
Type 2 diabetes (yes/no)	39.0635	1	0.00513349	0.00315387	0.00711311
Type 2 diabetes (yes/no)	39.2642	1	0.00529202	0.00332076	0.00726328
Type 2 diabetes (yes/no)	39.4649	1	0.00545587	0.00349342	0.00741832
Type 2 diabetes (yes/no)	39.6656	1	0.00562494	0.00367177	0.00757812
Type 2 diabetes (yes/no)	39.8662	1	0.00579916	0.00385572	0.00774259
Type 2 diabetes (yes/no)	40.0669	1	0.00597843	0.00404521	0.00791165
Type 2 diabetes (yes/no)	40.2676	1	0.00616264	0.00424007	0.00808521
Type 2 diabetes (yes/no)	40.4682	1	0.00635162	0.00444004	0.0082632
Type 2 diabetes (yes/no)	40.6689	1	0.00654519	0.00464482	0.00844555
Type 2 diabetes (yes/no)	40.8696	1	0.00674317	0.00485416	0.00863218
Type 2 diabetes (yes/no)	41.0702	1	0.00694539	0.00506777	0.00882302
Type 2 diabetes (yes/no)	41.2709	1	0.00715166	0.00528534	0.00901798
Type 2 diabetes (yes/no)	41.4716	1	0.00736173	0.00550647	0.00921699
Type 2 diabetes (yes/no)	41.6722	1	0.00757537	0.00573078	0.00941996
Type 2 diabetes (yes/no)	41.8729	1	0.00779235	0.00595792	0.00962678
Type 2 diabetes (yes/no)	42.0736	1	0.00801242	0.00618755	0.0098373
Type 2 diabetes (yes/no)	42.2742	1	0.00823535	0.00641934	0.0100514
Type 2 diabetes (yes/no)	42.4749	1	0.00846088	0.00665292	0.0102688
Type 2 diabetes (yes/no)	42.6756	1	0.00868875	0.00688797	0.0104895
Type 2 diabetes (yes/no)	42.8763	1	0.0089187	0.00712421	0.0107132
Type 2 diabetes (yes/no)	43.0769	1	0.00915049	0.00736138	0.0109396
Type 2 diabetes (yes/no)	43.2776	1	0.00938387	0.00759926	0.0111685
Type 2 diabetes (yes/no)	43.4783	1	0.00961861	0.00783765	0.0113996
Type 2 diabetes (yes/no)	43.6789	1	0.00985448	0.00807637	0.0116326
Type 2 diabetes (yes/no)	43.8796	1	0.0100913	0.00831527	0.0118672
Type 2 diabetes (yes/no)	44.0803	1	0.0103287	0.00855424	0.0121032
Type 2 diabetes (yes/no)	44.2809	1	0.0105667	0.00879319	0.0123402
Type 2 diabetes (yes/no)	44.4816	1	0.010805	0.00903206	0.0125779
Type 2 diabetes (yes/no)	44.6823	1	0.0110434	0.00927078	0.0128161
Type 2 diabetes (yes/no)	44.8829	1	0.0112819	0.00950931	0.0130545
Type 2 diabetes (yes/no)	45.0836	1	0.0115203	0.00974761	0.013293
Type 2 diabetes (yes/no)	45.2843	1	0.0117585	0.00998567	0.0135313
Type 2 diabetes (yes/no)	45.4849	1	0.0119964	0.0102235	0.0137693
Type 2 diabetes (yes/no)	45.6856	1	0.012234	0.010461	0.014007
Type 2 diabetes (yes/no)	45.8863	1	0.0124713	0.0106981	0.0142444
Type 2 diabetes (yes/no)	46.087	1	0.0127082	0.010935	0.0144814
Type 2 diabetes (yes/no)	46.2876	1	0.0129447	0.0111715	0.014718
Type 2 diabetes (yes/no)	46.4883	1	0.0131811	0.0114076	0.0149545
Type 2 diabetes (yes/no)	46.689	1	0.0134172	0.0116433	0.0151911
Type 2 diabetes (yes/no)	46.8896	1	0.0136533	0.0118786	0.015428
Type 2 diabetes (yes/no)	47.0903	1	0.0138895	0.0121135	0.0156655
Type 2 diabetes (yes/no)	47.291	1	0.0141258	0.0123479	0.0159037
Type 2 diabetes (yes/no)	47.4916	1	0.0143626	0.012582	0.0161433
Type 2 diabetes (yes/no)	47.6923	1	0.0146001	0.0128157	0.0163845
Type 2 diabetes (yes/no)	47.893	1	0.0148385	0.0130492	0.0166278
Type 2 diabetes (yes/no)	48.0936	1	0.015078	0.0132826	0.0168735
Type 2 diabetes (yes/no)	48.2943	1	0.015319	0.013516	0.0171221
Type 2 diabetes (yes/no)	48.495	1	0.0155618	0.0137496	0.017374
Type 2 diabetes (yes/no)	48.6957	1	0.0158068	0.0139837	0.0176298
Type 2 diabetes (yes/no)	48.8963	1	0.0160542	0.0142186	0.0178898
Type 2 diabetes (yes/no)	49.097	1	0.0163046	0.0144547	0.0181544
Type 2 diabetes (yes/no)	49.2977	1	0.0165582	0.0146924	0.018424
Type 2 diabetes (yes/no)	49.4983	1	0.0168155	0.0149321	0.0186989
Type 2 diabetes (yes/no)	49.699	1	0.017077	0.0151744	0.0189795
Type 2 diabetes (yes/no)	49.8997	1	0.017343	0.0154199	0.0192661
Type 2 diabetes (yes/no)	50.1003	1	0.0176141	0.0156692	0.019559
Type 2 diabetes (yes/no)	50.301	1	0.0178907	0.0159229	0.0198585
Type 2 diabetes (yes/no)	50.5017	1	0.0181733	0.0161817	0.0201649
Type 2 diabetes (yes/no)	50.7023	1	0.0184623	0.0164462	0.0204784
Type 2 diabetes (yes/no)	50.903	1	0.0187582	0.0167172	0.0207992
Type 2 diabetes (yes/no)	51.1037	1	0.0190616	0.0169954	0.0211277
Type 2 diabetes (yes/no)	51.3043	1	0.0193727	0.0172814	0.0214641
Type 2 diabetes (yes/no)	51.505	1	0.0196923	0.017576	0.0218086
Type 2 diabetes (yes/no)	51.7057	1	0.0200205	0.0178796	0.0221615
Type 2 diabetes (yes/no)	51.9064	1	0.0203581	0.0181931	0.022523
Type 2 diabetes (yes/no)	52.107	1	0.0207052	0.0185169	0.0228936
Type 2 diabetes (yes/no)	52.3077	1	0.0210625	0.0188517	0.0232734
Type 2 diabetes (yes/no)	52.5084	1	0.0214303	0.0191978	0.0236627
Type 2 diabetes (yes/no)	52.709	1	0.0218089	0.0195558	0.0240619
Type 2 diabetes (yes/no)	52.9097	1	0.0221987	0.0199261	0.0244713
Type 2 diabetes (yes/no)	53.1104	1	0.0226001	0.020309	0.0248912
Type 2 diabetes (yes/no)	53.311	1	0.0230135	0.020705	0.025322
Type 2 diabetes (yes/no)	53.5117	1	0.023439	0.0211142	0.0257639
Type 2 diabetes (yes/no)	53.7124	1	0.023877	0.0215367	0.0262172
Type 2 diabetes (yes/no)	53.913	1	0.0243276	0.0219729	0.0266823
Type 2 diabetes (yes/no)	54.1137	1	0.0247912	0.0224228	0.0271595
Type 2 diabetes (yes/no)	54.3144	1	0.0252678	0.0228866	0.0276491
Type 2 diabetes (yes/no)	54.5151	1	0.0257577	0.0233643	0.0281512
Type 2 diabetes (yes/no)	54.7157	1	0.0262609	0.0238557	0.0286662
Type 2 diabetes (yes/no)	54.9164	1	0.0267775	0.024361	0.0291941
Type 2 diabetes (yes/no)	55.1171	1	0.0273077	0.0248801	0.0297352
Type 2 diabetes (yes/no)	55.3177	1	0.0278513	0.025413	0.0302896
Type 2 diabetes (yes/no)	55.5184	1	0.0284084	0.0259595	0.0308574
Type 2 diabetes (yes/no)	55.7191	1	0.028979	0.0265194	0.0314385
Type 2 diabetes (yes/no)	55.9197	1	0.0295628	0.0270926	0.032033
Type 2 diabetes (yes/no)	56.1204	1	0.0301599	0.0276792	0.0326407
Type 2 diabetes (yes/no)	56.3211	1	0.0307702	0.0282788	0.0332616
Type 2 diabetes (yes/no)	56.5217	1	0.0313933	0.0288912	0.0338954
Type 2 diabetes (yes/no)	56.7224	1	0.0320291	0.0295163	0.0345419
Type 2 diabetes (yes/no)	56.9231	1	0.0326774	0.0301538	0.0352009
Type 2 diabetes (yes/no)	57.1237	1	0.0333379	0.0308037	0.0358721
Type 2 diabetes (yes/no)	57.3244	1	0.0340103	0.0314656	0.036555
Type 2 diabetes (yes/no)	57.5251	1	0.0346944	0.0321393	0.0372494
Type 2 diabetes (yes/no)	57.7258	1	0.0353896	0.0328245	0.0379547
Type 2 diabetes (yes/no)	57.9264	1	0.0360958	0.033521	0.0386706
Type 2 diabetes (yes/no)	58.1271	1	0.0368125	0.0342285	0.0393966
Type 2 diabetes (yes/no)	58.3278	1	0.0375394	0.0349466	0.0401322
Type 2 diabetes (yes/no)	58.5284	1	0.0382759	0.0356749	0.0408769
Type 2 diabetes (yes/no)	58.7291	1	0.0390217	0.0364131	0.0416303
Type 2 diabetes (yes/no)	58.9298	1	0.0397763	0.0371607	0.0423919
Type 2 diabetes (yes/no)	59.1304	1	0.0405393	0.0379174	0.0431611
Type 2 diabetes (yes/no)	59.3311	1	0.0413101	0.0386826	0.0439377
Type 2 diabetes (yes/no)	59.5318	1	0.0420884	0.0394558	0.0447211
Type 2 diabetes (yes/no)	59.7324	1	0.0428737	0.0402364	0.0455109
Type 2 diabetes (yes/no)	59.9331	1	0.0436654	0.041024	0.0463067
Type 2 diabetes (yes/no)	60.1338	1	0.044463	0.0418179	0.0471082
Type 2 diabetes (yes/no)	60.3344	1	0.0452662	0.0426175	0.0479149
Type 2 diabetes (yes/no)	60.5351	1	0.0460744	0.0434223	0.0487265
Type 2 diabetes (yes/no)	60.7358	1	0.0468871	0.0442315	0.0495428
Type 2 diabetes (yes/no)	60.9365	1	0.047704	0.0450445	0.0503634
Type 2 diabetes (yes/no)	61.1371	1	0.0485244	0.0458607	0.051188
Type 2 diabetes (yes/no)	61.3378	1	0.049348	0.0466796	0.0520164
Type 2 diabetes (yes/no)	61.5385	1	0.0501743	0.0475003	0.0528482
Type 2 diabetes (yes/no)	61.7391	1	0.0510029	0.0483225	0.0536834
Type 2 diabetes (yes/no)	61.9398	1	0.0518335	0.0491455	0.0545214
Type 2 diabetes (yes/no)	62.1405	1	0.0526655	0.0499688	0.0553622
Type 2 diabetes (yes/no)	62.3411	1	0.0534986	0.0507919	0.0562053
Type 2 diabetes (yes/no)	62.5418	1	0.0543325	0.0516144	0.0570506
Type 2 diabetes (yes/no)	62.7425	1	0.0551668	0.052436	0.0578977
Type 2 diabetes (yes/no)	62.9431	1	0.0560013	0.0532561	0.0587465
Type 2 diabetes (yes/no)	63.1438	1	0.0568355	0.0540747	0.0595964
Type 2 diabetes (yes/no)	63.3445	1	0.0576693	0.0548913	0.0604472
Type 2 diabetes (yes/no)	63.5452	1	0.0585023	0.0557059	0.0612987
Type 2 diabetes (yes/no)	63.7458	1	0.0593344	0.0565184	0.0621504
Type 2 diabetes (yes/no)	63.9465	1	0.0601653	0.0573285	0.0630022
Type 2 diabetes (yes/no)	64.1472	1	0.0609949	0.0581363	0.0638535
Type 2 diabetes (yes/no)	64.3478	1	0.0618229	0.0589417	0.0647042
Type 2 diabetes (yes/no)	64.5485	1	0.0626493	0.0597447	0.0655539
Type 2 diabetes (yes/no)	64.7492	1	0.0634739	0.0605453	0.0664025
Type 2 diabetes (yes/no)	64.9498	1	0.0642967	0.0613437	0.0672497
Type 2 diabetes (yes/no)	65.1505	1	0.0651175	0.0621397	0.0680953
Type 2 diabetes (yes/no)	65.3512	1	0.0659363	0.0629335	0.0689391
Type 2 diabetes (yes/no)	65.5518	1	0.0667531	0.0637251	0.0697811
Type 2 diabetes (yes/no)	65.7525	1	0.0675678	0.0645145	0.0706212
Type 2 diabetes (yes/no)	65.9532	1	0.0683806	0.0653019	0.0714593
Type 2 diabetes (yes/no)	66.1538	1	0.0691913	0.0660872	0.0722955
Type 2 diabetes (yes/no)	66.3545	1	0.0700001	0.0668704	0.0731299
Type 2 diabetes (yes/no)	66.5552	1	0.0708071	0.0676516	0.0739625
Type 2 diabetes (yes/no)	66.7559	1	0.0716122	0.0684307	0.0747937
Type 2 diabetes (yes/no)	66.9565	1	0.0724156	0.0692077	0.0756236
Type 2 diabetes (yes/no)	67.1572	1	0.0732175	0.0699826	0.0764524
Type 2 diabetes (yes/no)	67.3579	1	0.0740178	0.0707553	0.0772804
Type 2 diabetes (yes/no)	67.5585	1	0.0748169	0.0715259	0.0781079
Type 2 diabetes (yes/no)	67.7592	1	0.0756147	0.0722942	0.0789352
Type 2 diabetes (yes/no)	67.9599	1	0.0764115	0.0730602	0.0797628
Type 2 diabetes (yes/no)	68.1605	1	0.0772074	0.073824	0.0805909
Type 2 diabetes (yes/no)	68.3612	1	0.0780026	0.0745854	0.0814198
Type 2 diabetes (yes/no)	68.5619	1	0.0787973	0.0753446	0.0822499
Type 2 diabetes (yes/no)	68.7625	1	0.0795916	0.0761015	0.0830817
Type 2 diabetes (yes/no)	68.9632	1	0.0803857	0.0768561	0.0839152
Type 2 diabetes (yes/no)	69.1639	1	0.0811798	0.0776086	0.0847509
Type 2 diabetes (yes/no)	69.3645	1	0.081974	0.0783591	0.085589
Type 2 diabetes (yes/no)	69.5652	1	0.0827687	0.0791077	0.0864297
Type 2 diabetes (yes/no)	69.7659	1	0.0835638	0.0798544	0.0872732
Type 2 diabetes (yes/no)	69.9666	1	0.0843597	0.0805996	0.0881198
Type 2 diabetes (yes/no)	70.1672	1	0.0851564	0.0813433	0.0889696
Type 2 diabetes (yes/no)	70.3679	1	0.0859542	0.0820858	0.0898227
Type 2 diabetes (yes/no)	70.5686	1	0.0867532	0.0828273	0.0906792
Type 2 diabetes (yes/no)	70.7692	1	0.0875536	0.0835679	0.0915393
Type 2 diabetes (yes/no)	70.9699	1	0.0883554	0.0843078	0.0924031
Type 2 diabetes (yes/no)	71.1706	1	0.0891589	0.0850472	0.0932707
Type 2 diabetes (yes/no)	71.3712	1	0.0899642	0.0857862	0.0941422
Type 2 diabetes (yes/no)	71.5719	1	0.0907714	0.086525	0.0950178
Type 2 diabetes (yes/no)	71.7726	1	0.0915805	0.0872635	0.0958976
Type 2 diabetes (yes/no)	71.9732	1	0.0923918	0.0880017	0.0967818
Type 2 diabetes (yes/no)	72.1739	1	0.0932052	0.0887398	0.0976706
Type 2 diabetes (yes/no)	72.3746	1	0.0940209	0.0894775	0.0985643
Type 2 diabetes (yes/no)	72.5753	1	0.0948389	0.0902148	0.0994631
Type 2 diabetes (yes/no)	72.7759	1	0.0956593	0.0909512	0.100367
Type 2 diabetes (yes/no)	72.9766	1	0.0964821	0.0916868	0.101277
Type 2 diabetes (yes/no)	73.1773	1	0.0973073	0.0924211	0.102194
Type 2 diabetes (yes/no)	73.3779	1	0.098135	0.0931537	0.103116
Type 2 diabetes (yes/no)	73.5786	1	0.0989652	0.0938843	0.104046
Type 2 diabetes (yes/no)	73.7793	1	0.0997978	0.0946124	0.104983
Type 2 diabetes (yes/no)	73.9799	1	0.100633	0.0953375	0.105928
Type 2 diabetes (yes/no)	74.1806	1	0.10147	0.0960592	0.106881
Type 2 diabetes (yes/no)	74.3813	1	0.10231	0.096777	0.107843
Type 2 diabetes (yes/no)	74.5819	1	0.103152	0.0974904	0.108814
Type 2 diabetes (yes/no)	74.7826	1	0.103996	0.098199	0.109794
Type 2 diabetes (yes/no)	74.9833	1	0.104843	0.0989022	0.110784
Type 2 diabetes (yes/no)	75.1839	1	0.105692	0.0995998	0.111783
Type 2 diabetes (yes/no)	75.3846	1	0.106542	0.100291	0.112793
Type 2 diabetes (yes/no)	75.5853	1	0.107395	0.100977	0.113813
Type 2 diabetes (yes/no)	75.786	1	0.108249	0.101656	0.114842
Type 2 diabetes (yes/no)	75.9866	1	0.109105	0.102328	0.115882
Type 2 diabetes (yes/no)	76.1873	1	0.109963	0.102993	0.116932
Type 2 diabetes (yes/no)	76.388	1	0.110822	0.103651	0.117992
Type 2 diabetes (yes/no)	76.5886	1	0.111682	0.104303	0.119061
Type 2 diabetes (yes/no)	76.7893	1	0.112544	0.104948	0.120139
Type 2 diabetes (yes/no)	76.99	1	0.113406	0.105587	0.121226
Type 2 diabetes (yes/no)	77.1906	1	0.11427	0.106219	0.122321
Type 2 diabetes (yes/no)	77.3913	1	0.115134	0.106845	0.123424
Type 2 diabetes (yes/no)	77.592	1	0.116	0.107466	0.124534
Type 2 diabetes (yes/no)	77.7926	1	0.116866	0.10808	0.125651
Type 2 diabetes (yes/no)	77.9933	1	0.117732	0.10869	0.126774
Type 2 diabetes (yes/no)	78.194	1	0.118599	0.109295	0.127903
Type 2 diabetes (yes/no)	78.3946	1	0.119466	0.109895	0.129037
Type 2 diabetes (yes/no)	78.5953	1	0.120333	0.110491	0.130175
Type 2 diabetes (yes/no)	78.796	1	0.121201	0.111083	0.131318
Type 2 diabetes (yes/no)	78.9967	1	0.122068	0.111672	0.132464
Type 2 diabetes (yes/no)	79.1973	1	0.122936	0.112258	0.133614
Type 2 diabetes (yes/no)	79.398	1	0.123803	0.11284	0.134766
Type 2 diabetes (yes/no)	79.5987	1	0.124671	0.11342	0.135921
Type 2 diabetes (yes/no)	79.7993	1	0.125538	0.113998	0.137079
Type 2 diabetes (yes/no)	80	1	0.126406	0.114573	0.138239
Type 2 diabetes (yes/no)	20	2	0.000603666	-0.00791706	0.00912439
Type 2 diabetes (yes/no)	20.2007	2	0.000523275	-0.00767658	0.00872313
Type 2 diabetes (yes/no)	20.4013	2	0.000443163	-0.00744082	0.00832715
Type 2 diabetes (yes/no)	20.602	2	0.00036361	-0.00721033	0.00793755
Type 2 diabetes (yes/no)	20.8027	2	0.000284895	-0.00698567	0.00755546
Type 2 diabetes (yes/no)	21.0033	2	0.000207296	-0.00676746	0.00718205
Type 2 diabetes (yes/no)	21.204	2	0.000131115	-0.00655633	0.00681856
Type 2 diabetes (yes/no)	21.4047	2	5.67318e-05	-0.00635295	0.00646641
Type 2 diabetes (yes/no)	21.6054	2	-1.54557e-05	-0.00615796	0.00612704
Type 2 diabetes (yes/no)	21.806	2	-8.5048e-05	-0.00597198	0.00580188
Type 2 diabetes (yes/no)	22.0067	2	-0.000151646	-0.0057956	0.00549231
Type 2 diabetes (yes/no)	22.2074	2	-0.000214856	-0.00562933	0.00519962
Type 2 diabetes (yes/no)	22.408	2	-0.000274295	-0.00547363	0.00492504
Type 2 diabetes (yes/no)	22.6087	2	-0.000329587	-0.00532882	0.00466964
Type 2 diabetes (yes/no)	22.8094	2	-0.000380354	-0.00519505	0.00443434
Type 2 diabetes (yes/no)	23.01	2	-0.000426219	-0.00507226	0.00421983
Type 2 diabetes (yes/no)	23.2107	2	-0.000466828	-0.00496019	0.00402654
Type 2 diabetes (yes/no)	23.4114	2	-0.000501917	-0.0048584	0.00385457
Type 2 diabetes (yes/no)	23.612	2	-0.00053124	-0.00476623	0.00370375
Type 2 diabetes (yes/no)	23.8127	2	-0.000554549	-0.00468272	0.00357362
Type 2 diabetes (yes/no)	24.0134	2	-0.000571598	-0.00460667	0.00346347
Type 2 diabetes (yes/no)	24.214	2	-0.000582182	-0.00453669	0.00337233
Type 2 diabetes (yes/no)	24.4147	2	-0.000586223	-0.00447139	0.00329895
Type 2 diabetes (yes/no)	24.6154	2	-0.000583674	-0.00440932	0.00324197
Type 2 diabetes (yes/no)	24.8161	2	-0.000574487	-0.00434892	0.00319995
Type 2 diabetes (yes/no)	25.0167	2	-0.000558613	-0.00428861	0.00317139
Type 2 diabetes (yes/no)	25.2174	2	-0.000536049	-0.0042269	0.0031548
Type 2 diabetes (yes/no)	25.4181	2	-0.000506935	-0.0041626	0.00314873
Type 2 diabetes (yes/no)	25.6187	2	-0.000471438	-0.00409471	0.00315183
Type 2 diabetes (yes/no)	25.8194	2	-0.000429725	-0.0040223	0.00316285
Type 2 diabetes (yes/no)	26.0201	2	-0.000381964	-0.00394461	0.00318068
Type 2 diabetes (yes/no)	26.2207	2	-0.000328362	-0.00386106	0.00320434
Type 2 diabetes (yes/no)	26.4214	2	-0.00026925	-0.00377151	0.00323301
Type 2 diabetes (yes/no)	26.6221	2	-0.000204978	-0.00367595	0.00326599
Type 2 diabetes (yes/no)	26.8227	2	-0.000135898	-0.00357454	0.00330275
Type 2 diabetes (yes/no)	27.0234	2	-6.23623e-05	-0.00346755	0.00334282
Type 2 diabetes (yes/no)	27.2241	2	1.52511e-05	-0.00335539	0.00338589
Type 2 diabetes (yes/no)	27.4247	2	9.64908e-05	-0.00323878	0.00343176
Type 2 diabetes (yes/no)	27.6254	2	0.000180892	-0.00311853	0.00348031
Type 2 diabetes (yes/no)	27.8261	2	0.00026799	-0.00299548	0.00353146
Type 2 diabetes (yes/no)	28.0268	2	0.000357321	-0.00287053	0.00358517
Type 2 diabetes (yes/no)	28.2274	2	0.000448415	-0.00274462	0.00364144
Type 2 diabetes (yes/no)	28.4281	2	0.000540793	-0.00261875	0.00370033
Type 2 diabetes (yes/no)	28.6288	2	0.000633975	-0.00249392	0.00376187
Type 2 diabetes (yes/no)	28.8294	2	0.00072748	-0.00237106	0.00382602
Type 2 diabetes (yes/no)	29.0301	2	0.000820827	-0.00225105	0.00389271
Type 2 diabetes (yes/no)	29.2308	2	0.000913556	-0.00213465	0.00396176
Type 2 diabetes (yes/no)	29.4314	2	0.00100527	-0.00202252	0.00403305
Type 2 diabetes (yes/no)	29.6321	2	0.00109556	-0.00191522	0.00410633
Type 2 diabetes (yes/no)	29.8328	2	0.00118404	-0.00181315	0.00418124
Type 2 diabetes (yes/no)	30.0334	2	0.00127032	-0.00171662	0.00425726
Type 2 diabetes (yes/no)	30.2341	2	0.00135405	-0.00162576	0.00433386
Type 2 diabetes (yes/no)	30.4348	2	0.00143498	-0.00154056	0.00441052
Type 2 diabetes (yes/no)	30.6355	2	0.0015129	-0.00146088	0.00448669
Type 2 diabetes (yes/no)	30.8361	2	0.0015876	-0.00138652	0.00456171
Type 2 diabetes (yes/no)	31.0368	2	0.00165884	-0.00131718	0.00463485
Type 2 diabetes (yes/no)	31.2375	2	0.00172647	-0.00125247	0.00470541
Type 2 diabetes (yes/no)	31.4381	2	0.00179048	-0.00119194	0.0047729
Type 2 diabetes (yes/no)	31.6388	2	0.00185087	-0.0011351	0.00483685
Type 2 diabetes (yes/no)	31.8395	2	0.00190767	-0.00108143	0.00489677
Type 2 diabetes (yes/no)	32.0401	2	0.00196088	-0.00103045	0.0049522
Type 2 diabetes (yes/no)	32.2408	2	0.00201057	-0.000981637	0.00500277
Type 2 diabetes (yes/no)	32.4415	2	0.00205698	-0.00093449	0.00504844
Type 2 diabetes (yes/no)	32.6421	2	0.00210036	-0.000888517	0.00508923
Type 2 diabetes (yes/no)	32.8428	2	0.00214096	-0.000843263	0.00512518
Type 2 diabetes (yes/no)	33.0435	2	0.00217904	-0.000798301	0.00515638
Type 2 diabetes (yes/no)	33.2441	2	0.00221491	-0.000753238	0.00518305
Type 2 diabetes (yes/no)	33.4448	2	0.00224901	-0.000707705	0.00520573
Type 2 diabetes (yes/no)	33.6455	2	0.00228181	-0.000661365	0.00522498
Type 2 diabetes (yes/no)	33.8462	2	0.00231376	-0.000613903	0.00524143
Type 2 diabetes (yes/no)	34.0468	2	0.00234534	-0.000565021	0.0052557
Type 2 diabetes (yes/no)	34.2475	2	0.00237703	-0.000514451	0.00526852
Type 2 diabetes (yes/no)	34.4482	2	0.00240943	-0.000461955	0.00528082
Type 2 diabetes (yes/no)	34.6488	2	0.00244313	-0.000407292	0.00529356
Type 2 diabetes (yes/no)	34.8495	2	0.00247873	-0.000350208	0.00530767
Type 2 diabetes (yes/no)	35.0502	2	0.00251682	-0.000290421	0.00532406
Type 2 diabetes (yes/no)	35.2508	2	0.00255801	-0.000227655	0.00534367
Type 2 diabetes (yes/no)	35.4515	2	0.00260292	-0.000161653	0.00536749
Type 2 diabetes (yes/no)	35.6522	2	0.00265218	-9.21097e-05	0.00539646
Type 2 diabetes (yes/no)	35.8528	2	0.00270641	-1.86536e-05	0.00543148
Type 2 diabetes (yes/no)	36.0535	2	0.00276625	5.91609e-05	0.00547334
Type 2 diabetes (yes/no)	36.2542	2	0.00283229	0.000141795	0.00552279
Type 2 diabetes (yes/no)	36.4548	2	0.00290509	0.000229675	0.00558051
Type 2 diabetes (yes/no)	36.6555	2	0.00298519	0.000323295	0.00564709
Type 2 diabetes (yes/no)	36.8562	2	0.00307315	0.000423241	0.00572306
Type 2 diabetes (yes/no)	37.0569	2	0.0031695	0.000530184	0.00580882
Type 2 diabetes (yes/no)	37.2575	2	0.00327474	0.000644773	0.00590471
Type 2 diabetes (yes/no)	37.4582	2	0.00338925	0.000767544	0.00601095
Type 2 diabetes (yes/no)	37.6589	2	0.00351338	0.000899073	0.00612769
Type 2 diabetes (yes/no)	37.8595	2	0.00364752	0.00103999	0.00625505
Type 2 diabetes (yes/no)	38.0602	2	0.00379202	0.00119098	0.00639307
Type 2 diabetes (yes/no)	38.2609	2	0.00394718	0.00135261	0.00654175
Type 2 diabetes (yes/no)	38.4615	2	0.00411312	0.00152524	0.006701
Type 2 diabetes (yes/no)	38.6622	2	0.00428996	0.00170921	0.00687071
Type 2 diabetes (yes/no)	38.8629	2	0.00447783	0.00190488	0.00705077
Type 2 diabetes (yes/no)	39.0635	2	0.00467684	0.00211259	0.00724108
Type 2 diabetes (yes/no)	39.2642	2	0.00488701	0.00233254	0.00744148
Type 2 diabetes (yes/no)	39.4649	2	0.0051082	0.00256462	0.00765178
Type 2 diabetes (yes/no)	39.6656	2	0.00534027	0.00280872	0.00787182
Type 2 diabetes (yes/no)	39.8662	2	0.00558306	0.00306468	0.00810143
Type 2 diabetes (yes/no)	40.0669	2	0.00583641	0.00333235	0.00834046
Type 2 diabetes (yes/no)	40.2676	2	0.00610007	0.0036114	0.00858875
Type 2 diabetes (yes/no)	40.4682	2	0.00637367	0.00390123	0.0088461
Type 2 diabetes (yes/no)	40.6689	2	0.00665679	0.00420124	0.00911233
Type 2 diabetes (yes/no)	40.8696	2	0.00694903	0.00451081	0.00938724
Type 2 diabetes (yes/no)	41.0702	2	0.00724999	0.00482934	0.00967064
Type 2 diabetes (yes/no)	41.2709	2	0.0075592	0.0051561	0.00996231
Type 2 diabetes (yes/no)	41.4716	2	0.00787609	0.0054902	0.010262
Type 2 diabetes (yes/no)	41.6722	2	0.00820008	0.00583077	0.0105694
Type 2 diabetes (yes/no)	41.8729	2	0.00853059	0.00617698	0.0108842
Type 2 diabetes (yes/no)	42.0736	2	0.00886703	0.00652806	0.011206
Type 2 diabetes (yes/no)	42.2742	2	0.0092088	0.0068832	0.0115344
Type 2 diabetes (yes/no)	42.4749	2	0.00955526	0.00724156	0.0118689
Type 2 diabetes (yes/no)	42.6756	2	0.00990574	0.00760236	0.0122091
Type 2 diabetes (yes/no)	42.8763	2	0.0102596	0.0079649	0.0125543
Type 2 diabetes (yes/no)	43.0769	2	0.0106162	0.00832855	0.0129038
Type 2 diabetes (yes/no)	43.2776	2	0.0109749	0.00869274	0.013257
Type 2 diabetes (yes/no)	43.4783	2	0.011335	0.00905694	0.0136131
Type 2 diabetes (yes/no)	43.6789	2	0.0116961	0.00942069	0.0139715
Type 2 diabetes (yes/no)	43.8796	2	0.0120575	0.00978356	0.0143314
Type 2 diabetes (yes/no)	44.0803	2	0.0124185	0.0101452	0.0146918
Type 2 diabetes (yes/no)	44.2809	2	0.0127787	0.0105054	0.0150521
Type 2 diabetes (yes/no)	44.4816	2	0.0131377	0.0108639	0.0154115
Type 2 diabetes (yes/no)	44.6823	2	0.0134949	0.0112204	0.0157694
Type 2 diabetes (yes/no)	44.8829	2	0.01385	0.0115748	0.0161252
Type 2 diabetes (yes/no)	45.0836	2	0.0142025	0.0119269	0.0164782
Type 2 diabetes (yes/no)	45.2843	2	0.0145522	0.0122765	0.0168279
Type 2 diabetes (yes/no)	45.4849	2	0.0148988	0.0126236	0.017174
Type 2 diabetes (yes/no)	45.6856	2	0.0152421	0.012968	0.0175163
Type 2 diabetes (yes/no)	45.8863	2	0.0155821	0.0133096	0.0178546
Type 2 diabetes (yes/no)	46.087	2	0.0159185	0.0136483	0.0181887
Type 2 diabetes (yes/no)	46.2876	2	0.0162513	0.0139839	0.0185188
Type 2 diabetes (yes/no)	46.4883	2	0.0165807	0.0143164	0.018845
Type 2 diabetes (yes/no)	46.689	2	0.0169068	0.0146457	0.0191679
Type 2 diabetes (yes/no)	46.8896	2	0.0172297	0.0149717	0.0194878
Type 2 diabetes (yes/no)	47.0903	2	0.0175497	0.0152943	0.0198051
Type 2 diabetes (yes/no)	47.291	2	0.0178669	0.0156134	0.0201204
Type 2 diabetes (yes/no)	47.4916	2	0.0181819	0.0159292	0.0204346
Type 2 diabetes (yes/no)	47.6923	2	0.0184951	0.0162417	0.0207485
Type 2 diabetes (yes/no)	47.893	2	0.018807	0.0165509	0.0210631
Type 2 diabetes (yes/no)	48.0936	2	0.019118	0.0168572	0.0213789
Type 2 diabetes (yes/no)	48.2943	2	0.0194288	0.0171607	0.021697
Type 2 diabetes (yes/no)	48.495	2	0.0197401	0.0174619	0.0220184
Type 2 diabetes (yes/no)	48.6957	2	0.0200526	0.0177613	0.022344
Type 2 diabetes (yes/no)	48.8963	2	0.020367	0.0180595	0.0226746
Type 2 diabetes (yes/no)	49.097	2	0.0206842	0.0183572	0.0230111
Type 2 diabetes (yes/no)	49.2977	2	0.0210048	0.0186553	0.0233542
Type 2 diabetes (yes/no)	49.4983	2	0.0213298	0.0189548	0.0237048
Type 2 diabetes (yes/no)	49.699	2	0.0216601	0.0192567	0.0240636
Type 2 diabetes (yes/no)	49.8997	2	0.0219967	0.0195623	0.0244312
Type 2 diabetes (yes/no)	50.1003	2	0.0223404	0.0198727	0.0248081
Type 2 diabetes (yes/no)	50.301	2	0.0226922	0.0201893	0.025195
Type 2 diabetes (yes/no)	50.5017	2	0.023053	0.0205134	0.0255925
Type 2 diabetes (yes/no)	50.7023	2	0.0234237	0.0208464	0.0260011
Type 2 diabetes (yes/no)	50.903	2	0.0238055	0.0211896	0.0264213
Type 2 diabetes (yes/no)	51.1037	2	0.0241991	0.0215446	0.0268536
Type 2 diabetes (yes/no)	51.3043	2	0.0246055	0.0219125	0.0272986
Type 2 diabetes (yes/no)	51.505	2	0.0250257	0.0222947	0.0277567
Type 2 diabetes (yes/no)	51.7057	2	0.0254604	0.0226923	0.0282285
Type 2 diabetes (yes/no)	51.9064	2	0.0259106	0.0231065	0.0287147
Type 2 diabetes (yes/no)	52.107	2	0.0263771	0.0235386	0.0292156
Type 2 diabetes (yes/no)	52.3077	2	0.0268607	0.0239894	0.0297319
Type 2 diabetes (yes/no)	52.5084	2	0.027362	0.0244599	0.0302642
Type 2 diabetes (yes/no)	52.709	2	0.0278819	0.0249507	0.030813
Type 2 diabetes (yes/no)	52.9097	2	0.0284208	0.0254626	0.0313789
Type 2 diabetes (yes/no)	53.1104	2	0.0289795	0.0259964	0.0319626
Type 2 diabetes (yes/no)	53.311	2	0.0295585	0.0265524	0.0325646
Type 2 diabetes (yes/no)	53.5117	2	0.0301582	0.027131	0.0331854
Type 2 diabetes (yes/no)	53.7124	2	0.0307789	0.0277322	0.0338255
Type 2 diabetes (yes/no)	53.913	2	0.031421	0.0283565	0.0344854
Type 2 diabetes (yes/no)	54.1137	2	0.0320849	0.029004	0.0351657
Type 2 diabetes (yes/no)	54.3144	2	0.0327707	0.0296746	0.0358668
Type 2 diabetes (yes/no)	54.5151	2	0.0334785	0.0303682	0.0365888
Type 2 diabetes (yes/no)	54.7157	2	0.0342083	0.0310845	0.0373321
Type 2 diabetes (yes/no)	54.9164	2	0.0349601	0.0318233	0.038097
Type 2 diabetes (yes/no)	55.1171	2	0.0357339	0.0325844	0.0388835
Type 2 diabetes (yes/no)	55.3177	2	0.0365296	0.0333676	0.0396916
Type 2 diabetes (yes/no)	55.5184	2	0.0373468	0.0341723	0.0405213
Type 2 diabetes (yes/no)	55.7191	2	0.0381851	0.0349979	0.0413723
Type 2 diabetes (yes/no)	55.9197	2	0.0390442	0.0358442	0.0422443
Type 2 diabetes (yes/no)	56.1204	2	0.0399238	0.0367107	0.0431369
Type 2 diabetes (yes/no)	56.3211	2	0.0408234	0.0375969	0.0440498
Type 2 diabetes (yes/no)	56.5217	2	0.0417422	0.0385023	0.0449821
Type 2 diabetes (yes/no)	56.7224	2	0.0426796	0.0394261	0.0459332
Type 2 diabetes (yes/no)	56.9231	2	0.043635	0.0403679	0.0469022
Type 2 diabetes (yes/no)	57.1237	2	0.0446078	0.0413272	0.0478883
Type 2 diabetes (yes/no)	57.3244	2	0.0455969	0.0423033	0.0488905
Type 2 diabetes (yes/no)	57.5251	2	0.0466017	0.0432956	0.0499078
Type 2 diabetes (yes/no)	57.7258	2	0.0476212	0.0443033	0.0509391
Type 2 diabetes (yes/no)	57.9264	2	0.0486544	0.0453257	0.0519831
Type 2 diabetes (yes/no)	58.1271	2	0.0497005	0.0463622	0.0530388
Type 2 diabetes (yes/no)	58.3278	2	0.0507585	0.0474119	0.0541051
Type 2 diabetes (yes/no)	58.5284	2	0.0518273	0.0484738	0.0551807
Type 2 diabetes (yes/no)	58.7291	2	0.0529058	0.0495472	0.0562645
Type 2 diabetes (yes/no)	58.9298	2	0.0539931	0.0506309	0.0573554
Type 2 diabetes (yes/no)	59.1304	2	0.0550881	0.0517241	0.0584521
Type 2 diabetes (yes/no)	59.3311	2	0.0561896	0.0528256	0.0595537
Type 2 diabetes (yes/no)	59.5318	2	0.0572967	0.0539342	0.0606592
Type 2 diabetes (yes/no)	59.7324	2	0.0584082	0.0550488	0.0617675
Type 2 diabetes (yes/no)	59.9331	2	0.059523	0.0561682	0.0628778
Type 2 diabetes (yes/no)	60.1338	2	0.06064	0.0572909	0.0639891
Type 2 diabetes (yes/no)	60.3344	2	0.0617582	0.0584159	0.0651006
Type 2 diabetes (yes/no)	60.5351	2	0.0628766	0.0595415	0.0662116
Type 2 diabetes (yes/no)	60.7358	2	0.063994	0.0606666	0.0673215
Type 2 diabetes (yes/no)	60.9365	2	0.0651096	0.0617896	0.0684295
Type 2 diabetes (yes/no)	61.1371	2	0.0662222	0.0629093	0.069535
Type 2 diabetes (yes/no)	61.3378	2	0.0673308	0.0640243	0.0706373
Type 2 diabetes (yes/no)	61.5385	2	0.0684347	0.0651333	0.0717361
Type 2 diabetes (yes/no)	61.7391	2	0.0695328	0.066235	0.0728307
Type 2 diabetes (yes/no)	61.9398	2	0.0706244	0.0673282	0.0739205
Type 2 diabetes (yes/no)	62.1405	2	0.0717084	0.0684117	0.075005
Type 2 diabetes (yes/no)	62.3411	2	0.0727841	0.0694845	0.0760836
Type 2 diabetes (yes/no)	62.5418	2	0.0738507	0.0705457	0.0771557
Type 2 diabetes (yes/no)	62.7425	2	0.0749076	0.0715945	0.0782208
Type 2 diabetes (yes/no)	62.9431	2	0.0759541	0.07263	0.0792781
Type 2 diabetes (yes/no)	63.1438	2	0.0769893	0.0736516	0.0803269
Type 2 diabetes (yes/no)	63.3445	2	0.0780127	0.0746589	0.0813665
Type 2 diabetes (yes/no)	63.5452	2	0.0790238	0.0756513	0.0823962
Type 2 diabetes (yes/no)	63.7458	2	0.080022	0.0766286	0.0834153
Type 2 diabetes (yes/no)	63.9465	2	0.0810068	0.0775906	0.084423
Type 2 diabetes (yes/no)	64.1472	2	0.0819777	0.078537	0.0854183
Type 2 diabetes (yes/no)	64.3478	2	0.0829342	0.0794677	0.0864007
Type 2 diabetes (yes/no)	64.5485	2	0.0838761	0.0803827	0.0873695
Type 2 diabetes (yes/no)	64.7492	2	0.084803	0.0812819	0.088324
Type 2 diabetes (yes/no)	64.9498	2	0.0857144	0.0821653	0.0892636
Type 2 diabetes (yes/no)	65.1505	2	0.0866102	0.0830329	0.0901875
Type 2 diabetes (yes/no)	65.3512	2	0.08749	0.0838845	0.0910955
Type 2 diabetes (yes/no)	65.5518	2	0.0883537	0.0847202	0.0919872
Type 2 diabetes (yes/no)	65.7525	2	0.0892011	0.0855399	0.0928622
Type 2 diabetes (yes/no)	65.9532	2	0.0900319	0.0863434	0.0937204
Type 2 diabetes (yes/no)	66.1538	2	0.090846	0.0871307	0.0945614
Type 2 diabetes (yes/no)	66.3545	2	0.0916434	0.0879014	0.0953853
Type 2 diabetes (yes/no)	66.5552	2	0.0924238	0.0886554	0.0961923
Type 2 diabetes (yes/no)	66.7559	2	0.0931874	0.0893924	0.0969823
Type 2 diabetes (yes/no)	66.9565	2	0.0939339	0.0901121	0.0977557
Type 2 diabetes (yes/no)	67.1572	2	0.0946634	0.0908142	0.0985125
Type 2 diabetes (yes/no)	67.3579	2	0.0953758	0.0914984	0.0992532
Type 2 diabetes (yes/no)	67.5585	2	0.0960712	0.0921643	0.0999781
Type 2 diabetes (yes/no)	67.7592	2	0.0967496	0.0928115	0.100688
Type 2 diabetes (yes/no)	67.9599	2	0.0974109	0.0934399	0.101382
Type 2 diabetes (yes/no)	68.1605	2	0.0980554	0.094049	0.102062
Type 2 diabetes (yes/no)	68.3612	2	0.0986829	0.0946388	0.102727
Type 2 diabetes (yes/no)	68.5619	2	0.0992936	0.095209	0.103378
Type 2 diabetes (yes/no)	68.7625	2	0.0998876	0.0957595	0.104016
Type 2 diabetes (yes/no)	68.9632	2	0.100465	0.0962903	0.10464
Type 2 diabetes (yes/no)	69.1639	2	0.101026	0.0968016	0.10525
Type 2 diabetes (yes/no)	69.3645	2	0.10157	0.0972935	0.105847
Type 2 diabetes (yes/no)	69.5652	2	0.102099	0.0977661	0.106431
Type 2 diabetes (yes/no)	69.7659	2	0.102611	0.0982199	0.107002
Type 2 diabetes (yes/no)	69.9666	2	0.103107	0.0986551	0.107559
Type 2 diabetes (yes/no)	70.1672	2	0.103587	0.0990724	0.108102
Type 2 diabetes (yes/no)	70.3679	2	0.104052	0.0994721	0.108632
Type 2 diabetes (yes/no)	70.5686	2	0.104501	0.0998547	0.109148
Type 2 diabetes (yes/no)	70.7692	2	0.104935	0.100221	0.10965
Type 2 diabetes (yes/no)	70.9699	2	0.105354	0.100571	0.110138
Type 2 diabetes (yes/no)	71.1706	2	0.105759	0.100906	0.110611
Type 2 diabetes (yes/no)	71.3712	2	0.106148	0.101225	0.111071
Type 2 diabetes (yes/no)	71.5719	2	0.106523	0.10153	0.111516
Type 2 diabetes (yes/no)	71.7726	2	0.106884	0.101821	0.111948
Type 2 diabetes (yes/no)	71.9732	2	0.107232	0.102097	0.112366
Type 2 diabetes (yes/no)	72.1739	2	0.107565	0.10236	0.112771
Type 2 diabetes (yes/no)	72.3746	2	0.107886	0.102608	0.113164
Type 2 diabetes (yes/no)	72.5753	2	0.108194	0.102842	0.113545
Type 2 diabetes (yes/no)	72.7759	2	0.108488	0.103062	0.113915
Type 2 diabetes (yes/no)	72.9766	2	0.108771	0.103266	0.114276
Type 2 diabetes (yes/no)	73.1773	2	0.109042	0.103456	0.114628
Type 2 diabetes (yes/no)	73.3779	2	0.109301	0.103629	0.114973
Type 2 diabetes (yes/no)	73.5786	2	0.109549	0.103785	0.115313
Type 2 diabetes (yes/no)	73.7793	2	0.109786	0.103924	0.115648
Type 2 diabetes (yes/no)	73.9799	2	0.110013	0.104044	0.115982
Type 2 diabetes (yes/no)	74.1806	2	0.11023	0.104145	0.116315
Type 2 diabetes (yes/no)	74.3813	2	0.110437	0.104225	0.116649
Type 2 diabetes (yes/no)	74.5819	2	0.110635	0.104283	0.116987
Type 2 diabetes (yes/no)	74.7826	2	0.110825	0.10432	0.117329
Type 2 diabetes (yes/no)	74.9833	2	0.111006	0.104334	0.117678
Type 2 diabetes (yes/no)	75.1839	2	0.11118	0.104325	0.118035
Type 2 diabetes (yes/no)	75.3846	2	0.111346	0.104292	0.1184
Type 2 diabetes (yes/no)	75.5853	2	0.111506	0.104235	0.118776
Type 2 diabetes (yes/no)	75.786	2	0.111659	0.104155	0.119163
Type 2 diabetes (yes/no)	75.9866	2	0.111806	0.104052	0.119561
Type 2 diabetes (yes/no)	76.1873	2	0.111948	0.103926	0.119971
Type 2 diabetes (yes/no)	76.388	2	0.112085	0.103778	0.120393
Type 2 diabetes (yes/no)	76.5886	2	0.112218	0.103609	0.120828
Type 2 diabetes (yes/no)	76.7893	2	0.112347	0.103419	0.121274
Type 2 diabetes (yes/no)	76.99	2	0.112472	0.103211	0.121733
Type 2 diabetes (yes/no)	77.1906	2	0.112594	0.102986	0.122203
Type 2 diabetes (yes/no)	77.3913	2	0.112714	0.102744	0.122684
Type 2 diabetes (yes/no)	77.592	2	0.112831	0.102487	0.123175
Type 2 diabetes (yes/no)	77.7926	2	0.112947	0.102217	0.123676
Type 2 diabetes (yes/no)	77.9933	2	0.11306	0.101935	0.124186
Type 2 diabetes (yes/no)	78.194	2	0.113173	0.101642	0.124705
Type 2 diabetes (yes/no)	78.3946	2	0.113285	0.101339	0.125231
Type 2 diabetes (yes/no)	78.5953	2	0.113396	0.101028	0.125764
Type 2 diabetes (yes/no)	78.796	2	0.113506	0.10071	0.126303
Type 2 diabetes (yes/no)	78.9967	2	0.113617	0.100386	0.126848
Type 2 diabetes (yes/no)	79.1973	2	0.113727	0.100056	0.127398
Type 2 diabetes (yes/no)	79.398	2	0.113838	0.0997219	0.127953
Type 2 diabetes (yes/no)	79.5987	2	0.113948	0.0993835	0.128512
Type 2 diabetes (yes/no)	79.7993	2	0.114058	0.0990413	0.129075
Type 2 diabetes (yes/no)	80	2	0.114168	0.0986956	0.129641
Total cholesterol (mmol/L)	20	1	4.38785	4.34452	4.43118
Total cholesterol (mmol/L)	20.2007	1	4.39308	4.35175	4.43441
Total cholesterol (mmol/L)	20.4013	1	4.39829	4.35893	4.43766
Total cholesterol (mmol/L)	20.602	1	4.40348	4.36603	4.44094
Total cholesterol (mmol/L)	20.8027	1	4.40864	4.37304	4.44424
Total cholesterol (mmol/L)	21.0033	1	4.41374	4.37993	4.44755
Total cholesterol (mmol/L)	21.204	1	4.41879	4.38669	4.45089
Total cholesterol (mmol/L)	21.4047	1	4.42375	4.39328	4.45423
Total cholesterol (mmol/L)	21.6054	1	4.42862	4.39967	4.45757
Total cholesterol (mmol/L)	21.806	1	4.43338	4.40585	4.46092
Total cholesterol (mmol/L)	22.0067	1	4.43801	4.41177	4.46425
Total cholesterol (mmol/L)	22.2074	1	4.44249	4.41742	4.46757
Total cholesterol (mmol/L)	22.408	1	4.44681	4.42276	4.47086
Total cholesterol (mmol/L)	22.6087	1	4.45095	4.42779	4.47411
Total cholesterol (mmol/L)	22.8094	1	4.45489	4.43247	4.47731
Total cholesterol (mmol/L)	23.01	1	4.45862	4.4368	4.48044
Total cholesterol (mmol/L)	23.2107	1	4.46213	4.44077	4.48348
Total cholesterol (mmol/L)	23.4114	1	4.46539	4.44438	4.48641
Total cholesterol (mmol/L)	23.612	1	4.46841	4.44762	4.48921
Total cholesterol (mmol/L)	23.8127	1	4.47118	4.45051	4.49184
Total cholesterol (mmol/L)	24.0134	1	4.47367	4.45306	4.49429
Total cholesterol (mmol/L)	24.214	1	4.47589	4.45526	4.49652
Total cholesterol (mmol/L)	24.4147	1	4.47783	4.45715	4.49851
Total cholesterol (mmol/L)	24.6154	1	4.47949	4.45873	4.50025
Total cholesterol (mmol/L)	24.8161	1	4.48087	4.46002	4.50173
Total cholesterol (mmol/L)	25.0167	1	4.48197	4.46103	4.50292
Total cholesterol (mmol/L)	25.2174	1	4.48279	4.46177	4.50382
Total cholesterol (mmol/L)	25.4181	1	4.48334	4.46226	4.50443
Total cholesterol (mmol/L)	25.6187	1	4.48363	4.46251	4.50474
Total cholesterol (mmol/L)	25.8194	1	4.48366	4.46255	4.50477
Total cholesterol (mmol/L)	26.0201	1	4.48344	4.46237	4.50451
Total cholesterol (mmol/L)	26.2207	1	4.483	4.462	4.50399
Total cholesterol (mmol/L)	26.4214	1	4.48233	4.46145	4.50321
Total cholesterol (mmol/L)	26.6221	1	4.48147	4.46074	4.5022
Total cholesterol (mmol/L)	26.8227	1	4.48043	4.45988	4.50097
Total cholesterol (mmol/L)	27.0234	1	4.47922	4.45889	4.49955
Total cholesterol (mmol/L)	27.2241	1	4.47788	4.45779	4.49797
Total cholesterol (mmol/L)	27.4247	1	4.47641	4.45658	4.49624
Total cholesterol (mmol/L)	27.6254	1	4.47485	4.45529	4.49441
Total cholesterol (mmol/L)	27.8261	1	4.47322	4.45393	4.49251
Total cholesterol (mmol/L)	28.0268	1	4.47154	4.45253	4.49056
Total cholesterol (mmol/L)	28.2274	1	4.46985	4.4511	4.48859
Total cholesterol (mmol/L)	28.4281	1	4.46815	4.44966	4.48665
Total cholesterol (mmol/L)	28.6288	1	4.46649	4.44823	4.48476
Total cholesterol (mmol/L)	28.8294	1	4.46489	4.44683	4.48295
Total cholesterol (mmol/L)	29.0301	1	4.46337	4.44549	4.48126
Total cholesterol (mmol/L)	29.2308	1	4.46197	4.44422	4.47972
Total cholesterol (mmol/L)	29.4314	1	4.4607	4.44304	4.47835
Total cholesterol (mmol/L)	29.6321	1	4.45958	4.44199	4.47717
Total cholesterol (mmol/L)	29.8328	1	4.45865	4.44109	4.47622
Total cholesterol (mmol/L)	30.0334	1	4.45793	4.44036	4.47551
Total cholesterol (mmol/L)	30.2341	1	4.45744	4.43983	4.47506
Total cholesterol (mmol/L)	30.4348	1	4.4572	4.43952	4.47488
Total cholesterol (mmol/L)	30.6355	1	4.45723	4.43946	4.475
Total cholesterol (mmol/L)	30.8361	1	4.45754	4.43967	4.47541
Total cholesterol (mmol/L)	31.0368	1	4.45816	4.44018	4.47614
Total cholesterol (mmol/L)	31.2375	1	4.45909	4.441	4.47718
Total cholesterol (mmol/L)	31.4381	1	4.46036	4.44215	4.47856
Total cholesterol (mmol/L)	31.6388	1	4.46196	4.44366	4.48026
Total cholesterol (mmol/L)	31.8395	1	4.46391	4.44552	4.4823
Total cholesterol (mmol/L)	32.0401	1	4.46622	4.44776	4.48468
Total cholesterol (mmol/L)	32.2408	1	4.46889	4.45039	4.4874
Total cholesterol (mmol/L)	32.4415	1	4.47193	4.4534	4.49046
Total cholesterol (mmol/L)	32.6421	1	4.47533	4.4568	4.49385
Total cholesterol (mmol/L)	32.8428	1	4.47909	4.46059	4.49758
Total cholesterol (mmol/L)	33.0435	1	4.48321	4.46478	4.50165
Total cholesterol (mmol/L)	33.2441	1	4.4877	4.46935	4.50605
Total cholesterol (mmol/L)	33.4448	1	4.49253	4.47429	4.51077
Total cholesterol (mmol/L)	33.6455	1	4.4977	4.4796	4.51581
Total cholesterol (mmol/L)	33.8462	1	4.50321	4.48526	4.52115
Total cholesterol (mmol/L)	34.0468	1	4.50903	4.49126	4.5268
Total cholesterol (mmol/L)	34.2475	1	4.51516	4.49759	4.53274
Total cholesterol (mmol/L)	34.4482	1	4.52159	4.50422	4.53896
Total cholesterol (mmol/L)	34.6488	1	4.52829	4.51113	4.54544
Total cholesterol (mmol/L)	34.8495	1	4.53525	4.51831	4.55219
Total cholesterol (mmol/L)	35.0502	1	4.54245	4.52573	4.55918
Total cholesterol (mmol/L)	35.2508	1	4.54988	4.53336	4.5664
Total cholesterol (mmol/L)	35.4515	1	4.55752	4.5412	4.57384
Total cholesterol (mmol/L)	35.6522	1	4.56534	4.54921	4.58147
Total cholesterol (mmol/L)	35.8528	1	4.57333	4.55737	4.58929
Total cholesterol (mmol/L)	36.0535	1	4.58147	4.56566	4.59728
Total cholesterol (mmol/L)	36.2542	1	4.58973	4.57406	4.60541
Total cholesterol (mmol/L)	36.4548	1	4.59811	4.58255	4.61367
Total cholesterol (mmol/L)	36.6555	1	4.60658	4.59111	4.62205
Total cholesterol (mmol/L)	36.8562	1	4.61512	4.59972	4.63052
Total cholesterol (mmol/L)	37.0569	1	4.62371	4.60837	4.63906
Total cholesterol (mmol/L)	37.2575	1	4.63235	4.61704	4.64765
Total cholesterol (mmol/L)	37.4582	1	4.641	4.62573	4.65628
Total cholesterol (mmol/L)	37.6589	1	4.64967	4.63441	4.66493
Total cholesterol (mmol/L)	37.8595	1	4.65833	4.64308	4.67358
Total cholesterol (mmol/L)	38.0602	1	4.66697	4.65173	4.68221
Total cholesterol (mmol/L)	38.2609	1	4.67559	4.66036	4.69082
Total cholesterol (mmol/L)	38.4615	1	4.68417	4.66895	4.69938
Total cholesterol (mmol/L)	38.6622	1	4.69271	4.67751	4.7079
Total cholesterol (mmol/L)	38.8629	1	4.7012	4.68603	4.71636
Total cholesterol (mmol/L)	39.0635	1	4.70963	4.69451	4.72476
Total cholesterol (mmol/L)	39.2642	1	4.71801	4.70294	4.73309
Total cholesterol (mmol/L)	39.4649	1	4.72634	4.71133	4.74134
Total cholesterol (mmol/L)	39.6656	1	4.73461	4.71968	4.74953
Total cholesterol (mmol/L)	39.8662	1	4.74283	4.728	4.75766
Total cholesterol (mmol/L)	40.0669	1	4.75101	4.73628	4.76573
Total cholesterol (mmol/L)	40.2676	1	4.75914	4.74454	4.77375
Total cholesterol (mmol/L)	40.4682	1	4.76725	4.75277	4.78173
Total cholesterol (mmol/L)	40.6689	1	4.77533	4.76098	4.78968
Total cholesterol (mmol/L)	40.8696	1	4.7834	4.7692	4.79761
Total cholesterol (mmol/L)	41.0702	1	4.79148	4.77741	4.80555
Total cholesterol (mmol/L)	41.2709	1	4.79957	4.78564	4.8135
Total cholesterol (mmol/L)	41.4716	1	4.80769	4.79389	4.82149
Total cholesterol (mmol/L)	41.6722	1	4.81586	4.80218	4.82954
Total cholesterol (mmol/L)	41.8729	1	4.82409	4.81052	4.83766
Total cholesterol (mmol/L)	42.0736	1	4.8324	4.81893	4.84587
Total cholesterol (mmol/L)	42.2742	1	4.84081	4.82742	4.8542
Total cholesterol (mmol/L)	42.4749	1	4.84934	4.83602	4.86266
Total cholesterol (mmol/L)	42.6756	1	4.85801	4.84473	4.87128
Total cholesterol (mmol/L)	42.8763	1	4.86683	4.85358	4.88007
Total cholesterol (mmol/L)	43.0769	1	4.87582	4.86259	4.88906
Total cholesterol (mmol/L)	43.2776	1	4.88501	4.87178	4.89825
Total cholesterol (mmol/L)	43.4783	1	4.89441	4.88116	4.90766
Total cholesterol (mmol/L)	43.6789	1	4.90404	4.89076	4.91731
Total cholesterol (mmol/L)	43.8796	1	4.91391	4.9006	4.92722
Total cholesterol (mmol/L)	44.0803	1	4.92405	4.9107	4.9374
Total cholesterol (mmol/L)	44.2809	1	4.93446	4.92107	4.94785
Total cholesterol (mmol/L)	44.4816	1	4.94517	4.93173	4.9586
Total cholesterol (mmol/L)	44.6823	1	4.95617	4.94271	4.96964
Total cholesterol (mmol/L)	44.8829	1	4.96749	4.954	4.98099
Total cholesterol (mmol/L)	45.0836	1	4.97914	4.96562	4.99265
Total cholesterol (mmol/L)	45.2843	1	4.99112	4.97759	5.00464
Total cholesterol (mmol/L)	45.4849	1	5.00343	4.98991	5.01695
Total cholesterol (mmol/L)	45.6856	1	5.01609	5.00258	5.02959
Total cholesterol (mmol/L)	45.8863	1	5.02909	5.01561	5.04256
Total cholesterol (mmol/L)	46.087	1	5.04243	5.029	5.05587
Total cholesterol (mmol/L)	46.2876	1	5.05613	5.04274	5.06951
Total cholesterol (mmol/L)	46.4883	1	5.07016	5.05683	5.08348
Total cholesterol (mmol/L)	46.689	1	5.08452	5.07125	5.09778
Total cholesterol (mmol/L)	46.8896	1	5.0992	5.086	5.1124
Total cholesterol (mmol/L)	47.0903	1	5.1142	5.10107	5.12734
Total cholesterol (mmol/L)	47.291	1	5.12951	5.11643	5.14259
Total cholesterol (mmol/L)	47.4916	1	5.14511	5.13208	5.15814
Total cholesterol (mmol/L)	47.6923	1	5.16097	5.14798	5.17397
Total cholesterol (mmol/L)	47.893	1	5.1771	5.16411	5.19008
Total cholesterol (mmol/L)	48.0936	1	5.19345	5.18046	5.20645
Total cholesterol (mmol/L)	48.2943	1	5.21003	5.197	5.22305
Total cholesterol (mmol/L)	48.495	1	5.22679	5.2137	5.23988
Total cholesterol (mmol/L)	48.6957	1	5.24372	5.23054	5.2569
Total cholesterol (mmol/L)	48.8963	1	5.26079	5.24748	5.2741
Total cholesterol (mmol/L)	49.097	1	5.27798	5.26451	5.29144
Total cholesterol (mmol/L)	49.2977	1	5.29525	5.2816	5.30889
Total cholesterol (mmol/L)	49.4983	1	5.31257	5.29871	5.32643
Total cholesterol (mmol/L)	49.699	1	5.32993	5.31583	5.34402
Total cholesterol (mmol/L)	49.8997	1	5.34728	5.33292	5.36163
Total cholesterol (mmol/L)	50.1003	1	5.36459	5.34996	5.37922
Total cholesterol (mmol/L)	50.301	1	5.38184	5.36693	5.39676
Total cholesterol (mmol/L)	50.5017	1	5.399	5.38379	5.41421
Total cholesterol (mmol/L)	50.7023	1	5.41602	5.40052	5.43153
Total cholesterol (mmol/L)	50.903	1	5.43289	5.41709	5.4487
Total cholesterol (mmol/L)	51.1037	1	5.44957	5.43348	5.46567
Total cholesterol (mmol/L)	51.3043	1	5.46603	5.44965	5.48241
Total cholesterol (mmol/L)	51.505	1	5.48224	5.4656	5.49889
Total cholesterol (mmol/L)	51.7057	1	5.49818	5.48128	5.51509
Total cholesterol (mmol/L)	51.9064	1	5.51382	5.49668	5.53096
Total cholesterol (mmol/L)	52.107	1	5.52913	5.51176	5.54649
Total cholesterol (mmol/L)	52.3077	1	5.54408	5.52652	5.56164
Total cholesterol (mmol/L)	52.5084	1	5.55866	5.54091	5.5764
Total cholesterol (mmol/L)	52.709	1	5.57284	5.55493	5.59075
Total cholesterol (mmol/L)	52.9097	1	5.58661	5.56856	5.60465
Total cholesterol (mmol/L)	53.1104	1	5.59993	5.58176	5.61811
Total cholesterol (mmol/L)	53.311	1	5.61281	5.59453	5.63109
Total cholesterol (mmol/L)	53.5117	1	5.62522	5.60685	5.6436
Total cholesterol (mmol/L)	53.7124	1	5.63716	5.6187	5.65562
Total cholesterol (mmol/L)	53.913	1	5.6486	5.63007	5.66714
Total cholesterol (mmol/L)	54.1137	1	5.65955	5.64095	5.67816
Total cholesterol (mmol/L)	54.3144	1	5.67	5.65133	5.68866
Total cholesterol (mmol/L)	54.5151	1	5.67994	5.66121	5.69867
Total cholesterol (mmol/L)	54.7157	1	5.68937	5.67057	5.70817
Total cholesterol (mmol/L)	54.9164	1	5.69829	5.67942	5.71716
Total cholesterol (mmol/L)	55.1171	1	5.7067	5.68776	5.72565
Total cholesterol (mmol/L)	55.3177	1	5.71461	5.69558	5.73364
Total cholesterol (mmol/L)	55.5184	1	5.72202	5.70289	5.74115
Total cholesterol (mmol/L)	55.7191	1	5.72894	5.70971	5.74817
Total cholesterol (mmol/L)	55.9197	1	5.73538	5.71603	5.75472
Total cholesterol (mmol/L)	56.1204	1	5.74134	5.72187	5.76081
Total cholesterol (mmol/L)	56.3211	1	5.74685	5.72725	5.76645
Total cholesterol (mmol/L)	56.5217	1	5.7519	5.73217	5.77164
Total cholesterol (mmol/L)	56.7224	1	5.75653	5.73665	5.7764
Total cholesterol (mmol/L)	56.9231	1	5.76074	5.74072	5.78075
Total cholesterol (mmol/L)	57.1237	1	5.76455	5.7444	5.7847
Total cholesterol (mmol/L)	57.3244	1	5.76798	5.74769	5.78826
Total cholesterol (mmol/L)	57.5251	1	5.77104	5.75063	5.79145
Total cholesterol (mmol/L)	57.7258	1	5.77376	5.75323	5.79429
Total cholesterol (mmol/L)	57.9264	1	5.77615	5.75552	5.79678
Total cholesterol (mmol/L)	58.1271	1	5.77824	5.75752	5.79896
Total cholesterol (mmol/L)	58.3278	1	5.78004	5.75925	5.80083
Total cholesterol (mmol/L)	58.5284	1	5.78157	5.76073	5.80241
Total cholesterol (mmol/L)	58.7291	1	5.78286	5.76198	5.80374
Total cholesterol (mmol/L)	58.9298	1	5.78392	5.76302	5.80481
Total cholesterol (mmol/L)	59.1304	1	5.78477	5.76388	5.80566
Total cholesterol (mmol/L)	59.3311	1	5.78543	5.76456	5.8063
Total cholesterol (mmol/L)	59.5318	1	5.78591	5.76508	5.80675
Total cholesterol (mmol/L)	59.7324	1	5.78624	5.76546	5.80703
Total cholesterol (mmol/L)	59.9331	1	5.78643	5.76571	5.80716
Total cholesterol (mmol/L)	60.1338	1	5.7865	5.76584	5.80716
Total cholesterol (mmol/L)	60.3344	1	5.78646	5.76587	5.80705
Total cholesterol (mmol/L)	60.5351	1	5.78632	5.7658	5.80685
Total cholesterol (mmol/L)	60.7358	1	5.7861	5.76563	5.80656
Total cholesterol (mmol/L)	60.9365	1	5.7858	5.76538	5.80621
Total cholesterol (mmol/L)	61.1371	1	5.78544	5.76506	5.80582
Total cholesterol (mmol/L)	61.3378	1	5.78503	5.76466	5.80539
Total cholesterol (mmol/L)	61.5385	1	5.78456	5.76419	5.80494
Total cholesterol (mmol/L)	61.7391	1	5.78406	5.76365	5.80447
Total cholesterol (mmol/L)	61.9398	1	5.78352	5.76305	5.80399
Total cholesterol (mmol/L)	62.1405	1	5.78294	5.76238	5.80351
Total cholesterol (mmol/L)	62.3411	1	5.78234	5.76165	5.80303
Total cholesterol (mmol/L)	62.5418	1	5.7817	5.76086	5.80255
Total cholesterol (mmol/L)	62.7425	1	5.78104	5.76001	5.80206
Total cholesterol (mmol/L)	62.9431	1	5.78034	5.7591	5.80157
Total cholesterol (mmol/L)	63.1438	1	5.77961	5.75814	5.80107
Total cholesterol (mmol/L)	63.3445	1	5.77884	5.75713	5.80055
Total cholesterol (mmol/L)	63.5452	1	5.77803	5.75606	5.8
Total cholesterol (mmol/L)	63.7458	1	5.77717	5.75494	5.79941
Total cholesterol (mmol/L)	63.9465	1	5.77626	5.75375	5.79877
Total cholesterol (mmol/L)	64.1472	1	5.7753	5.75252	5.79808
Total cholesterol (mmol/L)	64.3478	1	5.77427	5.75122	5.79731
Total cholesterol (mmol/L)	64.5485	1	5.77316	5.74986	5.79646
Total cholesterol (mmol/L)	64.7492	1	5.77198	5.74844	5.79552
Total cholesterol (mmol/L)	64.9498	1	5.77071	5.74694	5.79447
Total cholesterol (mmol/L)	65.1505	1	5.76934	5.74537	5.79331
Total cholesterol (mmol/L)	65.3512	1	5.76787	5.74371	5.79203
Total cholesterol (mmol/L)	65.5518	1	5.76628	5.74196	5.79061
Total cholesterol (mmol/L)	65.7525	1	5.76458	5.7401	5.78906
Total cholesterol (mmol/L)	65.9532	1	5.76275	5.73814	5.78736
Total cholesterol (mmol/L)	66.1538	1	5.76078	5.73605	5.78551
Total cholesterol (mmol/L)	66.3545	1	5.75867	5.73383	5.78351
Total cholesterol (mmol/L)	66.5552	1	5.75641	5.73146	5.78136
Total cholesterol (mmol/L)	66.7559	1	5.754	5.72894	5.77906
Total cholesterol (mmol/L)	66.9565	1	5.75143	5.72626	5.7766
Total cholesterol (mmol/L)	67.1572	1	5.74869	5.72339	5.77399
Total cholesterol (mmol/L)	67.3579	1	5.74578	5.72033	5.77123
Total cholesterol (mmol/L)	67.5585	1	5.7427	5.71708	5.76833
Total cholesterol (mmol/L)	67.7592	1	5.73945	5.71361	5.76529
Total cholesterol (mmol/L)	67.9599	1	5.73602	5.70993	5.76211
Total cholesterol (mmol/L)	68.1605	1	5.73242	5.70603	5.75881
Total cholesterol (mmol/L)	68.3612	1	5.72864	5.7019	5.75537
Total cholesterol (mmol/L)	68.5619	1	5.72468	5.69755	5.75181
Total cholesterol (mmol/L)	68.7625	1	5.72056	5.69298	5.74814
Total cholesterol (mmol/L)	68.9632	1	5.71626	5.68819	5.74434
Total cholesterol (mmol/L)	69.1639	1	5.7118	5.68318	5.74042
Total cholesterol (mmol/L)	69.3645	1	5.70718	5.67797	5.73638
Total cholesterol (mmol/L)	69.5652	1	5.7024	5.67257	5.73222
Total cholesterol (mmol/L)	69.7659	1	5.69747	5.66699	5.72795
Total cholesterol (mmol/L)	69.9666	1	5.6924	5.66125	5.72355
Total cholesterol (mmol/L)	70.1672	1	5.68719	5.65536	5.71903
Total cholesterol (mmol/L)	70.3679	1	5.68186	5.64933	5.71438
Total cholesterol (mmol/L)	70.5686	1	5.6764	5.6432	5.70961
Total cholesterol (mmol/L)	70.7692	1	5.67084	5.63696	5.70472
Total cholesterol (mmol/L)	70.9699	1	5.66518	5.63065	5.6997
Total cholesterol (mmol/L)	71.1706	1	5.65942	5.62428	5.69457
Total cholesterol (mmol/L)	71.3712	1	5.65359	5.61787	5.68931
Total cholesterol (mmol/L)	71.5719	1	5.64768	5.61142	5.68394
Total cholesterol (mmol/L)	71.7726	1	5.64171	5.60497	5.67846
Total cholesterol (mmol/L)	71.9732	1	5.63569	5.59851	5.67288
Total cholesterol (mmol/L)	72.1739	1	5.62963	5.59206	5.6672
Total cholesterol (mmol/L)	72.3746	1	5.62354	5.58564	5.66144
Total cholesterol (mmol/L)	72.5753	1	5.61742	5.57924	5.65561
Total cholesterol (mmol/L)	72.7759	1	5.61129	5.57287	5.64972
Total cholesterol (mmol/L)	72.9766	1	5.60516	5.56654	5.64378
Total cholesterol (mmol/L)	73.1773	1	5.59903	5.56024	5.63782
Total cholesterol (mmol/L)	73.3779	1	5.59292	5.55397	5.63186
Total cholesterol (mmol/L)	73.5786	1	5.58682	5.54772	5.62592
Total cholesterol (mmol/L)	73.7793	1	5.58075	5.54148	5.62001
Total cholesterol (mmol/L)	73.9799	1	5.57471	5.53523	5.61418
Total cholesterol (mmol/L)	74.1806	1	5.5687	5.52897	5.60844
Total cholesterol (mmol/L)	74.3813	1	5.56274	5.52266	5.60282
Total cholesterol (mmol/L)	74.5819	1	5.55683	5.51629	5.59736
Total cholesterol (mmol/L)	74.7826	1	5.55096	5.50984	5.59208
Total cholesterol (mmol/L)	74.9833	1	5.54514	5.50328	5.587
Total cholesterol (mmol/L)	75.1839	1	5.53938	5.4966	5.58216
Total cholesterol (mmol/L)	75.3846	1	5.53367	5.48978	5.57756
Total cholesterol (mmol/L)	75.5853	1	5.52802	5.4828	5.57323
Total cholesterol (mmol/L)	75.786	1	5.52241	5.47566	5.56917
Total cholesterol (mmol/L)	75.9866	1	5.51687	5.46834	5.56539
Total cholesterol (mmol/L)	76.1873	1	5.51137	5.46085	5.56189
Total cholesterol (mmol/L)	76.388	1	5.50592	5.45319	5.55865
Total cholesterol (mmol/L)	76.5886	1	5.50052	5.44537	5.55568
Total cholesterol (mmol/L)	76.7893	1	5.49517	5.43738	5.55295
Total cholesterol (mmol/L)	76.99	1	5.48985	5.42925	5.55046
Total cholesterol (mmol/L)	77.1906	1	5.48457	5.42098	5.54817
Total cholesterol (mmol/L)	77.3913	1	5.47933	5.41258	5.54608
Total cholesterol (mmol/L)	77.592	1	5.47411	5.40406	5.54417
Total cholesterol (mmol/L)	77.7926	1	5.46892	5.39543	5.54241
Total cholesterol (mmol/L)	77.9933	1	5.46375	5.38671	5.54079
Total cholesterol (mmol/L)	78.194	1	5.45859	5.3779	5.53928
Total cholesterol (mmol/L)	78.3946	1	5.45345	5.36902	5.53788
Total cholesterol (mmol/L)	78.5953	1	5.44832	5.36007	5.53657
Total cholesterol (mmol/L)	78.796	1	5.44319	5.35106	5.53533
Total cholesterol (mmol/L)	78.9967	1	5.43807	5.342	5.53415
Total cholesterol (mmol/L)	79.1973	1	5.43295	5.33289	5.53301
Total cholesterol (mmol/L)	79.398	1	5.42783	5.32374	5.53192
Total cholesterol (mmol/L)	79.5987	1	5.42271	5.31455	5.53086
Total cholesterol (mmol/L)	79.7993	1	5.41758	5.30533	5.52983
Total cholesterol (mmol/L)	80	1	5.41246	5.29609	5.52884
Total cholesterol (mmol/L)	20	2	4.08651	4.0288	4.14423
Total cholesterol (mmol/L)	20.2007	2	4.10262	4.04721	4.15802
Total cholesterol (mmol/L)	20.4013	2	4.11872	4.06559	4.17184
Total cholesterol (mmol/L)	20.602	2	4.13481	4.08392	4.1857
Total cholesterol (mmol/L)	20.8027	2	4.15088	4.10217	4.19959
Total cholesterol (mmol/L)	21.0033	2	4.16693	4.12036	4.21351
Total cholesterol (mmol/L)	21.204	2	4.18296	4.13845	4.22747
Total cholesterol (mmol/L)	21.4047	2	4.19896	4.15643	4.24148
Total cholesterol (mmol/L)	21.6054	2	4.21491	4.1743	4.25552
Total cholesterol (mmol/L)	21.806	2	4.23081	4.19202	4.2696
Total cholesterol (mmol/L)	22.0067	2	4.24666	4.20959	4.28372
Total cholesterol (mmol/L)	22.2074	2	4.26244	4.22699	4.29789
Total cholesterol (mmol/L)	22.408	2	4.27814	4.2442	4.31209
Total cholesterol (mmol/L)	22.6087	2	4.29377	4.26121	4.32632
Total cholesterol (mmol/L)	22.8094	2	4.3093	4.27801	4.34059
Total cholesterol (mmol/L)	23.01	2	4.32473	4.29458	4.35489
Total cholesterol (mmol/L)	23.2107	2	4.34005	4.31091	4.3692
Total cholesterol (mmol/L)	23.4114	2	4.35526	4.327	4.38351
Total cholesterol (mmol/L)	23.612	2	4.37034	4.34285	4.39782
Total cholesterol (mmol/L)	23.8127	2	4.38529	4.35846	4.41212
Total cholesterol (mmol/L)	24.0134	2	4.40009	4.37381	4.42637
Total cholesterol (mmol/L)	24.214	2	4.41475	4.38893	4.44057
Total cholesterol (mmol/L)	24.4147	2	4.42925	4.40381	4.4547
Total cholesterol (mmol/L)	24.6154	2	4.4436	4.41846	4.46873
Total cholesterol (mmol/L)	24.8161	2	4.45777	4.43289	4.48265
Total cholesterol (mmol/L)	25.0167	2	4.47178	4.44711	4.49645
Total cholesterol (mmol/L)	25.2174	2	4.4856	4.46112	4.51009
Total cholesterol (mmol/L)	25.4181	2	4.49925	4.47493	4.52358
Total cholesterol (mmol/L)	25.6187	2	4.51271	4.48854	4.53688
Total cholesterol (mmol/L)	25.8194	2	4.52599	4.50197	4.55001
Total cholesterol (mmol/L)	26.0201	2	4.53907	4.51521	4.56294
Total cholesterol (mmol/L)	26.2207	2	4.55197	4.52827	4.57566
Total cholesterol (mmol/L)	26.4214	2	4.56467	4.54115	4.58818
Total cholesterol (mmol/L)	26.6221	2	4.57718	4.55386	4.60049
Total cholesterol (mmol/L)	26.8227	2	4.58949	4.56639	4.6126
Total cholesterol (mmol/L)	27.0234	2	4.60162	4.57874	4.62449
Total cholesterol (mmol/L)	27.2241	2	4.61355	4.59092	4.63617
Total cholesterol (mmol/L)	27.4247	2	4.62529	4.60292	4.64766
Total cholesterol (mmol/L)	27.6254	2	4.63685	4.61475	4.65895
Total cholesterol (mmol/L)	27.8261	2	4.64822	4.6264	4.67005
Total cholesterol (mmol/L)	28.0268	2	4.65942	4.63786	4.68097
Total cholesterol (mmol/L)	28.2274	2	4.67043	4.64915	4.69172
Total cholesterol (mmol/L)	28.4281	2	4.68128	4.66026	4.7023
Total cholesterol (mmol/L)	28.6288	2	4.69196	4.67118	4.71274
Total cholesterol (mmol/L)	28.8294	2	4.70248	4.68193	4.72302
Total cholesterol (mmol/L)	29.0301	2	4.71284	4.6925	4.73318
Total cholesterol (mmol/L)	29.2308	2	4.72305	4.70289	4.74321
Total cholesterol (mmol/L)	29.4314	2	4.73311	4.71311	4.75312
Total cholesterol (mmol/L)	29.6321	2	4.74304	4.72316	4.76292
Total cholesterol (mmol/L)	29.8328	2	4.75284	4.73305	4.77262
Total cholesterol (mmol/L)	30.0334	2	4.76251	4.74279	4.78223
Total cholesterol (mmol/L)	30.2341	2	4.77206	4.75238	4.79174
Total cholesterol (mmol/L)	30.4348	2	4.7815	4.76183	4.80117
Total cholesterol (mmol/L)	30.6355	2	4.79084	4.77116	4.81051
Total cholesterol (mmol/L)	30.8361	2	4.80007	4.78037	4.81977
Total cholesterol (mmol/L)	31.0368	2	4.80922	4.78948	4.82896
Total cholesterol (mmol/L)	31.2375	2	4.81828	4.79849	4.83806
Total cholesterol (mmol/L)	31.4381	2	4.82726	4.80742	4.8471
Total cholesterol (mmol/L)	31.6388	2	4.83617	4.81628	4.85606
Total cholesterol (mmol/L)	31.8395	2	4.84501	4.82507	4.86495
Total cholesterol (mmol/L)	32.0401	2	4.85379	4.83381	4.87378
Total cholesterol (mmol/L)	32.2408	2	4.86252	4.8425	4.88253
Total cholesterol (mmol/L)	32.4415	2	4.8712	4.85117	4.89123
Total cholesterol (mmol/L)	32.6421	2	4.87983	4.8598	4.89986
Total cholesterol (mmol/L)	32.8428	2	4.88842	4.86841	4.90843
Total cholesterol (mmol/L)	33.0435	2	4.89697	4.877	4.91695
Total cholesterol (mmol/L)	33.2441	2	4.9055	4.88558	4.92542
Total cholesterol (mmol/L)	33.4448	2	4.91399	4.89415	4.93384
Total cholesterol (mmol/L)	33.6455	2	4.92246	4.90271	4.94221
Total cholesterol (mmol/L)	33.8462	2	4.93091	4.91127	4.95054
Total cholesterol (mmol/L)	34.0468	2	4.93933	4.91982	4.95884
Total cholesterol (mmol/L)	34.2475	2	4.94773	4.92836	4.96711
Total cholesterol (mmol/L)	34.4482	2	4.95612	4.9369	4.97534
Total cholesterol (mmol/L)	34.6488	2	4.96449	4.94543	4.98356
Total cholesterol (mmol/L)	34.8495	2	4.97284	4.95394	4.99175
Total cholesterol (mmol/L)	35.0502	2	4.98118	4.96245	4.99992
Total cholesterol (mmol/L)	35.2508	2	4.9895	4.97093	5.00807
Total cholesterol (mmol/L)	35.4515	2	4.99781	4.97939	5.01622
Total cholesterol (mmol/L)	35.6522	2	5.00609	4.98783	5.02435
Total cholesterol (mmol/L)	35.8528	2	5.01435	4.99624	5.03247
Total cholesterol (mmol/L)	36.0535	2	5.0226	5.00461	5.04058
Total cholesterol (mmol/L)	36.2542	2	5.03082	5.01296	5.04868
Total cholesterol (mmol/L)	36.4548	2	5.03901	5.02126	5.05676
Total cholesterol (mmol/L)	36.6555	2	5.04717	5.02951	5.06483
Total cholesterol (mmol/L)	36.8562	2	5.0553	5.03773	5.07288
Total cholesterol (mmol/L)	37.0569	2	5.0634	5.04589	5.0809
Total cholesterol (mmol/L)	37.2575	2	5.07146	5.05401	5.0889
Total cholesterol (mmol/L)	37.4582	2	5.07947	5.06208	5.09687
Total cholesterol (mmol/L)	37.6589	2	5.08744	5.07009	5.10479
Total cholesterol (mmol/L)	37.8595	2	5.09536	5.07804	5.11267
Total cholesterol (mmol/L)	38.0602	2	5.10322	5.08594	5.1205
Total cholesterol (mmol/L)	38.2609	2	5.11103	5.09378	5.12828
Total cholesterol (mmol/L)	38.4615	2	5.11877	5.10156	5.13599
Total cholesterol (mmol/L)	38.6622	2	5.12645	5.10928	5.14362
Total cholesterol (mmol/L)	38.8629	2	5.13406	5.11694	5.15119
Total cholesterol (mmol/L)	39.0635	2	5.1416	5.12452	5.15867
Total cholesterol (mmol/L)	39.2642	2	5.14905	5.13204	5.16606
Total cholesterol (mmol/L)	39.4649	2	5.15642	5.13948	5.17336
Total cholesterol (mmol/L)	39.6656	2	5.16371	5.14685	5.18057
Total cholesterol (mmol/L)	39.8662	2	5.17091	5.15414	5.18767
Total cholesterol (mmol/L)	40.0669	2	5.17801	5.16134	5.19468
Total cholesterol (mmol/L)	40.2676	2	5.18502	5.16846	5.20157
Total cholesterol (mmol/L)	40.4682	2	5.19192	5.17548	5.20836
Total cholesterol (mmol/L)	40.6689	2	5.19873	5.18241	5.21505
Total cholesterol (mmol/L)	40.8696	2	5.20542	5.18923	5.22162
Total cholesterol (mmol/L)	41.0702	2	5.21201	5.19595	5.22808
Total cholesterol (mmol/L)	41.2709	2	5.21849	5.20255	5.23443
Total cholesterol (mmol/L)	41.4716	2	5.22486	5.20905	5.24067
Total cholesterol (mmol/L)	41.6722	2	5.23111	5.21542	5.2468
Total cholesterol (mmol/L)	41.8729	2	5.23724	5.22166	5.25282
Total cholesterol (mmol/L)	42.0736	2	5.24326	5.22779	5.25873
Total cholesterol (mmol/L)	42.2742	2	5.24915	5.23378	5.26453
Total cholesterol (mmol/L)	42.4749	2	5.25493	5.23964	5.27023
Total cholesterol (mmol/L)	42.6756	2	5.26059	5.24536	5.27581
Total cholesterol (mmol/L)	42.8763	2	5.26612	5.25096	5.28129
Total cholesterol (mmol/L)	43.0769	2	5.27154	5.25642	5.28666
Total cholesterol (mmol/L)	43.2776	2	5.27683	5.26174	5.29193
Total cholesterol (mmol/L)	43.4783	2	5.28201	5.26693	5.29708
Total cholesterol (mmol/L)	43.6789	2	5.28706	5.272	5.30213
Total cholesterol (mmol/L)	43.8796	2	5.292	5.27693	5.30706
Total cholesterol (mmol/L)	44.0803	2	5.29681	5.28174	5.31188
Total cholesterol (mmol/L)	44.2809	2	5.30151	5.28643	5.31659
Total cholesterol (mmol/L)	44.4816	2	5.30609	5.291	5.32119
Total cholesterol (mmol/L)	44.6823	2	5.31056	5.29545	5.32567
Total cholesterol (mmol/L)	44.8829	2	5.31492	5.2998	5.33003
Total cholesterol (mmol/L)	45.0836	2	5.31916	5.30403	5.33428
Total cholesterol (mmol/L)	45.2843	2	5.32329	5.30816	5.33842
Total cholesterol (mmol/L)	45.4849	2	5.32731	5.31218	5.34244
Total cholesterol (mmol/L)	45.6856	2	5.33122	5.3161	5.34634
Total cholesterol (mmol/L)	45.8863	2	5.33503	5.31993	5.35013
Total cholesterol (mmol/L)	46.087	2	5.33873	5.32365	5.35381
Total cholesterol (mmol/L)	46.2876	2	5.34234	5.32728	5.35739
Total cholesterol (mmol/L)	46.4883	2	5.34584	5.33082	5.36085
Total cholesterol (mmol/L)	46.689	2	5.34924	5.33425	5.36422
Total cholesterol (mmol/L)	46.8896	2	5.35254	5.33759	5.36749
Total cholesterol (mmol/L)	47.0903	2	5.35574	5.34083	5.37066
Total cholesterol (mmol/L)	47.291	2	5.35885	5.34397	5.37374
Total cholesterol (mmol/L)	47.4916	2	5.36187	5.34701	5.37673
Total cholesterol (mmol/L)	47.6923	2	5.36479	5.34994	5.37965
Total cholesterol (mmol/L)	47.893	2	5.36762	5.35276	5.38248
Total cholesterol (mmol/L)	48.0936	2	5.37036	5.35548	5.38524
Total cholesterol (mmol/L)	48.2943	2	5.37301	5.35809	5.38793
Total cholesterol (mmol/L)	48.495	2	5.37556	5.36058	5.39054
Total cholesterol (mmol/L)	48.6957	2	5.37803	5.36296	5.3931
Total cholesterol (mmol/L)	48.8963	2	5.3804	5.36522	5.39558
Total cholesterol (mmol/L)	49.097	2	5.38268	5.36737	5.398
Total cholesterol (mmol/L)	49.2977	2	5.38488	5.3694	5.40035
Total cholesterol (mmol/L)	49.4983	2	5.38697	5.37131	5.40264
Total cholesterol (mmol/L)	49.699	2	5.38898	5.37311	5.40485
Total cholesterol (mmol/L)	49.8997	2	5.39089	5.3748	5.40699
Total cholesterol (mmol/L)	50.1003	2	5.39271	5.37637	5.40905
Total cholesterol (mmol/L)	50.301	2	5.39443	5.37784	5.41103
Total cholesterol (mmol/L)	50.5017	2	5.39606	5.37919	5.41293
Total cholesterol (mmol/L)	50.7023	2	5.39758	5.38044	5.41473
Total cholesterol (mmol/L)	50.903	2	5.39901	5.38158	5.41643
Total cholesterol (mmol/L)	51.1037	2	5.40033	5.38262	5.41804
Total cholesterol (mmol/L)	51.3043	2	5.40155	5.38356	5.41953
Total cholesterol (mmol/L)	51.505	2	5.40266	5.38439	5.42092
Total cholesterol (mmol/L)	51.7057	2	5.40366	5.38513	5.42218
Total cholesterol (mmol/L)	51.9064	2	5.40454	5.38576	5.42333
Total cholesterol (mmol/L)	52.107	2	5.40532	5.3863	5.42434
Total cholesterol (mmol/L)	52.3077	2	5.40598	5.38673	5.42523
Total cholesterol (mmol/L)	52.5084	2	5.40652	5.38705	5.42598
Total cholesterol (mmol/L)	52.709	2	5.40693	5.38727	5.4266
Total cholesterol (mmol/L)	52.9097	2	5.40723	5.38739	5.42707
Total cholesterol (mmol/L)	53.1104	2	5.4074	5.38739	5.42741
Total cholesterol (mmol/L)	53.311	2	5.40744	5.38728	5.42759
Total cholesterol (mmol/L)	53.5117	2	5.40734	5.38705	5.42764
Total cholesterol (mmol/L)	53.7124	2	5.40712	5.3867	5.42754
Total cholesterol (mmol/L)	53.913	2	5.40676	5.38623	5.42729
Total cholesterol (mmol/L)	54.1137	2	5.40626	5.38563	5.42689
Total cholesterol (mmol/L)	54.3144	2	5.40562	5.38489	5.42634
Total cholesterol (mmol/L)	54.5151	2	5.40484	5.38402	5.42565
Total cholesterol (mmol/L)	54.7157	2	5.40391	5.38302	5.42481
Total cholesterol (mmol/L)	54.9164	2	5.40284	5.38186	5.42382
Total cholesterol (mmol/L)	55.1171	2	5.40163	5.38057	5.42268
Total cholesterol (mmol/L)	55.3177	2	5.40026	5.37912	5.4214
Total cholesterol (mmol/L)	55.5184	2	5.39875	5.37753	5.41997
Total cholesterol (mmol/L)	55.7191	2	5.39709	5.37578	5.4184
Total cholesterol (mmol/L)	55.9197	2	5.39527	5.37388	5.41667
Total cholesterol (mmol/L)	56.1204	2	5.39331	5.37182	5.4148
Total cholesterol (mmol/L)	56.3211	2	5.3912	5.36961	5.41279
Total cholesterol (mmol/L)	56.5217	2	5.38893	5.36725	5.41062
Total cholesterol (mmol/L)	56.7224	2	5.38652	5.36473	5.40831
Total cholesterol (mmol/L)	56.9231	2	5.38396	5.36207	5.40585
Total cholesterol (mmol/L)	57.1237	2	5.38124	5.35925	5.40324
Total cholesterol (mmol/L)	57.3244	2	5.37839	5.3563	5.40048
Total cholesterol (mmol/L)	57.5251	2	5.37538	5.3532	5.39756
Total cholesterol (mmol/L)	57.7258	2	5.37223	5.34996	5.3945
Total cholesterol (mmol/L)	57.9264	2	5.36894	5.34659	5.39129
Total cholesterol (mmol/L)	58.1271	2	5.36551	5.34309	5.38793
Total cholesterol (mmol/L)	58.3278	2	5.36194	5.33946	5.38442
Total cholesterol (mmol/L)	58.5284	2	5.35823	5.33571	5.38076
Total cholesterol (mmol/L)	58.7291	2	5.35439	5.33183	5.37696
Total cholesterol (mmol/L)	58.9298	2	5.35043	5.32785	5.37301
Total cholesterol (mmol/L)	59.1304	2	5.34634	5.32375	5.36892
Total cholesterol (mmol/L)	59.3311	2	5.34212	5.31955	5.36469
Total cholesterol (mmol/L)	59.5318	2	5.33779	5.31524	5.36033
Total cholesterol (mmol/L)	59.7324	2	5.33334	5.31083	5.35585
Total cholesterol (mmol/L)	59.9331	2	5.32878	5.30631	5.35124
Total cholesterol (mmol/L)	60.1338	2	5.32411	5.30171	5.34652
Total cholesterol (mmol/L)	60.3344	2	5.31934	5.297	5.34168
Total cholesterol (mmol/L)	60.5351	2	5.31447	5.29221	5.33674
Total cholesterol (mmol/L)	60.7358	2	5.30951	5.28732	5.33171
Total cholesterol (mmol/L)	60.9365	2	5.30446	5.28234	5.32659
Total cholesterol (mmol/L)	61.1371	2	5.29933	5.27727	5.32139
Total cholesterol (mmol/L)	61.3378	2	5.29412	5.27212	5.31611
Total cholesterol (mmol/L)	61.5385	2	5.28883	5.26688	5.31077
Total cholesterol (mmol/L)	61.7391	2	5.28347	5.26156	5.30538
Total cholesterol (mmol/L)	61.9398	2	5.27804	5.25615	5.29994
Total cholesterol (mmol/L)	62.1405	2	5.27256	5.25067	5.29445
Total cholesterol (mmol/L)	62.3411	2	5.26702	5.24511	5.28893
Total cholesterol (mmol/L)	62.5418	2	5.26143	5.23948	5.28338
Total cholesterol (mmol/L)	62.7425	2	5.25579	5.23379	5.2778
Total cholesterol (mmol/L)	62.9431	2	5.25012	5.22802	5.27221
Total cholesterol (mmol/L)	63.1438	2	5.2444	5.22221	5.2666
Total cholesterol (mmol/L)	63.3445	2	5.23866	5.21633	5.26098
Total cholesterol (mmol/L)	63.5452	2	5.23288	5.21042	5.25535
Total cholesterol (mmol/L)	63.7458	2	5.22708	5.20446	5.24971
Total cholesterol (mmol/L)	63.9465	2	5.22127	5.19847	5.24406
Total cholesterol (mmol/L)	64.1472	2	5.21543	5.19245	5.23841
Total cholesterol (mmol/L)	64.3478	2	5.20959	5.18642	5.23276
Total cholesterol (mmol/L)	64.5485	2	5.20373	5.18037	5.2271
Total cholesterol (mmol/L)	64.7492	2	5.19788	5.17431	5.22144
Total cholesterol (mmol/L)	64.9498	2	5.19202	5.16825	5.21578
Total cholesterol (mmol/L)	65.1505	2	5.18616	5.1622	5.21012
Total cholesterol (mmol/L)	65.3512	2	5.18031	5.15616	5.20446
Total cholesterol (mmol/L)	65.5518	2	5.17446	5.15013	5.1988
Total cholesterol (mmol/L)	65.7525	2	5.16863	5.14411	5.19315
Total cholesterol (mmol/L)	65.9532	2	5.16281	5.13812	5.1875
Total cholesterol (mmol/L)	66.1538	2	5.157	5.13214	5.18187
Total cholesterol (mmol/L)	66.3545	2	5.15121	5.12619	5.17624
Total cholesterol (mmol/L)	66.5552	2	5.14544	5.12025	5.17063
Total cholesterol (mmol/L)	66.7559	2	5.13969	5.11434	5.16505
Total cholesterol (mmol/L)	66.9565	2	5.13397	5.10845	5.15948
Total cholesterol (mmol/L)	67.1572	2	5.12826	5.10257	5.15395
Total cholesterol (mmol/L)	67.3579	2	5.12258	5.09672	5.14845
Total cholesterol (mmol/L)	67.5585	2	5.11693	5.09087	5.14298
Total cholesterol (mmol/L)	67.7592	2	5.1113	5.08504	5.13755
Total cholesterol (mmol/L)	67.9599	2	5.10569	5.07922	5.13217
Total cholesterol (mmol/L)	68.1605	2	5.10012	5.0734	5.12683
Total cholesterol (mmol/L)	68.3612	2	5.09456	5.06758	5.12155
Total cholesterol (mmol/L)	68.5619	2	5.08904	5.06177	5.11631
Total cholesterol (mmol/L)	68.7625	2	5.08354	5.05596	5.11113
Total cholesterol (mmol/L)	68.9632	2	5.07807	5.05015	5.106
Total cholesterol (mmol/L)	69.1639	2	5.07262	5.04433	5.10092
Total cholesterol (mmol/L)	69.3645	2	5.0672	5.03852	5.09589
Total cholesterol (mmol/L)	69.5652	2	5.06181	5.03271	5.0909
Total cholesterol (mmol/L)	69.7659	2	5.05643	5.0269	5.08597
Total cholesterol (mmol/L)	69.9666	2	5.05108	5.0211	5.08107
Total cholesterol (mmol/L)	70.1672	2	5.04575	5.0153	5.07621
Total cholesterol (mmol/L)	70.3679	2	5.04045	5.00951	5.07138
Total cholesterol (mmol/L)	70.5686	2	5.03516	5.00374	5.06658
Total cholesterol (mmol/L)	70.7692	2	5.02989	4.99798	5.06179
Total cholesterol (mmol/L)	70.9699	2	5.02463	4.99224	5.05703
Total cholesterol (mmol/L)	71.1706	2	5.0194	4.98652	5.05227
Total cholesterol (mmol/L)	71.3712	2	5.01417	4.98083	5.04752
Total cholesterol (mmol/L)	71.5719	2	5.00897	4.97515	5.04278
Total cholesterol (mmol/L)	71.7726	2	5.00377	4.9695	5.03804
Total cholesterol (mmol/L)	71.9732	2	4.99858	4.96387	5.03329
Total cholesterol (mmol/L)	72.1739	2	4.9934	4.95826	5.02854
Total cholesterol (mmol/L)	72.3746	2	4.98823	4.95267	5.0238
Total cholesterol (mmol/L)	72.5753	2	4.98307	4.94709	5.01905
Total cholesterol (mmol/L)	72.7759	2	4.97791	4.94152	5.01431
Total cholesterol (mmol/L)	72.9766	2	4.97276	4.93594	5.00958
Total cholesterol (mmol/L)	73.1773	2	4.96761	4.93036	5.00486
Total cholesterol (mmol/L)	73.3779	2	4.96246	4.92475	5.00017
Total cholesterol (mmol/L)	73.5786	2	4.95732	4.91912	4.99551
Total cholesterol (mmol/L)	73.7793	2	4.95217	4.91344	4.9909
Total cholesterol (mmol/L)	73.9799	2	4.94702	4.90771	4.98633
Total cholesterol (mmol/L)	74.1806	2	4.94187	4.90191	4.98184
Total cholesterol (mmol/L)	74.3813	2	4.93672	4.89602	4.97742
Total cholesterol (mmol/L)	74.5819	2	4.93157	4.89003	4.9731
Total cholesterol (mmol/L)	74.7826	2	4.92641	4.88394	4.96888
Total cholesterol (mmol/L)	74.9833	2	4.92125	4.87772	4.96477
Total cholesterol (mmol/L)	75.1839	2	4.91608	4.87138	4.96078
Total cholesterol (mmol/L)	75.3846	2	4.91091	4.86489	4.95693
Total cholesterol (mmol/L)	75.5853	2	4.90573	4.85825	4.95321
Total cholesterol (mmol/L)	75.786	2	4.90055	4.85147	4.94963
Total cholesterol (mmol/L)	75.9866	2	4.89536	4.84453	4.94619
Total cholesterol (mmol/L)	76.1873	2	4.89017	4.83744	4.9429
Total cholesterol (mmol/L)	76.388	2	4.88497	4.83021	4.93974
Total cholesterol (mmol/L)	76.5886	2	4.87977	4.82282	4.93672
Total cholesterol (mmol/L)	76.7893	2	4.87457	4.8153	4.93383
Total cholesterol (mmol/L)	76.99	2	4.86935	4.80765	4.93106
Total cholesterol (mmol/L)	77.1906	2	4.86414	4.79987	4.9284
Total cholesterol (mmol/L)	77.3913	2	4.85892	4.79198	4.92586
Total cholesterol (mmol/L)	77.592	2	4.8537	4.78398	4.92341
Total cholesterol (mmol/L)	77.7926	2	4.84847	4.77589	4.92106
Total cholesterol (mmol/L)	77.9933	2	4.84324	4.76771	4.91878
Total cholesterol (mmol/L)	78.194	2	4.83802	4.75945	4.91658
Total cholesterol (mmol/L)	78.3946	2	4.83278	4.75112	4.91445
Total cholesterol (mmol/L)	78.5953	2	4.82755	4.74273	4.91237
Total cholesterol (mmol/L)	78.796	2	4.82232	4.73429	4.91035
Total cholesterol (mmol/L)	78.9967	2	4.81708	4.7258	4.90837
Total cholesterol (mmol/L)	79.1973	2	4.81185	4.71728	4.90642
Total cholesterol (mmol/L)	79.398	2	4.80662	4.70872	4.90452
Total cholesterol (mmol/L)	79.5987	2	4.80138	4.70013	4.90264
Total cholesterol (mmol/L)	79.7993	2	4.79615	4.69151	4.90079
Total cholesterol (mmol/L)	80	2	4.79092	4.68287	4.89897
HDL-cholesterol (mmol/L)	20	1	1.49391	1.47691	1.51091
HDL-cholesterol (mmol/L)	20.2007	1	1.49657	1.48035	1.51279
HDL-cholesterol (mmol/L)	20.4013	1	1.49922	1.48377	1.51468
HDL-cholesterol (mmol/L)	20.602	1	1.50187	1.48716	1.51657
HDL-cholesterol (mmol/L)	20.8027	1	1.50449	1.49051	1.51847
HDL-cholesterol (mmol/L)	21.0033	1	1.50709	1.49381	1.52038
HDL-cholesterol (mmol/L)	21.204	1	1.50966	1.49705	1.52228
HDL-cholesterol (mmol/L)	21.4047	1	1.51219	1.50021	1.52417
HDL-cholesterol (mmol/L)	21.6054	1	1.51468	1.50329	1.52606
HDL-cholesterol (mmol/L)	21.806	1	1.5171	1.50627	1.52793
HDL-cholesterol (mmol/L)	22.0067	1	1.51947	1.50914	1.52979
HDL-cholesterol (mmol/L)	22.2074	1	1.52175	1.51188	1.53162
HDL-cholesterol (mmol/L)	22.408	1	1.52396	1.51449	1.53342
HDL-cholesterol (mmol/L)	22.6087	1	1.52607	1.51695	1.53519
HDL-cholesterol (mmol/L)	22.8094	1	1.52808	1.51926	1.53691
HDL-cholesterol (mmol/L)	23.01	1	1.52999	1.52141	1.53858
HDL-cholesterol (mmol/L)	23.2107	1	1.53178	1.52338	1.54018
HDL-cholesterol (mmol/L)	23.4114	1	1.53345	1.52519	1.54172
HDL-cholesterol (mmol/L)	23.612	1	1.53499	1.52682	1.54317
HDL-cholesterol (mmol/L)	23.8127	1	1.5364	1.52828	1.54452
HDL-cholesterol (mmol/L)	24.0134	1	1.53767	1.52958	1.54577
HDL-cholesterol (mmol/L)	24.214	1	1.5388	1.5307	1.5469
HDL-cholesterol (mmol/L)	24.4147	1	1.53978	1.53166	1.5479
HDL-cholesterol (mmol/L)	24.6154	1	1.54062	1.53247	1.54876
HDL-cholesterol (mmol/L)	24.8161	1	1.5413	1.53312	1.54948
HDL-cholesterol (mmol/L)	25.0167	1	1.54184	1.53362	1.55005
HDL-cholesterol (mmol/L)	25.2174	1	1.54223	1.53398	1.55047
HDL-cholesterol (mmol/L)	25.4181	1	1.54246	1.5342	1.55073
HDL-cholesterol (mmol/L)	25.6187	1	1.54256	1.53428	1.55084
HDL-cholesterol (mmol/L)	25.8194	1	1.54252	1.53424	1.55079
HDL-cholesterol (mmol/L)	26.0201	1	1.54233	1.53407	1.55059
HDL-cholesterol (mmol/L)	26.2207	1	1.54202	1.53379	1.55025
HDL-cholesterol (mmol/L)	26.4214	1	1.54158	1.53339	1.54977
HDL-cholesterol (mmol/L)	26.6221	1	1.54102	1.53289	1.54915
HDL-cholesterol (mmol/L)	26.8227	1	1.54035	1.5323	1.54841
HDL-cholesterol (mmol/L)	27.0234	1	1.53958	1.53161	1.54756
HDL-cholesterol (mmol/L)	27.2241	1	1.53872	1.53084	1.5466
HDL-cholesterol (mmol/L)	27.4247	1	1.53777	1.52999	1.54556
HDL-cholesterol (mmol/L)	27.6254	1	1.53676	1.52908	1.54444
HDL-cholesterol (mmol/L)	27.8261	1	1.53567	1.5281	1.54325
HDL-cholesterol (mmol/L)	28.0268	1	1.53454	1.52708	1.54201
HDL-cholesterol (mmol/L)	28.2274	1	1.53337	1.52601	1.54074
HDL-cholesterol (mmol/L)	28.4281	1	1.53217	1.52491	1.53944
HDL-cholesterol (mmol/L)	28.6288	1	1.53096	1.52378	1.53813
HDL-cholesterol (mmol/L)	28.8294	1	1.52974	1.52264	1.53684
HDL-cholesterol (mmol/L)	29.0301	1	1.52853	1.5215	1.53556
HDL-cholesterol (mmol/L)	29.2308	1	1.52734	1.52036	1.53431
HDL-cholesterol (mmol/L)	29.4314	1	1.52618	1.51924	1.53312
HDL-cholesterol (mmol/L)	29.6321	1	1.52506	1.51814	1.53197
HDL-cholesterol (mmol/L)	29.8328	1	1.52399	1.51709	1.5309
HDL-cholesterol (mmol/L)	30.0334	1	1.52299	1.51609	1.5299
HDL-cholesterol (mmol/L)	30.2341	1	1.52207	1.51515	1.52899
HDL-cholesterol (mmol/L)	30.4348	1	1.52123	1.51428	1.52817
HDL-cholesterol (mmol/L)	30.6355	1	1.52048	1.5135	1.52745
HDL-cholesterol (mmol/L)	30.8361	1	1.51983	1.51282	1.52684
HDL-cholesterol (mmol/L)	31.0368	1	1.51929	1.51223	1.52635
HDL-cholesterol (mmol/L)	31.2375	1	1.51887	1.51177	1.52596
HDL-cholesterol (mmol/L)	31.4381	1	1.51856	1.51142	1.5257
HDL-cholesterol (mmol/L)	31.6388	1	1.51838	1.51121	1.52556
HDL-cholesterol (mmol/L)	31.8395	1	1.51833	1.51112	1.52555
HDL-cholesterol (mmol/L)	32.0401	1	1.51842	1.51118	1.52566
HDL-cholesterol (mmol/L)	32.2408	1	1.51864	1.51139	1.5259
HDL-cholesterol (mmol/L)	32.4415	1	1.519	1.51174	1.52626
HDL-cholesterol (mmol/L)	32.6421	1	1.5195	1.51223	1.52676
HDL-cholesterol (mmol/L)	32.8428	1	1.52013	1.51288	1.52738
HDL-cholesterol (mmol/L)	33.0435	1	1.5209	1.51367	1.52812
HDL-cholesterol (mmol/L)	33.2441	1	1.5218	1.5146	1.52899
HDL-cholesterol (mmol/L)	33.4448	1	1.52283	1.51568	1.52998
HDL-cholesterol (mmol/L)	33.6455	1	1.52399	1.51689	1.53109
HDL-cholesterol (mmol/L)	33.8462	1	1.52527	1.51823	1.53231
HDL-cholesterol (mmol/L)	34.0468	1	1.52667	1.5197	1.53364
HDL-cholesterol (mmol/L)	34.2475	1	1.52818	1.52128	1.53507
HDL-cholesterol (mmol/L)	34.4482	1	1.52979	1.52298	1.53661
HDL-cholesterol (mmol/L)	34.6488	1	1.5315	1.52477	1.53823
HDL-cholesterol (mmol/L)	34.8495	1	1.5333	1.52665	1.53995
HDL-cholesterol (mmol/L)	35.0502	1	1.53517	1.52861	1.54174
HDL-cholesterol (mmol/L)	35.2508	1	1.53712	1.53064	1.54361
HDL-cholesterol (mmol/L)	35.4515	1	1.53914	1.53273	1.54555
HDL-cholesterol (mmol/L)	35.6522	1	1.5412	1.53487	1.54754
HDL-cholesterol (mmol/L)	35.8528	1	1.54331	1.53704	1.54958
HDL-cholesterol (mmol/L)	36.0535	1	1.54546	1.53925	1.55167
HDL-cholesterol (mmol/L)	36.2542	1	1.54763	1.54147	1.55379
HDL-cholesterol (mmol/L)	36.4548	1	1.54982	1.5437	1.55593
HDL-cholesterol (mmol/L)	36.6555	1	1.55201	1.54594	1.55809
HDL-cholesterol (mmol/L)	36.8562	1	1.55421	1.54816	1.56026
HDL-cholesterol (mmol/L)	37.0569	1	1.55639	1.55036	1.56242
HDL-cholesterol (mmol/L)	37.2575	1	1.55856	1.55255	1.56457
HDL-cholesterol (mmol/L)	37.4582	1	1.56069	1.5547	1.56669
HDL-cholesterol (mmol/L)	37.6589	1	1.5628	1.55681	1.56879
HDL-cholesterol (mmol/L)	37.8595	1	1.56487	1.55888	1.57085
HDL-cholesterol (mmol/L)	38.0602	1	1.56689	1.5609	1.57287
HDL-cholesterol (mmol/L)	38.2609	1	1.56885	1.56288	1.57483
HDL-cholesterol (mmol/L)	38.4615	1	1.57076	1.56479	1.57674
HDL-cholesterol (mmol/L)	38.6622	1	1.57261	1.56665	1.57858
HDL-cholesterol (mmol/L)	38.8629	1	1.5744	1.56845	1.58035
HDL-cholesterol (mmol/L)	39.0635	1	1.57612	1.57019	1.58206
HDL-cholesterol (mmol/L)	39.2642	1	1.57777	1.57186	1.58369
HDL-cholesterol (mmol/L)	39.4649	1	1.57935	1.57346	1.58524
HDL-cholesterol (mmol/L)	39.6656	1	1.58086	1.57501	1.58672
HDL-cholesterol (mmol/L)	39.8662	1	1.58231	1.57649	1.58813
HDL-cholesterol (mmol/L)	40.0669	1	1.58368	1.5779	1.58946
HDL-cholesterol (mmol/L)	40.2676	1	1.58499	1.57926	1.59073
HDL-cholesterol (mmol/L)	40.4682	1	1.58624	1.58055	1.59192
HDL-cholesterol (mmol/L)	40.6689	1	1.58742	1.58179	1.59306
HDL-cholesterol (mmol/L)	40.8696	1	1.58856	1.58298	1.59414
HDL-cholesterol (mmol/L)	41.0702	1	1.58964	1.58411	1.59517
HDL-cholesterol (mmol/L)	41.2709	1	1.59068	1.5852	1.59615
HDL-cholesterol (mmol/L)	41.4716	1	1.59168	1.58625	1.5971
HDL-cholesterol (mmol/L)	41.6722	1	1.59264	1.58727	1.59802
HDL-cholesterol (mmol/L)	41.8729	1	1.59358	1.58825	1.59892
HDL-cholesterol (mmol/L)	42.0736	1	1.59451	1.58921	1.5998
HDL-cholesterol (mmol/L)	42.2742	1	1.59542	1.59016	1.60068
HDL-cholesterol (mmol/L)	42.4749	1	1.59633	1.5911	1.60157
HDL-cholesterol (mmol/L)	42.6756	1	1.59725	1.59203	1.60247
HDL-cholesterol (mmol/L)	42.8763	1	1.59818	1.59298	1.60339
HDL-cholesterol (mmol/L)	43.0769	1	1.59914	1.59394	1.60434
HDL-cholesterol (mmol/L)	43.2776	1	1.60012	1.59492	1.60532
HDL-cholesterol (mmol/L)	43.4783	1	1.60114	1.59594	1.60635
HDL-cholesterol (mmol/L)	43.6789	1	1.60221	1.597	1.60742
HDL-cholesterol (mmol/L)	43.8796	1	1.60333	1.5981	1.60856
HDL-cholesterol (mmol/L)	44.0803	1	1.60451	1.59927	1.60975
HDL-cholesterol (mmol/L)	44.2809	1	1.60576	1.60051	1.61102
HDL-cholesterol (mmol/L)	44.4816	1	1.60709	1.60182	1.61236
HDL-cholesterol (mmol/L)	44.6823	1	1.60849	1.6032	1.61377
HDL-cholesterol (mmol/L)	44.8829	1	1.60998	1.60468	1.61527
HDL-cholesterol (mmol/L)	45.0836	1	1.61155	1.60625	1.61686
HDL-cholesterol (mmol/L)	45.2843	1	1.61322	1.60792	1.61853
HDL-cholesterol (mmol/L)	45.4849	1	1.61499	1.60969	1.6203
HDL-cholesterol (mmol/L)	45.6856	1	1.61686	1.61156	1.62216
HDL-cholesterol (mmol/L)	45.8863	1	1.61883	1.61354	1.62411
HDL-cholesterol (mmol/L)	46.087	1	1.62089	1.61562	1.62617
HDL-cholesterol (mmol/L)	46.2876	1	1.62307	1.61781	1.62832
HDL-cholesterol (mmol/L)	46.4883	1	1.62534	1.62011	1.63057
HDL-cholesterol (mmol/L)	46.689	1	1.62771	1.6225	1.63292
HDL-cholesterol (mmol/L)	46.8896	1	1.63018	1.625	1.63537
HDL-cholesterol (mmol/L)	47.0903	1	1.63275	1.62758	1.63791
HDL-cholesterol (mmol/L)	47.291	1	1.6354	1.63026	1.64054
HDL-cholesterol (mmol/L)	47.4916	1	1.63814	1.63302	1.64327
HDL-cholesterol (mmol/L)	47.6923	1	1.64096	1.63585	1.64607
HDL-cholesterol (mmol/L)	47.893	1	1.64386	1.63875	1.64896
HDL-cholesterol (mmol/L)	48.0936	1	1.64682	1.64171	1.65193
HDL-cholesterol (mmol/L)	48.2943	1	1.64984	1.64472	1.65496
HDL-cholesterol (mmol/L)	48.495	1	1.65292	1.64777	1.65806
HDL-cholesterol (mmol/L)	48.6957	1	1.65603	1.65085	1.66122
HDL-cholesterol (mmol/L)	48.8963	1	1.65918	1.65395	1.66441
HDL-cholesterol (mmol/L)	49.097	1	1.66236	1.65706	1.66765
HDL-cholesterol (mmol/L)	49.2977	1	1.66554	1.66018	1.67091
HDL-cholesterol (mmol/L)	49.4983	1	1.66874	1.66329	1.67418
HDL-cholesterol (mmol/L)	49.699	1	1.67192	1.66638	1.67746
HDL-cholesterol (mmol/L)	49.8997	1	1.67509	1.66945	1.68073
HDL-cholesterol (mmol/L)	50.1003	1	1.67823	1.67249	1.68398
HDL-cholesterol (mmol/L)	50.301	1	1.68134	1.67548	1.68719
HDL-cholesterol (mmol/L)	50.5017	1	1.68439	1.67842	1.69036
HDL-cholesterol (mmol/L)	50.7023	1	1.68738	1.6813	1.69347
HDL-cholesterol (mmol/L)	50.903	1	1.69031	1.68411	1.69651
HDL-cholesterol (mmol/L)	51.1037	1	1.69316	1.68684	1.69947
HDL-cholesterol (mmol/L)	51.3043	1	1.69591	1.68949	1.70234
HDL-cholesterol (mmol/L)	51.505	1	1.69857	1.69204	1.7051
HDL-cholesterol (mmol/L)	51.7057	1	1.70112	1.69449	1.70775
HDL-cholesterol (mmol/L)	51.9064	1	1.70356	1.69684	1.71029
HDL-cholesterol (mmol/L)	52.107	1	1.70587	1.69906	1.71269
HDL-cholesterol (mmol/L)	52.3077	1	1.70806	1.70117	1.71495
HDL-cholesterol (mmol/L)	52.5084	1	1.7101	1.70314	1.71707
HDL-cholesterol (mmol/L)	52.709	1	1.71201	1.70498	1.71904
HDL-cholesterol (mmol/L)	52.9097	1	1.71377	1.70669	1.72086
HDL-cholesterol (mmol/L)	53.1104	1	1.71538	1.70825	1.72251
HDL-cholesterol (mmol/L)	53.311	1	1.71683	1.70966	1.72401
HDL-cholesterol (mmol/L)	53.5117	1	1.71813	1.71092	1.72535
HDL-cholesterol (mmol/L)	53.7124	1	1.71927	1.71202	1.72652
HDL-cholesterol (mmol/L)	53.913	1	1.72026	1.71298	1.72754
HDL-cholesterol (mmol/L)	54.1137	1	1.72108	1.71378	1.72839
HDL-cholesterol (mmol/L)	54.3144	1	1.72175	1.71442	1.72908
HDL-cholesterol (mmol/L)	54.5151	1	1.72226	1.7149	1.72962
HDL-cholesterol (mmol/L)	54.7157	1	1.72262	1.71524	1.73001
HDL-cholesterol (mmol/L)	54.9164	1	1.72283	1.71542	1.73025
HDL-cholesterol (mmol/L)	55.1171	1	1.7229	1.71545	1.73034
HDL-cholesterol (mmol/L)	55.3177	1	1.72282	1.71535	1.7303
HDL-cholesterol (mmol/L)	55.5184	1	1.72261	1.7151	1.73013
HDL-cholesterol (mmol/L)	55.7191	1	1.72228	1.71472	1.72983
HDL-cholesterol (mmol/L)	55.9197	1	1.72182	1.71422	1.72942
HDL-cholesterol (mmol/L)	56.1204	1	1.72124	1.7136	1.72889
HDL-cholesterol (mmol/L)	56.3211	1	1.72056	1.71287	1.72826
HDL-cholesterol (mmol/L)	56.5217	1	1.71979	1.71204	1.72754
HDL-cholesterol (mmol/L)	56.7224	1	1.71892	1.71112	1.72672
HDL-cholesterol (mmol/L)	56.9231	1	1.71797	1.71011	1.72583
HDL-cholesterol (mmol/L)	57.1237	1	1.71695	1.70904	1.72486
HDL-cholesterol (mmol/L)	57.3244	1	1.71587	1.70791	1.72383
HDL-cholesterol (mmol/L)	57.5251	1	1.71474	1.70673	1.72275
HDL-cholesterol (mmol/L)	57.7258	1	1.71356	1.7055	1.72161
HDL-cholesterol (mmol/L)	57.9264	1	1.71235	1.70425	1.72044
HDL-cholesterol (mmol/L)	58.1271	1	1.71111	1.70298	1.71924
HDL-cholesterol (mmol/L)	58.3278	1	1.70986	1.7017	1.71802
HDL-cholesterol (mmol/L)	58.5284	1	1.70861	1.70042	1.71679
HDL-cholesterol (mmol/L)	58.7291	1	1.70735	1.69915	1.71555
HDL-cholesterol (mmol/L)	58.9298	1	1.70611	1.6979	1.71431
HDL-cholesterol (mmol/L)	59.1304	1	1.70488	1.69668	1.71308
HDL-cholesterol (mmol/L)	59.3311	1	1.70368	1.69549	1.71188
HDL-cholesterol (mmol/L)	59.5318	1	1.70252	1.69433	1.7107
HDL-cholesterol (mmol/L)	59.7324	1	1.70139	1.69322	1.70956
[truncated: 6,401 more rows]
