# Supplementary material for: Age-dependent sex differences in cardiometabolic risk factors
Source: Nat Cardiovasc Res. 2022 Sep 12;1(9):844–54. doi: 10.1038/s44161-022-00131-8 (PMC11357998; doi:10.1038/s44161-022-00131-8)
Supplement: Supplementary file 7 — Statistical source data. [file 44161_2022_131_MOESM7_ESM.xlsx]

## Sheet: barplot
Annotation				bar height (scaled to the max variance explained (0.403164558). For original values see Table S9.
Metabolite	abbreviation	circos_clustering_order	circos_group	null_model_(covariates)	sex	age	age*sex
Glutamine	Gln	43	0	0.0371353	0.322029	0.0704784	0.0985816
Cholesterol esters to total lipids ratio in IDL	IDL.CE_p	184	0	0.201115	0.47031	0.00922236	0.112523
Total cholesterol in VLDL	VLDL.C	173	4	0.894368	0.269721	0.229945	0.134862
Total cholesterol to total lipids ratio in IDL	IDL.C_p	183	0	0.285463	0.107913	0.0560454	0.07719
Free cholesterol in small VLDL	S.VLDL.FC	172	4	1.2544	0.28495	0.172957	0.144924
Ratio of apolipoprotein B to apolipoprotein A-I	ApoB.ApoA1	171	4	0.717496	0.3295	0.0535093	0.0726943
Phospholipids to total lipds ratio in small VLDL	S.VLDL.PL_p	16	0	0.0887714	0.130625	0.0874902	0.0605308
Phospholipids to total lipds ratio in IDL	IDL.PL_p	219	0	0.54614	0.981686	0.0325394	0.153906
Triglycerides to total lipids ratio in medium LDL	M.LDL.TG_p	218	0	0.150342	0.34699	0.00711382	0.0846054
Cholesterol esters in medium VLDL	M.VLDL.CE	178	4	1.18964	0.399437	0.221444	0.136982
Total lipids in small VLDL	S.VLDL.L	176	4	0.789841	0.271308	0.0544607	0.0702064
Phospholipids to total lipds ratio in very large HDL	XL.HDL.PL_p	36	0	0.499741	0.770408	0	0.0511975
Concentration of small VLDL particles	S.VLDL.P	175	4	0.50868	0.179501	0.0218375	0.0383482
Phospholipids in small VLDL	S.VLDL.PL	174	4	0.693903	0.191568	0.0282994	0.0493399
Total cholesterol to total lipids ratio in very large HDL	XL.HDL.C_p	2	0	0.438137	0.799934	0	0.0508428
Cholesterol esters to total lipids ratio in very large HDL	XL.HDL.CE_p	3	0	0.359223	0.602274	0	0.0391076
Total cholesterol in medium VLDL	M.VLDL.C	177	4	0.431443	0.168342	0.0513013	0.0390077
Albumin	Alb	18	0	0.0931227	0.12569	0.0874798	0.0494274
Triglycerides to total lipids ratio in large LDL	L.LDL.TG_p	221	0	0.534133	0.340935	0.0953465	0.136677
Isoleucine	Ile	5	0	1.26771	3.10961	0.00415567	0.119236
Total cholesterol in large VLDL	L.VLDL.C	149	4	0.360748	0.155849	0.0129046	0.0244937
Free cholesterol in medium VLDL	M.VLDL.FC	167	4	0.682403	0.267514	0.0317291	0.0414273
Cholesterol esters in large VLDL	L.VLDL.CE	146	4	0.618916	0.288811	0.0296352	0.0401093
Diacylglycerol	DAG	194	0	0.440239	0.0727084	0.0343801	0.0402175
Triglycerides in very small VLDL	XS.VLDL.TG	181	0	1.22822	0.153199	0.0640216	0.0681086
Cholesterol esters in chylomicrons and extremely large VLDL	XXL.VLDL.CE	152	4	0.646234	0.29431	0.131941	0.0392591
Concentration of medium VLDL particles	M.VLDL.P	163	4	0.715099	0.357457	0.00958829	0.0344752
Total lipids in medium VLDL	M.VLDL.L	164	4	0.638152	0.316176	0.00859342	0.0307354
Cholesterol esters in very large VLDL	XL.VLDL.CE	148	4	0.526258	0.286325	0.0257727	0.0307966
Free cholesterol in very large VLDL	XL.VLDL.FC	155	4	0.660492	0.260837	0.0376715	0.033434
Total cholesterol in very large VLDL	XL.VLDL.C	147	4	0.634995	0.308845	0.0287476	0.0336376
Phospholipids in medium VLDL	M.VLDL.PL	162	4	0.745331	0.34374	0.00952808	0.0330855
Free cholesterol in large VLDL	L.VLDL.FC	150	4	0.599549	0.230792	0.0187906	0.0287046
Concentration of large VLDL particles	L.VLDL.P	140	4	0.693863	0.351721	0	0.0319907
Triglycerides in medium VLDL	M.VLDL.TG	165	4	0.674597	0.39396	0	0.0281119
Serum total triglycerides	Serum.TG	168	4	0.628218	0.186246	0.016132	0.0251041
Total cholesterol in chylomicrons and extremely large VLDL	XXL.VLDL.C	151	4	0.621622	0.260188	0.0973435	0.0289659
Triglycerides to total lipids ratio in medium HDL	M.HDL.TG_p	170	4	0.805474	0.218968	0	0.0285075
Triglycerides in VLDL	VLDL.TG	166	4	0.702589	0.338511	0	0.0253264
Phospholipids in very large HDL	XL.HDL.PL	24	2	0.634438	0.744192	0.0903706	0.0215471
Triglycerides in small VLDL	S.VLDL.TG	161	4	0.463502	0.195743	0	0.0142682
Valine	Val	4	0	0.348198	0.724984	0.034634	0.0205074
Total lipids in large VLDL	L.VLDL.L	141	4	0.533632	0.267982	0	0.0180807
Triglycerides in large VLDL	L.VLDL.TG	138	4	0.632715	0.360714	0	0.0215394
Leucine	Leu	6	0	0.290829	1.40174	0.0119502	0.0209046
Phospholipids in large VLDL	L.VLDL.PL	139	4	0.375574	0.169632	0	0.0120943
Total cholesterol to total lipids ratio in medium HDL	M.HDL.C_p	228	0	0.465992	0.0291576	0	0.0213053
Concentration of chylomicrons and extremely large VLDL particles	XXL.VLDL.P	157	4	1.2669	0.548487	0.0761681	0.0407588
Glucose	Glc	137	0	0.5676	0.161674	0.104017	0.0210866
Triglycerides in small HDL	S.HDL.TG	169	4	0.8572	0.234162	0	0.0238146
Phospholipids in large HDL	L.HDL.PL	26	2	0.645355	1.03774	0.0486245	0.0210916
Triglycerides in chylomicrons and extremely large VLDL	XXL.VLDL.TG	156	4	0.401161	0.176763	0.0228067	0.0112179
Ratio of omega-6 fatty acids to total fatty acids	FAw6.FA	203	0	0.3955	0.0898326	0.0289468	0.0182376
Triglycerides to total lipids ratio in small LDL	S.LDL.TG_p	204	0	0.525756	0.0229118	0.00855273	0.0300525
Estimated degree of unsaturation	UnsatDeg	213	0	0.454139	0.149527	0.0644015	0.0497
Concentration of large HDL particles	L.HDL.P	28	2	2.96503	4.07891	0.274293	0.0624127
Phospholipids in chylomicrons and extremely large VLDL	XXL.VLDL.PL	153	4	0.377201	0.129602	0.0317349	0.00836028
Total lipids in chylomicrons and extremely large VLDL	XXL.VLDL.L	158	4	0.71176	0.303727	0.0481073	0.0143703
Free cholesterol in chylomicrons and extremely large VLDL	XXL.VLDL.FC	154	4	0.607752	0.230245	0.0435647	0.0126874
Total lipids in large HDL	L.HDL.L	29	2	0.775591	1.04846	0.0678389	0.0141295
Triglycerides to total lipids ratio in small VLDL	S.VLDL.TG_p	20	0	0.218574	0.148849	0.135414	0.00733038
Triglycerides to total lipids ratio in very small VLDL	XS.VLDL.TG_p	223	0	0.536223	0.0951221	0.0291615	0.0143189
Mean diameter for VLDL particles	VLDL.D	185	0	0.976096	0.781849	0	0.0202981
Free cholesterol in large HDL	L.HDL.FC	27	2	0.735172	0.867041	0.0777501	0.0102084
Phospholipids in very large VLDL	XL.VLDL.PL	142	4	0.365247	0.136837	0.00725138	0.00581025
Total lipids in very large VLDL	XL.VLDL.L	145	4	0.70971	0.329061	0.00233199	0.0112734
Concentration of very large VLDL particles	XL.VLDL.P	144	4	0.681156	0.306479	0	0.0105155
Phospholipids to total lipds ratio in large VLDL	L.VLDL.PL_p	182	0	0.434845	0.084652	0	0.010466
Total cholesterol in large HDL	L.HDL.C	30	2	1.50185	1.70959	0.142923	0.0192559
Concentration of very large HDL particles	XL.HDL.P	22	2	0.375693	0.413628	0.094207	0.00564262
Total cholesterol in HDL2	HDL2.C	35	0	0.378095	0.543892	0.0833009	0.00593504
Cholesterol esters in large HDL	L.HDL.CE	31	2	0.488051	0.547024	0.0445294	0.00586455
Mean diameter for HDL particles	HDL.D	25	2	0.498803	0.481067	0.0439394	0.00538354
Free cholesterol to total lipids ratio in very large HDL	XL.HDL.FC_p	130	0	0.0484927	0.0394497	0.0326435	0.00515234
Total cholesterol to total lipids ratio in large HDL	L.HDL.C_p	212	0	2.27337	0.0959251	0.0831203	0.0376291
Triglycerides in very large VLDL	XL.VLDL.TG	143	4	1.19218	0.586564	0	0.0148052
Triglycerides to total lipids ratio in small HDL	S.HDL.TG_p	159	4	0.650484	0.332273	0	0.00820042
Glycoprotein acetyls, mainly a1-acid glycoprotein	Gp	136	0	0.803683	0	0	0.00784015
Total lipids in very large HDL	XL.HDL.L	23	2	0.831559	0.883345	0.221341	0.00938759
Ratio of triglycerides to phosphoglycerides	TG.PG	160	4	0.435566	0.285003	0	0.00360613
Histidine	His	186	0	0.0523764	0.299152	0.00264951	0.00471795
Triglycerides to total lipids ratio in very large HDL	XL.HDL.TG_p	133	0	0.988202	0.371442	0	0.0128217
Phospholipids to total lipds ratio in medium HDL	M.HDL.PL_p	205	0	0.0700056	0.164041	0	0.00792261
Total lipids in medium HDL	M.HDL.L	41	0	0.457597	5.08786	0.385571	0.0238785
Cholesterol esters to total lipids ratio in large HDL	L.HDL.CE_p	131	0	0.30022	0.0523633	0	0.00288798
Triglycerides to total lipids ratio in chylomicrons and extremely large VLDL	XXL.VLDL.TG_p	128	0	0.259364	0.546126	0.186987	0.00769447
Cholesterol esters in very large HDL	XL.HDL.CE	118	0	1.78988	1.39118	0.956316	0.00434
Phospholipids in medium HDL	M.HDL.PL	38	0	0.041878	0.613188	0.0179815	0.00102212
Acetate	Ace	135	0	0.209539	0.0350779	0.0088976	0.000994939
Total cholesterol in very large HDL	XL.HDL.C	117	0	2.7791	2.2153	1.35903	0
Free cholesterol in very large HDL	XL.HDL.FC	21	2	0.488585	0.46632	0.170693	0
Triglycerides in large HDL	L.HDL.TG	119	0	0.117388	0.287347	0.0988416	0
Concentration of medium HDL particles	M.HDL.P	40	0	0.0680475	0.889583	0.0656981	0
Total cholesterol in medium HDL	M.HDL.C	39	0	0.216859	0.958394	0.0649452	0
Cholesterol esters in medium HDL	M.HDL.CE	37	0	0.180379	0.708907	0.0105876	0
Free cholesterol in medium HDL	M.HDL.FC	33	0	0.0992894	0.815422	0.192766	0
Concentration of small HDL particles	S.HDL.P	207	0	0.414893	0.0401085	0.011792	0
Total lipids in small HDL	S.HDL.L	208	0	0.797112	0.124351	0.0553939	0
Free cholesterol in small HDL	S.HDL.FC	206	0	0.254506	0.0908932	0	0
Phospholipids to total lipds ratio in chylomicrons and extremely large VLDL	XXL.VLDL.PL_p	209	0	0.80007	1.2447	0	0
Free cholesterol to total lipids ratio in chylomicrons and extremely large VLDL	XXL.VLDL.FC_p	211	0	0.200943	0.112251	0.0352881	0
Free cholesterol to total lipids ratio in small VLDL	S.VLDL.FC_p	120	0	1.40358	3.11467	2.1761	0
Free cholesterol to total lipids ratio in very small VLDL	XS.VLDL.FC_p	215	0	0.375674	0.239466	0.139989	0
Free cholesterol to total lipids ratio in large HDL	L.HDL.FC_p	214	0	1.13496	0.667365	0.0970474	0
Triglycerides to total lipids ratio in large HDL	L.HDL.TG_p	134	0	0.238743	0.0996017	0.0148591	0
Free cholesterol to total lipids ratio in small HDL	S.HDL.FC_p	231	0	0.807159	0	0	0
Total cholesterol in HDL	HDL.C	34	0	1.73035	3.09193	0.835471	0
Apolipoprotein A-I	ApoA1	32	0	0.12348	0.461333	0.248829	0
Acetoacetate	AcAce	132	0	0.0131732	0.0710035	0.00463999	0
Creatinine	Crea	1	0	2.52267	14.5085	0	0
Tyrosine	Tyr	44	0	0.268028	0.126066	0.188935	0.0955318
Cholesterol esters in small VLDL	S.VLDL.CE	88	0	0.491123	0.105979	0.260017	0.125879
Total cholesterol in small VLDL	S.VLDL.C	87	0	0.569568	0.130542	0.192765	0.118452
Remnant cholesterol (non-HDL, non-LDL -cholesterol)	Remnant.C	91	0	0.50416	0.0763312	0.247167	0.11581
Total cholesterol in very small VLDL	XS.VLDL.C	93	0	0.379841	0.0172383	0.326075	0.109941
Cholesterol esters in very small VLDL	XS.VLDL.CE	90	0	0.468833	0.049585	0.328113	0.128958
Free cholesterol in small LDL	S.LDL.FC	63	3	0.349579	0	0.571863	0.131061
Cholesterol esters in IDL	IDL.CE	60	3	0.421959	0.00396477	0.455064	0.118624
Apolipoprotein B	ApoB	92	0	0.66921	0.074462	0.275873	0.116071
Total lipids in small LDL	S.LDL.L	72	3	0.388681	0	0.496395	0.100573
Total lipids in very small VLDL	XS.VLDL.L	95	0	0.520432	0.0207966	0.273182	0.101007
Total cholesterol in IDL	IDL.C	59	3	0.369067	0	0.4807	0.109376
Cholesterol esters in large LDL	L.LDL.CE	74	3	0.43228	0	0.534383	0.113915
Concentration of medium LDL particles	M.LDL.P	69	3	0.435661	0	0.498169	0.105369
Total cholesterol in small LDL	S.LDL.C	78	3	0.364542	0	0.509578	0.0995434
Concentration of IDL particles	IDL.P	64	3	0.379532	0	0.442956	0.102171
Phospholipids in small LDL	S.LDL.PL	61	3	0.485523	0	0.480892	0.1096
Phospholipids in medium LDL	M.LDL.PL	58	3	0.497765	0	0.38906	0.100708
Total lipids in medium LDL	M.LDL.L	70	3	0.43723	0	0.491383	0.101955
Cholesterol esters in medium LDL	M.LDL.CE	77	3	0.4052	0	0.480226	0.0979497
Concentration of large LDL particles	L.LDL.P	67	3	0.392685	0	0.487516	0.0990768
Total cholesterol in medium LDL	M.LDL.C	76	3	0.415416	0	0.505656	0.100908
Concentration of very small VLDL particles	XS.VLDL.P	94	0	0.586758	0.0256413	0.25346	0.0986063
Serum total cholesterol	Serum.C	52	3	0.300575	0.0151385	0.625584	0.101229
Cholesterol esters in small LDL	S.LDL.CE	79	3	0.371693	0	0.524215	0.0968128
Cholesterol esters to total lipids ratio in large LDL	L.LDL.CE_p	89	0	0.375615	0.0539191	0.403177	0.0970085
Total lipids in IDL	IDL.L	65	3	0.393152	0	0.501687	0.104279
Total lipids in large LDL	L.LDL.L	68	3	0.413305	0	0.530678	0.10383
Total cholesterol in LDL	LDL.C	75	3	0.387844	0	0.520754	0.0985191
Esterified cholesterol	EstC	53	3	0.282993	0.00860435	0.603958	0.0978225
Total cholesterol in large LDL	L.LDL.C	73	3	0.382632	0	0.51058	0.0953188
Total cholesterol to total lipids ratio in large LDL	L.LDL.C_p	84	0	0.259907	0.0289861	0.297392	0.0963084
Free cholesterol in medium LDL	M.LDL.FC	62	3	0.51963	0	0.741151	0.140941
Free cholesterol	FreeC	54	3	0.331581	0.0297105	0.638604	0.100021
Phospholipids in large LDL	L.LDL.PL	66	3	0.391951	0	0.476074	0.0906505
Concentration of small LDL particles	S.LDL.P	71	3	0.451011	0	0.506112	0.0943071
Phospholipids in very small VLDL	XS.VLDL.PL	56	3	0.431623	0	0.379863	0.0842203
Free cholesterol in very small VLDL	XS.VLDL.FC	57	3	0.402365	0	0.436067	0.0936161
Phospholipids to total lipds ratio in large LDL	L.LDL.PL_p	11	1	0.371743	0	0.593567	0.0956874
Phospholipids in IDL	IDL.PL	82	3	0.366587	0.00376445	0.53395	0.0882606
Total cholesterol to total lipids ratio in medium LDL	M.LDL.C_p	85	0	0.221186	0.0252488	0.314604	0.087233
Conjugated linoleic acid	CLA	192	0	0.0842386	0	0.15312	0.13128
Cholesterol esters to total lipids ratio in medium LDL	M.LDL.CE_p	96	0	1.62497	0.0323774	1.9119	0.352056
Free cholesterol in IDL	IDL.FC	83	3	0.321737	0.00293545	0.591142	0.0891161
Free cholesterol to total lipids ratio in medium LDL	M.LDL.FC_p	12	1	0.618197	0	0.536719	0.0873526
Polyunsaturated fatty acids	PUFA	55	3	0.265444	0.00604654	0.477383	0.065852
Free cholesterol in large LDL	L.LDL.FC	81	3	0.342068	0.00379846	0.583204	0.0770467
Total fatty acids	TotFA	49	3	0.487292	0	0.288286	0.0756019
Sphingomyelins	SM	103	0	0.191803	0.458436	0.823696	0.0876895
Free cholesterol to total lipids ratio in small LDL	S.LDL.FC_p	10	1	0.468689	0.000319736	0.390491	0.0558456
Omega-6 fatty acids	FAw6	80	3	0.261208	0.00368029	0.426083	0.0579789
Cholesterol esters to total lipids ratio in small LDL	S.LDL.CE_p	97	0	0.379255	0	0.515789	0.077064
Phospholipids to total lipds ratio in small LDL	S.LDL.PL_p	14	1	0.381098	0	0.577198	0.0778666
Phospholipids to total lipds ratio in medium LDL	M.LDL.PL_p	13	1	0.320735	0.00430837	0.610537	0.0746049
Phospholipids to total lipds ratio in small HDL	S.HDL.PL_p	9	1	0.250399	0.00629078	0.621007	0.0702868
Free cholesterol to total lipids ratio in medium VLDL	M.VLDL.FC_p	111	0	0.151237	0.0503181	0.403836	0.0730075
Free cholesterol to total lipids ratio in large LDL	L.LDL.FC_p	7	1	1.34041	0.0684198	0.300189	0.107131
Free cholesterol to total lipids ratio in large VLDL	L.VLDL.FC_p	110	0	0.0346431	0.0324984	0.456071	0.0543912
18:2, linoleic acid	LA	51	3	0.437439	0	0.777779	0.0910669
Total cholesterol to total lipids ratio in large VLDL	L.VLDL.C_p	109	0	0.155096	0.164613	0.449765	0.0681951
Total cholesterol to total lipids ratio in small LDL	S.LDL.C_p	86	0	0.358229	0	0.46106	0.0782606
Ratio of conjugated linoleic acid to total fatty acids	CLA.FA	193	0	0.023025	0.000882992	0.0593531	0.0853282
Triglycerides in LDL	LDL.TG	116	0	3.47408	0.783138	2.15949	0.491654
Omega-3 fatty acids	FAw3	98	0	0.293254	0	1.01778	0.0710495
Saturated fatty acids	SFA	50	3	0.46458	0	0.307749	0.0508253
Cholesterol esters to total lipids ratio in medium HDL	M.HDL.CE_p	226	0	0.489341	0	0.0600814	0.0609501
Triglycerides in large LDL	L.LDL.TG	115	0	0.661335	0.17016	0.428773	0.0978162
Phospholipids to total lipds ratio in very small VLDL	XS.VLDL.PL_p	123	0	0.215305	0.42786	0.673367	0.066965
Total cholesterol to total lipids ratio in medium VLDL	M.VLDL.C_p	121	0	0.213996	0.271188	0.431826	0.0482933
Cholesterol esters to total lipids ratio in chylomicrons and extremely large VLDL	XXL.VLDL.CE_p	187	0	0.115547	0	0.174955	0.0497453
Total cholesterol to total lipids ratio in small HDL	S.HDL.C_p	45	3	0.40689	0.0120191	1.93277	0.139363
Cholesterol esters in small HDL	S.HDL.CE	48	3	0.375024	0.0383963	0.802768	0.0546798
Cholesterol esters to total lipids ratio in small HDL	S.HDL.CE_p	46	3	0.151876	0	0.580115	0.0428356
Triglycerides to total lipids ratio in medium VLDL	M.VLDL.TG_p	19	0	0.228421	0.373213	0.46736	0.0531653
Triglycerides in IDL	IDL.TG	112	0	0.578607	0.00466538	0.159947	0.0450376
Total cholines	TotCho	126	0	0.217323	0.463751	0.778438	0.0559807
Triglycerides in medium LDL	M.LDL.TG	114	0	0.284927	0.158338	0.260682	0.0362168
Triglycerides to total lipids ratio in large VLDL	L.VLDL.TG_p	129	0	0.149884	0.0482647	0.471228	0.0482559
Cholesterol esters to total lipids ratio in small VLDL	S.VLDL.CE_p	108	0	0.594329	0.167396	0.571495	0.0657364
Total phosphoglycerides	TotPG	124	0	0.169263	0.39383	0.526122	0.0452343
Cholesterol esters to total lipids ratio in very large VLDL	XL.VLDL.CE_p	191	0	0.0376701	0	0.127131	0.039311
Triglycerides in small LDL	S.LDL.TG	113	0	2.79889	0.00501148	1.05922	0.192053
Total cholesterol to total lipids ratio in small VLDL	S.VLDL.C_p	107	0	0.447096	0.199589	0.47437	0.0462357
Triglycerides to total lipids ratio in IDL	IDL.TG_p	220	0	0.471775	0.00378314	0.0530935	0.0386186
Total cholesterol in HDL3	HDL3.C	105	0	0.396354	0.0233799	0.641994	0.0678611
Monounsaturated fatty acids; 16:1, 18:1	MUFA	195	0	1.06569	0.0370507	0.113327	0.0576553
Cholesterol esters to total lipids ratio in medium VLDL	M.VLDL.CE_p	122	0	0.435909	0.425188	0.429703	0.0418887
Ratio of 18:2 linoleic acid to total fatty acids	LA.FA	202	0	0.587427	0.0339382	0.0447932	0.0298353
Triglycerides in medium HDL	M.HDL.TG	197	0	1.012	0.00524414	0.0146151	0.0350354
Total cholesterol in small HDL	S.HDL.C	47	3	0.44503	0.0877435	0.851328	0.031989
Ratio of diacylglycerol to triglycerides	DAG.TG	198	0	0.173443	0.00292555	0.071843	0.0219768
Pyruvate	Pyr	199	0	0.827559	0.141997	0.3485	0.0754845
Triglycerides in HDL	HDL.TG	196	0	0.906373	0	0.159838	0.0536843
Total cholesterol to total lipids ratio in very large VLDL	XL.VLDL.C_p	190	0	0.0975504	0	0.473053	0.0412075
Ratio of saturated fatty acids to total fatty acids	SFA.FA	200	0	0.0932918	0	0.0168266	0.0671955
Cholesterol esters to total lipids ratio in large VLDL	L.VLDL.CE_p	188	0	1.47862	0.390648	1.73838	0.362918
Phosphatidylcholine and other cholines	PC	125	0	0.741263	1.47457	2.3874	0.0849357
Ratio of monounsaturated fatty acids to total fatty acids	MUFA.FA	17	0	0.482831	0.112721	0.154965	0.0173773
Phospholipids to total lipds ratio in very large VLDL	XL.VLDL.PL_p	179	0	0.493742	0.00136091	0.243443	0.0162842
Ratio of polyunsaturated fatty acids to total fatty acids	PUFA.FA	217	0	0.749691	0.196544	0.246484	0.0214391
Estimated description of fatty acid chain length, not actual carbon number	FALen	224	0	0.395636	0.00620665	0.199315	0.0135903
Ratio of omega-3 fatty acids to total fatty acids	FAw3.FA	99	0	0.139213	0	1.1749	0.0220961
Free cholesterol to total lipids ratio in very large VLDL	XL.VLDL.FC_p	189	0	0.198387	0	0.596455	0.016371
Alanine	Ala	180	0	0.673549	0.104219	0.232027	0.0134946
3-hydroxybutyrate	bOHBut	222	0	0.0483882	0	0.00479461	0.0125361
Phospholipids to total lipds ratio in medium VLDL	M.VLDL.PL_p	229	0	2.65472	0.157728	0.545678	0.149022
Phospholipids to total lipds ratio in large HDL	L.HDL.PL_p	230	0	2.97315	0.149599	0.786566	0.0130593
Triglycerides in very large HDL	XL.HDL.TG	104	0	0.285116	0.11349	0.508962	0
Phospholipids in small HDL	S.HDL.PL	15	0	0.256767	0.210683	0.280764	0
Total cholesterol to total lipids ratio in chylomicrons and extremely large VLDL	XXL.VLDL.C_p	210	0	0.320278	0.344464	0.396643	0
Triglycerides to total lipids ratio in very large VLDL	XL.VLDL.TG_p	127	0	0.54532	0.625108	0.712888	0
Total cholesterol to total lipids ratio in very small VLDL	XS.VLDL.C_p	227	0	1.19638	0	0.00825665	0
Cholesterol esters to total lipids ratio in very small VLDL	XS.VLDL.CE_p	225	0	0.942817	0.00337055	0.0835044	0
Free cholesterol to total lipids ratio in IDL	IDL.FC_p	216	0	0.446877	0.145834	0.25963	0
Free cholesterol to total lipids ratio in medium HDL	M.HDL.FC_p	106	0	0.16859	0.271745	0.494154	0
Mean diameter for LDL particles	LDL.D	8	1	0.972164	0.0794283	0.593966	0
22:6, docosahexaenoic acid	DHA	101	0	0.147103	0.113094	0.566485	0
Ratio of 22:6 docosahexaenoic acid to total fatty acids	DHA.FA	102	0	0.123259	0.259616	0.336759	0
Lactate	Lac	201	0	0.400746	0.0445629	0.195805	0
Citrate	Cit	100	0	0.264248	0.0698027	0.712329	0
Phenylalanine	Phe	42	0	1.82924	0.466139	0.68898	0

## Sheet: dendrogram
((Crea:8.658732,(('XL.HDL.C_p':1.421382,'XL.HDL.CE_p':1.421382):4.835523,(Val:4.234786,(Ile:1.270609,Leu:1.270609):2.964177):2.022119):2.401827):4.960319,((((('L.LDL.FC_p':2.50875,'LDL.D':2.50875):1.584448,('S.HDL.PL_p':3.291456,(('S.LDL.FC_p':0.7360167,('L.LDL.PL_p':0.6271557,'M.LDL.FC_p':0.6271557):0.108861):0.7816372,('M.LDL.PL_p':0.9955192,'S.LDL.PL_p':0.9955192):0.5221347):1.773803):0.801740…

## Sheet: group_trajectories
sex_F1M2	age	fited_values
		group_1	group_1	group_1	group_1	group_1	group_1	group_2	group_2	group_2	group_2	group_2	group_2	group_2	group_2	group_2	group_2	group_2	group_3	group_3	group_3	group_3	group_3	group_3	group_3	group_3	group_3	group_3	group_3	group_3	group_3	group_3	group_3	group_3	group_3	group_3	group_3	group_3	group_3	group_3	group_3	group_3	group_3	group_3	group_3	group_3	group_3	group_3	group_3
		S.HDL.PL_p	S.LDL.FC_p	L.LDL.PL_p	M.LDL.FC_p	M.LDL.PL_p	S.LDL.PL_p	XL.HDL.FC	XL.HDL.P	XL.HDL.L	XL.HDL.PL	HDL.D	L.HDL.PL	L.HDL.FC	L.HDL.P	L.HDL.L	L.HDL.C	L.HDL.CE	S.HDL.C_p	S.HDL.CE_p	S.HDL.C	S.HDL.CE	TotFA	SFA	LA	Serum.C	EstC	FreeC	PUFA	XS.VLDL.PL	XS.VLDL.FC	M.LDL.PL	IDL.C	IDL.CE	S.LDL.PL	M.LDL.FC	S.LDL.FC	IDL.P	IDL.L	L.LDL.PL	L.LDL.P	L.LDL.L	M.LDL.P	M.LDL.L	S.LDL.P	S.LDL.L	L.LDL.C	L.LDL.CE	LDL.C
1	20	0.692359	0.380426	0.421048	0.41084	0.387838	0.37018	-0.219165	-0.13546	-0.145648	-0.0370436	0.0145801	0.132408	0.0651346	0.0820424	0.0779382	0.0359378	0.0326121	-0.684217	-0.69977	-0.510746	-0.590061	-0.41067	-0.351713	-0.57507	-0.642726	-0.646767	-0.609323	-0.631134	-0.415683	-0.41881	-0.541708	-0.622297	-0.630254	-0.635901	-0.602484	-0.639689	-0.528539	-0.551257	-0.568764	-0.551446	-0.569032	-0.563529	-0.576274	-0.583946	-0.613099	-0.61431	-0.61179	-0.619433
1	20.2007	0.686665	0.376602	0.417234	0.407234	0.385025	0.367972	-0.215101	-0.132112	-0.142226	-0.0340928	0.0165488	0.134363	0.0671526	0.0842465	0.0801882	0.0384932	0.0352136	-0.6777	-0.692537	-0.504774	-0.583324	-0.406647	-0.349058	-0.566283	-0.632373	-0.63655	-0.59935	-0.620959	-0.410351	-0.414764	-0.533906	-0.613236	-0.621234	-0.624674	-0.592685	-0.629476	-0.520751	-0.543063	-0.559876	-0.542994	-0.560288	-0.555103	-0.567709	-0.575503	-0.603789	-0.605037	-0.602792	-0.610148
1	20.4013	0.680973	0.372782	0.413422	0.403632	0.382213	0.365766	-0.211039	-0.128764	-0.138805	-0.0311418	0.0185177	0.136317	0.0691701	0.0864506	0.082438	0.0410487	0.0378151	-0.671185	-0.685305	-0.498808	-0.576591	-0.402628	-0.346407	-0.557502	-0.622031	-0.626344	-0.589386	-0.610791	-0.405027	-0.410724	-0.526113	-0.604183	-0.612222	-0.613462	-0.582895	-0.619275	-0.512972	-0.534878	-0.550999	-0.534553	-0.551553	-0.546687	-0.559155	-0.567069	-0.59449	-0.595773	-0.593803	-0.600874
1	20.602	0.675284	0.36897	0.409617	0.400037	0.379406	0.363563	-0.206976	-0.125417	-0.135384	-0.0281905	0.0204872	0.138271	0.0711869	0.0886544	0.0846877	0.0436042	0.0404167	-0.664673	-0.678078	-0.492851	-0.569867	-0.398617	-0.343761	-0.548734	-0.611711	-0.616159	-0.579442	-0.60064	-0.399718	-0.406699	-0.51834	-0.595148	-0.603228	-0.602276	-0.573128	-0.609098	-0.505212	-0.526712	-0.542142	-0.526132	-0.542839	-0.538292	-0.550622	-0.558657	-0.585215	-0.586529	-0.584834	-0.591619
1	20.8027	0.6696	0.365171	0.405823	0.396453	0.376605	0.361365	-0.202915	-0.122069	-0.131963	-0.0252388	0.0224577	0.140225	0.0732025	0.0908579	0.0869371	0.0461597	0.0430183	-0.658165	-0.670856	-0.48691	-0.563157	-0.394617	-0.341124	-0.539985	-0.601424	-0.606008	-0.569528	-0.590514	-0.394433	-0.402693	-0.510598	-0.586139	-0.594261	-0.591132	-0.563392	-0.598956	-0.497478	-0.518572	-0.533317	-0.517742	-0.534156	-0.529928	-0.542119	-0.550278	-0.575974	-0.577314	-0.575893	-0.582395
1	21.0033	0.663923	0.36139	0.402041	0.392884	0.373813	0.359174	-0.198855	-0.118721	-0.128541	-0.0222866	0.0244294	0.142178	0.0752166	0.0930611	0.0891862	0.0487151	0.0456202	-0.651664	-0.663643	-0.480989	-0.556464	-0.390632	-0.3385	-0.531261	-0.591181	-0.595901	-0.559652	-0.580419	-0.389179	-0.398714	-0.502895	-0.577163	-0.585329	-0.580042	-0.553699	-0.588861	-0.48978	-0.510469	-0.524534	-0.509393	-0.525513	-0.521605	-0.533658	-0.541941	-0.566781	-0.568138	-0.566991	-0.57321
1	21.204	0.658254	0.357629	0.398277	0.389334	0.37103	0.356992	-0.194797	-0.115373	-0.12512	-0.0193336	0.0264027	0.14413	0.0772288	0.0952637	0.0914347	0.0512706	0.0482222	-0.645172	-0.656439	-0.475094	-0.549794	-0.386666	-0.33589	-0.52257	-0.580994	-0.585849	-0.549826	-0.570366	-0.383964	-0.39477	-0.495242	-0.568232	-0.576443	-0.569021	-0.54406	-0.578826	-0.482129	-0.502411	-0.515804	-0.501096	-0.516922	-0.513336	-0.525248	-0.533658	-0.557646	-0.559012	-0.558138	-0.564076
1	21.4047	0.652597	0.353896	0.394534	0.385808	0.368261	0.354821	-0.19074	-0.112025	-0.1217	-0.0163797	0.0283779	0.146081	0.0792384	0.0974657	0.0936826	0.053826	0.0508243	-0.638689	-0.649248	-0.469233	-0.543153	-0.382725	-0.333301	-0.51392	-0.57088	-0.575869	-0.540063	-0.560367	-0.3788	-0.390869	-0.487654	-0.559357	-0.567614	-0.55809	-0.534491	-0.568868	-0.474536	-0.494413	-0.507142	-0.492865	-0.508398	-0.505133	-0.516906	-0.525445	-0.548588	-0.54995	-0.549347	-0.555008
1	21.6054	0.646953	0.350197	0.390818	0.382311	0.365509	0.352663	-0.186687	-0.108677	-0.118279	-0.0134249	0.0303555	0.14803	0.0812451	0.0996669	0.0959297	0.0563814	0.0534268	-0.63222	-0.642072	-0.463411	-0.536548	-0.378815	-0.330735	-0.505322	-0.560854	-0.565978	-0.53038	-0.550433	-0.373699	-0.387022	-0.480147	-0.550552	-0.558856	-0.547268	-0.525008	-0.559004	-0.467016	-0.486488	-0.498564	-0.484717	-0.499955	-0.497014	-0.508646	-0.517317	-0.539624	-0.540966	-0.540635	-0.54602
1	21.806	0.641326	0.346539	0.387134	0.37885	0.362775	0.350521	-0.182636	-0.105329	-0.114859	-0.0104688	0.032336	0.149978	0.0832481	0.101867	0.0981758	0.0589367	0.0560295	-0.625765	-0.634916	-0.457638	-0.529985	-0.374942	-0.328199	-0.496785	-0.550933	-0.556193	-0.52079	-0.540578	-0.368672	-0.383239	-0.472733	-0.541829	-0.550184	-0.536576	-0.515627	-0.549252	-0.459582	-0.478649	-0.490086	-0.476666	-0.491609	-0.488993	-0.500485	-0.509292	-0.53077	-0.532076	-0.532014	-0.537128
1	22.0067	0.635718	0.342927	0.383486	0.375429	0.360065	0.348398	-0.17859	-0.101982	-0.111439	-0.00751134	0.0343199	0.151924	0.085247	0.104066	0.100421	0.061492	0.0586326	-0.619329	-0.627782	-0.451921	-0.523472	-0.371111	-0.325696	-0.488319	-0.541135	-0.546529	-0.511309	-0.530814	-0.363731	-0.37953	-0.46543	-0.533203	-0.541611	-0.526036	-0.506364	-0.539629	-0.452248	-0.470911	-0.481725	-0.468729	-0.483376	-0.481086	-0.492437	-0.501384	-0.522046	-0.523294	-0.5235	-0.528346
1	22.2074	0.630132	0.339368	0.379879	0.372054	0.357379	0.346296	-0.174547	-0.0986348	-0.10802	-0.00455237	0.0363074	0.153868	0.0872412	0.106264	0.102665	0.0640472	0.0612361	-0.612913	-0.620672	-0.446267	-0.517014	-0.367328	-0.323232	-0.479935	-0.531477	-0.537005	-0.501953	-0.521155	-0.358888	-0.375905	-0.458252	-0.524686	-0.53315	-0.515668	-0.497236	-0.530155	-0.445029	-0.463287	-0.473495	-0.46092	-0.475271	-0.47331	-0.484519	-0.493611	-0.513468	-0.514636	-0.515108	-0.519691
1	22.408	0.62457	0.335869	0.376319	0.368731	0.354723	0.344216	-0.170511	-0.0952883	-0.104602	-0.00159178	0.0382992	0.155809	0.0892302	0.108461	0.104907	0.0666023	0.0638399	-0.60652	-0.613592	-0.440685	-0.510618	-0.363601	-0.320811	-0.471643	-0.521977	-0.527639	-0.492737	-0.511614	-0.354155	-0.372374	-0.451213	-0.516293	-0.524817	-0.505493	-0.488259	-0.520847	-0.437937	-0.455793	-0.465414	-0.453256	-0.467311	-0.46568	-0.476746	-0.485989	-0.505055	-0.506117	-0.506854	-0.511179
1	22.6087	0.619036	0.332436	0.372811	0.365466	0.352098	0.342163	-0.16648	-0.0919425	-0.101185	0.00137052	0.0402956	0.157748	0.0912134	0.110656	0.107148	0.0691573	0.0664443	-0.600153	-0.606543	-0.435181	-0.504292	-0.359935	-0.318439	-0.463455	-0.512652	-0.518447	-0.483678	-0.502206	-0.349544	-0.368948	-0.444332	-0.508038	-0.516625	-0.495535	-0.479452	-0.511725	-0.430989	-0.448442	-0.457498	-0.445754	-0.459511	-0.458213	-0.469135	-0.478534	-0.496826	-0.497753	-0.498752	-0.502824
1	22.8094	0.613532	0.329077	0.369359	0.362264	0.349508	0.340137	-0.162456	-0.0885977	-0.0977692	0.00433462	0.0422971	0.159683	0.0931903	0.112849	0.109388	0.0717122	0.069049	-0.593814	-0.599529	-0.429763	-0.498043	-0.356338	-0.31612	-0.455381	-0.503521	-0.509449	-0.474792	-0.492944	-0.345068	-0.365637	-0.437621	-0.499936	-0.50859	-0.485814	-0.470831	-0.502805	-0.424198	-0.44125	-0.449764	-0.438429	-0.451889	-0.450925	-0.461702	-0.471264	-0.488798	-0.489561	-0.490819	-0.494645
1	23.01	0.608062	0.325797	0.36597	0.359131	0.346956	0.338141	-0.158439	-0.0852541	-0.0943551	0.00730061	0.044304	0.161616	0.0951603	0.115041	0.111625	0.0742669	0.0716543	-0.587506	-0.592555	-0.42444	-0.491877	-0.352815	-0.313861	-0.447433	-0.494602	-0.500662	-0.466095	-0.483844	-0.340739	-0.36245	-0.431099	-0.492	-0.500727	-0.476353	-0.462414	-0.494109	-0.41758	-0.434231	-0.44223	-0.431298	-0.44446	-0.443833	-0.454465	-0.464196	-0.48099	-0.481555	-0.48307	-0.486657
1	23.2107	0.602628	0.322603	0.362646	0.356073	0.344445	0.336178	-0.154431	-0.0819118	-0.0909429	0.0102685	0.0463169	0.163545	0.097123	0.11723	0.113861	0.0768214	0.0742602	-0.581232	-0.585622	-0.419218	-0.485801	-0.349373	-0.311665	-0.439621	-0.485913	-0.492104	-0.457603	-0.474918	-0.336569	-0.359399	-0.424779	-0.484246	-0.49305	-0.467173	-0.454216	-0.485652	-0.411148	-0.4274	-0.43491	-0.424377	-0.43724	-0.436953	-0.447437	-0.457345	-0.47342	-0.473752	-0.475521	-0.478875
1	23.4114	0.597232	0.319501	0.359394	0.353094	0.341977	0.334249	-0.150433	-0.0785714	-0.0875331	0.0132384	0.0483361	0.165471	0.0990779	0.119417	0.116094	0.0793758	0.0768665	-0.574993	-0.578735	-0.414104	-0.47982	-0.346018	-0.309538	-0.431956	-0.477469	-0.483791	-0.449332	-0.466181	-0.332569	-0.356491	-0.418674	-0.476686	-0.485571	-0.458292	-0.446254	-0.477452	-0.404915	-0.420769	-0.427821	-0.41768	-0.430243	-0.430298	-0.440635	-0.450727	-0.466104	-0.466165	-0.468186	-0.471314
1	23.612	0.591878	0.316497	0.356216	0.350198	0.339555	0.332356	-0.146445	-0.0752332	-0.0841259	0.0162101	0.0503618	0.167392	0.101025	0.121603	0.118325	0.08193	0.0794735	-0.568794	-0.571897	-0.409103	-0.473941	-0.342757	-0.307485	-0.424447	-0.469286	-0.475738	-0.441295	-0.457644	-0.328748	-0.353735	-0.412799	-0.469332	-0.478305	-0.44973	-0.438542	-0.469524	-0.398894	-0.414351	-0.420975	-0.41122	-0.423484	-0.423882	-0.43407	-0.444354	-0.459057	-0.458808	-0.461077	-0.463988
1	23.8127	0.586568	0.313595	0.353116	0.347391	0.337181	0.3305	-0.142468	-0.0718975	-0.0807219	0.0191837	0.0523944	0.16931	0.102963	0.123785	0.120554	0.0844839	0.082081	-0.562635	-0.565111	-0.404222	-0.468168	-0.339594	-0.305509	-0.417105	-0.461379	-0.467961	-0.433506	-0.449321	-0.325116	-0.351137	-0.407164	-0.462197	-0.471263	-0.441504	-0.431093	-0.461882	-0.393095	-0.408158	-0.414387	-0.405011	-0.416974	-0.417719	-0.427757	-0.438241	-0.452292	-0.451694	-0.454208	-0.456909
1	24.0134	0.581304	0.3108	0.350099	0.344678	0.334857	0.328682	-0.138503	-0.0685648	-0.0773215	0.022159	0.0544343	0.171223	0.104893	0.125966	0.122781	0.0870375	0.084689	-0.556519	-0.558379	-0.399467	-0.462507	-0.336536	-0.303615	-0.409939	-0.453765	-0.460474	-0.42598	-0.441226	-0.321684	-0.348708	-0.401783	-0.455294	-0.464458	-0.433633	-0.423923	-0.454543	-0.387533	-0.402204	-0.40807	-0.399066	-0.410729	-0.411821	-0.421709	-0.432401	-0.445827	-0.444836	-0.447592	-0.450092
1	24.214	0.576089	0.308119	0.347168	0.342061	0.332587	0.326905	-0.134552	-0.0652355	-0.0739251	0.0251359	0.0564816	0.173132	0.106813	0.128144	0.125005	0.0895909	0.0872977	-0.550448	-0.551706	-0.394842	-0.456963	-0.333589	-0.301808	-0.40296	-0.446456	-0.453293	-0.41873	-0.433369	-0.318461	-0.346453	-0.396669	-0.448634	-0.457903	-0.426134	-0.417045	-0.44752	-0.382218	-0.396498	-0.402038	-0.393399	-0.40476	-0.406203	-0.415938	-0.426846	-0.439674	-0.438248	-0.441242	-0.44355
1	24.4147	0.570925	0.305554	0.344324	0.339543	0.33037	0.325168	-0.130615	-0.06191	-0.0705332	0.0281144	0.0585367	0.175037	0.108724	0.130319	0.127226	0.0921439	0.089907	-0.544424	-0.545094	-0.390352	-0.45154	-0.330756	-0.300091	-0.396174	-0.439466	-0.446428	-0.411767	-0.425761	-0.315453	-0.344378	-0.391827	-0.442227	-0.451606	-0.419018	-0.410468	-0.440824	-0.377158	-0.391051	-0.3963	-0.388016	-0.399077	-0.400871	-0.410453	-0.421587	-0.433842	-0.431938	-0.435166	-0.437291
1	24.6154	0.565814	0.303108	0.341571	0.337128	0.328208	0.323471	-0.126693	-0.058589	-0.0671465	0.0310941	0.0605995	0.176937	0.110626	0.132492	0.129445	0.0946967	0.0925168	-0.538449	-0.538545	-0.385998	-0.44624	-0.328043	-0.298467	-0.38959	-0.432802	-0.439889	-0.4051	-0.418412	-0.312666	-0.342486	-0.387267	-0.436081	-0.445577	-0.412297	-0.404202	-0.434463	-0.372361	-0.38587	-0.390864	-0.382928	-0.393688	-0.395834	-0.405263	-0.416629	-0.428341	-0.425915	-0.429375	-0.431324
1	24.8161	0.560758	0.300784	0.338909	0.334818	0.326102	0.321816	-0.122787	-0.055273	-0.0637654	0.0340749	0.0626704	0.178833	0.112519	0.134662	0.131661	0.0972491	0.0951271	-0.532524	-0.532061	-0.381785	-0.441065	-0.325453	-0.29694	-0.383214	-0.426476	-0.433686	-0.398738	-0.411332	-0.310106	-0.340781	-0.382995	-0.430205	-0.439823	-0.405983	-0.398255	-0.428447	-0.367835	-0.380962	-0.38574	-0.378141	-0.3886	-0.391101	-0.400375	-0.411982	-0.42318	-0.420187	-0.423874	-0.425658
1	25.0167	0.555758	0.298585	0.336341	0.332614	0.324053	0.320201	-0.118899	-0.0519624	-0.0603906	0.0370565	0.0647494	0.180724	0.114402	0.136829	0.133874	0.0998011	0.0977381	-0.526651	-0.525646	-0.377713	-0.43602	-0.322991	-0.295512	-0.377054	-0.420497	-0.427828	-0.392692	-0.404529	-0.307779	-0.339269	-0.379019	-0.424607	-0.434354	-0.400085	-0.392636	-0.422785	-0.363587	-0.376336	-0.380934	-0.373665	-0.383823	-0.386679	-0.395797	-0.407652	-0.418366	-0.414764	-0.418675	-0.420301
1	25.2174	0.550816	0.296514	0.333868	0.330519	0.322062	0.318628	-0.115029	-0.0486579	-0.0570226	0.0400387	0.0668367	0.18261	0.116276	0.138994	0.136085	0.102353	0.10035	-0.520832	-0.519301	-0.373787	-0.431106	-0.320659	-0.294186	-0.371117	-0.414874	-0.422325	-0.38697	-0.398013	-0.305689	-0.33795	-0.375343	-0.419295	-0.429177	-0.394615	-0.387353	-0.417484	-0.359624	-0.371999	-0.376455	-0.369505	-0.379363	-0.382573	-0.391536	-0.403647	-0.413906	-0.409651	-0.413782	-0.41526
1	25.4181	0.545933	0.294571	0.33149	0.328532	0.320128	0.317094	-0.111178	-0.0453601	-0.0536621	0.0430212	0.0689323	0.184492	0.11814	0.141156	0.138293	0.104904	0.102962	-0.515066	-0.513029	-0.370004	-0.426323	-0.318462	-0.292964	-0.365406	-0.40961	-0.41718	-0.381577	-0.391788	-0.303837	-0.336826	-0.37197	-0.414272	-0.424295	-0.389573	-0.382409	-0.412545	-0.355948	-0.367952	-0.372304	-0.365663	-0.375223	-0.378788	-0.387594	-0.399968	-0.409803	-0.404853	-0.4092	-0.410539
1	25.6187	0.54111	0.292755	0.329205	0.326654	0.318252	0.315599	-0.107347	-0.0420695	-0.0503096	0.0460036	0.0710361	0.186369	0.119996	0.143316	0.140499	0.107455	0.105574	-0.509355	-0.50683	-0.366364	-0.421671	-0.316399	-0.291847	-0.359925	-0.404709	-0.412395	-0.376515	-0.38586	-0.302224	-0.335896	-0.3689	-0.409542	-0.419712	-0.384964	-0.377805	-0.407972	-0.352561	-0.364199	-0.368483	-0.362142	-0.371404	-0.375322	-0.383971	-0.396615	-0.406057	-0.400371	-0.404931	-0.406139
1	25.8194	0.536348	0.291067	0.327015	0.324883	0.316432	0.314142	-0.103537	-0.0387868	-0.0469657	0.0489856	0.0731481	0.188242	0.121843	0.145473	0.142702	0.110006	0.108187	-0.503699	-0.500706	-0.362867	-0.41715	-0.314474	-0.290837	-0.354677	-0.400174	-0.407974	-0.371788	-0.380233	-0.300851	-0.335159	-0.366133	-0.405108	-0.415431	-0.380787	-0.373543	-0.403763	-0.349464	-0.360741	-0.364995	-0.358941	-0.367906	-0.372177	-0.380669	-0.393588	-0.402669	-0.396208	-0.400977	-0.402061
1	26.0201	0.531648	0.289506	0.324916	0.32322	0.314667	0.31272	-0.0997496	-0.0355125	-0.0436311	0.0519668	0.0752684	0.190111	0.123683	0.147628	0.144903	0.112556	0.110801	-0.498099	-0.494659	-0.35951	-0.412759	-0.312688	-0.289933	-0.349667	-0.396006	-0.403919	-0.367401	-0.374911	-0.299716	-0.334613	-0.36367	-0.400973	-0.411454	-0.377046	-0.369626	-0.399921	-0.346659	-0.35758	-0.361839	-0.356063	-0.364733	-0.369355	-0.377689	-0.390888	-0.399639	-0.392365	-0.39734	-0.398309
1	26.2207	0.52701	0.288072	0.32291	0.321664	0.312958	0.311333	-0.0959846	-0.0322474	-0.0403063	0.0549468	0.0773969	0.191976	0.125514	0.149781	0.147101	0.115107	0.113415	-0.492555	-0.488689	-0.356293	-0.408498	-0.311043	-0.289138	-0.344896	-0.392208	-0.400231	-0.363354	-0.3699	-0.298821	-0.334257	-0.361509	-0.39714	-0.407784	-0.373741	-0.366053	-0.396445	-0.344147	-0.354717	-0.359016	-0.353507	-0.361884	-0.366853	-0.37503	-0.388514	-0.396966	-0.388844	-0.394021	-0.394883
1	26.4214	0.522434	0.286762	0.320992	0.320212	0.311301	0.309978	-0.092243	-0.0289918	-0.036992	0.0579254	0.0795335	0.193837	0.127339	0.151932	0.149298	0.117657	0.116029	-0.487068	-0.482798	-0.35321	-0.404362	-0.309537	-0.28845	-0.340365	-0.388776	-0.396906	-0.359645	-0.365197	-0.29816	-0.334087	-0.359644	-0.393605	-0.404417	-0.370864	-0.362819	-0.393329	-0.341923	-0.352148	-0.356521	-0.351268	-0.359353	-0.364667	-0.372687	-0.38646	-0.394643	-0.38564	-0.391016	-0.391777
1	26.6221	0.517919	0.285572	0.31916	0.31886	0.309695	0.308652	-0.0885255	-0.0257463	-0.0336886	0.0609021	0.081678	0.195695	0.129157	0.154081	0.151492	0.120207	0.118644	-0.481635	-0.476985	-0.350257	-0.400349	-0.308169	-0.287868	-0.336072	-0.385704	-0.393939	-0.356273	-0.360803	-0.297728	-0.334095	-0.358069	-0.390367	-0.401352	-0.368407	-0.35992	-0.390566	-0.339983	-0.349869	-0.354349	-0.34934	-0.357136	-0.36279	-0.370654	-0.384717	-0.392662	-0.382749	-0.38832	-0.388989
1	26.8227	0.513467	0.284499	0.31741	0.317605	0.308137	0.307352	-0.0848327	-0.0225116	-0.0303966	0.0638765	0.0838305	0.197549	0.13097	0.156228	0.153686	0.122757	0.12126	-0.476258	-0.47125	-0.347429	-0.396455	-0.30694	-0.287391	-0.332017	-0.382987	-0.391326	-0.353232	-0.356717	-0.297519	-0.334277	-0.356776	-0.387423	-0.398585	-0.366364	-0.357349	-0.388148	-0.338323	-0.347876	-0.352492	-0.347716	-0.355226	-0.361217	-0.368924	-0.38328	-0.391017	-0.380166	-0.385931	-0.386511
1	27.0234	0.509076	0.28354	0.315739	0.316445	0.306625	0.306075	-0.0811653	-0.019288	-0.0271166	0.0668482	0.0859907	0.1994	0.132778	0.158375	0.155877	0.125307	0.123876	-0.470935	-0.465595	-0.344721	-0.392677	-0.305848	-0.287019	-0.328199	-0.380621	-0.38906	-0.35052	-0.352937	-0.297529	-0.334626	-0.35576	-0.384771	-0.396112	-0.364726	-0.355101	-0.386068	-0.336937	-0.346165	-0.350946	-0.346392	-0.353618	-0.359939	-0.367492	-0.38214	-0.389699	-0.377887	-0.383842	-0.384341
1	27.2241	0.504746	0.28269	0.314144	0.315375	0.305156	0.304819	-0.0775238	-0.0160762	-0.0238491	0.0698168	0.0881585	0.20125	0.134582	0.16052	0.158068	0.127857	0.126492	-0.465666	-0.46002	-0.342128	-0.389009	-0.304892	-0.286749	-0.324616	-0.3786	-0.387136	-0.348133	-0.349462	-0.297751	-0.335137	-0.355011	-0.382406	-0.39393	-0.363484	-0.353169	-0.384319	-0.33582	-0.34473	-0.349703	-0.345359	-0.352305	-0.358951	-0.366349	-0.38129	-0.388699	-0.375907	-0.382048	-0.38247
1	27.4247	0.500475	0.281945	0.312619	0.314389	0.303727	0.303579	-0.0739083	-0.0128763	-0.0205943	0.0727821	0.0903339	0.203097	0.136383	0.162665	0.160258	0.130408	0.12911	-0.46045	-0.454522	-0.339642	-0.385447	-0.304067	-0.286578	-0.321264	-0.376911	-0.385541	-0.346061	-0.346286	-0.298176	-0.335798	-0.354518	-0.380321	-0.392031	-0.362622	-0.351541	-0.382885	-0.334963	-0.343561	-0.348752	-0.344606	-0.351276	-0.358239	-0.365485	-0.380715	-0.388003	-0.374214	-0.38054	-0.380889
1	27.6254	0.496263	0.281296	0.31116	0.313483	0.302334	0.302351	-0.0703191	-0.00968878	-0.0173526	0.0757436	0.0925168	0.204942	0.138183	0.16481	0.162448	0.132959	0.131727	-0.455284	-0.449102	-0.337254	-0.381984	-0.303371	-0.286503	-0.318138	-0.375544	-0.384265	-0.344295	-0.343403	-0.298793	-0.336602	-0.354268	-0.378509	-0.390406	-0.362123	-0.350206	-0.381754	-0.334355	-0.34265	-0.348079	-0.34412	-0.350518	-0.35779	-0.364885	-0.380401	-0.387596	-0.372798	-0.379306	-0.379587
1	27.8261	0.492108	0.280739	0.30976	0.312651	0.300974	0.301132	-0.0667563	-0.00651384	-0.0141241	0.0787011	0.0947069	0.206787	0.139982	0.166955	0.164637	0.135511	0.134346	-0.450169	-0.443759	-0.334957	-0.378613	-0.3028	-0.286521	-0.315232	-0.374485	-0.383295	-0.342827	-0.340806	-0.299592	-0.337537	-0.354247	-0.376961	-0.389047	-0.361972	-0.349151	-0.38091	-0.333986	-0.341986	-0.347673	-0.34389	-0.35002	-0.357593	-0.364538	-0.380336	-0.387464	-0.371649	-0.378337	-0.378552
1	28.0268	0.48801	0.280267	0.308414	0.311886	0.299641	0.299917	-0.0632201	-0.00335179	-0.0109092	0.0816543	0.0969043	0.208631	0.141782	0.169101	0.166828	0.138064	0.136966	-0.445101	-0.438491	-0.332742	-0.375328	-0.302351	-0.286629	-0.312541	-0.373724	-0.382618	-0.341645	-0.338488	-0.300564	-0.338594	-0.354443	-0.375669	-0.387944	-0.362152	-0.348364	-0.380339	-0.333846	-0.34156	-0.347522	-0.343904	-0.34977	-0.357634	-0.364432	-0.380505	-0.387591	-0.370756	-0.377622	-0.377773
1	28.2274	0.483965	0.279873	0.307117	0.311184	0.298332	0.298701	-0.0597103	-0.00020282	-0.00770796	0.0846029	0.0991088	0.210475	0.143584	0.171248	0.169019	0.140618	0.139586	-0.440079	-0.433299	-0.330601	-0.372122	-0.302018	-0.286822	-0.310059	-0.373246	-0.382221	-0.34074	-0.336443	-0.301696	-0.339762	-0.354842	-0.374624	-0.387088	-0.362645	-0.347831	-0.380026	-0.333924	-0.341361	-0.347612	-0.344147	-0.349755	-0.357899	-0.364552	-0.380892	-0.387961	-0.370107	-0.37715	-0.377238
1	28.4281	0.479973	0.279549	0.305862	0.310535	0.297043	0.297481	-0.0562267	0.00293316	-0.00452034	0.0875467	0.101321	0.21232	0.145389	0.173396	0.171212	0.143173	0.142207	-0.435101	-0.428179	-0.328523	-0.368988	-0.301796	-0.287095	-0.307779	-0.373034	-0.382088	-0.340097	-0.334659	-0.302975	-0.341029	-0.355426	-0.373814	-0.386466	-0.363428	-0.347536	-0.379952	-0.334206	-0.341374	-0.347925	-0.344603	-0.349959	-0.358372	-0.364883	-0.38148	-0.388556	-0.369687	-0.376905	-0.376931
1	28.6288	0.476031	0.279286	0.304642	0.309933	0.295768	0.29625	-0.0527687	0.00605627	-0.00134614	0.0904856	0.103539	0.214166	0.1472	0.175547	0.173407	0.14573	0.14483	-0.430166	-0.423131	-0.326499	-0.365916	-0.30168	-0.287443	-0.30569	-0.373072	-0.382199	-0.339703	-0.333126	-0.304389	-0.342381	-0.356179	-0.373228	-0.386066	-0.364479	-0.347463	-0.380098	-0.334678	-0.341587	-0.348446	-0.345256	-0.350365	-0.359035	-0.365406	-0.38225	-0.389355	-0.369482	-0.376873	-0.376838
1	28.8294	0.472138	0.279076	0.30345	0.30937	0.294503	0.295005	-0.0493358	0.00916665	0.00181482	0.0934196	0.105765	0.216014	0.149017	0.177701	0.175604	0.14829	0.147454	-0.425269	-0.418152	-0.324517	-0.362899	-0.301662	-0.287861	-0.303785	-0.373341	-0.382539	-0.339542	-0.331832	-0.305922	-0.343808	-0.357082	-0.372852	-0.385875	-0.365775	-0.347593	-0.380443	-0.335325	-0.341984	-0.349157	-0.346088	-0.350956	-0.359871	-0.366105	-0.383183	-0.390338	-0.369476	-0.377039	-0.376941
1	29.0301	0.46829	0.278911	0.302279	0.308838	0.293241	0.29374	-0.0459274	0.0122644	0.0049627	0.0963484	0.107999	0.217865	0.150842	0.179858	0.177805	0.150851	0.150079	-0.42041	-0.41324	-0.322568	-0.359928	-0.301737	-0.288342	-0.302054	-0.373823	-0.383088	-0.3396	-0.330765	-0.307561	-0.345294	-0.35812	-0.372675	-0.385878	-0.367292	-0.347909	-0.380969	-0.336134	-0.342553	-0.35004	-0.347083	-0.351717	-0.360862	-0.366962	-0.38426	-0.391485	-0.369654	-0.377388	-0.377226
1	29.2308	0.464486	0.278781	0.301122	0.308331	0.291979	0.29245	-0.0425429	0.0153499	0.00809783	0.0992722	0.110239	0.21972	0.152677	0.182019	0.180009	0.153416	0.152706	-0.415585	-0.408393	-0.320642	-0.356995	-0.301898	-0.288882	-0.300489	-0.374501	-0.383828	-0.339861	-0.329914	-0.309292	-0.346829	-0.359273	-0.372683	-0.386063	-0.369008	-0.348395	-0.381655	-0.337088	-0.343277	-0.351079	-0.348224	-0.352629	-0.36199	-0.36796	-0.385462	-0.392776	-0.369999	-0.377904	-0.377675
1	29.4314	0.460723	0.278677	0.299972	0.307838	0.290709	0.29113	-0.039181	0.0184237	0.0112209	0.102191	0.112488	0.221579	0.154523	0.184185	0.182218	0.155983	0.155335	-0.410792	-0.40361	-0.318726	-0.354091	-0.302138	-0.289473	-0.299077	-0.375353	-0.384739	-0.340308	-0.329264	-0.311099	-0.348397	-0.360522	-0.372862	-0.386414	-0.370897	-0.349031	-0.38248	-0.338173	-0.344142	-0.352253	-0.34949	-0.353675	-0.363237	-0.369081	-0.386768	-0.394189	-0.370495	-0.37857	-0.378271
1	29.6321	0.456998	0.278588	0.298821	0.307352	0.289428	0.289776	-0.0358405	0.0214865	0.0143327	0.105105	0.114744	0.223442	0.156382	0.186356	0.184433	0.158554	0.157966	-0.406028	-0.398886	-0.316809	-0.351206	-0.302448	-0.290109	-0.297806	-0.376358	-0.385799	-0.340923	-0.3288	-0.312967	-0.349985	-0.361849	-0.373197	-0.386915	-0.37293	-0.349796	-0.383421	-0.339371	-0.345131	-0.353544	-0.350864	-0.354835	-0.364582	-0.370303	-0.388157	-0.395701	-0.371123	-0.379368	-0.378994
1	29.8328	0.453309	0.278507	0.297661	0.306865	0.288129	0.28838	-0.03252	0.0245391	0.017434	0.108015	0.117008	0.225312	0.158257	0.188534	0.186653	0.161129	0.1606	-0.401289	-0.39422	-0.314881	-0.348331	-0.30282	-0.290782	-0.296667	-0.377496	-0.386987	-0.341688	-0.328507	-0.31488	-0.35158	-0.363233	-0.373672	-0.387549	-0.375084	-0.350671	-0.384457	-0.340666	-0.346227	-0.35493	-0.352326	-0.35609	-0.366006	-0.371608	-0.389608	-0.397291	-0.371866	-0.38028	-0.379828
1	30.0334	0.449652	0.278421	0.296485	0.306366	0.286805	0.286939	-0.0292183	0.0275822	0.0205254	0.11092	0.119281	0.227188	0.160149	0.190719	0.18888	0.163709	0.163236	-0.396574	-0.389609	-0.312931	-0.345458	-0.303246	-0.291486	-0.295646	-0.378745	-0.388283	-0.342585	-0.32837	-0.316823	-0.353166	-0.364655	-0.374273	-0.388302	-0.37733	-0.351637	-0.385566	-0.342042	-0.347414	-0.356393	-0.353856	-0.357422	-0.367489	-0.372977	-0.3911	-0.398935	-0.372706	-0.381289	-0.380753
1	30.2341	0.446026	0.278322	0.295286	0.305849	0.285453	0.285447	-0.0259338	0.0306166	0.0236081	0.113821	0.121562	0.229072	0.162059	0.192911	0.191115	0.166293	0.165875	-0.391878	-0.38505	-0.310947	-0.342577	-0.303718	-0.292213	-0.294732	-0.380084	-0.389663	-0.343596	-0.328374	-0.318779	-0.354732	-0.366096	-0.374984	-0.389157	-0.379642	-0.352673	-0.386725	-0.343481	-0.348675	-0.357914	-0.355436	-0.35881	-0.369011	-0.37439	-0.392611	-0.400612	-0.373625	-0.382377	-0.381751
1	30.4348	0.442426	0.2782	0.294055	0.305304	0.284065	0.283899	-0.0226645	0.0336436	0.0266833	0.116719	0.123853	0.230965	0.16399	0.195112	0.193357	0.168883	0.168518	-0.3872	-0.38054	-0.308918	-0.339679	-0.304227	-0.292955	-0.293911	-0.381491	-0.391107	-0.344702	-0.328501	-0.320733	-0.356262	-0.367537	-0.37579	-0.390098	-0.381995	-0.35376	-0.387914	-0.344967	-0.349994	-0.359471	-0.357046	-0.360238	-0.370555	-0.375828	-0.394121	-0.402299	-0.374604	-0.383526	-0.382803
1	30.6355	0.43885	0.278045	0.292787	0.304722	0.282636	0.28229	-0.0194082	0.0366648	0.0297525	0.119614	0.126155	0.232866	0.165944	0.197322	0.19561	0.171479	0.171164	-0.382534	-0.376076	-0.306835	-0.336757	-0.304764	-0.293704	-0.293171	-0.382944	-0.392593	-0.345883	-0.328735	-0.322669	-0.357745	-0.368959	-0.376673	-0.391107	-0.384361	-0.354878	-0.38911	-0.346483	-0.351354	-0.361046	-0.358667	-0.361684	-0.372099	-0.377272	-0.39561	-0.403976	-0.375626	-0.384717	-0.38389
1	30.8361	0.435295	0.277846	0.291472	0.304096	0.281159	0.280615	-0.0161628	0.0396813	0.0328171	0.122507	0.128466	0.234778	0.167922	0.199543	0.197872	0.174082	0.173815	-0.37788	-0.371655	-0.304685	-0.333799	-0.305319	-0.294452	-0.292499	-0.38442	-0.394097	-0.347121	-0.329058	-0.324572	-0.359167	-0.370342	-0.377619	-0.392167	-0.386714	-0.356008	-0.390292	-0.348013	-0.352737	-0.36262	-0.36028	-0.363131	-0.373624	-0.378702	-0.397055	-0.40562	-0.376673	-0.385933	-0.384995
1	31.0368	0.431757	0.277595	0.290104	0.303416	0.27963	0.278869	-0.0129262	0.0426947	0.0358786	0.125399	0.130789	0.236701	0.169927	0.201775	0.200145	0.176692	0.17647	-0.373232	-0.367273	-0.30246	-0.330799	-0.305883	-0.295192	-0.29188	-0.385898	-0.395599	-0.348395	-0.329453	-0.326427	-0.360514	-0.371667	-0.378611	-0.393262	-0.389028	-0.357129	-0.391438	-0.34954	-0.354128	-0.364171	-0.361865	-0.364559	-0.375112	-0.380099	-0.398437	-0.407208	-0.377725	-0.387155	-0.386097
1	31.2375	0.428234	0.27728	0.288676	0.302674	0.278043	0.277048	-0.00969599	0.0457064	0.0389385	0.12829	0.133124	0.238635	0.17196	0.204018	0.202429	0.17931	0.17913	-0.368589	-0.362928	-0.300148	-0.327748	-0.306447	-0.295915	-0.291303	-0.387355	-0.397075	-0.349688	-0.329903	-0.328217	-0.361775	-0.372917	-0.379633	-0.394375	-0.391275	-0.358221	-0.392528	-0.351047	-0.35551	-0.365681	-0.363405	-0.36595	-0.376543	-0.381444	-0.399736	-0.408722	-0.378765	-0.388366	-0.38718
1	31.4381	0.424723	0.276892	0.287182	0.301862	0.276391	0.275146	-0.00646939	0.0487185	0.0419989	0.131181	0.135473	0.240582	0.174023	0.206275	0.204727	0.181936	0.181795	-0.363946	-0.358615	-0.297741	-0.324637	-0.307001	-0.296612	-0.290753	-0.388772	-0.398506	-0.350979	-0.33039	-0.329929	-0.362937	-0.374074	-0.38067	-0.395491	-0.393434	-0.359268	-0.393542	-0.352519	-0.356867	-0.367132	-0.364882	-0.367287	-0.3779	-0.382721	-0.400932	-0.41014	-0.379777	-0.389548	-0.388225
1	31.6388	0.42122	0.276424	0.285614	0.300973	0.27467	0.27316	-0.0032435	0.0517329	0.045062	0.134073	0.137835	0.242543	0.176118	0.208545	0.207037	0.184572	0.184466	-0.359301	-0.354332	-0.29523	-0.321461	-0.307536	-0.297277	-0.290217	-0.390127	-0.399871	-0.352251	-0.330896	-0.33155	-0.363989	-0.375122	-0.381706	-0.396592	-0.39548	-0.360252	-0.394462	-0.353941	-0.358184	-0.368508	-0.36628	-0.368552	-0.379167	-0.383913	-0.402009	-0.411445	-0.380744	-0.390685	-0.389216
1	31.8395	0.417722	0.275864	0.283967	0.299999	0.272874	0.271085	-1.54e-05	0.0547519	0.0481299	0.136968	0.140212	0.244518	0.178248	0.21083	0.209362	0.187217	0.187143	-0.35465	-0.350076	-0.292606	-0.31821	-0.308043	-0.297899	-0.289681	-0.3914	-0.401148	-0.353485	-0.331404	-0.333065	-0.364922	-0.376045	-0.382726	-0.397663	-0.397389	-0.361154	-0.395269	-0.355297	-0.359445	-0.369789	-0.36758	-0.36973	-0.380326	-0.385002	-0.402947	-0.412618	-0.381648	-0.391761	-0.390136
1	32.0401	0.414226	0.275205	0.282234	0.298931	0.270997	0.268917	0.00321776	0.0577774	0.0512045	0.139866	0.142605	0.246509	0.180413	0.21313	0.211703	0.189873	0.189826	-0.349991	-0.345843	-0.28986	-0.314878	-0.308511	-0.298471	-0.289132	-0.392569	-0.402318	-0.354662	-0.331895	-0.334461	-0.365722	-0.376826	-0.383715	-0.398689	-0.399137	-0.361958	-0.395945	-0.356573	-0.360635	-0.370959	-0.368767	-0.370802	-0.381362	-0.385972	-0.403729	-0.41364	-0.382474	-0.392758	-0.390968
1	32.2408	0.410729	0.274438	0.28041	0.297763	0.269035	0.266652	0.00645909	0.0608116	0.0542883	0.142769	0.145016	0.248516	0.182617	0.215446	0.21406	0.19254	0.192517	-0.34532	-0.341629	-0.286985	-0.311458	-0.308932	-0.298986	-0.288557	-0.393616	-0.403359	-0.355764	-0.332354	-0.335724	-0.36638	-0.37745	-0.384657	-0.399652	-0.400704	-0.362646	-0.396471	-0.357755	-0.36174	-0.372001	-0.369825	-0.371754	-0.382257	-0.386807	-0.404338	-0.414493	-0.383206	-0.393662	-0.391697
1	32.4415	0.407228	0.273554	0.278489	0.296488	0.266982	0.264287	0.00971199	0.0638571	0.0573839	0.145678	0.147445	0.250539	0.184859	0.21778	0.216433	0.195219	0.195216	-0.340634	-0.337431	-0.283974	-0.307944	-0.309296	-0.299434	-0.287942	-0.394521	-0.404256	-0.356774	-0.332762	-0.336843	-0.366889	-0.377904	-0.385538	-0.400541	-0.40207	-0.363204	-0.396835	-0.358829	-0.362747	-0.372901	-0.370739	-0.372571	-0.382998	-0.387495	-0.404761	-0.415165	-0.38383	-0.394457	-0.392308
1	32.6421	0.403719	0.272547	0.276466	0.2951	0.264835	0.261818	0.0129799	0.0669165	0.0604938	0.148595	0.149893	0.25258	0.187143	0.220132	0.218825	0.19791	0.197923	-0.335931	-0.333246	-0.280822	-0.304332	-0.309594	-0.299807	-0.287276	-0.395269	-0.404989	-0.357677	-0.333103	-0.337809	-0.367239	-0.378177	-0.386347	-0.40134	-0.403216	-0.363619	-0.397021	-0.359784	-0.363643	-0.373645	-0.371498	-0.373241	-0.383574	-0.388021	-0.404983	-0.415639	-0.384332	-0.39513	-0.392787
1	32.8428	0.400201	0.271409	0.274337	0.293593	0.262588	0.259242	0.0162664	0.0699925	0.0636208	0.15152	0.152363	0.25464	0.18947	0.222502	0.221235	0.200615	0.200638	-0.331207	-0.32907	-0.277521	-0.300615	-0.309818	-0.300099	-0.286545	-0.395841	-0.405543	-0.358456	-0.33336	-0.33861	-0.367423	-0.378256	-0.387068	-0.402036	-0.404125	-0.363877	-0.397017	-0.360608	-0.364416	-0.37422	-0.372088	-0.37375	-0.383972	-0.388374	-0.404991	-0.415904	-0.384699	-0.395669	-0.393122
1	33.0435	0.396669	0.270132	0.272098	0.291961	0.260238	0.256557	0.0195748	0.0730876	0.0667675	0.154456	0.154855	0.256718	0.191841	0.224893	0.223665	0.203334	0.203363	-0.326459	-0.324901	-0.274068	-0.296789	-0.309958	-0.300301	-0.285738	-0.396221	-0.405898	-0.359094	-0.333517	-0.339235	-0.367434	-0.378129	-0.387689	-0.402616	-0.404779	-0.363965	-0.396809	-0.361287	-0.365052	-0.374613	-0.372496	-0.374085	-0.384178	-0.388541	-0.404772	-0.415945	-0.384918	-0.396058	-0.393299
1	33.2441	0.393121	0.268709	0.269743	0.290198	0.257779	0.253758	0.0229088	0.0762046	0.0699368	0.157404	0.157371	0.258816	0.194259	0.227303	0.226116	0.206067	0.206097	-0.321685	-0.320734	-0.270456	-0.292849	-0.310005	-0.300405	-0.284841	-0.396392	-0.406041	-0.359576	-0.333558	-0.339674	-0.367263	-0.377785	-0.388196	-0.403066	-0.405161	-0.363869	-0.396384	-0.361813	-0.365542	-0.374809	-0.372711	-0.374234	-0.384181	-0.38851	-0.404313	-0.41575	-0.384977	-0.396286	-0.393305
1	33.4448	0.389555	0.267136	0.26727	0.288299	0.255209	0.250845	0.026272	0.0793464	0.0731315	0.160365	0.159913	0.260935	0.196724	0.229735	0.228587	0.208816	0.208841	-0.316883	-0.316567	-0.266682	-0.288792	-0.309952	-0.300404	-0.283845	-0.39634	-0.405957	-0.359888	-0.333468	-0.339922	-0.366907	-0.377218	-0.38858	-0.403375	-0.405259	-0.363581	-0.395734	-0.362175	-0.365875	-0.374802	-0.372724	-0.374189	-0.383974	-0.388273	-0.403607	-0.415312	-0.384864	-0.396343	-0.393132
1	33.6455	0.385966	0.265407	0.264676	0.286261	0.252523	0.247815	0.0296682	0.082516	0.0763548	0.163342	0.162481	0.263074	0.199237	0.232189	0.23108	0.21158	0.211596	-0.312049	-0.312397	-0.262744	-0.284615	-0.30979	-0.300292	-0.282737	-0.396054	-0.405633	-0.360018	-0.333233	-0.33997	-0.366361	-0.376419	-0.388829	-0.403534	-0.405063	-0.363092	-0.394851	-0.362365	-0.366042	-0.37458	-0.372526	-0.373941	-0.383549	-0.387822	-0.402645	-0.414621	-0.384572	-0.396219	-0.39277
1	33.8462	0.382353	0.263516	0.261959	0.284078	0.249719	0.244666	0.0331012	0.0857163	0.0796095	0.166336	0.165078	0.265235	0.201801	0.234666	0.233596	0.214361	0.214362	-0.307181	-0.308219	-0.25864	-0.280315	-0.309512	-0.300062	-0.281509	-0.395521	-0.405058	-0.359953	-0.332838	-0.339812	-0.36562	-0.375383	-0.388933	-0.403532	-0.404562	-0.362393	-0.393728	-0.362375	-0.366035	-0.374137	-0.372109	-0.373482	-0.382897	-0.38715	-0.40142	-0.413671	-0.384091	-0.395904	-0.392209
1	34.0468	0.378713	0.261459	0.259115	0.281748	0.246793	0.241396	0.0365746	0.0889504	0.0828988	0.169348	0.167705	0.267418	0.204415	0.237166	0.236135	0.217159	0.217139	-0.302277	-0.304031	-0.254366	-0.27589	-0.309111	-0.299706	-0.280148	-0.394727	-0.404218	-0.35968	-0.33227	-0.339441	-0.364682	-0.374102	-0.388881	-0.403357	-0.403743	-0.361476	-0.392357	-0.362196	-0.365845	-0.373462	-0.371466	-0.372802	-0.382012	-0.386248	-0.399924	-0.412453	-0.383412	-0.395389	-0.391442
1	34.2475	0.375043	0.25923	0.256142	0.279266	0.243743	0.238004	0.0400923	0.0922212	0.0862256	0.172381	0.170363	0.269623	0.207082	0.239689	0.238698	0.219975	0.219928	-0.297335	-0.29983	-0.249921	-0.271338	-0.308578	-0.299218	-0.278644	-0.393663	-0.403103	-0.359187	-0.331515	-0.338852	-0.363541	-0.37257	-0.388664	-0.403002	-0.402599	-0.360333	-0.390732	-0.361822	-0.365464	-0.372549	-0.37059	-0.371895	-0.380887	-0.38511	-0.39815	-0.410963	-0.382526	-0.394666	-0.390459
1	34.4482	0.37134	0.256828	0.253038	0.276631	0.240565	0.234489	0.0436578	0.0955318	0.089593	0.175436	0.173054	0.27185	0.209803	0.242237	0.241286	0.222809	0.22273	-0.292352	-0.295613	-0.245306	-0.266657	-0.307908	-0.298593	-0.27699	-0.392319	-0.401704	-0.358465	-0.330562	-0.338041	-0.362197	-0.370787	-0.388274	-0.402458	-0.401124	-0.35896	-0.38885	-0.361248	-0.364887	-0.371393	-0.369475	-0.370756	-0.37952	-0.383734	-0.396096	-0.409197	-0.381428	-0.393728	-0.389257
1	34.6488	0.367603	0.254249	0.249804	0.273839	0.237259	0.230851	0.0472749	0.0988851	0.0930041	0.178514	0.17578	0.274101	0.212577	0.24481	0.243898	0.225662	0.225544	-0.287326	-0.291377	-0.240521	-0.261849	-0.307094	-0.297825	-0.275178	-0.390689	-0.400015	-0.357504	-0.3294	-0.337006	-0.36065	-0.368749	-0.387703	-0.401718	-0.399316	-0.357353	-0.386711	-0.360468	-0.364107	-0.36999	-0.368121	-0.369383	-0.377908	-0.382116	-0.393759	-0.407154	-0.380113	-0.392572	-0.38783
1	34.8495	0.363827	0.25149	0.246439	0.27089	0.233821	0.227088	0.050947	0.102284	0.0964618	0.181619	0.178543	0.276374	0.215405	0.247408	0.246536	0.228534	0.228371	-0.282256	-0.287119	-0.235567	-0.256913	-0.306131	-0.296909	-0.273198	-0.388765	-0.398029	-0.356296	-0.328018	-0.335743	-0.358898	-0.366456	-0.386944	-0.400776	-0.39717	-0.35551	-0.384311	-0.359479	-0.363121	-0.368337	-0.366522	-0.367771	-0.376047	-0.380253	-0.391138	-0.404832	-0.378577	-0.39119	-0.386174
1	35.0502	0.360012	0.248549	0.24294	0.267781	0.230251	0.2232	0.054678	0.105732	0.0999693	0.18475	0.181343	0.278671	0.218289	0.250032	0.249199	0.231425	0.231212	-0.27714	-0.282835	-0.230444	-0.251848	-0.305012	-0.295839	-0.271043	-0.38654	-0.395737	-0.354832	-0.326405	-0.33425	-0.35694	-0.363906	-0.38599	-0.399625	-0.394683	-0.353426	-0.38165	-0.358277	-0.361924	-0.366429	-0.364675	-0.365916	-0.373937	-0.378144	-0.388231	-0.402229	-0.376813	-0.389578	-0.384285
1	35.2508	0.356154	0.245424	0.239308	0.26451	0.226546	0.219186	0.0584712	0.109232	0.103529	0.187911	0.184182	0.280991	0.221229	0.252682	0.251889	0.234336	0.234066	-0.271975	-0.278524	-0.225155	-0.246654	-0.303733	-0.294611	-0.268705	-0.384008	-0.393134	-0.353104	-0.324551	-0.332524	-0.354776	-0.361098	-0.384834	-0.398258	-0.391853	-0.351099	-0.378727	-0.356856	-0.36051	-0.364264	-0.36258	-0.363816	-0.371575	-0.375785	-0.385036	-0.399346	-0.374819	-0.387732	-0.382159
1	35.4515	0.352251	0.242114	0.235544	0.261078	0.222706	0.215047	0.0623299	0.112786	0.107145	0.191103	0.187062	0.283335	0.224225	0.255358	0.254604	0.237268	0.236934	-0.266761	-0.274182	-0.219702	-0.241335	-0.302288	-0.29322	-0.26618	-0.381167	-0.390218	-0.351107	-0.32245	-0.330567	-0.352409	-0.358035	-0.383472	-0.396673	-0.388684	-0.348529	-0.375546	-0.355217	-0.358879	-0.361843	-0.360235	-0.361471	-0.368963	-0.373179	-0.381556	-0.396185	-0.372593	-0.38565	-0.379795
1	35.6522	0.348302	0.238618	0.231648	0.257485	0.218729	0.210784	0.0662572	0.116397	0.110819	0.194326	0.189984	0.285701	0.227276	0.25806	0.257346	0.24022	0.239815	-0.261495	-0.269806	-0.214089	-0.23589	-0.300674	-0.291663	-0.263462	-0.378013	-0.386986	-0.348836	-0.320094	-0.32838	-0.349839	-0.35472	-0.381899	-0.394866	-0.385177	-0.345719	-0.372109	-0.353358	-0.357027	-0.359164	-0.357642	-0.358881	-0.366104	-0.370327	-0.377794	-0.392749	-0.370133	-0.383331	-0.377194
1	35.8528	0.344302	0.234938	0.227621	0.253729	0.214616	0.206397	0.0702561	0.120069	0.114553	0.197584	0.192949	0.288091	0.230384	0.260788	0.260115	0.243192	0.242711	-0.256177	-0.265394	-0.20832	-0.230324	-0.298888	-0.289937	-0.260545	-0.374545	-0.383437	-0.346286	-0.317476	-0.325962	-0.347069	-0.351155	-0.380111	-0.392833	-0.381337	-0.342668	-0.368421	-0.351278	-0.354954	-0.35623	-0.354802	-0.356047	-0.362998	-0.367231	-0.373753	-0.389043	-0.367439	-0.380772	-0.374354
1	36.0535	0.340251	0.231072	0.223464	0.249812	0.210366	0.201886	0.0743299	0.123803	0.118352	0.200877	0.195959	0.290503	0.233548	0.263543	0.26291	0.246185	0.245621	-0.250805	-0.260944	-0.202398	-0.224636	-0.296925	-0.288038	-0.257424	-0.370761	-0.379568	-0.343452	-0.31459	-0.323314	-0.344101	-0.347344	-0.378103	-0.390571	-0.377166	-0.339378	-0.364485	-0.348976	-0.352658	-0.35304	-0.351716	-0.352969	-0.359648	-0.363892	-0.369436	-0.385069	-0.364509	-0.377973	-0.371274
1	36.2542	0.336146	0.22702	0.219178	0.245734	0.205978	0.197252	0.0784814	0.127602	0.122216	0.204206	0.199015	0.292939	0.236768	0.266324	0.265732	0.249198	0.248545	-0.245377	-0.256452	-0.196328	-0.21883	-0.294782	-0.285962	-0.254096	-0.36666	-0.375379	-0.340331	-0.311429	-0.320438	-0.340937	-0.34329	-0.375873	-0.388077	-0.37267	-0.335851	-0.360305	-0.346452	-0.350138	-0.349597	-0.348385	-0.349649	-0.356056	-0.360313	-0.364846	-0.380832	-0.361344	-0.374934	-0.367957
1	36.4548	0.331984	0.222785	0.214764	0.241497	0.201452	0.192496	0.0827128	0.131468	0.126149	0.207574	0.202118	0.295396	0.240043	0.269131	0.26858	0.252233	0.251482	-0.239893	-0.251916	-0.190114	-0.21291	-0.292457	-0.283709	-0.250556	-0.362243	-0.370871	-0.33692	-0.30799	-0.317337	-0.337581	-0.339	-0.373416	-0.38535	-0.367856	-0.33209	-0.355889	-0.343706	-0.347393	-0.345903	-0.344813	-0.34609	-0.352228	-0.356498	-0.35999	-0.376339	-0.357944	-0.371654	-0.364403
1	36.6555	0.327765	0.218368	0.210225	0.237101	0.19679	0.187619	0.0870264	0.135404	0.130152	0.21098	0.205268	0.297875	0.243372	0.271964	0.271454	0.255287	0.254434	-0.234352	-0.247333	-0.183764	-0.206877	-0.289948	-0.281275	-0.246805	-0.357512	-0.366048	-0.333218	-0.304271	-0.314015	-0.334036	-0.334479	-0.370733	-0.382391	-0.362734	-0.328101	-0.351244	-0.34074	-0.344425	-0.341962	-0.341004	-0.342294	-0.348168	-0.352452	-0.354875	-0.371597	-0.354312	-0.368137	-0.360616
1	36.8562	0.323484	0.213771	0.205562	0.232549	0.191992	0.182624	0.0914244	0.139411	0.134227	0.214426	0.208467	0.300375	0.246756	0.274822	0.274353	0.258362	0.257399	-0.228752	-0.242701	-0.177281	-0.200736	-0.287255	-0.278661	-0.242838	-0.352471	-0.36091	-0.329224	-0.300268	-0.310473	-0.330305	-0.329733	-0.36782	-0.379197	-0.357312	-0.323887	-0.346376	-0.337555	-0.341235	-0.337777	-0.336961	-0.338266	-0.343881	-0.348179	-0.349507	-0.366612	-0.35045	-0.364383	-0.356598
1	37.0569	0.319141	0.208995	0.200778	0.227842	0.187058	0.17751	0.0959091	0.143492	0.138377	0.217914	0.211715	0.302896	0.250192	0.277706	0.277278	0.261457	0.260378	-0.223093	-0.238018	-0.170672	-0.194491	-0.284374	-0.275863	-0.238653	-0.34712	-0.355461	-0.324936	-0.295979	-0.306717	-0.326393	-0.324768	-0.364677	-0.375769	-0.351598	-0.319453	-0.341292	-0.334152	-0.337823	-0.333353	-0.332689	-0.334009	-0.339372	-0.343684	-0.343892	-0.361392	-0.346359	-0.360393	-0.352351
1	37.2575	0.314733	0.204044	0.195875	0.222983	0.18199	0.17228	0.100482	0.147647	0.142602	0.221444	0.215013	0.305436	0.253681	0.280614	0.280227	0.264572	0.26337	-0.217373	-0.23328	-0.163944	-0.188144	-0.281306	-0.272881	-0.23425	-0.341464	-0.349704	-0.320355	-0.291402	-0.302749	-0.322302	-0.319592	-0.361301	-0.372107	-0.345602	-0.314804	-0.336002	-0.330534	-0.33419	-0.328694	-0.328192	-0.329526	-0.334646	-0.338972	-0.338038	-0.355943	-0.342041	-0.356171	-0.347879
1	37.4582	0.310257	0.19892	0.190855	0.217973	0.176788	0.166935	0.105145	0.151879	0.146905	0.225017	0.218361	0.307995	0.257221	0.283545	0.283201	0.267705	0.266374	-0.211592	-0.228486	-0.157101	-0.181701	-0.27805	-0.269715	-0.229629	-0.335506	-0.343644	-0.315481	-0.286537	-0.298574	-0.318038	-0.314211	-0.357692	-0.368212	-0.339337	-0.309945	-0.330512	-0.326702	-0.330337	-0.323804	-0.323475	-0.324823	-0.32971	-0.334049	-0.331952	-0.350275	-0.3375	-0.351718	-0.343186
1	37.6589	0.305713	0.193626	0.185721	0.212817	0.171455	0.161477	0.109898	0.156189	0.151286	0.228632	0.221761	0.310572	0.26081	0.2865	0.286197	0.270858	0.26939	-0.205749	-0.223634	-0.150152	-0.175164	-0.274607	-0.266365	-0.224789	-0.329253	-0.337286	-0.310315	-0.281386	-0.294196	-0.313604	-0.308634	-0.35385	-0.364084	-0.332812	-0.304884	-0.324832	-0.322659	-0.326268	-0.31869	-0.318542	-0.319903	-0.32457	-0.328921	-0.325644	-0.344396	-0.332739	-0.347039	-0.338275
1	37.8595	0.301097	0.188166	0.180475	0.207515	0.165991	0.155908	0.114743	0.160576	0.155746	0.232291	0.22521	0.313166	0.264447	0.289476	0.289216	0.274027	0.272418	-0.199844	-0.218719	-0.143103	-0.168538	-0.270977	-0.262831	-0.219732	-0.322709	-0.330636	-0.304859	-0.275948	-0.28962	-0.309004	-0.302867	-0.349775	-0.359725	-0.326042	-0.299625	-0.318971	-0.318407	-0.321983	-0.313356	-0.313401	-0.314773	-0.319232	-0.323595	-0.319121	-0.338314	-0.327762	-0.342137	-0.333152
1	38.0602	0.296407	0.182544	0.175119	0.202073	0.160398	0.150229	0.11968	0.165043	0.160286	0.235994	0.228711	0.315776	0.268131	0.292474	0.292257	0.277214	0.275457	-0.193875	-0.213742	-0.135961	-0.161828	-0.267161	-0.259114	-0.214458	-0.315881	-0.3237	-0.299115	-0.270225	-0.284852	-0.304242	-0.296919	-0.345466	-0.355137	-0.319037	-0.294175	-0.312937	-0.313949	-0.317486	-0.307808	-0.308055	-0.309436	-0.313702	-0.318075	-0.312393	-0.332038	-0.322572	-0.337014	-0.32782
1	38.2609	0.291642	0.176762	0.169657	0.196491	0.154679	0.144443	0.12471	0.169591	0.164908	0.239741	0.232263	0.318401	0.271859	0.295492	0.295318	0.280418	0.278506	-0.187843	-0.208698	-0.128731	-0.155037	-0.26316	-0.255214	-0.208967	-0.308773	-0.316483	-0.293084	-0.264219	-0.279894	-0.299321	-0.290797	-0.340923	-0.350321	-0.311809	-0.28854	-0.306739	-0.309287	-0.312777	-0.302051	-0.302509	-0.303899	-0.307988	-0.312368	-0.305466	-0.325576	-0.317172	-0.331674	-0.322284
1	38.4615	0.286798	0.170826	0.164091	0.190775	0.148834	0.13855	0.129833	0.174218	0.169609	0.243532	0.235865	0.321039	0.27563	0.29853	0.298398	0.283637	0.281564	-0.181746	-0.203586	-0.121422	-0.148169	-0.258976	-0.251133	-0.203264	-0.301393	-0.308992	-0.286769	-0.257933	-0.274753	-0.294247	-0.284508	-0.336147	-0.34528	-0.304372	-0.282727	-0.300385	-0.304425	-0.307859	-0.29609	-0.29677	-0.298164	-0.302094	-0.30648	-0.298351	-0.318936	-0.311567	-0.326121	-0.316547
1	38.6622	0.281875	0.164739	0.158424	0.184926	0.142867	0.132554	0.135049	0.178924	0.174392	0.247367	0.239516	0.32369	0.279442	0.301585	0.301497	0.28687	0.284631	-0.175584	-0.198403	-0.114039	-0.141229	-0.254611	-0.246872	-0.197349	-0.293747	-0.301235	-0.280174	-0.251372	-0.269433	-0.28902	-0.278061	-0.331139	-0.340014	-0.296738	-0.276741	-0.293884	-0.299363	-0.302733	-0.289932	-0.290843	-0.292239	-0.296028	-0.300418	-0.291054	-0.312127	-0.30576	-0.320359	-0.310615
1	38.8629	0.276869	0.158506	0.152657	0.178949	0.136779	0.126456	0.140356	0.183711	0.179254	0.251244	0.243217	0.326351	0.283292	0.304657	0.304612	0.290116	0.287705	-0.169356	-0.193147	-0.10659	-0.13422	-0.250067	-0.242434	-0.191226	-0.285843	-0.293219	-0.273302	-0.244539	-0.263938	-0.283646	-0.271463	-0.325899	-0.334528	-0.28892	-0.270589	-0.287243	-0.294105	-0.297404	-0.283581	-0.284731	-0.286126	-0.289795	-0.294185	-0.283586	-0.305156	-0.299755	-0.314391	-0.304492
1	39.0635	0.271778	0.152132	0.146794	0.172847	0.130573	0.120259	0.145755	0.188576	0.184197	0.255163	0.246966	0.329022	0.287178	0.307744	0.307743	0.293374	0.290785	-0.163063	-0.187816	-0.0990806	-0.127147	-0.245347	-0.237821	-0.184898	-0.277688	-0.28495	-0.266156	-0.237437	-0.258274	-0.278128	-0.264721	-0.320427	-0.328821	-0.280932	-0.264277	-0.280472	-0.288654	-0.291871	-0.277044	-0.278442	-0.279832	-0.2834	-0.28779	-0.275954	-0.298032	-0.293556	-0.308221	-0.298182
1	39.2642	0.266601	0.14562	0.140837	0.166624	0.12425	0.113962	0.151244	0.19352	0.189219	0.259125	0.250762	0.3317	0.291098	0.310844	0.310887	0.296643	0.293871	-0.156703	-0.182408	-0.0915177	-0.120013	-0.240453	-0.233034	-0.178368	-0.269288	-0.276437	-0.25874	-0.230073	-0.252445	-0.272467	-0.257842	-0.314724	-0.322898	-0.272784	-0.257811	-0.273578	-0.283011	-0.286137	-0.270324	-0.271979	-0.27336	-0.276851	-0.281236	-0.268166	-0.290762	-0.287166	-0.301853	-0.29169
1	39.4649	0.261335	0.138975	0.134788	0.160282	0.117814	0.10757	0.156822	0.198542	0.194318	0.263127	0.254605	0.334385	0.29505	0.313957	0.314044	0.299921	0.29696	-0.150276	-0.176919	-0.083907	-0.112821	-0.235389	-0.228076	-0.17164	-0.260652	-0.267687	-0.251058	-0.222451	-0.246454	-0.266667	-0.250834	-0.308791	-0.31676	-0.26449	-0.251195	-0.266566	-0.277178	-0.280204	-0.263428	-0.265346	-0.266715	-0.270151	-0.274528	-0.260229	-0.283351	-0.280588	-0.295289	-0.285019
1	39.6656	0.255977	0.132203	0.128649	0.153826	0.111267	0.101083	0.162486	0.203639	0.199494	0.267168	0.258491	0.337075	0.29903	0.31708	0.317211	0.303206	0.300053	-0.143782	-0.171348	-0.0762543	-0.105575	-0.230159	-0.222952	-0.164719	-0.251786	-0.258706	-0.243113	-0.214579	-0.240306	-0.260729	-0.2437	-0.302628	-0.310409	-0.25606	-0.244436	-0.259444	-0.271157	-0.274074	-0.256358	-0.258547	-0.259899	-0.263304	-0.267671	-0.252151	-0.275807	-0.273825	-0.288533	-0.278172
1	39.8662	0.250526	0.125307	0.122423	0.147259	0.104612	0.0945038	0.168236	0.20881	0.204744	0.271247	0.262421	0.339767	0.303035	0.320212	0.320387	0.306498	0.303146	-0.13722	-0.165693	-0.0685655	-0.0982785	-0.224766	-0.217663	-0.157608	-0.242698	-0.249504	-0.234911	-0.206461	-0.234005	-0.254655	-0.236449	-0.296236	-0.303847	-0.247507	-0.237537	-0.252216	-0.264949	-0.267746	-0.24912	-0.251586	-0.252917	-0.256316	-0.260669	-0.243938	-0.268136	-0.266881	-0.281588	-0.271153
1	40.0669	0.24498	0.118293	0.116111	0.140584	0.0978501	0.0878334	0.174069	0.214053	0.210067	0.275362	0.266391	0.34246	0.307064	0.32335	0.32357	0.309794	0.306239	-0.130589	-0.159952	-0.0608462	-0.0909343	-0.219214	-0.212213	-0.150313	-0.233395	-0.240086	-0.226455	-0.198105	-0.227553	-0.248447	-0.229086	-0.289616	-0.297077	-0.238841	-0.230503	-0.24489	-0.258556	-0.261224	-0.241717	-0.244466	-0.245772	-0.249191	-0.253527	-0.235597	-0.260342	-0.259758	-0.274457	-0.263965
1	40.2676	0.239335	0.111165	0.109715	0.133806	0.0909852	0.0810739	0.179982	0.219367	0.215461	0.279513	0.270401	0.345152	0.311112	0.326494	0.326758	0.313093	0.309331	-0.12389	-0.154121	-0.0531016	-0.0835453	-0.213506	-0.206605	-0.142837	-0.223884	-0.230461	-0.21775	-0.189517	-0.220956	-0.242105	-0.221616	-0.282768	-0.290101	-0.230074	-0.223339	-0.23747	-0.251978	-0.254508	-0.234154	-0.237192	-0.238467	-0.241932	-0.246247	-0.227135	-0.252432	-0.252458	-0.267142	-0.256612
1	40.4682	0.233591	0.103927	0.103237	0.126927	0.0840197	0.0742268	0.185973	0.224749	0.220923	0.283696	0.274448	0.347842	0.315178	0.329641	0.329949	0.316393	0.31242	-0.117122	-0.1482	-0.045336	-0.0761138	-0.207647	-0.200844	-0.135188	-0.214172	-0.220636	-0.2088	-0.180705	-0.214214	-0.235631	-0.214042	-0.275693	-0.28292	-0.221214	-0.216048	-0.229959	-0.245217	-0.247597	-0.226433	-0.229764	-0.231005	-0.234542	-0.238832	-0.218556	-0.244408	-0.244984	-0.259646	-0.249094
1	40.6689	0.227744	0.0965855	0.096678	0.11995	0.0769561	0.0672937	0.192038	0.230195	0.22645	0.287909	0.27853	0.350528	0.319257	0.332788	0.333141	0.319692	0.315503	-0.110285	-0.142185	-0.0375537	-0.0686417	-0.201642	-0.194933	-0.127368	-0.204266	-0.210616	-0.199609	-0.171676	-0.20733	-0.229023	-0.20637	-0.268391	-0.275535	-0.21227	-0.208631	-0.22236	-0.238273	-0.240494	-0.218557	-0.222185	-0.223386	-0.227022	-0.231284	-0.209864	-0.236273	-0.237337	-0.25197	-0.241415
1	40.8696	0.221793	0.0891436	0.0900395	0.11288	0.0697973	0.0602761	0.198174	0.235702	0.23204	0.29215	0.282644	0.353206	0.323347	0.335934	0.336332	0.322988	0.31858	-0.103377	-0.136075	-0.0297589	-0.0611314	-0.195495	-0.188877	-0.119386	-0.194172	-0.200409	-0.190183	-0.162437	-0.200306	-0.222283	-0.198602	-0.260862	-0.267949	-0.203251	-0.201092	-0.214675	-0.231145	-0.233197	-0.210528	-0.214456	-0.215612	-0.219375	-0.223605	-0.201064	-0.22803	-0.229518	-0.244117	-0.233575
1	41.0702	0.215736	0.0816063	0.0833228	0.105719	0.0625458	0.0531757	0.204378	0.241269	0.237688	0.296417	0.286787	0.355876	0.327445	0.339077	0.339519	0.326279	0.321648	-0.0963994	-0.129868	-0.0219556	-0.0535848	-0.18921	-0.182679	-0.111244	-0.183897	-0.190022	-0.180525	-0.152997	-0.193145	-0.215409	-0.190742	-0.253107	-0.260162	-0.194164	-0.193434	-0.206907	-0.223834	-0.225707	-0.202348	-0.206579	-0.207685	-0.211603	-0.215797	-0.192161	-0.219682	-0.221529	-0.236087	-0.225576
1	41.2709	0.20957	0.0739781	0.076529	0.09847	0.0552045	0.0459937	0.210646	0.246891	0.243392	0.300708	0.290957	0.358536	0.331546	0.342215	0.342701	0.329563	0.324707	-0.0893512	-0.123561	-0.0141475	-0.0460036	-0.182792	-0.176343	-0.102951	-0.173448	-0.17946	-0.170641	-0.143363	-0.185848	-0.208402	-0.182793	-0.245125	-0.252177	-0.185018	-0.185658	-0.199057	-0.216339	-0.218024	-0.194019	-0.198555	-0.199606	-0.203707	-0.207861	-0.183158	-0.211232	-0.213371	-0.227882	-0.217419
1	41.4716	0.203294	0.0662632	0.0696587	0.0911368	0.0477759	0.0387317	0.216974	0.252564	0.249147	0.305018	0.295151	0.361183	0.335649	0.345345	0.345874	0.332837	0.327753	-0.082232	-0.117153	-0.0063368	-0.0383886	-0.176246	-0.169874	-0.0945099	-0.162828	-0.168729	-0.160534	-0.133543	-0.178416	-0.201258	-0.174755	-0.236918	-0.243993	-0.175818	-0.177763	-0.191124	-0.20866	-0.210147	-0.185542	-0.190384	-0.191375	-0.195686	-0.199796	-0.174056	-0.202677	-0.205044	-0.219503	-0.209105
1	41.6722	0.196905	0.0584659	0.0627125	0.083722	0.0402627	0.0313907	0.223357	0.258284	0.25495	0.309346	0.299365	0.363816	0.339749	0.348465	0.349038	0.336101	0.330785	-0.0750415	-0.110642	0.00147406	-0.0307407	-0.169577	-0.163277	-0.0859284	-0.152044	-0.157835	-0.150208	-0.123545	-0.170848	-0.193978	-0.166631	-0.228484	-0.235612	-0.166567	-0.169751	-0.183108	-0.200795	-0.202074	-0.176916	-0.182064	-0.182991	-0.18754	-0.191602	-0.164857	-0.194019	-0.196548	-0.21095	-0.200632
1	41.8729	0.190402	0.0505903	0.055691	0.0762285	0.0326678	0.0239722	0.229791	0.264048	0.260797	0.313688	0.303597	0.366431	0.343843	0.351572	0.352189	0.33935	0.3338	-0.0677796	-0.104025	0.00928279	-0.0230607	-0.162789	-0.156556	-0.0772121	-0.141101	-0.146782	-0.13967	-0.113376	-0.163146	-0.186558	-0.158421	-0.219824	-0.227035	-0.157271	-0.161622	-0.175007	-0.192743	-0.193806	-0.168144	-0.173596	-0.174454	-0.179268	-0.183279	-0.155562	-0.185257	-0.187883	-0.202222	-0.192002
1	42.0736	0.183783	0.0426406	0.0485947	0.0686592	0.0249936	0.0164774	0.236271	0.26985	0.266683	0.318041	0.307843	0.369028	0.347928	0.354665	0.355325	0.342584	0.336798	-0.0604457	-0.097302	0.0170871	-0.0153493	-0.155887	-0.149714	-0.0683667	-0.130004	-0.135576	-0.128921	-0.103047	-0.15531	-0.178996	-0.150126	-0.210938	-0.218261	-0.147934	-0.153374	-0.16682	-0.184503	-0.185342	-0.159224	-0.164979	-0.165763	-0.170869	-0.174826	-0.146174	-0.17639	-0.179048	-0.193322	-0.183212
1	42.2742	0.177046	0.0346209	0.0414241	0.0610168	0.017243	0.0089076	0.242794	0.275688	0.272603	0.322401	0.312099	0.371604	0.352	0.357741	0.358443	0.345799	0.339776	-0.0530398	-0.0904701	0.0248855	-0.00760685	-0.148877	-0.142758	-0.0593984	-0.118758	-0.124222	-0.117968	-0.0925631	-0.147339	-0.171292	-0.141746	-0.201826	-0.209292	-0.13856	-0.145008	-0.158544	-0.176073	-0.176679	-0.150156	-0.156212	-0.156918	-0.162343	-0.166241	-0.136692	-0.167417	-0.170043	-0.184247	-0.174264
1	42.4749	0.17019	0.0265348	0.034179	0.053304	0.00941855	0.00126388	0.249354	0.281554	0.278553	0.326766	0.316362	0.374156	0.356056	0.360797	0.361542	0.348994	0.342732	-0.0455617	-0.0835282	0.0326773	0.000166864	-0.141761	-0.135691	-0.0503131	-0.107367	-0.112723	-0.106814	-0.0819336	-0.139233	-0.163441	-0.133281	-0.192487	-0.200128	-0.12915	-0.136521	-0.150176	-0.167451	-0.167816	-0.14094	-0.147293	-0.147916	-0.153686	-0.157522	-0.127116	-0.158334	-0.160867	-0.174997	-0.165154
1	42.6756	0.163213	0.0183861	0.0268596	0.0455231	0.00152291	-0.00645256	0.255945	0.287445	0.284528	0.331131	0.320628	0.376684	0.360093	0.363831	0.364619	0.352167	0.345664	-0.0380113	-0.0764749	0.0404621	0.00797222	-0.134547	-0.128517	-0.0411168	-0.0958331	-0.101084	-0.0954642	-0.071166	-0.13099	-0.15544	-0.124728	-0.182921	-0.190768	-0.119703	-0.127911	-0.141709	-0.158635	-0.158752	-0.131573	-0.138219	-0.138755	-0.144896	-0.148667	-0.117445	-0.149139	-0.151518	-0.165572	-0.155881
1	42.8763	0.156114	0.0101785	0.0194659	0.0376768	-0.00644127	-0.0142406	0.262563	0.293356	0.290523	0.335493	0.324894	0.379185	0.364106	0.366842	0.36767	0.355314	0.348569	-0.0303883	-0.0693088	0.0482395	0.0158096	-0.127237	-0.121242	-0.0318154	-0.0841616	-0.0893068	-0.083922	-0.0602681	-0.12261	-0.147287	-0.116086	-0.173129	-0.181212	-0.11022	-0.119176	-0.133141	-0.149624	-0.149485	-0.122055	-0.128988	-0.129433	-0.135971	-0.139672	-0.107677	-0.139828	-0.141996	-0.15597	-0.146444
1	43.0769	0.148892	0.00191557	0.0119977	0.0297675	-0.0144713	-0.022099	0.269203	0.299281	0.296532	0.339848	0.329155	0.381656	0.368094	0.369826	0.370695	0.358433	0.351446	-0.0226928	-0.0620285	0.056009	0.0236793	-0.119837	-0.11387	-0.022415	-0.0723556	-0.0773964	-0.0721919	-0.0492479	-0.11409	-0.138978	-0.107354	-0.16311	-0.171461	-0.100703	-0.110313	-0.124467	-0.140415	-0.140014	-0.112384	-0.119598	-0.119948	-0.126906	-0.130535	-0.097811	-0.130397	-0.132297	-0.146191	-0.13684
1	43.2776	0.141545	-0.00639913	0.00445499	0.0217976	-0.0225646	-0.0300267	0.275859	0.305215	0.302551	0.344192	0.333408	0.384096	0.372052	0.37278	0.37369	0.361523	0.354293	-0.0149248	-0.0546329	0.0637707	0.031582	-0.112351	-0.106405	-0.0129214	-0.0604184	-0.0653556	-0.0602782	-0.0381128	-0.10543	-0.13051	-0.0985309	-0.152865	-0.161515	-0.09115	-0.101319	-0.11568	-0.131005	-0.130336	-0.102558	-0.110046	-0.110298	-0.117699	-0.121253	-0.0878454	-0.120843	-0.122422	-0.136232	-0.127067
1	43.4783	0.134074	-0.0147624	-0.00316241	0.0137695	-0.0307185	-0.0380223	0.282526	0.311153	0.308573	0.348521	0.337649	0.386502	0.375977	0.375704	0.376653	0.36458	0.357108	-0.00708433	-0.0471214	0.0715257	0.0395187	-0.104784	-0.0988525	-0.00334029	-0.0483523	-0.0531869	-0.0481853	-0.0268701	-0.0966276	-0.121881	-0.0896128	-0.142393	-0.151374	-0.0815582	-0.0921912	-0.106774	-0.121394	-0.120451	-0.0925757	-0.10033	-0.10048	-0.108347	-0.111822	-0.0777774	-0.111161	-0.112368	-0.126094	-0.117122
1	43.6789	0.126477	-0.0231709	-0.0108548	0.00568545	-0.0389303	-0.0460847	0.289198	0.317089	0.314594	0.352832	0.341873	0.388873	0.379867	0.378594	0.379582	0.367603	0.359888	0.000828188	-0.0394934	0.079275	0.0474906	-0.0971397	-0.0912156	0.00632256	-0.0361598	-0.0408925	-0.0359176	-0.0155268	-0.0876806	-0.113086	-0.0805971	-0.131695	-0.141037	-0.0719249	-0.0829254	-0.0977431	-0.111578	-0.110356	-0.0824343	-0.0904455	-0.0904913	-0.0988448	-0.102238	-0.067604	-0.101345	-0.102133	-0.115774	-0.107004
1	43.8796	0.118754	-0.0316216	-0.0186223	-0.00245237	-0.0471973	-0.0542125	0.29587	0.323017	0.320608	0.35712	0.346077	0.391208	0.383717	0.381448	0.382475	0.370589	0.362631	0.00881258	-0.0317482	0.0870196	0.0554988	-0.0894224	-0.0834991	0.0160615	-0.0238433	-0.0284749	-0.0234793	-0.00409005	-0.078587	-0.104122	-0.0714812	-0.120772	-0.130504	-0.0622471	-0.0735178	-0.0885794	-0.101556	-0.100051	-0.0721317	-0.0803903	-0.0803285	-0.0891888	-0.0924983	-0.0573222	-0.0913908	-0.0917148	-0.105271	-0.0967095
1	44.0803	0.110904	-0.0401112	-0.0264652	-0.0106417	-0.0555169	-0.0624045	0.302537	0.328933	0.326609	0.361381	0.350256	0.393503	0.387525	0.384264	0.385328	0.373536	0.365337	0.0168686	-0.0238851	0.0947605	0.0635444	-0.0816364	-0.0757073	0.0258708	-0.0114052	-0.0159365	-0.0108748	0.00743295	-0.0693448	-0.0949858	-0.0622621	-0.109623	-0.119775	-0.0525219	-0.0639648	-0.0792764	-0.0913251	-0.0895328	-0.0616657	-0.0701612	-0.0699892	-0.0793752	-0.082598	-0.0469292	-0.0812932	-0.0811123	-0.0945833	-0.0862356
1	44.2809	0.102928	-0.0486366	-0.0343836	-0.0188801	-0.0638863	-0.0706593	0.309193	0.33483	0.332592	0.365612	0.354407	0.395757	0.391288	0.387039	0.38814	0.376442	0.368001	0.0249958	-0.0159041	0.102499	0.0716284	-0.0737857	-0.0678444	0.0357449	0.00115233	-0.0032792	0.00189136	0.0190355	-0.059952	-0.085675	-0.0529369	-0.0982502	-0.10885	-0.0427453	-0.0542625	-0.069827	-0.0808845	-0.0788015	-0.0510342	-0.0597552	-0.0594708	-0.0694	-0.0725339	-0.0364218	-0.0710469	-0.0703235	-0.0837099	-0.0755801
1	44.4816	0.0948254	-0.0571949	-0.0423774	-0.0271655	-0.0723028	-0.0789752	0.315833	0.340703	0.338551	0.369808	0.358525	0.397968	0.395002	0.389772	0.390908	0.379304	0.370624	0.0331933	-0.00780544	0.110237	0.0797523	-0.065874	-0.0599144	0.0456786	0.0138276	0.00949513	0.0148144	0.0307116	-0.0504066	-0.0761868	-0.0435024	-0.0866546	-0.0977306	-0.0329122	-0.044407	-0.0602237	-0.0702329	-0.0678564	-0.0402354	-0.0491698	-0.0487708	-0.0592596	-0.0623022	-0.0257965	-0.0606468	-0.0593471	-0.0726499	-0.0647408
1	44.6823	0.0865975	-0.0657831	-0.0504466	-0.0354955	-0.0807635	-0.0873506	0.322452	0.346546	0.344481	0.373965	0.362607	0.400135	0.398666	0.39246	0.393632	0.38212	0.373202	0.0414604	0.000410417	0.117977	0.0879172	-0.057905	-0.0519212	0.0556668	0.0266188	0.0223848	0.0278896	0.0424548	-0.0407067	-0.0665187	-0.0339556	-0.074838	-0.0864161	-0.0230173	-0.0343943	-0.0504591	-0.0593692	-0.056697	-0.0292674	-0.0384022	-0.037887	-0.0489501	-0.0518995	-0.01505	-0.0500875	-0.0481816	-0.0614022	-0.0537153
1	44.8829	0.0782448	-0.0743983	-0.0585911	-0.0438679	-0.0892656	-0.0957839	0.329043	0.352353	0.350375	0.37808	0.366648	0.402256	0.402276	0.395102	0.396307	0.384889	0.375734	0.0497962	0.00874306	0.125721	0.0961245	-0.0498823	-0.0438689	0.065704	0.0395241	0.0353882	0.0411121	0.0542593	-0.0308502	-0.0566683	-0.0242932	-0.0628018	-0.0749073	-0.0130556	-0.0242205	-0.0405258	-0.0482925	-0.045323	-0.0181283	-0.0274499	-0.026817	-0.0384678	-0.0413221	-0.00417861	-0.0393639	-0.0368258	-0.0499659	-0.0425015
1	45.0836	0.0697679	-0.0830377	-0.0668108	-0.0522804	-0.0978062	-0.104273	0.335603	0.35812	0.356229	0.382148	0.370644	0.404329	0.40583	0.397695	0.398933	0.387608	0.378218	0.0582	0.0171921	0.13347	0.104375	-0.0418096	-0.0357612	0.0757852	0.0525419	0.0485034	0.0544771	0.0661188	-0.0208353	-0.0466332	-0.0145121	-0.0505479	-0.0632046	-0.00302158	-0.0138817	-0.0304162	-0.0370018	-0.033734	-0.00681625	-0.0163103	-0.0155585	-0.0278089	-0.0305664	0.00682093	-0.0284707	-0.0252783	-0.0383401	-0.0310972
1	45.2843	0.061168	-0.0916982	-0.0751053	-0.0607305	-0.106382	-0.112817	0.342125	0.36384	0.362036	0.386165	0.374593	0.406352	0.409325	0.400237	0.401506	0.390276	0.380653	0.0666706	0.0257564	0.141226	0.112671	-0.0336901	-0.0276021	0.0859052	0.0656702	0.0617289	0.0679795	0.0780276	-0.0106605	-0.0364117	-0.00460966	-0.0380786	-0.0513094	0.00709007	-0.00337455	-0.0201236	-0.025497	-0.0219305	0.00466993	-0.00498149	-0.00410999	-0.0169705	-0.0196297	0.0179517	-0.0174034	-0.0135386	-0.0265245	-0.0195009
1	45.4849	0.052447	-0.100377	-0.0834737	-0.0692158	-0.114991	-0.121412	0.348605	0.369508	0.367792	0.390128	0.378489	0.408325	0.412758	0.402727	0.404027	0.39289	0.383036	0.0752064	0.0344344	0.148992	0.121012	-0.025527	-0.0193949	0.0960595	0.078907	0.0750625	0.0816136	0.0899806	-0.000324841	-0.0260035	0.00541641	-0.0253975	-0.0392233	0.0172852	0.00730371	-0.00964163	-0.0137792	-0.00991431	0.0163306	0.00653729	0.00752912	-0.00595018	-0.00850977	0.0292163	-0.00615812	-0.00160685	-0.0145197	-0.00771189
1	45.6856	0.0436071	-0.109071	-0.091915	-0.0777336	-0.123629	-0.130057	0.355038	0.375118	0.373492	0.394034	0.382329	0.410246	0.416129	0.405163	0.406492	0.395449	0.385367	0.0838058	0.0432244	0.156769	0.1294	-0.0173232	-0.0111434	0.106243	0.0922505	0.0885025	0.0953736	0.101973	0.0101724	-0.015408	0.0155682	-0.0125083	-0.0269485	0.0275698	0.0181557	0.00103577	-0.0018496	0.00231285	0.0281659	0.0182469	0.0193594	0.00525403	0.00279518	0.0406173	0.00526879	0.0105164	-0.00232647	0.00427038
1	45.8863	0.0346502	-0.117778	-0.100429	-0.0862815	-0.132294	-0.138749	0.361418	0.380667	0.379129	0.397877	0.38611	0.412114	0.419433	0.407543	0.4089	0.39795	0.387644	0.0924673	0.0521246	0.164561	0.137835	-0.00908182	-0.00285097	0.116452	0.105698	0.102047	0.109254	0.113999	0.0208322	-0.00462487	0.025848	0.000585523	-0.0144868	0.0379495	0.0291842	0.0119148	0.0102906	0.0147492	0.0401763	0.0301482	0.0313813	0.0166443	0.0142871	0.0521571	0.0168811	0.0228309	0.0100546	0.0164465
1	46.087	0.0255784	-0.126495	-0.109013	-0.0948567	-0.140981	-0.147486	0.367743	0.386147	0.384699	0.401655	0.389828	0.413927	0.42267	0.409865	0.41125	0.400394	0.389865	0.101189	0.0611332	0.172368	0.146318	-0.000805765	0.00547887	0.12668	0.119249	0.115694	0.123249	0.126054	0.0316552	0.00634641	0.0362578	0.0138802	-0.00184024	0.0484304	0.0403917	0.0230015	0.0226401	0.0273929	0.052362	0.0422418	0.0435953	0.0282227	0.025968	0.0638383	0.0286824	0.0353361	0.0226228	0.028817
1	46.2876	0.0163945	-0.135218	-0.117668	-0.103457	-0.149688	-0.156265	0.374005	0.391555	0.390197	0.405365	0.393479	0.415684	0.425836	0.412129	0.413539	0.402777	0.392029	0.109969	0.0702479	0.180193	0.15485	0.00750217	0.0138427	0.136924	0.1329	0.12944	0.137352	0.138133	0.0426413	0.0175049	0.0467989	0.0273709	0.0109882	0.0590176	0.0517798	0.0343007	0.0351964	0.0402407	0.0647219	0.0545274	0.0560007	0.0399901	0.0378385	0.0756624	0.040675	0.0480305	0.0353763	0.0413811
1	46.4883	0.00710186	-0.143945	-0.126389	-0.112078	-0.158411	-0.165082	0.380203	0.396885	0.395619	0.409002	0.397061	0.417384	0.428932	0.414332	0.415766	0.405098	0.394135	0.118806	0.0794654	0.188038	0.16343	0.0158395	0.0222375	0.14718	0.146648	0.143284	0.151557	0.150232	0.0537893	0.0288484	0.0574714	0.0410515	0.0239943	0.069716	0.0633485	0.0458154	0.0479554	0.0532881	0.0772539	0.0670027	0.0685952	0.0519458	0.0498976	0.0876297	0.0528597	0.060911	0.0483119	0.0541368
1	46.689	-0.00229573	-0.152672	-0.135177	-0.120718	-0.167147	-0.173935	0.38633	0.402133	0.400959	0.412565	0.40057	0.419026	0.431954	0.416474	0.417931	0.407357	0.396182	0.127695	0.0887824	0.195904	0.172058	0.0242037	0.03066	0.157442	0.16049	0.157222	0.165857	0.162347	0.0650979	0.0403743	0.0682751	0.0549158	0.037174	0.0805303	0.075098	0.0575487	0.0609127	0.0665301	0.0899554	0.0796656	0.0813762	0.0640889	0.0621445	0.0997404	0.0652371	0.0739745	0.0614264	0.0670819
1	46.8896	-0.0117947	-0.161396	-0.144027	-0.129373	-0.175891	-0.18282	0.392384	0.407295	0.406213	0.416049	0.404003	0.42061	0.434901	0.418553	0.420032	0.409552	0.398169	0.136635	0.0981958	0.203793	0.180735	0.0325924	0.0391071	0.167707	0.174422	0.17125	0.180244	0.174473	0.0765658	0.0520802	0.0792101	0.0689575	0.0505229	0.0914652	0.0870283	0.0695035	0.0740642	0.079962	0.102824	0.0925141	0.0943414	0.0764186	0.074578	0.111995	0.0778078	0.0872179	0.0747165	0.080214
1	47.0903	-0.0213914	-0.170115	-0.152938	-0.13804	-0.18464	-0.191734	0.398361	0.412365	0.411376	0.419452	0.407358	0.422133	0.437772	0.420568	0.422068	0.411681	0.400094	0.145624	0.107702	0.211706	0.18946	0.041003	0.0475756	0.177971	0.188443	0.185367	0.194711	0.186607	0.0881917	0.0639636	0.0902765	0.0831703	0.0640369	0.102525	0.0991392	0.0816828	0.0874054	0.0935789	0.115857	0.105546	0.107488	0.0889341	0.0871973	0.124393	0.0905724	0.100638	0.0881788	0.093531
1	47.291	-0.0310815	-0.178825	-0.161907	-0.146716	-0.193391	-0.200672	0.404256	0.417341	0.416446	0.42277	0.41063	0.423597	0.440566	0.422518	0.424037	0.413744	0.401957	0.154657	0.117298	0.219645	0.198232	0.0494333	0.0560625	0.18823	0.202547	0.199567	0.209252	0.198744	0.0999729	0.0760205	0.101473	0.0975466	0.0777103	0.113714	0.111429	0.0940875	0.10093	0.107374	0.129051	0.118757	0.120813	0.101633	0.0999996	0.136934	0.10353	0.11423	0.101809	0.107029
1	47.4916	-0.0408598	-0.187522	-0.170931	-0.155397	-0.202139	-0.209632	0.410066	0.422217	0.421417	0.426002	0.413819	0.425	0.443281	0.424403	0.425939	0.415741	0.403757	0.163733	0.126978	0.22761	0.207049	0.057881	0.064565	0.198479	0.216731	0.213846	0.223857	0.21088	0.111905	0.0882451	0.112796	0.112077	0.0915362	0.125034	0.123895	0.106716	0.114632	0.12134	0.1424	0.132141	0.134309	0.11451	0.11298	0.149614	0.116676	0.127987	0.115599	0.120702
1	47.6923	-0.050721	-0.196204	-0.180004	-0.164079	-0.21088	-0.218607	0.415788	0.426991	0.426287	0.429146	0.416922	0.426341	0.445917	0.426222	0.427774	0.417669	0.405494	0.172846	0.136737	0.235601	0.215911	0.066344	0.07308	0.208715	0.230988	0.228199	0.238518	0.223012	0.123985	0.100632	0.124243	0.126753	0.105508	0.136486	0.136532	0.119567	0.128501	0.135468	0.155898	0.145693	0.14797	0.127562	0.126134	0.162431	0.130007	0.141904	0.129545	0.134544
1	47.893	-0.06066	-0.204866	-0.189124	-0.172759	-0.219609	-0.227595	0.42142	0.431659	0.431051	0.432198	0.419936	0.427621	0.448472	0.427973	0.42954	0.419529	0.407167	0.181993	0.146571	0.24362	0.224816	0.0748202	0.0816047	0.218933	0.245315	0.242621	0.253227	0.235136	0.136208	0.113174	0.135811	0.141565	0.119617	0.148073	0.149338	0.132638	0.142531	0.14975	0.169539	0.159406	0.161791	0.140782	0.139457	0.175381	0.143521	0.155972	0.143638	0.14855
1	48.0936	-0.0706714	-0.213504	-0.198287	-0.181432	-0.228322	-0.23659	0.426957	0.436217	0.435707	0.435156	0.42286	0.428838	0.450946	0.429657	0.431237	0.421321	0.408775	0.191171	0.156474	0.251667	0.233762	0.0833073	0.0901362	0.229131	0.259706	0.257107	0.267976	0.247249	0.148569	0.125867	0.147496	0.156503	0.133858	0.159797	0.162308	0.145928	0.156713	0.164177	0.183316	0.173275	0.175765	0.154167	0.152943	0.188462	0.157212	0.170187	0.157873	0.162713
1	48.2943	-0.0807492	-0.222116	-0.207488	-0.190094	-0.237016	-0.245587	0.432397	0.440663	0.440251	0.438019	0.425691	0.429993	0.453338	0.431272	0.432865	0.423042	0.410318	0.200375	0.166442	0.259741	0.242746	0.0918033	0.0986715	0.239304	0.274155	0.27165	0.282754	0.259347	0.161064	0.138702	0.159295	0.171557	0.148222	0.171658	0.175437	0.159433	0.171038	0.178739	0.197224	0.187292	0.189883	0.16771	0.166587	0.201667	0.171076	0.184538	0.17224	0.177026
1	48.495	-0.0908869	-0.230698	-0.216721	-0.198742	-0.245684	-0.254582	0.437738	0.444994	0.444681	0.440785	0.428428	0.431086	0.455648	0.43282	0.434422	0.424694	0.411797	0.209601	0.176467	0.267843	0.251767	0.100306	0.107208	0.249449	0.288655	0.286245	0.297553	0.271426	0.173684	0.151671	0.1712	0.186715	0.162698	0.183653	0.188718	0.173145	0.185494	0.193425	0.211251	0.201447	0.204137	0.181403	0.180378	0.214991	0.185103	0.199017	0.186731	0.191479
1	48.6957	-0.101078	-0.239244	-0.225982	-0.207369	-0.254322	-0.263569	0.442978	0.449207	0.448995	0.443452	0.431069	0.432115	0.457875	0.434299	0.43591	0.426276	0.413211	0.218845	0.186544	0.275971	0.260821	0.108813	0.115742	0.259562	0.303199	0.300883	0.312363	0.283483	0.186423	0.164763	0.183206	0.201965	0.177277	0.195782	0.202141	0.187057	0.20007	0.208223	0.225389	0.215729	0.218516	0.195235	0.194308	0.228427	0.199286	0.213613	0.201335	0.206063
1	48.8963	-0.111315	-0.247752	-0.235263	-0.215973	-0.262926	-0.272542	0.448114	0.453301	0.45319	0.446019	0.433614	0.433082	0.46002	0.435709	0.437328	0.427788	0.414559	0.2281	0.196666	0.284124	0.269904	0.117323	0.124272	0.269639	0.31778	0.315556	0.327174	0.295515	0.199273	0.177971	0.195305	0.217295	0.191949	0.208041	0.2157	0.201163	0.214755	0.223121	0.239628	0.230129	0.233009	0.209199	0.208369	0.241967	0.213617	0.228315	0.216041	0.220766
1	49.097	-0.121591	-0.256217	-0.244561	-0.224548	-0.271489	-0.281496	0.453145	0.457272	0.457264	0.448485	0.43606	0.433987	0.462082	0.437051	0.438675	0.42923	0.415843	0.237364	0.206826	0.292301	0.279014	0.125833	0.132794	0.279676	0.33239	0.330259	0.341975	0.307517	0.212227	0.191283	0.207492	0.232692	0.206703	0.220429	0.229386	0.215455	0.229536	0.238107	0.253957	0.244637	0.247607	0.223285	0.22255	0.255604	0.228085	0.243113	0.23084	0.23558
1	49.2977	-0.1319	-0.264635	-0.253868	-0.233089	-0.280008	-0.290425	0.458067	0.46112	0.461215	0.450849	0.438407	0.434828	0.46406	0.438324	0.439953	0.430602	0.417061	0.246629	0.217018	0.300501	0.288147	0.134341	0.141306	0.28967	0.347021	0.344981	0.356757	0.319487	0.225276	0.204691	0.219758	0.248142	0.221527	0.232943	0.243189	0.229923	0.244401	0.253167	0.268367	0.259241	0.262298	0.237482	0.236842	0.26933	0.242682	0.257996	0.245721	0.250493
1	49.4983	-0.142233	-0.273001	-0.263178	-0.241592	-0.288477	-0.299322	0.462881	0.464842	0.465041	0.453109	0.440654	0.435608	0.465956	0.439529	0.441161	0.431904	0.418216	0.255892	0.227234	0.308722	0.297298	0.142844	0.149804	0.299618	0.361664	0.359714	0.371509	0.331421	0.23841	0.21818	0.232093	0.263633	0.23641	0.245575	0.257097	0.244555	0.259335	0.268288	0.282844	0.273927	0.277068	0.251778	0.25123	0.283134	0.257394	0.272949	0.260669	0.265491
1	49.699	-0.152582	-0.281312	-0.272483	-0.250052	-0.29689	-0.308182	0.467585	0.468438	0.468743	0.455266	0.442801	0.436326	0.46777	0.440665	0.442299	0.433137	0.419306	0.265146	0.237466	0.316961	0.306463	0.151341	0.158286	0.309515	0.376308	0.374447	0.38622	0.343314	0.251618	0.23174	0.244489	0.279147	0.251337	0.258318	0.271099	0.259337	0.274323	0.283454	0.297374	0.288682	0.291903	0.26616	0.265702	0.297004	0.272208	0.287959	0.275671	0.28056
1	49.8997	-0.16294	-0.289562	-0.281777	-0.258462	-0.305242	-0.316999	0.472177	0.471906	0.472318	0.457318	0.444847	0.436983	0.469501	0.441735	0.443368	0.434301	0.420333	0.274385	0.247706	0.325216	0.315637	0.159829	0.166748	0.319358	0.390945	0.38917	0.400878	0.355164	0.264889	0.245357	0.256934	0.294672	0.266296	0.271168	0.285182	0.274257	0.289352	0.298649	0.311946	0.303492	0.306789	0.280615	0.280246	0.310931	0.287111	0.303012	0.290714	0.295688
1	50.1003	-0.173298	-0.297747	-0.291052	-0.266819	-0.313528	-0.325765	0.476656	0.475246	0.475765	0.459266	0.446791	0.437578	0.471151	0.442737	0.444369	0.435397	0.421297	0.283603	0.257947	0.333485	0.324816	0.168305	0.175187	0.329144	0.405565	0.403875	0.415473	0.366967	0.278213	0.25902	0.269419	0.310192	0.281274	0.284117	0.299334	0.289302	0.304405	0.313861	0.326545	0.318343	0.321713	0.295129	0.294847	0.324903	0.30209	0.318095	0.305785	0.310859
1	50.301	-0.183648	-0.305863	-0.3003	-0.275116	-0.321742	-0.334474	0.481021	0.478456	0.479084	0.461109	0.448634	0.438113	0.472719	0.443672	0.445302	0.436425	0.422198	0.292796	0.26818	0.341764	0.333994	0.176768	0.183601	0.338868	0.420157	0.418549	0.429994	0.378718	0.29158	0.272714	0.281934	0.325691	0.296256	0.297156	0.313541	0.304457	0.319467	0.329071	0.341158	0.33322	0.336659	0.309689	0.309491	0.338908	0.317131	0.333191	0.320868	0.32606
1	50.5017	-0.193981	-0.313905	-0.309514	-0.283349	-0.329877	-0.34312	0.485272	0.481538	0.482274	0.462848	0.450376	0.438588	0.474207	0.444542	0.446167	0.437386	0.423038	0.301956	0.278397	0.350049	0.343165	0.185213	0.191985	0.348526	0.434709	0.433182	0.444429	0.390413	0.304974	0.286425	0.294465	0.341153	0.311228	0.310274	0.327788	0.319704	0.334521	0.344264	0.355768	0.348106	0.351611	0.324278	0.324163	0.352931	0.332215	0.348286	0.335948	0.341274
1	50.7023	-0.204289	-0.321868	-0.318685	-0.291512	-0.33793	-0.351695	0.489407	0.48449	0.485336	0.464482	0.452017	0.439004	0.475615	0.445346	0.446966	0.438281	0.423817	0.311076	0.288589	0.358338	0.352325	0.193638	0.200337	0.358116	0.44921	0.447761	0.458767	0.402049	0.318384	0.30014	0.307001	0.356562	0.326174	0.323462	0.342058	0.335026	0.349551	0.359422	0.370361	0.362986	0.366552	0.338879	0.338846	0.366959	0.347327	0.363363	0.351008	0.356483
1	50.903	-0.214562	-0.329747	-0.327804	-0.299599	-0.345893	-0.360193	0.493427	0.487312	0.48827	0.466012	0.453558	0.439361	0.476944	0.446086	0.447699	0.439111	0.424537	0.320151	0.298747	0.366625	0.361466	0.202041	0.208654	0.367634	0.463649	0.462273	0.472995	0.413622	0.331797	0.313843	0.319528	0.371902	0.341078	0.336707	0.356336	0.350405	0.364539	0.374529	0.384921	0.377842	0.381466	0.353478	0.353523	0.380978	0.36245	0.378404	0.366034	0.371671
1	51.1037	-0.224792	-0.337537	-0.336864	-0.307606	-0.35376	-0.368607	0.49733	0.490006	0.491075	0.467438	0.454998	0.439661	0.478194	0.446763	0.448368	0.439876	0.425198	0.329174	0.308863	0.374908	0.370584	0.210418	0.216931	0.377074	0.478013	0.476708	0.487103	0.425126	0.3452	0.32752	0.332035	0.387155	0.355926	0.349999	0.370606	0.365822	0.379468	0.389567	0.399431	0.392657	0.396336	0.368058	0.368178	0.394973	0.377566	0.393394	0.381008	0.386822
1	51.3043	-0.23497	-0.345234	-0.345856	-0.315526	-0.361527	-0.376929	0.501117	0.49257	0.493752	0.468761	0.456338	0.439904	0.479368	0.447377	0.448972	0.440578	0.425801	0.338139	0.318927	0.383183	0.379671	0.218766	0.225166	0.386434	0.492291	0.491053	0.501079	0.436557	0.358578	0.341156	0.344508	0.402305	0.370701	0.363325	0.384851	0.381259	0.394321	0.404518	0.413876	0.407415	0.411145	0.382601	0.382795	0.40893	0.392659	0.408316	0.395914	0.401918
1	51.505	-0.245087	-0.352834	-0.354771	-0.323354	-0.369188	-0.385154	0.504787	0.495007	0.496302	0.469982	0.457579	0.440091	0.480465	0.44793	0.449514	0.441218	0.426347	0.347038	0.328931	0.391443	0.388722	0.227081	0.233354	0.39571	0.506469	0.505293	0.514912	0.447911	0.371917	0.354735	0.356933	0.417334	0.385387	0.376671	0.399054	0.396694	0.40908	0.419366	0.428239	0.422098	0.425874	0.39709	0.397355	0.422832	0.407708	0.423151	0.410735	0.41694
1	51.7057	-0.255134	-0.36033	-0.3636	-0.331085	-0.376735	-0.393273	0.50834	0.497317	0.498726	0.471102	0.458722	0.440222	0.481487	0.448422	0.449994	0.441797	0.426838	0.355864	0.338865	0.399685	0.39773	0.235361	0.241493	0.404897	0.520534	0.519416	0.52859	0.459183	0.385202	0.368242	0.369296	0.432226	0.399967	0.390022	0.413196	0.412106	0.423727	0.434092	0.442502	0.436686	0.440505	0.411506	0.41184	0.436663	0.422694	0.437882	0.425452	0.431871
1	51.9064	-0.265102	-0.367719	-0.372335	-0.338713	-0.384165	-0.401281	0.511777	0.4995	0.501024	0.472121	0.459769	0.4403	0.482434	0.448855	0.450414	0.442316	0.427274	0.364612	0.348721	0.407904	0.406689	0.243601	0.249578	0.413992	0.534474	0.533408	0.542101	0.470367	0.398419	0.381662	0.381583	0.446964	0.414425	0.403363	0.427259	0.427473	0.438244	0.448677	0.456648	0.451162	0.45502	0.425832	0.426231	0.450407	0.437599	0.452491	0.440049	0.44669
1	52.107	-0.274981	-0.374995	-0.380966	-0.346233	-0.39147	-0.409169	0.515096	0.501559	0.503198	0.473041	0.460719	0.440324	0.483309	0.44923	0.450774	0.442776	0.427658	0.373273	0.358488	0.416095	0.415591	0.251798	0.257605	0.42299	0.548275	0.547256	0.555434	0.48146	0.411553	0.394979	0.39378	0.461529	0.428743	0.41668	0.441224	0.442775	0.452613	0.463105	0.470661	0.465509	0.469401	0.440049	0.440512	0.464047	0.452403	0.46696	0.454508	0.461381
1	52.3077	-0.284764	-0.382154	-0.389484	-0.35364	-0.398646	-0.416932	0.518298	0.503494	0.505249	0.473864	0.461575	0.440296	0.484112	0.449547	0.451076	0.443179	0.427989	0.381841	0.368158	0.424252	0.42443	0.259949	0.265571	0.431888	0.561923	0.560946	0.568579	0.492455	0.42459	0.408178	0.405871	0.475906	0.442905	0.429957	0.455074	0.457989	0.466816	0.477358	0.484523	0.479706	0.48363	0.45414	0.454662	0.477567	0.467086	0.481271	0.468812	0.475924
1	52.5084	-0.29444	-0.389191	-0.397882	-0.360928	-0.405686	-0.424562	0.521384	0.505307	0.507178	0.474589	0.462337	0.440217	0.484844	0.44981	0.451321	0.443526	0.428271	0.39031	0.377721	0.432371	0.4332	0.268048	0.273471	0.44068	0.575407	0.574464	0.581524	0.503347	0.437513	0.421243	0.417844	0.490077	0.456893	0.443177	0.468789	0.473092	0.480836	0.491417	0.498217	0.493738	0.497689	0.468085	0.468664	0.49095	0.481628	0.495406	0.482942	0.4903
1	52.709	-0.304002	-0.396102	-0.40615	-0.368093	-0.412585	-0.432053	0.524352	0.507	0.508986	0.47522	0.463007	0.440088	0.485507	0.450017	0.451511	0.443819	0.428503	0.398673	0.387169	0.440446	0.441894	0.276092	0.281302	0.449362	0.588711	0.587796	0.594259	0.51413	0.450308	0.43416	0.429683	0.504026	0.470692	0.456322	0.48235	0.488061	0.494655	0.505266	0.511725	0.507584	0.511558	0.481866	0.482499	0.504179	0.496011	0.509346	0.496882	0.504491
1	52.9097	-0.31344	-0.402882	-0.414279	-0.375129	-0.419339	-0.439399	0.527205	0.508575	0.510677	0.475757	0.463586	0.43991	0.486102	0.450172	0.451646	0.444058	0.428688	0.406921	0.396493	0.448472	0.450504	0.284076	0.289059	0.457931	0.601822	0.600928	0.606773	0.524799	0.462959	0.446914	0.441374	0.517736	0.484283	0.469376	0.495738	0.502873	0.508256	0.518887	0.525032	0.521227	0.525221	0.495465	0.496149	0.517237	0.510213	0.523075	0.510613	0.518477
1	53.1104	-0.322746	-0.409526	-0.422261	-0.382031	-0.42594	-0.446592	0.529941	0.510032	0.51225	0.476202	0.464076	0.439684	0.486631	0.450274	0.451729	0.444245	0.428826	0.41505	0.405682	0.456443	0.459025	0.291996	0.296738	0.466381	0.614728	0.613847	0.619056	0.535348	0.475452	0.459489	0.452902	0.531191	0.497651	0.482321	0.508933	0.517506	0.52162	0.532263	0.538119	0.53465	0.538659	0.508863	0.509595	0.530108	0.524214	0.536573	0.524118	0.532241
1	53.311	-0.331912	-0.416031	-0.430087	-0.388795	-0.432385	-0.453628	0.532562	0.511374	0.513709	0.476556	0.464478	0.439411	0.487093	0.450327	0.451759	0.444382	0.428919	0.423052	0.414729	0.464353	0.46745	0.299849	0.304335	0.474708	0.627414	0.626537	0.631097	0.545772	0.487772	0.471871	0.464253	0.544374	0.510778	0.49514	0.521918	0.531936	0.534732	0.545378	0.55097	0.547833	0.551854	0.522042	0.522818	0.542773	0.537996	0.549824	0.537379	0.545763
1	53.5117	-0.340929	-0.422393	-0.437749	-0.395417	-0.438668	-0.460499	0.535067	0.512604	0.515054	0.476822	0.464794	0.439093	0.487491	0.45033	0.45174	0.44447	0.42897	0.430921	0.423625	0.472198	0.475771	0.307628	0.311846	0.482907	0.639867	0.638987	0.642888	0.556063	0.499904	0.484046	0.475413	0.55727	0.523649	0.507815	0.534674	0.546141	0.547576	0.558215	0.56357	0.560762	0.564789	0.534986	0.535803	0.555219	0.55154	0.562811	0.550382	0.559025
1	53.7124	-0.34979	-0.428607	-0.445241	-0.401891	-0.444785	-0.4672	0.537457	0.513723	0.516289	0.477	0.465025	0.438729	0.487827	0.450285	0.451672	0.444511	0.428977	0.43865	0.432361	0.479972	0.483984	0.315328	0.319266	0.490974	0.652076	0.651183	0.654419	0.566216	0.511833	0.496002	0.486369	0.569865	0.536248	0.520328	0.547183	0.560098	0.560136	0.570759	0.575903	0.573418	0.577449	0.547677	0.548531	0.567427	0.564827	0.575517	0.563109	0.572012
1	53.913	-0.358486	-0.434669	-0.452552	-0.408214	-0.45073	-0.473726	0.539732	0.514733	0.517414	0.477094	0.465174	0.438322	0.488101	0.450193	0.451556	0.444505	0.428945	0.446232	0.44093	0.487668	0.492081	0.322947	0.32659	0.498903	0.664026	0.66311	0.665681	0.576224	0.523545	0.507724	0.497107	0.582142	0.548558	0.532661	0.559426	0.573785	0.572395	0.582994	0.587953	0.585785	0.589816	0.560098	0.560985	0.579383	0.577838	0.587926	0.575543	0.584703
1	54.1137	-0.367011	-0.440576	-0.459677	-0.414381	-0.4565	-0.480071	0.541892	0.515637	0.518432	0.477104	0.465241	0.437873	0.488314	0.450057	0.451394	0.444455	0.428873	0.453663	0.449322	0.495283	0.500056	0.330477	0.333815	0.50669	0.675704	0.674756	0.676665	0.586081	0.535026	0.5192	0.507614	0.594089	0.560564	0.544795	0.571385	0.58718	0.58434	0.594906	0.599705	0.597847	0.601873	0.572231	0.573148	0.59107	0.590554	0.60002	0.587669	0.597083
1	54.3144	-0.375356	-0.446324	-0.466607	-0.420389	-0.462089	-0.48623	0.543938	0.516436	0.519346	0.477032	0.465228	0.437382	0.488468	0.449876	0.451187	0.444362	0.428763	0.460935	0.45753	0.50281	0.507903	0.337915	0.340936	0.51433	0.6871	0.686109	0.687362	0.595781	0.546262	0.530417	0.517875	0.605689	0.572252	0.556714	0.583043	0.600261	0.595954	0.60648	0.611143	0.609589	0.613606	0.584061	0.585004	0.602473	0.602959	0.611786	0.599471	0.609135
1	54.5151	-0.383516	-0.451909	-0.473336	-0.426233	-0.467495	-0.492198	0.54587	0.517134	0.520157	0.47688	0.465138	0.436851	0.488564	0.449653	0.450937	0.444226	0.428617	0.468043	0.465546	0.510244	0.515617	0.345254	0.347948	0.521817	0.6982	0.697155	0.697766	0.605316	0.557241	0.541364	0.527881	0.616932	0.583607	0.5684	0.594384	0.613008	0.607226	0.617703	0.622256	0.620996	0.625	0.595574	0.596538	0.613578	0.615035	0.623208	0.610937	0.620844
1	54.7157	-0.391483	-0.457329	-0.479857	-0.431912	-0.472714	-0.497972	0.547689	0.517732	0.520867	0.476651	0.464971	0.436281	0.488604	0.449389	0.450645	0.444051	0.428436	0.474981	0.473364	0.517581	0.523193	0.352491	0.354847	0.529147	0.708994	0.707884	0.707869	0.614681	0.567949	0.55203	0.537619	0.627805	0.594615	0.579835	0.605392	0.625402	0.618143	0.628563	0.633029	0.632054	0.636041	0.606755	0.607736	0.624371	0.626768	0.634273	0.622051	0.632195
1	54.9164	-0.399252	-0.462581	-0.486166	-0.437421	-0.477741	-0.503546	0.549394	0.518232	0.521479	0.476345	0.464729	0.435672	0.488588	0.449085	0.450312	0.443836	0.42822	0.481745	0.480975	0.524815	0.530624	0.359619	0.361629	0.536314	0.719471	0.718284	0.717664	0.623868	0.578375	0.562405	0.547077	0.638296	0.605263	0.591003	0.616051	0.637422	0.628692	0.639047	0.643451	0.642751	0.646716	0.617588	0.618583	0.634838	0.638141	0.644967	0.6328	0.643173
1	55.1171	-0.406815	-0.467661	-0.492253	-0.442758	-0.482573	-0.508916	0.550987	0.518638	0.521995	0.475964	0.464414	0.435027	0.488518	0.448741	0.449939	0.443583	0.427973	0.488328	0.488373	0.531941	0.537905	0.366634	0.368289	0.543313	0.729618	0.728343	0.727144	0.63287	0.588506	0.572478	0.556244	0.648391	0.615537	0.601886	0.626345	0.649049	0.63886	0.649143	0.653507	0.653072	0.657011	0.628061	0.629064	0.644966	0.649138	0.655276	0.643171	0.653763
1	55.3177	-0.414168	-0.472567	-0.498116	-0.447919	-0.487208	-0.514079	0.552467	0.518951	0.522417	0.475511	0.464028	0.434345	0.488394	0.448361	0.449528	0.443293	0.427694	0.494725	0.495552	0.538954	0.545031	0.37353	0.374822	0.550139	0.739426	0.73805	0.736303	0.641682	0.59833	0.58224	0.56511	0.658081	0.625426	0.612468	0.636261	0.660266	0.648637	0.65884	0.663188	0.663005	0.666913	0.63816	0.639167	0.654742	0.659746	0.665188	0.653151	0.663953
1	55.5184	-0.421305	-0.477296	-0.503749	-0.452902	-0.491643	-0.519032	0.553834	0.519173	0.522747	0.474987	0.463571	0.433627	0.488218	0.447944	0.44908	0.442968	0.427385	0.500932	0.502506	0.54585	0.551999	0.380301	0.381225	0.556786	0.748885	0.747396	0.745136	0.650296	0.607838	0.591683	0.573665	0.667358	0.634917	0.622734	0.645786	0.671056	0.658013	0.66813	0.672483	0.67254	0.676414	0.647875	0.648882	0.664156	0.669953	0.674693	0.662731	0.67373
1	55.7191	-0.428221	-0.481847	-0.509147	-0.457706	-0.495875	-0.523773	0.555089	0.519307	0.522987	0.474394	0.463047	0.432876	0.487992	0.447491	0.448595	0.442609	0.427046	0.506946	0.509228	0.552625	0.558803	0.386943	0.387493	0.563249	0.757987	0.756371	0.753637	0.658705	0.61702	0.6008	0.581901	0.67621	0.644001	0.63267	0.654908	0.681404	0.666981	0.677003	0.681382	0.681668	0.685503	0.657195	0.658197	0.673197	0.679746	0.68378	0.6719	0.683085
1	55.9197	-0.434913	-0.486218	-0.514307	-0.462328	-0.499903	-0.528298	0.556233	0.519354	0.523139	0.473733	0.462455	0.432091	0.487715	0.447005	0.448076	0.442217	0.426681	0.51276	0.515715	0.559275	0.56544	0.393451	0.393622	0.569522	0.766722	0.764967	0.761802	0.666903	0.625866	0.609584	0.589809	0.684631	0.652668	0.64226	0.663614	0.691295	0.67553	0.685452	0.689877	0.690379	0.69417	0.66611	0.667101	0.681855	0.689115	0.69244	0.680648	0.692007
1	56.1204	-0.441375	-0.490406	-0.519223	-0.466766	-0.503725	-0.532605	0.557264	0.519318	0.523205	0.473007	0.461798	0.431273	0.487389	0.446485	0.447523	0.441793	0.426288	0.518372	0.52196	0.565794	0.571905	0.399818	0.399607	0.5756	0.775082	0.773174	0.769627	0.674883	0.634366	0.618028	0.59738	0.692611	0.660906	0.65149	0.671894	0.700714	0.683652	0.693467	0.697958	0.698663	0.702406	0.674609	0.675585	0.690119	0.698047	0.700663	0.688965	0.700483
1	56.3211	-0.447603	-0.49441	-0.523894	-0.471019	-0.507338	-0.536693	0.558185	0.5192	0.523188	0.472216	0.461077	0.430424	0.487014	0.445933	0.446937	0.441339	0.425869	0.523778	0.527958	0.572179	0.578194	0.40604	0.405445	0.581478	0.783059	0.780984	0.777107	0.682638	0.642514	0.626125	0.604606	0.700144	0.668707	0.660346	0.679736	0.709648	0.691341	0.701042	0.705619	0.706512	0.710202	0.682683	0.683639	0.697982	0.706533	0.70844	0.696843	0.708506
1	56.5217	-0.453595	-0.498229	-0.528316	-0.475085	-0.510743	-0.54056	0.558994	0.519002	0.52309	0.471362	0.460293	0.429544	0.486593	0.44535	0.446319	0.440854	0.425426	0.528975	0.533707	0.578428	0.584306	0.412112	0.411132	0.587148	0.790647	0.788391	0.78424	0.690162	0.650301	0.633873	0.611484	0.707224	0.676064	0.668817	0.687134	0.718087	0.698592	0.708173	0.712853	0.713921	0.717553	0.690328	0.691259	0.705436	0.714567	0.715765	0.704276	0.71607
1	56.7224	-0.459348	-0.501862	-0.532488	-0.478965	-0.513939	-0.544205	0.559692	0.518726	0.522911	0.470447	0.459447	0.428633	0.486124	0.444736	0.44567	0.440341	0.424959	0.53396	0.539202	0.584536	0.590237	0.418028	0.416663	0.592607	0.79784	0.79539	0.791023	0.697448	0.657722	0.641268	0.618006	0.713847	0.682971	0.676892	0.694079	0.726022	0.705401	0.714856	0.719655	0.720885	0.724454	0.697536	0.698436	0.712475	0.722142	0.722634	0.711259	0.723168
1	56.9231	-0.46486	-0.505308	-0.536408	-0.482656	-0.516924	-0.547627	0.56028	0.518374	0.522654	0.469472	0.458541	0.427694	0.48561	0.444094	0.444991	0.439799	0.424469	0.538729	0.54444	0.5905	0.595984	0.423784	0.422036	0.597848	0.804632	0.801973	0.797454	0.704491	0.664771	0.648306	0.624167	0.720007	0.68942	0.68456	0.700565	0.733443	0.711762	0.721085	0.72602	0.727398	0.7309	0.704302	0.705166	0.719093	0.729249	0.72904	0.717785	0.729793
1	57.1237	-0.470128	-0.508567	-0.540073	-0.486159	-0.519699	-0.550827	0.560757	0.517948	0.52232	0.468438	0.457577	0.426725	0.485051	0.443422	0.444283	0.43923	0.423956	0.543282	0.549418	0.596317	0.601544	0.429375	0.427247	0.602865	0.811017	0.808135	0.80353	0.711283	0.671441	0.654983	0.629963	0.7257	0.695406	0.691808	0.706584	0.74034	0.717672	0.726856	0.731943	0.733456	0.736885	0.71062	0.711442	0.725285	0.735884	0.734978	0.723849	0.73594
1	57.3244	-0.475149	-0.511637	-0.543484	-0.489472	-0.522263	-0.553803	0.561123	0.51745	0.521913	0.467347	0.456554	0.425729	0.484447	0.442723	0.443547	0.438635	0.423422	0.547615	0.554133	0.601984	0.606916	0.434796	0.432291	0.607654	0.816991	0.813871	0.80925	0.717818	0.677728	0.661298	0.635388	0.730923	0.700923	0.69863	0.712132	0.746708	0.723128	0.732168	0.737421	0.739054	0.742406	0.716486	0.717262	0.731045	0.742042	0.740444	0.729448	0.741604
1	57.5251	-0.479924	-0.514519	-0.546639	-0.492597	-0.524619	-0.556557	0.56138	0.516881	0.521432	0.466199	0.455474	0.424705	0.483799	0.441996	0.442782	0.438014	0.422867	0.551727	0.558583	0.6075	0.612098	0.440042	0.437167	0.612208	0.82255	0.81918	0.814613	0.724092	0.683629	0.667251	0.640442	0.735675	0.705969	0.705017	0.717205	0.752543	0.72813	0.73702	0.742453	0.744193	0.747462	0.721899	0.722622	0.736372	0.747722	0.745437	0.734579	0.746785
1	57.7258	-0.484452	-0.517213	-0.549541	-0.495534	-0.526766	-0.55909	0.561526	0.516243	0.520879	0.464997	0.454338	0.423654	0.483108	0.441243	0.441991	0.437367	0.422292	0.555617	0.562768	0.612861	0.617089	0.44511	0.441871	0.616521	0.827693	0.824057	0.81962	0.730097	0.689142	0.672843	0.645122	0.739955	0.710541	0.710962	0.721803	0.757841	0.732677	0.741413	0.747037	0.748872	0.752053	0.726859	0.727523	0.741264	0.752921	0.749957	0.739242	0.75148
1	57.9264	-0.488732	-0.519719	-0.552188	-0.498282	-0.528706	-0.561402	0.561563	0.515537	0.520256	0.46374	0.453147	0.422576	0.482374	0.440464	0.441173	0.436697	0.421697	0.559285	0.566686	0.618065	0.621887	0.449995	0.4464	0.62059	0.832416	0.8285	0.82427	0.735829	0.694265	0.678072	0.649427	0.743762	0.714637	0.71646	0.725921	0.7626	0.73677	0.745345	0.751174	0.75309	0.756179	0.731362	0.731963	0.745719	0.757638	0.754001	0.743435	0.755689
1	58.1271	-0.492764	-0.522038	-0.554582	-0.500843	-0.53044	-0.563495	0.561491	0.514766	0.519564	0.462431	0.451901	0.421473	0.481598	0.43966	0.440329	0.436002	0.421083	0.562728	0.570336	0.623111	0.626491	0.454692	0.450751	0.624406	0.836717	0.832507	0.828562	0.741282	0.698994	0.682939	0.653353	0.747096	0.718253	0.721502	0.729559	0.766816	0.740408	0.748818	0.754861	0.756847	0.759837	0.735409	0.73594	0.749736	0.761872	0.757569	0.747157	0.75941
1	58.3278	-0.496548	-0.52417	-0.556724	-0.503217	-0.53197	-0.565371	0.561309	0.513929	0.518805	0.461069	0.450602	0.420345	0.48078	0.438831	0.43946	0.435284	0.420449	0.565947	0.573717	0.627997	0.630901	0.459199	0.454922	0.627967	0.840595	0.836078	0.832498	0.746452	0.703329	0.687447	0.656902	0.749957	0.721391	0.726085	0.732716	0.77049	0.743593	0.751833	0.7581	0.760143	0.76303	0.739001	0.739457	0.753314	0.765623	0.760663	0.750409	0.762645
1	58.5284	-0.500086	-0.526117	-0.558617	-0.505406	-0.533299	-0.567033	0.561018	0.513029	0.51798	0.459656	0.44925	0.419191	0.479919	0.437977	0.438566	0.434543	0.419798	0.568942	0.57683	0.632721	0.635116	0.46351	0.458911	0.631265	0.84405	0.839211	0.836079	0.751332	0.707272	0.691597	0.660074	0.752349	0.724051	0.730208	0.735396	0.773625	0.74633	0.754394	0.760894	0.762984	0.765762	0.74214	0.742515	0.756457	0.768896	0.763285	0.753194	0.765396
1	58.7291	-0.503378	-0.52788	-0.560263	-0.507411	-0.534429	-0.568482	0.560619	0.512067	0.51709	0.458192	0.447846	0.418013	0.479017	0.437099	0.437647	0.433778	0.419128	0.571713	0.579677	0.637282	0.639137	0.467624	0.462716	0.634297	0.847083	0.84191	0.839307	0.75592	0.710823	0.695395	0.66287	0.754275	0.726235	0.733866	0.737601	0.776223	0.748621	0.756504	0.763246	0.765372	0.768036	0.744831	0.745119	0.759167	0.771694	0.765439	0.755514	0.767667
1	58.9298	-0.506426	-0.529459	-0.561666	-0.509233	-0.535363	-0.569722	0.560112	0.511043	0.516135	0.456679	0.44639	0.416811	0.478074	0.436198	0.436704	0.432992	0.41844	0.574261	0.582257	0.64168	0.642964	0.471537	0.466335	0.637056	0.849695	0.844173	0.842184	0.76021	0.713984	0.698842	0.665292	0.755736	0.727944	0.73706	0.739334	0.778288	0.75047	0.758169	0.765158	0.767311	0.769855	0.747076	0.747271	0.761446	0.774019	0.767127	0.757374	0.769462
1	59.1304	-0.509232	-0.530857	-0.562827	-0.510874	-0.536103	-0.570755	0.559496	0.509959	0.515117	0.455116	0.444882	0.415584	0.47709	0.435273	0.435737	0.432183	0.417734	0.576587	0.584571	0.645913	0.646595	0.475245	0.469766	0.639537	0.851885	0.846003	0.844711	0.764198	0.716755	0.701943	0.667341	0.756737	0.72918	0.739786	0.740597	0.779824	0.751882	0.759391	0.766635	0.768805	0.771224	0.748879	0.748976	0.763296	0.775875	0.768354	0.758775	0.770783
1	59.3311	-0.511799	-0.532075	-0.563751	-0.512336	-0.536654	-0.571586	0.558773	0.508816	0.514037	0.453504	0.443324	0.414334	0.476065	0.434325	0.434747	0.431352	0.417011	0.578691	0.586623	0.649981	0.650034	0.478746	0.473008	0.641737	0.853658	0.847401	0.84689	0.767881	0.719141	0.704702	0.66902	0.757282	0.729947	0.742045	0.741396	0.780836	0.752861	0.760176	0.767679	0.769859	0.772148	0.750245	0.750238	0.764722	0.777268	0.769125	0.759724	0.771637
1	59.5318	-0.514128	-0.533116	-0.564443	-0.513621	-0.537019	-0.572217	0.557943	0.507614	0.512896	0.451844	0.441715	0.413061	0.474998	0.433353	0.433733	0.4305	0.41627	0.580577	0.588413	0.653884	0.653279	0.482039	0.47606	0.643649	0.855015	0.848372	0.848726	0.771255	0.721144	0.707125	0.670333	0.757377	0.73025	0.743841	0.741739	0.781333	0.753416	0.760532	0.768299	0.770481	0.772634	0.751182	0.751064	0.765731	0.778206	0.769447	0.760226	0.772032
1	59.7324	-0.516223	-0.53398	-0.564906	-0.514731	-0.537202	-0.572654	0.557006	0.506354	0.511694	0.450136	0.440056	0.411764	0.473891	0.432359	0.432695	0.429625	0.415512	0.582245	0.589945	0.65762	0.656334	0.48512	0.478922	0.645271	0.85596	0.848919	0.850221	0.774318	0.72277	0.709217	0.671283	0.757029	0.730094	0.745175	0.741633	0.781324	0.753552	0.760465	0.768499	0.770678	0.77269	0.751695	0.751463	0.766328	0.778696	0.769327	0.760288	0.771974
1	59.9331	-0.518088	-0.534671	-0.565146	-0.515668	-0.537208	-0.5729	0.555963	0.505037	0.510431	0.44838	0.438347	0.410445	0.472742	0.431342	0.431634	0.428729	0.414736	0.583698	0.591222	0.661191	0.659198	0.487987	0.481593	0.646597	0.856498	0.849047	0.851378	0.777066	0.724023	0.710986	0.671875	0.756243	0.729484	0.746049	0.741084	0.780819	0.753276	0.759983	0.768287	0.770457	0.772323	0.751794	0.75144	0.76652	0.778745	0.768771	0.759917	0.77147
1	60.1338	-0.519725	-0.535191	-0.565167	-0.516435	-0.53704	-0.57296	0.554814	0.503664	0.50911	0.446577	0.436589	0.409102	0.471553	0.430303	0.43055	0.42781	0.413942	0.584938	0.592246	0.664596	0.661873	0.49064	0.484072	0.647622	0.856631	0.84876	0.852202	0.779498	0.724907	0.712436	0.672113	0.755026	0.728425	0.746468	0.740101	0.779824	0.752597	0.759092	0.767668	0.769825	0.771539	0.751483	0.751004	0.766312	0.778362	0.767787	0.75912	0.77053
1	60.3344	-0.521138	-0.535542	-0.564975	-0.517034	-0.536703	-0.572837	0.55356	0.502234	0.507729	0.444726	0.43478	0.407736	0.470322	0.42924	0.429443	0.42687	0.413131	0.585967	0.593021	0.667835	0.66436	0.493076	0.48636	0.648343	0.856364	0.848062	0.852695	0.781611	0.725428	0.713574	0.672002	0.753385	0.726926	0.746435	0.738693	0.778353	0.751522	0.757802	0.76665	0.768792	0.770349	0.750773	0.750162	0.765713	0.777556	0.766384	0.757905	0.769161
1	60.5351	-0.522333	-0.535727	-0.564575	-0.517468	-0.536203	-0.572539	0.552202	0.500749	0.50629	0.442829	0.432923	0.406348	0.46905	0.428155	0.428313	0.425909	0.412301	0.586789	0.593552	0.670909	0.666662	0.495295	0.488456	0.648757	0.855705	0.84696	0.852863	0.783403	0.725594	0.714409	0.671549	0.751329	0.724993	0.745958	0.73687	0.776419	0.75006	0.756122	0.765242	0.767367	0.768761	0.749674	0.748926	0.764731	0.776336	0.764572	0.756282	0.767375
1	60.7358	-0.523312	-0.53575	-0.563974	-0.51774	-0.535545	-0.572068	0.55074	0.499209	0.504793	0.440884	0.431015	0.404937	0.467736	0.427047	0.427159	0.424925	0.411454	0.587407	0.593842	0.673818	0.668782	0.497297	0.490362	0.64886	0.854657	0.845462	0.852709	0.784874	0.725412	0.714948	0.670758	0.748868	0.722637	0.745042	0.734645	0.774033	0.748222	0.754061	0.763453	0.76556	0.766787	0.748195	0.747305	0.763376	0.774715	0.762361	0.754261	0.765183
1	60.9365	-0.524082	-0.535612	-0.563179	-0.517853	-0.534733	-0.571432	0.549175	0.497614	0.503238	0.438893	0.429058	0.403504	0.46638	0.425917	0.425983	0.423918	0.410588	0.587824	0.593896	0.676564	0.670719	0.49908	0.492079	0.648649	0.853229	0.843573	0.852239	0.786023	0.724888	0.715198	0.669637	0.746009	0.719863	0.743695	0.732026	0.77121	0.746016	0.751629	0.761291	0.763381	0.764435	0.746346	0.745309	0.761657	0.772703	0.75976	0.75185	0.762594
1	61.1371	-0.524646	-0.535317	-0.562194	-0.51781	-0.533774	-0.570635	0.547508	0.495964	0.501626	0.436854	0.427052	0.402048	0.464981	0.424763	0.424782	0.42289	0.409703	0.588044	0.593718	0.679146	0.672478	0.500645	0.493606	0.64812	0.851425	0.8413	0.851456	0.786848	0.72403	0.715167	0.668192	0.742761	0.716682	0.741924	0.729027	0.767963	0.743453	0.748835	0.758765	0.76084	0.761716	0.744137	0.74295	0.759581	0.77031	0.75678	0.749061	0.75962
1	61.3378	-0.525009	-0.534868	-0.561026	-0.517612	-0.532672	-0.569682	0.54574	0.49426	0.499956	0.434769	0.424996	0.40057	0.46354	0.423586	0.423559	0.421839	0.4088	0.58807	0.593314	0.681567	0.67406	0.501992	0.494946	0.64727	0.849252	0.838651	0.850366	0.787349	0.722846	0.714863	0.66643	0.739135	0.713103	0.739736	0.725658	0.764307	0.740541	0.74569	0.755884	0.757948	0.758641	0.74158	0.740236	0.757161	0.767549	0.753431	0.745902	0.756273
1	61.5385	-0.525177	-0.534269	-0.559684	-0.517265	-0.531433	-0.568579	0.543871	0.492501	0.49823	0.432636	0.42289	0.399068	0.462057	0.422386	0.422311	0.420765	0.407878	0.587907	0.592688	0.683826	0.675468	0.503121	0.4961	0.646099	0.846719	0.835634	0.848975	0.787528	0.721345	0.714295	0.664357	0.735141	0.709137	0.737143	0.721934	0.760258	0.737294	0.742205	0.75266	0.754717	0.755222	0.738686	0.737182	0.754406	0.764431	0.749726	0.742387	0.752565
1	61.7391	-0.525156	-0.533522	-0.558173	-0.516771	-0.530064	-0.567333	0.541902	0.490688	0.496447	0.430457	0.420735	0.397545	0.460529	0.421163	0.42104	0.419667	0.406936	0.587559	0.591847	0.685926	0.676704	0.504034	0.49707	0.644603	0.843834	0.832257	0.847286	0.787385	0.719536	0.713472	0.661982	0.730789	0.704794	0.734152	0.717868	0.755831	0.73372	0.738391	0.749101	0.751157	0.75147	0.735467	0.733799	0.751328	0.76097	0.745676	0.738526	0.748509
1	61.9398	-0.52495	-0.532632	-0.5565	-0.516133	-0.52857	-0.565949	0.539835	0.488821	0.494607	0.428229	0.41853	0.395998	0.458958	0.419916	0.419745	0.418547	0.405974	0.587029	0.590795	0.687867	0.677771	0.504731	0.497858	0.642781	0.840604	0.82853	0.845306	0.786921	0.717427	0.712401	0.659312	0.72609	0.700084	0.730775	0.713474	0.751043	0.729831	0.734258	0.745219	0.747281	0.747396	0.731934	0.730098	0.747936	0.757178	0.741293	0.734331	0.744118
1	62.1405	-0.524565	-0.531602	-0.554673	-0.515355	-0.526957	-0.564432	0.53767	0.4869	0.49271	0.425954	0.416274	0.394429	0.457343	0.418646	0.418426	0.417402	0.404991	0.586323	0.589538	0.689651	0.678672	0.505214	0.498466	0.640631	0.837036	0.82446	0.84304	0.786136	0.715029	0.711092	0.656355	0.721054	0.69502	0.727021	0.708764	0.745909	0.725639	0.729819	0.741024	0.743101	0.743014	0.7281	0.726092	0.744243	0.753068	0.736589	0.729814	0.739405
1	62.3411	-0.524008	-0.530435	-0.552698	-0.514439	-0.525231	-0.562789	0.535408	0.484925	0.490757	0.423632	0.413969	0.392837	0.455683	0.417351	0.417082	0.416234	0.403989	0.585444	0.588083	0.69128	0.679409	0.505484	0.498897	0.638152	0.83314	0.820056	0.840493	0.785033	0.71235	0.709552	0.653118	0.715693	0.689611	0.722902	0.703753	0.740447	0.721154	0.725084	0.736527	0.738627	0.738333	0.723976	0.721793	0.740259	0.748653	0.731576	0.724987	0.734382
1	62.5418	-0.523283	-0.529136	-0.550583	-0.513389	-0.523398	-0.561026	0.533051	0.482895	0.488748	0.421261	0.411613	0.391222	0.453978	0.416032	0.415713	0.415041	0.402965	0.584398	0.586435	0.692754	0.679986	0.505543	0.499154	0.635344	0.828925	0.815328	0.837672	0.783615	0.709401	0.707791	0.649611	0.710018	0.68387	0.718428	0.698455	0.734674	0.716388	0.720064	0.731737	0.733873	0.733368	0.719576	0.717213	0.735996	0.743947	0.726267	0.719861	0.729064
1	62.7425	-0.522397	-0.527707	-0.548335	-0.51221	-0.521465	-0.559149	0.530599	0.480812	0.486681	0.418842	0.409206	0.389585	0.452227	0.414688	0.41432	0.413824	0.401919	0.583189	0.5846	0.694077	0.680406	0.505395	0.499239	0.632206	0.824399	0.810286	0.834581	0.781883	0.706191	0.705818	0.64584	0.70404	0.677808	0.713613	0.692886	0.728606	0.711352	0.714773	0.726667	0.72885	0.72813	0.714911	0.712367	0.731466	0.738961	0.720674	0.71445	0.723464
1	62.9431	-0.521355	-0.526154	-0.545962	-0.510903	-0.519437	-0.557163	0.528054	0.478673	0.484559	0.416374	0.406748	0.387924	0.45043	0.41332	0.412901	0.412581	0.400852	0.581822	0.582585	0.695249	0.68067	0.505041	0.499157	0.628739	0.819571	0.804939	0.831228	0.779841	0.702731	0.70364	0.641815	0.697771	0.671439	0.708467	0.68706	0.72226	0.706058	0.70922	0.721328	0.723571	0.722632	0.709994	0.707266	0.72668	0.73371	0.714811	0.708766	0.717596
1	63.1438	-0.520164	-0.524479	-0.54347	-0.509472	-0.51732	-0.555075	0.525417	0.476481	0.482379	0.413857	0.40424	0.38624	0.448585	0.411927	0.411457	0.411313	0.399763	0.580302	0.580395	0.696272	0.680784	0.504484	0.498909	0.624942	0.81445	0.799297	0.827617	0.777492	0.699031	0.701267	0.637543	0.691222	0.664774	0.703003	0.680991	0.715654	0.700518	0.703418	0.715729	0.718047	0.716885	0.704838	0.701922	0.72165	0.728208	0.708689	0.702821	0.711473
1	63.3445	-0.51883	-0.522686	-0.540866	-0.507922	-0.515122	-0.552891	0.522688	0.474233	0.480143	0.411291	0.40168	0.384533	0.446694	0.410509	0.409987	0.41002	0.398651	0.578633	0.578037	0.697148	0.680748	0.503726	0.4985	0.620817	0.809046	0.793368	0.823755	0.774839	0.6951	0.698706	0.633034	0.684406	0.657825	0.697233	0.674695	0.708804	0.694743	0.697378	0.709883	0.712291	0.710902	0.699454	0.69635	0.716387	0.722466	0.702321	0.696628	0.705108
1	63.5452	-0.517358	-0.520781	-0.538158	-0.506254	-0.512846	-0.550616	0.51987	0.471931	0.477851	0.408676	0.399069	0.382803	0.444754	0.409065	0.408492	0.4087	0.397516	0.576821	0.575516	0.697879	0.680567	0.502773	0.497933	0.616364	0.803367	0.787164	0.819647	0.771887	0.69095	0.695967	0.628294	0.677333	0.650604	0.69117	0.668185	0.701727	0.688744	0.691112	0.7038	0.706315	0.704695	0.693855	0.69056	0.710904	0.716499	0.69572	0.690199	0.698515
1	63.7458	-0.515755	-0.518765	-0.535353	-0.504474	-0.5105	-0.548255	0.516964	0.469574	0.475501	0.406011	0.396406	0.381049	0.442766	0.407595	0.40697	0.407354	0.396357	0.57487	0.572841	0.698468	0.680243	0.501626	0.497213	0.611587	0.797423	0.780694	0.8153	0.768639	0.686591	0.693056	0.623333	0.670015	0.643125	0.684827	0.661477	0.694439	0.682533	0.684631	0.69749	0.70013	0.698276	0.688053	0.684566	0.705211	0.710318	0.688898	0.683547	0.691708
1	63.9465	-0.514025	-0.516644	-0.532457	-0.502583	-0.50809	-0.545816	0.51397	0.467162	0.473095	0.403297	0.393691	0.379272	0.440729	0.4061	0.405422	0.405981	0.395175	0.572786	0.570015	0.698915	0.67978	0.50029	0.496344	0.606485	0.791223	0.773967	0.81072	0.765102	0.682033	0.689983	0.61816	0.662464	0.635399	0.678216	0.654585	0.686957	0.67612	0.677946	0.690965	0.693748	0.691657	0.682061	0.67838	0.69932	0.703937	0.681868	0.676683	0.6847
1	64.1472	-0.512177	-0.514422	-0.529477	-0.500587	-0.505621	-0.543303	0.51089	0.464694	0.470632	0.400531	0.390924	0.377471	0.438641	0.404578	0.403847	0.404581	0.393968	0.570573	0.567047	0.699224	0.679181	0.498769	0.495328	0.601062	0.784777	0.766994	0.805913	0.761278	0.677286	0.686755	0.612781	0.654691	0.62744	0.671351	0.647523	0.679296	0.669518	0.671069	0.684236	0.687181	0.68485	0.67589	0.672014	0.693242	0.697369	0.674642	0.66962	0.677504
1	64.3478	-0.510214	-0.512102	-0.526421	-0.498487	-0.503099	-0.540722	0.507726	0.462171	0.468112	0.397716	0.388106	0.375647	0.436504	0.40303	0.402245	0.403154	0.392737	0.568236	0.563941	0.699397	0.678448	0.497066	0.494172	0.595321	0.778094	0.759785	0.800885	0.757174	0.67236	0.68338	0.607206	0.646708	0.619258	0.664243	0.640306	0.671473	0.662737	0.664011	0.677312	0.680441	0.677866	0.669551	0.66548	0.686989	0.690625	0.667231	0.66237	0.670132
1	64.5485	-0.508143	-0.509689	-0.523293	-0.496287	-0.500529	-0.538078	0.504478	0.459593	0.465536	0.394849	0.385234	0.373799	0.434315	0.401456	0.400617	0.401699	0.391481	0.565779	0.560705	0.699435	0.677585	0.495187	0.492879	0.589264	0.771182	0.752348	0.795642	0.752795	0.667266	0.679865	0.601443	0.638527	0.610867	0.656906	0.632948	0.663501	0.655788	0.656783	0.670204	0.673538	0.670716	0.663057	0.658789	0.680571	0.683717	0.659648	0.654945	0.662598
1	64.7492	-0.505969	-0.507187	-0.520101	-0.493992	-0.497917	-0.535377	0.501148	0.456959	0.462902	0.391932	0.382311	0.371927	0.432075	0.399855	0.398961	0.400217	0.3902	0.563208	0.557343	0.699341	0.676595	0.493135	0.491455	0.582897	0.764051	0.744694	0.790191	0.748148	0.662013	0.676218	0.595499	0.630157	0.602278	0.649351	0.625461	0.655395	0.648681	0.649395	0.662923	0.666483	0.663412	0.656417	0.651954	0.673998	0.676657	0.651903	0.647355	0.654912
1	64.9498	-0.503698	-0.504599	-0.516851	-0.491603	-0.495268	-0.532623	0.497736	0.454269	0.460211	0.388964	0.379335	0.370032	0.429783	0.398227	0.397278	0.398706	0.388894	0.560528	0.553862	0.699118	0.67548	0.490915	0.489902	0.576222	0.75671	0.736831	0.784538	0.743238	0.656611	0.672445	0.589383	0.621611	0.593503	0.641592	0.617859	0.647169	0.641427	0.641857	0.655477	0.659286	0.655964	0.649644	0.644985	0.667281	0.669457	0.644009	0.639612	0.647088
1	65.1505	-0.501336	-0.501929	-0.513548	-0.489125	-0.492587	-0.529822	0.494246	0.451523	0.457463	0.385944	0.376306	0.368113	0.427437	0.396571	0.395567	0.397167	0.387562	0.557742	0.550267	0.698767	0.674245	0.488533	0.488228	0.569244	0.749169	0.72877	0.778688	0.738072	0.65107	0.668553	0.583102	0.612899	0.584556	0.633642	0.610156	0.638838	0.634036	0.634181	0.647878	0.651959	0.648383	0.642747	0.637893	0.66043	0.662127	0.635977	0.631729	0.639137
1	65.3512	-0.498887	-0.499183	-0.510199	-0.48656	-0.48988	-0.526978	0.490676	0.448721	0.454659	0.382873	0.373225	0.36617	0.425039	0.394889	0.393828	0.3956	0.386203	0.554856	0.546565	0.698291	0.672891	0.485992	0.486435	0.561967	0.741435	0.720519	0.772649	0.732655	0.645399	0.664549	0.576665	0.604033	0.575446	0.625511	0.602365	0.630414	0.626518	0.626375	0.640134	0.644511	0.640679	0.635738	0.630689	0.653456	0.654678	0.627816	0.623714	0.63107
1	65.5518	-0.496357	-0.496363	-0.506808	-0.483913	-0.487151	-0.524095	0.48703	0.445864	0.451797	0.37975	0.370092	0.364203	0.422587	0.393179	0.392062	0.394004	0.384819	0.551873	0.54276	0.697693	0.671422	0.483298	0.484528	0.554398	0.733517	0.712087	0.766426	0.726995	0.639608	0.66044	0.570078	0.595021	0.566185	0.617212	0.594496	0.621909	0.618883	0.61845	0.632255	0.636952	0.632861	0.628625	0.623382	0.646366	0.647121	0.619538	0.615578	0.622898
1	65.7525	-0.49375	-0.493473	-0.503381	-0.481186	-0.484404	-0.521179	0.483308	0.44295	0.448878	0.376576	0.366905	0.362212	0.42008	0.391442	0.390268	0.392379	0.383409	0.548799	0.538858	0.696975	0.669841	0.480456	0.482514	0.546541	0.725423	0.703482	0.760026	0.7211	0.633706	0.656231	0.56335	0.585875	0.556784	0.608755	0.586562	0.613333	0.611139	0.610415	0.62425	0.629291	0.62494	0.621419	0.615983	0.639171	0.639463	0.611151	0.607332	0.614631
1	65.9532	-0.491072	-0.490519	-0.499923	-0.478382	-0.481644	-0.518233	0.47951	0.43998	0.445903	0.373349	0.363666	0.360198	0.417518	0.389678	0.388446	0.390725	0.381972	0.545637	0.534864	0.696139	0.66815	0.477471	0.480396	0.538403	0.717162	0.694714	0.753454	0.714975	0.6277	0.651927	0.556487	0.576605	0.547255	0.600153	0.578574	0.604698	0.603297	0.60228	0.616127	0.621538	0.616924	0.614128	0.6085	0.631879	0.631716	0.602667	0.598985	0.60628
1	66.1538	-0.488327	-0.487502	-0.496439	-0.475505	-0.478875	-0.515263	0.475639	0.436954	0.442871	0.370071	0.360375	0.358159	0.414901	0.387886	0.386596	0.389042	0.380508	0.542391	0.530784	0.695189	0.666353	0.474349	0.478179	0.529989	0.708743	0.68579	0.746717	0.708629	0.621601	0.647536	0.549496	0.56722	0.537608	0.591417	0.570543	0.596017	0.595365	0.594053	0.607896	0.613701	0.608823	0.606761	0.600945	0.624499	0.623889	0.594094	0.590546	0.597854
1	66.3545	-0.48552	-0.484428	-0.492934	-0.472558	-0.476102	-0.51227	0.471696	0.433872	0.439782	0.366742	0.357031	0.356097	0.412227	0.386067	0.384718	0.38733	0.379018	0.539066	0.526621	0.694126	0.664453	0.471095	0.475869	0.521307	0.700173	0.67672	0.739822	0.702068	0.615416	0.643062	0.542386	0.557731	0.527853	0.582557	0.562481	0.587296	0.587352	0.585743	0.599564	0.605788	0.600645	0.599328	0.593324	0.617038	0.615989	0.585441	0.582026	0.589363
1	66.5552	-0.482655	-0.4813	-0.489411	-0.469544	-0.473328	-0.50926	0.467681	0.430734	0.436637	0.36336	0.353635	0.354012	0.409498	0.38422	0.382812	0.385589	0.3775	0.535665	0.522381	0.692953	0.662452	0.467713	0.47347	0.512363	0.691458	0.667509	0.732773	0.6953	0.609154	0.63851	0.535161	0.548145	0.517999	0.573583	0.554396	0.578545	0.579265	0.577358	0.59114	0.597808	0.592397	0.591835	0.585645	0.609505	0.608025	0.576717	0.573432	0.580814
1	66.7559	-0.479736	-0.478122	-0.485874	-0.466466	-0.470556	-0.506235	0.463596	0.427541	0.433435	0.359927	0.350188	0.351903	0.406711	0.382346	0.380878	0.383819	0.375956	0.532191	0.518068	0.691673	0.660352	0.464211	0.470986	0.503164	0.682608	0.658166	0.725578	0.688334	0.602821	0.633885	0.52783	0.538472	0.508058	0.564505	0.546297	0.569771	0.571112	0.568906	0.58263	0.589767	0.584088	0.58429	0.577917	0.601906	0.600004	0.567929	0.564771	0.572216
1	66.9565	-0.476767	-0.474898	-0.482328	-0.463326	-0.46779	-0.503199	0.459442	0.424292	0.430177	0.356443	0.346688	0.34977	0.403867	0.380444	0.378916	0.382019	0.374386	0.528649	0.513687	0.690289	0.658158	0.460592	0.468423	0.493718	0.673628	0.648697	0.718243	0.681176	0.596425	0.629191	0.520398	0.528721	0.498037	0.555332	0.538194	0.560982	0.562902	0.560394	0.574042	0.581674	0.575724	0.5767	0.570148	0.594249	0.591933	0.559085	0.556053	0.563577
1	67.1572	-0.473752	-0.471631	-0.478776	-0.460129	-0.465033	-0.500155	0.455219	0.420987	0.426864	0.352907	0.343136	0.347614	0.400966	0.378516	0.376927	0.38019	0.372788	0.525041	0.50924	0.688803	0.655872	0.456862	0.465786	0.484033	0.664527	0.639112	0.710773	0.673834	0.589975	0.624434	0.512871	0.5189	0.487947	0.546074	0.530095	0.552186	0.554643	0.551831	0.565384	0.573535	0.567314	0.569073	0.562343	0.58654	0.58382	0.550194	0.547285	0.554905
1	67.3579	-0.470696	-0.468325	-0.475221	-0.456876	-0.462288	-0.497106	0.45093	0.417628	0.423495	0.34932	0.339534	0.345435	0.398007	0.37656	0.374909	0.378333	0.371164	0.521372	0.504733	0.687218	0.653496	0.453027	0.463079	0.474116	0.655311	0.629415	0.703174	0.666316	0.583476	0.619617	0.505257	0.509017	0.477795	0.53674	0.522009	0.543388	0.546339	0.543224	0.556663	0.565357	0.558864	0.561416	0.554511	0.578786	0.57567	0.541261	0.538475	0.546206
1	67.5585	-0.4676	-0.464983	-0.471666	-0.453571	-0.459558	-0.494055	0.446574	0.414213	0.420071	0.345682	0.33588	0.343233	0.394989	0.374577	0.372864	0.376446	0.369514	0.517643	0.500169	0.685536	0.651032	0.449092	0.460306	0.463976	0.645986	0.619613	0.695454	0.658631	0.576935	0.614744	0.49756	0.49908	0.46759	0.527337	0.513942	0.534591	0.537999	0.534578	0.547883	0.557146	0.550379	0.553732	0.546657	0.570992	0.567489	0.532293	0.529627	0.537486
1	67.7592	-0.464468	-0.461609	-0.468113	-0.450217	-0.456845	-0.491004	0.442152	0.410744	0.416592	0.341993	0.332176	0.341008	0.391914	0.372567	0.370792	0.374531	0.367837	0.513859	0.495551	0.683761	0.648485	0.445062	0.457472	0.45362	0.636558	0.609712	0.687616	0.650785	0.570357	0.609819	0.489786	0.489096	0.457339	0.517872	0.5059	0.525802	0.529629	0.5259	0.539053	0.548906	0.541865	0.546029	0.538786	0.563163	0.559282	0.523296	0.520749	0.528751
1	67.9599	-0.461304	-0.458206	-0.464566	-0.446816	-0.454151	-0.487954	0.437666	0.40722	0.413058	0.338255	0.328421	0.33876	0.388779	0.370531	0.368692	0.372588	0.366134	0.510021	0.490883	0.681895	0.645856	0.440942	0.454581	0.443059	0.627033	0.599718	0.679668	0.642788	0.56375	0.604845	0.48194	0.479072	0.447049	0.508353	0.49789	0.517023	0.521234	0.517196	0.530176	0.540645	0.533329	0.538311	0.530903	0.555305	0.551055	0.514276	0.511846	0.520007
1	68.1605	-0.45811	-0.454779	-0.461027	-0.443371	-0.451479	-0.48491	0.433117	0.403643	0.40947	0.334466	0.324617	0.33649	0.385586	0.368468	0.366565	0.370616	0.364404	0.506132	0.486168	0.679941	0.643148	0.436738	0.451639	0.432299	0.617417	0.589637	0.671615	0.634645	0.557119	0.599825	0.474029	0.469016	0.43673	0.498788	0.489918	0.50826	0.512821	0.508473	0.521261	0.532367	0.524774	0.530585	0.523015	0.547422	0.542812	0.505239	0.502925	0.511259
1	68.3612	-0.454889	-0.451329	-0.457498	-0.439885	-0.44883	-0.481872	0.428505	0.400012	0.405829	0.330628	0.320763	0.334198	0.382333	0.366379	0.364412	0.368615	0.362649	0.502196	0.481408	0.677901	0.640363	0.432455	0.448648	0.421351	0.607716	0.579474	0.663462	0.626366	0.550468	0.594763	0.466057	0.458933	0.426386	0.489184	0.48199	0.499513	0.504395	0.499735	0.512311	0.524077	0.516207	0.522853	0.515126	0.539518	0.534557	0.496188	0.49399	0.502511
1	68.5619	-0.451644	-0.447859	-0.45398	-0.43636	-0.446206	-0.478842	0.42383	0.396328	0.402134	0.326741	0.316861	0.331883	0.379022	0.364265	0.362232	0.366587	0.360869	0.498213	0.476606	0.675779	0.637504	0.428097	0.445613	0.410222	0.597935	0.569233	0.655216	0.617958	0.543804	0.589661	0.458029	0.448829	0.416025	0.479544	0.47411	0.490783	0.495961	0.490988	0.503331	0.515779	0.50763	0.515119	0.507239	0.531598	0.526293	0.487129	0.485046	0.493767
1	68.7625	-0.448376	-0.444374	-0.450474	-0.432799	-0.443607	-0.475822	0.419095	0.392591	0.398387	0.322805	0.31291	0.329547	0.375651	0.362124	0.360026	0.364532	0.359063	0.494187	0.471765	0.673577	0.634574	0.423669	0.442538	0.398922	0.588077	0.55892	0.646882	0.609428	0.537129	0.584521	0.44995	0.438709	0.40565	0.469875	0.46628	0.482073	0.487523	0.482236	0.494326	0.507477	0.499048	0.507388	0.499359	0.523665	0.518024	0.478065	0.476096	0.485031
1	68.9632	-0.445089	-0.440876	-0.446983	-0.429204	-0.441037	-0.472813	0.414299	0.388803	0.394588	0.318822	0.308912	0.32719	0.372222	0.359959	0.357794	0.362449	0.357233	0.490119	0.466886	0.671299	0.631575	0.419176	0.439427	0.38746	0.578149	0.548539	0.638465	0.600784	0.53045	0.579347	0.441823	0.428581	0.395269	0.460182	0.458506	0.473383	0.479086	0.473483	0.4853	0.499174	0.490465	0.499663	0.491487	0.515721	0.509753	0.469	0.467146	0.476305
1	69.1639	-0.441784	-0.437368	-0.443508	-0.425578	-0.438495	-0.469816	0.409444	0.384963	0.390738	0.314791	0.304866	0.324811	0.368734	0.357769	0.355536	0.36034	0.355377	0.486012	0.461973	0.668946	0.628509	0.414624	0.436283	0.375844	0.568155	0.538094	0.629971	0.592033	0.523769	0.574141	0.433654	0.418448	0.384887	0.45047	0.450791	0.464714	0.470655	0.464735	0.476259	0.490874	0.481884	0.491946	0.483629	0.507772	0.501482	0.459939	0.458198	0.467594
1	69.3645	-0.438463	-0.433852	-0.44005	-0.421923	-0.435982	-0.466833	0.40453	0.381073	0.386836	0.310713	0.300774	0.322412	0.365187	0.355554	0.353253	0.358204	0.353498	0.481867	0.457027	0.666521	0.625379	0.410015	0.433109	0.364084	0.558099	0.527589	0.621405	0.583182	0.517092	0.568905	0.425447	0.408316	0.374509	0.440743	0.443138	0.456065	0.462233	0.455994	0.467204	0.48258	0.473308	0.484242	0.475787	0.499817	0.493214	0.450883	0.449256	0.458899
1	69.5652	-0.435127	-0.430331	-0.436608	-0.418241	-0.433499	-0.463864	0.399557	0.377132	0.382885	0.306589	0.296637	0.319992	0.361581	0.353315	0.350946	0.356042	0.351595	0.477686	0.45205	0.664028	0.622187	0.405355	0.42991	0.352189	0.547985	0.517028	0.612772	0.574239	0.510419	0.56364	0.417205	0.398188	0.364138	0.431005	0.435548	0.447436	0.453823	0.447265	0.458141	0.474295	0.46474	0.476551	0.467962	0.491861	0.48495	0.441835	0.440323	0.450223
1	69.7659	-0.431778	-0.426808	-0.433184	-0.414536	-0.431047	-0.46091	0.394527	0.373143	0.378884	0.30242	0.292454	0.317552	0.357918	0.351052	0.348614	0.353854	0.349669	0.47347	0.447044	0.661469	0.618935	0.400647	0.426688	0.340167	0.537815	0.506414	0.604077	0.56521	0.503756	0.558348	0.408933	0.388069	0.353778	0.421259	0.428023	0.438823	0.445429	0.43855	0.449071	0.466021	0.456182	0.468875	0.460157	0.483904	0.476691	0.432798	0.4314	0.441566
1	69.9666	-0.428418	-0.423285	-0.429778	-0.410807	-0.428625	-0.457972	0.389441	0.369104	0.374834	0.298206	0.288227	0.315093	0.354196	0.348767	0.346258	0.351641	0.34772	0.469222	0.442009	0.658846	0.615626	0.395896	0.423446	0.328027	0.527595	0.49575	0.595325	0.556101	0.497104	0.553032	0.400633	0.377963	0.343434	0.411507	0.420564	0.430227	0.437054	0.429852	0.439999	0.45776	0.447635	0.461217	0.452373	0.475949	0.46844	0.423773	0.422491	0.432931
1	70.1672	-0.425048	-0.419764	-0.426391	-0.407059	-0.426234	-0.45505	0.384298	0.365018	0.370736	0.293948	0.283957	0.312614	0.350417	0.346458	0.343879	0.349403	0.345749	0.464941	0.436947	0.656163	0.612262	0.391107	0.420188	0.315778	0.517327	0.485039	0.586521	0.54692	0.490467	0.547692	0.392309	0.367873	0.333108	0.401754	0.413173	0.421646	0.428701	0.421175	0.430927	0.449514	0.439103	0.453577	0.444613	0.467997	0.460197	0.414763	0.413597	0.424318
1	70.3679	-0.421669	-0.416248	-0.423022	-0.403293	-0.423873	-0.452144	0.3791	0.360885	0.366591	0.289647	0.279644	0.310116	0.34658	0.344127	0.341477	0.347142	0.343756	0.46063	0.431861	0.653422	0.608845	0.386281	0.416916	0.303429	0.507014	0.474284	0.577669	0.537673	0.483847	0.542331	0.383964	0.357802	0.322805	0.392002	0.405851	0.413077	0.420372	0.412521	0.421857	0.441285	0.430587	0.445958	0.436876	0.46005	0.451962	0.40577	0.40472	0.415729
1	70.5686	-0.418282	-0.412738	-0.419672	-0.39951	-0.421544	-0.449255	0.373847	0.356706	0.3624	0.285304	0.275289	0.307599	0.342687	0.341775	0.339052	0.344856	0.341741	0.45629	0.42675	0.650625	0.605377	0.381423	0.413632	0.290986	0.496659	0.463488	0.568773	0.528365	0.477245	0.536948	0.375601	0.347754	0.312525	0.382251	0.398597	0.404517	0.412069	0.403891	0.412792	0.433073	0.422087	0.43836	0.429164	0.452108	0.443737	0.396793	0.395861	0.407163
1	70.7692	-0.414888	-0.409236	-0.416339	-0.395713	-0.419244	-0.446383	0.36854	0.352482	0.358164	0.280919	0.270893	0.305064	0.338739	0.339401	0.336605	0.342548	0.339706	0.451922	0.421615	0.647776	0.60186	0.376537	0.410338	0.278459	0.486265	0.452651	0.559839	0.519002	0.470663	0.531546	0.367223	0.337729	0.302271	0.372504	0.39141	0.395964	0.403794	0.395288	0.403734	0.42488	0.413605	0.430783	0.421478	0.444171	0.435521	0.387834	0.387022	0.398621
1	70.9699	-0.411488	-0.405745	-0.413025	-0.391903	-0.416975	-0.443527	0.363181	0.348213	0.353884	0.276495	0.266458	0.302511	0.334734	0.337006	0.334137	0.340217	0.337651	0.447526	0.416458	0.644876	0.598297	0.371625	0.407038	0.265856	0.475833	0.441778	0.550869	0.509589	0.464102	0.526126	0.358833	0.327732	0.292045	0.362761	0.384292	0.387415	0.395548	0.386713	0.394684	0.416707	0.405141	0.423228	0.413817	0.436241	0.427315	0.378894	0.378202	0.390102
1	71.1706	-0.408082	-0.402265	-0.409728	-0.388081	-0.414735	-0.440688	0.357769	0.343901	0.349559	0.27203	0.261983	0.299942	0.330676	0.334592	0.331648	0.337864	0.335576	0.443104	0.411279	0.641929	0.59469	0.36669	0.403733	0.253184	0.465368	0.430869	0.541868	0.500133	0.457565	0.520688	0.350432	0.317763	0.28185	0.353026	0.377241	0.378866	0.387334	0.378167	0.385644	0.408555	0.396697	0.415695	0.406182	0.428317	0.419118	0.369973	0.369403	0.381608
1	71.3712	-0.404671	-0.398799	-0.406448	-0.384251	-0.412524	-0.437866	0.352305	0.339547	0.345193	0.267528	0.25747	0.297355	0.326563	0.332157	0.329138	0.335489	0.333482	0.438656	0.406079	0.638936	0.59104	0.361737	0.400426	0.240451	0.454869	0.419927	0.53284	0.490639	0.451052	0.515233	0.342023	0.307826	0.271686	0.343297	0.370255	0.370316	0.379152	0.369653	0.376616	0.400424	0.388273	0.408185	0.398574	0.420401	0.41093	0.361072	0.360626	0.373136
1	71.5719	-0.401255	-0.395347	-0.403185	-0.380412	-0.41034	-0.43506	0.34679	0.335151	0.340785	0.262987	0.25292	0.294752	0.322397	0.329704	0.326609	0.333094	0.331369	0.434184	0.400859	0.6359	0.587349	0.356766	0.397117	0.227663	0.44434	0.408952	0.523788	0.48111	0.444564	0.509762	0.333608	0.29792	0.261554	0.333575	0.363335	0.36176	0.371002	0.36117	0.367601	0.392314	0.379869	0.400696	0.390991	0.412492	0.40275	0.35219	0.35187	0.364687
1	71.7726	-0.397836	-0.391911	-0.399937	-0.376567	-0.408184	-0.43227	0.341226	0.330716	0.336336	0.258411	0.248334	0.292133	0.31818	0.327232	0.32406	0.330679	0.329239	0.429688	0.395619	0.632824	0.583619	0.35178	0.393808	0.214827	0.433782	0.397947	0.514715	0.471551	0.438101	0.504277	0.325189	0.288047	0.251456	0.323861	0.356477	0.353195	0.362887	0.352719	0.358599	0.384225	0.371484	0.393229	0.383434	0.404589	0.394579	0.343328	0.343134	0.356259
1	71.9732	-0.394412	-0.388492	-0.396705	-0.372716	-0.406055	-0.429495	0.335613	0.326241	0.331848	0.253798	0.243713	0.289498	0.313911	0.324742	0.321493	0.328244	0.327091	0.425168	0.39036	0.629709	0.579852	0.346783	0.390501	0.20195	0.423197	0.386913	0.505624	0.461967	0.431664	0.498776	0.316767	0.278208	0.241391	0.314155	0.349681	0.344618	0.354806	0.344301	0.349612	0.376158	0.363119	0.385784	0.375901	0.396693	0.386414	0.334484	0.33442	0.347852
1	72.1739	-0.390986	-0.38509	-0.393486	-0.368861	-0.403951	-0.426736	0.329952	0.321729	0.327322	0.249152	0.239058	0.286849	0.309592	0.322235	0.318908	0.32579	0.324927	0.420626	0.385082	0.626558	0.576051	0.341776	0.387198	0.189039	0.412586	0.37585	0.49652	0.452361	0.425252	0.493262	0.308345	0.268405	0.23136	0.304457	0.342945	0.336026	0.346759	0.335917	0.34064	0.368112	0.354774	0.378359	0.368392	0.388804	0.378257	0.32566	0.325727	0.339465
1	72.3746	-0.387556	-0.381707	-0.390281	-0.365004	-0.401871	-0.423991	0.324243	0.31718	0.322759	0.244472	0.23437	0.284185	0.305224	0.319711	0.316306	0.323318	0.322747	0.416062	0.379786	0.623373	0.572216	0.336761	0.383899	0.176098	0.401951	0.364761	0.487404	0.442738	0.418867	0.487735	0.299923	0.258637	0.221364	0.294766	0.336266	0.327415	0.338748	0.327566	0.331684	0.360086	0.346449	0.370955	0.360907	0.38092	0.370105	0.316854	0.317054	0.331096
1	72.5753	-0.384123	-0.378343	-0.387089	-0.361144	-0.399815	-0.42126	0.318489	0.312595	0.31816	0.239761	0.229651	0.281508	0.300809	0.317171	0.313686	0.320829	0.320552	0.411477	0.374472	0.620155	0.568349	0.33174	0.380605	0.163133	0.391292	0.353646	0.478279	0.4331	0.412508	0.482194	0.291502	0.248904	0.211402	0.285083	0.329642	0.318784	0.330771	0.319248	0.322744	0.352081	0.338142	0.36357	0.353445	0.373041	0.361957	0.308066	0.308401	0.322745
1	72.7759	-0.380687	-0.374999	-0.383908	-0.357283	-0.397782	-0.418542	0.31269	0.307975	0.313526	0.235018	0.2249	0.278816	0.296347	0.314616	0.311051	0.318322	0.318342	0.406871	0.36914	0.616908	0.564452	0.326714	0.377317	0.150149	0.380612	0.342506	0.469146	0.423451	0.406175	0.476642	0.283084	0.239206	0.201474	0.275406	0.323072	0.310128	0.322828	0.310962	0.31382	0.344096	0.329854	0.356203	0.346003	0.365167	0.353814	0.299295	0.299766	0.31441
1	72.9766	-0.377249	-0.371675	-0.380739	-0.353421	-0.395769	-0.415837	0.306847	0.303323	0.308859	0.230245	0.22012	0.276112	0.29184	0.312045	0.3084	0.3158	0.316117	0.402245	0.363791	0.613632	0.560526	0.321685	0.374036	0.137151	0.36991	0.331341	0.460009	0.413794	0.399866	0.471077	0.274669	0.229544	0.191579	0.265736	0.316552	0.301446	0.314919	0.30271	0.304911	0.336129	0.321583	0.348854	0.338583	0.357298	0.345673	0.290539	0.29115	0.30609
1	73.1773	-0.373807	-0.368371	-0.377579	-0.349561	-0.393777	-0.413144	0.300961	0.298639	0.304159	0.225444	0.215312	0.273396	0.287288	0.309461	0.305734	0.313261	0.31388	0.397599	0.358425	0.61033	0.556574	0.316655	0.370763	0.124144	0.359189	0.320154	0.45087	0.404131	0.393583	0.4655	0.266259	0.219917	0.181717	0.256071	0.31008	0.292735	0.307044	0.29449	0.29602	0.328181	0.313329	0.341521	0.331181	0.349431	0.337534	0.2818	0.282552	0.297783
1	73.3779	-0.370364	-0.365088	-0.374429	-0.345701	-0.391804	-0.410463	0.295034	0.293923	0.299428	0.220615	0.210476	0.270667	0.282695	0.306863	0.303054	0.310708	0.311629	0.392935	0.353043	0.607003	0.552596	0.311625	0.367498	0.111131	0.348448	0.308944	0.441729	0.394464	0.387323	0.459913	0.257853	0.210325	0.171887	0.24641	0.303654	0.283993	0.299202	0.286301	0.287144	0.320251	0.30509	0.334204	0.323798	0.341568	0.329396	0.273074	0.27397	0.289488
1	73.5786	-0.366917	-0.361825	-0.371286	-0.341843	-0.389849	-0.407793	0.289067	0.289179	0.294668	0.21576	0.205615	0.267927	0.27806	0.304252	0.300361	0.308141	0.309367	0.388252	0.347644	0.603653	0.548594	0.306594	0.364241	0.0981154	0.337689	0.297712	0.432589	0.384796	0.381088	0.454315	0.249453	0.200767	0.162089	0.236754	0.297271	0.275218	0.291391	0.278143	0.278283	0.312338	0.296868	0.326901	0.316432	0.333707	0.321259	0.264362	0.265404	0.281204
1	73.7793	-0.363468	-0.358583	-0.368152	-0.337988	-0.387911	-0.405133	0.28306	0.284406	0.289879	0.21088	0.200728	0.265177	0.273386	0.301628	0.297654	0.30556	0.307093	0.383551	0.34223	0.600282	0.544569	0.301566	0.360992	0.0851001	0.326913	0.286459	0.423451	0.375128	0.374874	0.448706	0.241059	0.191242	0.15232	0.227102	0.290928	0.266409	0.283612	0.270014	0.269438	0.30444	0.288659	0.319612	0.309081	0.325847	0.31312	0.255663	0.256852	0.272929
1	73.9799	-0.360017	-0.35536	-0.365024	-0.334135	-0.385988	-0.402482	0.277017	0.279607	0.285062	0.205976	0.195818	0.262416	0.268673	0.298993	0.294935	0.302967	0.304808	0.378833	0.336801	0.59689	0.540523	0.296539	0.357753	0.0720883	0.31612	0.275185	0.414316	0.365461	0.368683	0.443086	0.23267	0.181748	0.14258	0.217451	0.284624	0.257564	0.275863	0.261914	0.260608	0.296557	0.280464	0.312335	0.301745	0.317988	0.30498	0.246974	0.248314	0.264663
1	74.1806	-0.356563	-0.352158	-0.361902	-0.330285	-0.384081	-0.39984	0.270937	0.274781	0.28022	0.201049	0.190885	0.259645	0.263924	0.296347	0.292204	0.300361	0.302512	0.374099	0.331356	0.593481	0.536457	0.291516	0.354522	0.0590829	0.305311	0.263892	0.405185	0.355798	0.362512	0.437457	0.224288	0.172287	0.132869	0.207803	0.278355	0.248681	0.268142	0.253842	0.251791	0.288689	0.272281	0.305069	0.294423	0.310129	0.296837	0.238297	0.239788	0.256404
1	74.3813	-0.353106	-0.348975	-0.358785	-0.326438	-0.382187	-0.397207	0.264823	0.269932	0.275353	0.196101	0.18593	0.256864	0.25914	0.29369	0.289462	0.297744	0.300207	0.369348	0.325898	0.590054	0.532372	0.286495	0.3513	0.0460854	0.294486	0.25258	0.396058	0.34614	0.356361	0.431819	0.215912	0.162855	0.123184	0.198155	0.272119	0.239761	0.26045	0.245797	0.242989	0.280833	0.26411	0.297814	0.287113	0.302269	0.288692	0.229629	0.231274	0.248151
1	74.5819	-0.349647	-0.34581	-0.355672	-0.322595	-0.380305	-0.394581	0.258676	0.265059	0.270462	0.191132	0.180955	0.254075	0.254323	0.291023	0.28671	0.295116	0.297893	0.364583	0.320425	0.586611	0.528269	0.281479	0.348087	0.0330971	0.283647	0.241249	0.386937	0.336486	0.350229	0.426171	0.207542	0.153452	0.113524	0.188508	0.265913	0.230804	0.252784	0.237776	0.234199	0.27299	0.25595	0.290568	0.279814	0.294409	0.280542	0.22097	0.222771	0.239903
1	74.7826	-0.346186	-0.342664	-0.352564	-0.318755	-0.378436	-0.391962	0.252497	0.260165	0.265549	0.186144	0.175961	0.251278	0.249475	0.288346	0.283948	0.292477	0.29557	0.359802	0.314939	0.583153	0.52415	0.276466	0.344883	0.0201192	0.272794	0.229901	0.377822	0.326838	0.344114	0.420514	0.199178	0.144076	0.103888	0.178861	0.259736	0.221809	0.245143	0.22978	0.225422	0.265158	0.247799	0.28333	0.272525	0.286547	0.272389	0.212319	0.214278	0.231658
1	74.9833	-0.342722	-0.339535	-0.349459	-0.314919	-0.376577	-0.389349	0.246288	0.25525	0.260615	0.181137	0.170949	0.248473	0.244596	0.285661	0.281176	0.289829	0.293239	0.355008	0.309441	0.579681	0.520015	0.271457	0.341686	0.00715277	0.261927	0.218535	0.368712	0.317197	0.338017	0.414849	0.19082	0.134726	0.0942741	0.169213	0.253586	0.212777	0.237525	0.221806	0.216656	0.257336	0.239658	0.2761	0.265246	0.278683	0.26423	0.203674	0.205794	0.223417
1	75.1839	-0.339256	-0.336423	-0.346357	-0.311086	-0.374728	-0.386743	0.240051	0.250316	0.255662	0.176114	0.16592	0.24566	0.23969	0.282968	0.278396	0.287172	0.2909	0.3502	0.30393	0.576197	0.515866	0.266453	0.338498	-0.00580108	0.251048	0.207154	0.359609	0.307561	0.331934	0.409175	0.182468	0.125401	0.0846816	0.159563	0.247459	0.203707	0.22993	0.213854	0.207901	0.249523	0.231524	0.268876	0.257974	0.270817	0.256067	0.195036	0.197317	0.215179
1	75.3846	-0.335787	-0.333326	-0.343257	-0.307257	-0.372888	-0.384142	0.233787	0.245364	0.25069	0.171075	0.160875	0.242841	0.234756	0.280267	0.275608	0.284506	0.288555	0.34538	0.298407	0.572701	0.511703	0.261453	0.335318	-0.0187424	0.240156	0.195756	0.350512	0.297933	0.325866	0.403494	0.174121	0.116099	0.0751088	0.149912	0.241354	0.194601	0.222357	0.205921	0.199155	0.241719	0.223398	0.261658	0.25071	0.262949	0.247899	0.186404	0.188847	0.206941
1	75.5853	-0.332317	-0.330245	-0.340159	-0.303432	-0.371057	-0.381545	0.227499	0.240395	0.245701	0.166021	0.155815	0.240015	0.229799	0.277559	0.272812	0.281833	0.286203	0.340548	0.292873	0.569195	0.507528	0.256457	0.332144	-0.0316717	0.229253	0.184344	0.34142	0.28831	0.319812	0.397805	0.165779	0.106819	0.0655543	0.140259	0.235269	0.185462	0.214802	0.198008	0.19042	0.233923	0.215279	0.254446	0.243453	0.255078	0.239725	0.177776	0.180384	0.198706
1	75.786	-0.328844	-0.327177	-0.337063	-0.299609	-0.369233	-0.378954	0.221187	0.23541	0.240697	0.160953	0.150742	0.237183	0.224817	0.274844	0.270009	0.279152	0.283845	0.335705	0.287329	0.565678	0.503342	0.251464	0.328978	-0.0445894	0.218339	0.172919	0.332335	0.278694	0.31377	0.39211	0.157442	0.0975583	0.0560167	0.130603	0.229202	0.17629	0.207266	0.190111	0.181692	0.226134	0.207165	0.247238	0.236201	0.247204	0.231546	0.169152	0.171927	0.190471
1	75.9866	-0.325369	-0.324122	-0.333969	-0.295789	-0.367416	-0.376366	0.214853	0.230411	0.235677	0.155873	0.145656	0.234346	0.219815	0.272123	0.2672	0.276465	0.281481	0.330852	0.281775	0.562152	0.499144	0.246475	0.325817	-0.0574958	0.207415	0.16148	0.323254	0.269084	0.307739	0.386408	0.149109	0.0883163	0.0464946	0.120946	0.223153	0.167087	0.199746	0.18223	0.172973	0.218352	0.199057	0.240034	0.228955	0.239328	0.223363	0.160533	0.163475	0.182236
1	76.1873	-0.321892	-0.321079	-0.330876	-0.291972	-0.365606	-0.373782	0.2085	0.225399	0.230644	0.15078	0.140559	0.231503	0.214793	0.269397	0.264385	0.273772	0.279112	0.325989	0.276212	0.558618	0.494937	0.24149	0.322663	-0.0703914	0.196481	0.150029	0.314179	0.259479	0.301719	0.380699	0.14078	0.0790911	0.0369866	0.111286	0.217118	0.157855	0.192242	0.174364	0.16426	0.210575	0.190953	0.232833	0.221713	0.231448	0.215174	0.151916	0.155028	0.174002
1	76.388	-0.318413	-0.318047	-0.327783	-0.288158	-0.363801	-0.371202	0.202128	0.220375	0.225599	0.145678	0.13545	0.228656	0.209753	0.266665	0.261564	0.271073	0.276739	0.321118	0.270641	0.555076	0.490721	0.236508	0.319513	-0.0832765	0.185539	0.138567	0.305108	0.249879	0.295708	0.374985	0.132454	0.0698813	0.0274912	0.101623	0.211096	0.148595	0.184751	0.166511	0.155554	0.202803	0.182854	0.225636	0.214475	0.223566	0.20698	0.143302	0.146584	0.165767
1	76.5886	-0.314933	-0.315025	-0.324692	-0.284346	-0.362001	-0.368624	0.19574	0.21534	0.220542	0.140566	0.130333	0.225805	0.204697	0.263929	0.258739	0.268369	0.274362	0.316238	0.265063	0.551528	0.486497	0.231528	0.316369	-0.0961516	0.174588	0.127094	0.296042	0.240284	0.289705	0.369266	0.124132	0.0606852	0.0180072	0.0919575	0.205086	0.13931	0.177273	0.158669	0.146853	0.195035	0.174758	0.21844	0.20724	0.215681	0.198782	0.13469	0.138144	0.157531
1	76.7893	-0.31145	-0.312011	-0.321601	-0.280536	-0.360205	-0.366048	0.189337	0.210295	0.215476	0.135445	0.125207	0.222951	0.199626	0.261188	0.255909	0.26566	0.271981	0.311351	0.259477	0.547973	0.482265	0.226552	0.313229	-0.109017	0.16363	0.115612	0.28698	0.230694	0.283709	0.363541	0.115812	0.0515013	0.00853312	0.0822889	0.199086	0.130001	0.169805	0.150838	0.138157	0.187271	0.166664	0.211246	0.200007	0.207793	0.190578	0.12608	0.129706	0.149295
1	76.99	-0.307967	-0.309006	-0.318509	-0.276728	-0.358412	-0.363475	0.18292	0.205242	0.210401	0.130317	0.120074	0.220093	0.194543	0.258445	0.253076	0.262948	0.269597	0.306458	0.253885	0.544414	0.478028	0.221578	0.310093	-0.121874	0.152665	0.104121	0.277921	0.221108	0.277719	0.357812	0.107495	0.0423282	-0.000932481	0.0726169	0.193094	0.120669	0.162347	0.143016	0.129465	0.179509	0.158573	0.204054	0.192776	0.199902	0.18237	0.117471	0.121269	0.141057
1	77.1906	-0.304482	-0.306008	-0.315418	-0.272922	-0.356622	-0.360903	0.176493	0.200182	0.205319	0.125183	0.114934	0.217232	0.189448	0.255698	0.250239	0.260232	0.26721	0.301559	0.248287	0.540849	0.473785	0.216606	0.30696	-0.134721	0.141693	0.092622	0.268866	0.211527	0.271734	0.352079	0.0991794	0.0331642	-0.0103909	0.0629417	0.187108	0.111317	0.154898	0.135201	0.120776	0.17175	0.150483	0.196861	0.185546	0.192008	0.174156	0.108862	0.112834	0.132817
1	77.3913	-0.300995	-0.303016	-0.312326	-0.269117	-0.354835	-0.358332	0.170055	0.195115	0.20023	0.120043	0.109789	0.214369	0.184344	0.252948	0.247399	0.257514	0.264821	0.296655	0.242685	0.537282	0.469537	0.211636	0.30383	-0.147561	0.130717	0.0811159	0.259815	0.201949	0.265754	0.346343	0.0908657	0.0240081	-0.0198432	0.0532632	0.181127	0.101947	0.147454	0.127393	0.11209	0.163992	0.142394	0.189669	0.178316	0.18411	0.165939	0.100253	0.1044	0.124575
1	77.592	-0.297508	-0.300029	-0.309234	-0.265314	-0.353049	-0.355762	0.163609	0.190043	0.195136	0.114899	0.104639	0.211504	0.179231	0.250197	0.244557	0.254793	0.262429	0.291747	0.237078	0.533711	0.465286	0.206669	0.300703	-0.160394	0.119735	0.0696037	0.250766	0.192374	0.259777	0.340603	0.0825533	0.0148587	-0.0292903	0.0435817	0.175151	0.0925607	0.140017	0.119591	0.103406	0.156235	0.134306	0.182477	0.171087	0.17621	0.157717	0.0916441	0.0959667	0.116332
1	77.7926	-0.294019	-0.297046	-0.306141	-0.261512	-0.351265	-0.353193	0.157155	0.184967	0.190037	0.109751	0.0994856	0.208637	0.174111	0.247443	0.241714	0.25207	0.260037	0.286835	0.231468	0.530137	0.461031	0.201703	0.297578	-0.173221	0.108749	0.0580862	0.241719	0.182802	0.253803	0.33486	0.0742421	0.00571493	-0.0387333	0.0338977	0.169178	0.0831605	0.132585	0.111793	0.0947244	0.148479	0.126218	0.175285	0.163859	0.168308	0.149492	0.0830352	0.0875336	0.108087
1	77.9933	-0.29053	-0.294067	-0.303048	-0.257711	-0.349482	-0.350625	0.150696	0.179887	0.184934	0.104599	0.0943289	0.205769	0.168986	0.244688	0.238868	0.249346	0.257643	0.28192	0.225855	0.526561	0.456773	0.196738	0.294455	-0.186043	0.0977597	0.0465643	0.232674	0.173232	0.247831	0.329115	0.0659316	-0.0034245	-0.0481729	0.0242112	0.163208	0.0737488	0.125156	0.103998	0.0860438	0.140724	0.11813	0.168092	0.15663	0.160404	0.141264	0.074426	0.0791006	0.0998401
1	78.194	-0.28704	-0.291091	-0.299955	-0.253911	-0.3477	-0.348057	0.144232	0.174804	0.179829	0.0994456	0.0891699	0.2029	0.163857	0.241932	0.236022	0.24662	0.255248	0.277003	0.220239	0.522984	0.452513	0.191774	0.291333	-0.198861	0.0867676	0.035039	0.22363	0.163665	0.241861	0.323368	0.0576218	-0.0125607	-0.0576102	0.0145227	0.157239	0.0643279	0.11773	0.096206	0.077364	0.132969	0.110043	0.160899	0.149401	0.152497	0.133034	0.0658164	0.0706674	0.091592
1	78.3946	-0.283549	-0.288117	-0.296861	-0.250112	-0.345919	-0.345489	0.137765	0.169719	0.174722	0.0942902	0.0840091	0.20003	0.158724	0.239175	0.233174	0.243894	0.252852	0.272084	0.214622	0.519405	0.448252	0.186811	0.288212	-0.211675	0.0757734	0.0235109	0.214588	0.154098	0.235892	0.31762	0.0493123	-0.0216943	-0.0670457	0.00483253	0.151271	0.0548996	0.110307	0.0884161	0.0686849	0.125214	0.101956	0.153706	0.142172	0.144589	0.124801	0.0572064	0.0622342	0.0833428
1	78.5953	-0.280058	-0.285144	-0.293767	-0.246312	-0.344137	-0.342922	0.131295	0.164633	0.169613	0.0891334	0.078847	0.19716	0.153589	0.236418	0.230326	0.241166	0.250456	0.267163	0.209003	0.515825	0.443989	0.181848	0.285092	-0.224487	0.0647776	0.0119807	0.205547	0.144533	0.229924	0.311871	0.0410032	-0.030826	-0.0764798	-0.00485894	0.145304	0.0454658	0.102885	0.0806276	0.0600063	0.117459	0.0938681	0.146512	0.134942	0.136681	0.116567	0.0485962	0.0538009	0.0750926
1	78.796	-0.276567	-0.282172	-0.290672	-0.242514	-0.342357	-0.340355	0.124823	0.159545	0.164502	0.0839756	0.0736839	0.194289	0.148453	0.23366	0.227477	0.238439	0.248059	0.262242	0.203383	0.512245	0.439726	0.176886	0.281972	-0.237298	0.0537807	0.000449153	0.196506	0.134969	0.223957	0.306121	0.0326943	-0.0399565	-0.0859131	-0.0145513	0.139338	0.0360283	0.0954637	0.0728402	0.051328	0.109704	0.0857806	0.139318	0.127713	0.128771	0.108332	0.0399858	0.0453676	0.0668419
1	78.9967	-0.273076	-0.279201	-0.287578	-0.238715	-0.340576	-0.337787	0.118351	0.154458	0.159392	0.0788175	0.0685204	0.191418	0.143315	0.230901	0.224629	0.235711	0.245662	0.25732	0.197763	0.508665	0.435463	0.171924	0.278853	-0.250107	0.0427832	-0.0110831	0.187466	0.125404	0.21799	0.300371	0.0243856	-0.0490863	-0.0953458	-0.024244	0.133373	0.0265889	0.0880432	0.0650532	0.0426499	0.10195	0.0776931	0.132124	0.120483	0.120861	0.100096	0.0313752	0.0369342	0.0585909
1	79.1973	-0.269584	-0.27623	-0.284483	-0.234916	-0.338795	-0.33522	0.111878	0.14937	0.154281	0.0736593	0.0633568	0.188546	0.138177	0.228143	0.22178	0.232983	0.243266	0.252398	0.192143	0.505084	0.431199	0.166962	0.275733	-0.262917	0.0317856	-0.0226155	0.178425	0.11584	0.212022	0.29462	0.0160768	-0.058216	-0.104778	-0.0339368	0.127407	0.0171492	0.0806229	0.0572664	0.0339718	0.0941952	0.0696056	0.12493	0.113254	0.112951	0.09186	0.0227647	0.0285008	0.0503399
1	79.398	-0.266093	-0.273259	-0.281389	-0.231117	-0.337014	-0.332653	0.105406	0.144282	0.14917	0.068501	0.0581932	0.185675	0.13304	0.225385	0.218931	0.230255	0.240869	0.247476	0.186523	0.501504	0.426935	0.162001	0.272614	-0.275726	0.020788	-0.0341478	0.169385	0.106276	0.206055	0.28887	0.00776804	-0.0673457	-0.114211	-0.0436296	0.121441	0.00770952	0.0732025	0.0494796	0.0252938	0.0864406	0.0615181	0.117737	0.106024	0.105041	0.0836241	0.0141542	0.0200675	0.0420888
1	79.5987	-0.262601	-0.270288	-0.278295	-0.227319	-0.335234	-0.330086	0.0989331	0.139194	0.144059	0.0633428	0.0530296	0.182804	0.127902	0.222627	0.216082	0.227526	0.238472	0.242554	0.180902	0.497923	0.422671	0.157039	0.269495	-0.288536	0.00979043	-0.0456802	0.160344	0.096712	0.200088	0.28312	-0.000540724	-0.0764754	-0.123644	-0.0533224	0.115475	-0.00173017	0.0657822	0.0416927	0.0166157	0.078686	0.0534307	0.110543	0.0987945	0.0971304	0.0753883	0.00554365	0.0116341	0.0338378
1	79.7993	-0.25911	-0.267317	-0.2752	-0.22352	-0.333453	-0.327518	0.0924605	0.134106	0.138949	0.0581845	0.047866	0.179933	0.122764	0.219868	0.213233	0.224798	0.236075	0.237632	0.175282	0.494342	0.418408	0.152077	0.266375	-0.301345	-0.00120714	-0.0572126	0.151304	0.0871479	0.194121	0.277369	-0.00884948	-0.0856051	-0.133076	-0.0630153	0.109509	-0.0111699	0.0583618	0.0339059	0.00793765	0.0709314	0.0453432	0.103349	0.0915649	0.0892203	0.0671524	-0.00306689	0.00320071	0.0255867
1	80	-0.255619	-0.264346	-0.272106	-0.219721	-0.331672	-0.324951	0.0859879	0.129018	0.133838	0.0530263	0.0427024	0.177062	0.117626	0.21711	0.210384	0.22207	0.233678	0.23271	0.169662	0.490762	0.414144	0.147115	0.263256	-0.314155	-0.0122047	-0.0687449	0.142263	0.0775838	0.188154	0.271619	-0.0171582	-0.0947348	-0.142509	-0.0727081	0.103544	-0.0206095	0.0509414	0.026119	-0.000740409	0.0631768	0.0372557	0.0961547	0.0843353	0.0813102	0.0589166	-0.0116774	-0.00523267	0.0173356
2	20	1.03712	1.06911	1.09116	1.03859	0.901014	0.826411	-0.865567	-0.918827	-0.913496	-0.956062	-0.860924	-0.84648	-0.798512	-0.89225	-0.879472	-0.828913	-0.820636	-1.07458	-1.05433	-1.08845	-1.11425	-0.801945	-0.788503	-1.10808	-1.14979	-1.11655	-1.19808	-1.1109	-0.848008	-0.724307	-1.04385	-0.906031	-0.866636	-0.86937	-0.792134	-0.863179	-0.963208	-0.95775	-0.971873	-1.00705	-0.997565	-1.06607	-1.0562	-1.04444	-1.05333	-0.963988	-0.955227	-0.96144
2	20.2007	1.0222	1.05408	1.07396	1.02226	0.887889	0.813822	-0.862247	-0.915508	-0.910168	-0.952919	-0.858878	-0.84551	-0.798193	-0.890374	-0.877785	-0.827712	-0.819463	-1.0611	-1.0411	-1.07655	-1.10128	-0.78897	-0.777612	-1.0926	-1.13446	-1.10157	-1.1823	-1.09526	-0.835443	-0.713749	-1.02587	-0.892242	-0.852414	-0.855311	-0.78033	-0.849536	-0.949142	-0.943833	-0.958141	-0.992938	-0.983603	-1.05006	-1.04017	-1.02856	-1.03724	-0.950227	-0.941033	-0.947548
2	20.4013	1.00728	1.03904	1.05677	1.00592	0.874765	0.801234	-0.858928	-0.912188	-0.906839	-0.949776	-0.856832	-0.84454	-0.797875	-0.888498	-0.876097	-0.826512	-0.818289	-1.04762	-1.02788	-1.06465	-1.0883	-0.775996	-0.76672	-1.07711	-1.11912	-1.0866	-1.16652	-1.07963	-0.822879	-0.703191	-1.00789	-0.878453	-0.838192	-0.841252	-0.768526	-0.835894	-0.935075	-0.929916	-0.94441	-0.978832	-0.96964	-1.03405	-1.02414	-1.01269	-1.02115	-0.936466	-0.926839	-0.933656
2	20.602	0.992354	1.02401	1.03958	0.989588	0.861643	0.788646	-0.855608	-0.908869	-0.903511	-0.946633	-0.854786	-0.843571	-0.797557	-0.886622	-0.87441	-0.825311	-0.817116	-1.03415	-1.01466	-1.05276	-1.07532	-0.763023	-0.75583	-1.06163	-1.10379	-1.07163	-1.15074	-1.06399	-0.810313	-0.692632	-0.989905	-0.864665	-0.823969	-0.827195	-0.756722	-0.822251	-0.921008	-0.915998	-0.930678	-0.964725	-0.955677	-1.01804	-1.00811	-0.996816	-1.00507	-0.922706	-0.912645	-0.919765
2	20.8027	0.977427	1.00898	1.02239	0.973255	0.848521	0.776059	-0.852289	-0.905549	-0.900182	-0.94349	-0.85274	-0.842601	-0.797239	-0.884746	-0.872723	-0.824111	-0.815942	-1.02067	-1.00143	-1.04086	-1.06234	-0.750054	-0.744942	-1.04615	-1.08846	-1.05666	-1.13495	-1.04836	-0.797746	-0.682071	-0.971929	-0.850876	-0.809747	-0.81314	-0.744919	-0.80861	-0.90694	-0.90208	-0.916947	-0.950618	-0.941715	-1.00203	-0.992079	-0.980945	-0.988989	-0.908945	-0.898451	-0.905873
2	21.0033	0.962498	0.993946	1.0052	0.956924	0.835401	0.763474	-0.84897	-0.902229	-0.896853	-0.940346	-0.850693	-0.841631	-0.796923	-0.88287	-0.871036	-0.82291	-0.814769	-1.00719	-0.988202	-1.02897	-1.04937	-0.737088	-0.734056	-1.03067	-1.07313	-1.04169	-1.11917	-1.03273	-0.785177	-0.671509	-0.953958	-0.837087	-0.795525	-0.799089	-0.733117	-0.794971	-0.892871	-0.888161	-0.903216	-0.936511	-0.927752	-0.986024	-0.976053	-0.965079	-0.972912	-0.895185	-0.884258	-0.891982
2	21.204	0.947565	0.978912	0.988021	0.940595	0.822283	0.750891	-0.84565	-0.89891	-0.893525	-0.937203	-0.848647	-0.840661	-0.796608	-0.880994	-0.869348	-0.82171	-0.813595	-0.993709	-0.97497	-1.01708	-1.03639	-0.724128	-0.723173	-1.01519	-1.0578	-1.02673	-1.10339	-1.01711	-0.772605	-0.660946	-0.935994	-0.823298	-0.781303	-0.785042	-0.721315	-0.781333	-0.878801	-0.874241	-0.889486	-0.922404	-0.913789	-0.97002	-0.960029	-0.949217	-0.95684	-0.881424	-0.870064	-0.878091
2	21.4047	0.932628	0.963877	0.970846	0.924269	0.809169	0.738309	-0.842331	-0.89559	-0.890196	-0.93406	-0.846601	-0.839691	-0.796294	-0.879117	-0.867661	-0.820509	-0.812422	-0.980224	-0.961736	-1.00518	-1.02341	-0.711174	-0.712295	-0.999714	-1.04248	-1.01177	-1.08762	-1.00148	-0.760031	-0.650379	-0.91804	-0.809509	-0.767082	-0.771001	-0.709514	-0.767697	-0.86473	-0.86032	-0.875757	-0.908297	-0.899826	-0.954019	-0.944008	-0.933361	-0.940775	-0.867664	-0.855872	-0.8642
2	21.6054	0.917687	0.948841	0.95368	0.907947	0.796058	0.725731	-0.839011	-0.892271	-0.886868	-0.930917	-0.844555	-0.838721	-0.795981	-0.877241	-0.865974	-0.819309	-0.811248	-0.966735	-0.948496	-0.993292	-1.01043	-0.698229	-0.701421	-0.984244	-1.02716	-0.99682	-1.07184	-0.985869	-0.747453	-0.63981	-0.900098	-0.79572	-0.752861	-0.756967	-0.697715	-0.754064	-0.850658	-0.846399	-0.862029	-0.894191	-0.885864	-0.938022	-0.927992	-0.917514	-0.924717	-0.853905	-0.84168	-0.85031
2	21.806	0.902739	0.933805	0.936523	0.89163	0.782952	0.713157	-0.835692	-0.888951	-0.883539	-0.927774	-0.842509	-0.837751	-0.795671	-0.875365	-0.864286	-0.818108	-0.810074	-0.953242	-0.935252	-0.981402	-0.997452	-0.685295	-0.690553	-0.968779	-1.01185	-0.981875	-1.05607	-0.97026	-0.734872	-0.629238	-0.882171	-0.781932	-0.738642	-0.742941	-0.685918	-0.740435	-0.836584	-0.832476	-0.848303	-0.880085	-0.871902	-0.922031	-0.911981	-0.901676	-0.90867	-0.840147	-0.82749	-0.836422
2	22.0067	0.887785	0.918767	0.919377	0.875318	0.769852	0.700588	-0.832372	-0.885632	-0.88021	-0.924631	-0.840463	-0.836781	-0.795362	-0.873488	-0.862598	-0.816907	-0.8089	-0.939744	-0.922002	-0.969514	-0.984472	-0.672372	-0.679692	-0.95332	-0.996549	-0.966939	-1.0403	-0.95466	-0.722287	-0.618662	-0.86426	-0.768144	-0.724424	-0.728925	-0.674124	-0.726811	-0.822509	-0.818552	-0.834579	-0.86598	-0.857941	-0.906045	-0.895975	-0.88585	-0.892635	-0.826389	-0.813302	-0.822534
2	22.2074	0.872824	0.903729	0.902245	0.859013	0.756758	0.688024	-0.829053	-0.882312	-0.876882	-0.921488	-0.838417	-0.83581	-0.795056	-0.871611	-0.86091	-0.815706	-0.807725	-0.926241	-0.908746	-0.957629	-0.971493	-0.659464	-0.66884	-0.937868	-0.981253	-0.952012	-1.02453	-0.939069	-0.709696	-0.608083	-0.84637	-0.754358	-0.710208	-0.714921	-0.662332	-0.713192	-0.808432	-0.804627	-0.820858	-0.851876	-0.843982	-0.890066	-0.879978	-0.870036	-0.876613	-0.812633	-0.799115	-0.808649
2	22.408	0.857855	0.88869	0.885128	0.842716	0.743672	0.675467	-0.825734	-0.878992	-0.873553	-0.918345	-0.83637	-0.834839	-0.794753	-0.869734	-0.859222	-0.814504	-0.80655	-0.912731	-0.895483	-0.945746	-0.958513	-0.646572	-0.657997	-0.922426	-0.965967	-0.937096	-1.00877	-0.92349	-0.697102	-0.597499	-0.828503	-0.740573	-0.695995	-0.70093	-0.650543	-0.699579	-0.794355	-0.790701	-0.80714	-0.837775	-0.830024	-0.874096	-0.863989	-0.854238	-0.860607	-0.79888	-0.784932	-0.794765
2	22.6087	0.842879	0.873651	0.86803	0.82643	0.730595	0.662918	-0.822414	-0.875673	-0.870224	-0.915201	-0.834324	-0.833868	-0.794452	-0.867857	-0.857533	-0.813303	-0.805375	-0.899215	-0.882212	-0.933866	-0.945533	-0.633698	-0.647165	-0.906993	-0.950692	-0.922194	-0.993018	-0.907924	-0.684502	-0.586911	-0.810662	-0.72679	-0.681786	-0.686955	-0.638759	-0.685974	-0.780277	-0.776775	-0.793427	-0.823675	-0.816068	-0.858136	-0.84801	-0.838458	-0.84462	-0.785129	-0.770752	-0.780885
2	22.8094	0.827894	0.858613	0.850951	0.810155	0.717529	0.650377	-0.819095	-0.872353	-0.866896	-0.912058	-0.832277	-0.832895	-0.794154	-0.865979	-0.855844	-0.8121	-0.804199	-0.885693	-0.868933	-0.92199	-0.932553	-0.620847	-0.636346	-0.891572	-0.935431	-0.907307	-0.977272	-0.892374	-0.671899	-0.576319	-0.792852	-0.71301	-0.667581	-0.672996	-0.62698	-0.672378	-0.766199	-0.76285	-0.779719	-0.809579	-0.802116	-0.842187	-0.832044	-0.822698	-0.828653	-0.771381	-0.756577	-0.767009
2	23.01	0.812901	0.843576	0.833895	0.793893	0.704474	0.637847	-0.815775	-0.869034	-0.863567	-0.908915	-0.83023	-0.831922	-0.793858	-0.8641	-0.854154	-0.810897	-0.803022	-0.872163	-0.855645	-0.910119	-0.919573	-0.608018	-0.625541	-0.876163	-0.920184	-0.892437	-0.961535	-0.87684	-0.65929	-0.565723	-0.775075	-0.699234	-0.653381	-0.659056	-0.615206	-0.658791	-0.752122	-0.748925	-0.766017	-0.795487	-0.788167	-0.826252	-0.816091	-0.806959	-0.812709	-0.757638	-0.742407	-0.753137
2	23.2107	0.797899	0.828539	0.816865	0.777645	0.691433	0.625329	-0.812456	-0.865714	-0.860239	-0.905772	-0.828183	-0.830949	-0.793566	-0.862221	-0.852463	-0.809693	-0.801845	-0.858625	-0.842349	-0.898251	-0.906594	-0.595216	-0.614751	-0.86077	-0.904953	-0.877584	-0.945807	-0.861326	-0.646678	-0.555123	-0.757335	-0.685463	-0.639188	-0.645136	-0.603438	-0.645214	-0.738045	-0.735002	-0.752323	-0.7814	-0.774223	-0.810332	-0.800154	-0.791246	-0.796791	-0.743899	-0.728243	-0.739271
2	23.4114	0.782888	0.813506	0.799862	0.761415	0.678406	0.612823	-0.809137	-0.862395	-0.85691	-0.902629	-0.826135	-0.829974	-0.793276	-0.860342	-0.850772	-0.808488	-0.800666	-0.845079	-0.829043	-0.88639	-0.893615	-0.582443	-0.603978	-0.845393	-0.889741	-0.862753	-0.930092	-0.845834	-0.634062	-0.544519	-0.739637	-0.671697	-0.625003	-0.63124	-0.591678	-0.631651	-0.72397	-0.721081	-0.738636	-0.767318	-0.760284	-0.794429	-0.784234	-0.77556	-0.780902	-0.730167	-0.714087	-0.725411
2	23.612	0.76787	0.798476	0.782891	0.745205	0.665395	0.600333	-0.805817	-0.859075	-0.853581	-0.899486	-0.824087	-0.828997	-0.792989	-0.858461	-0.84908	-0.807282	-0.799486	-0.831526	-0.815728	-0.874534	-0.880637	-0.569702	-0.593224	-0.830034	-0.874549	-0.847944	-0.914392	-0.830365	-0.621443	-0.533912	-0.721984	-0.657939	-0.610828	-0.617368	-0.579926	-0.618101	-0.709899	-0.707164	-0.72496	-0.753244	-0.746353	-0.778546	-0.768335	-0.759904	-0.765043	-0.716442	-0.69994	-0.711559
2	23.8127	0.752844	0.78345	0.765954	0.729017	0.652403	0.587859	-0.802498	-0.855756	-0.850253	-0.896342	-0.822038	-0.828019	-0.792704	-0.85658	-0.847387	-0.806074	-0.798304	-0.817964	-0.802403	-0.862685	-0.867661	-0.556996	-0.582491	-0.814696	-0.85938	-0.83316	-0.898707	-0.814922	-0.608822	-0.523303	-0.704381	-0.644189	-0.596664	-0.603523	-0.568183	-0.604566	-0.695832	-0.693251	-0.711295	-0.739179	-0.73243	-0.762685	-0.752458	-0.74428	-0.749219	-0.702726	-0.685803	-0.697717
2	24.0134	0.737812	0.76843	0.749053	0.712852	0.639431	0.575403	-0.799179	-0.852436	-0.846924	-0.893199	-0.819989	-0.82704	-0.792422	-0.854697	-0.845692	-0.804865	-0.797121	-0.804394	-0.789069	-0.850843	-0.854686	-0.544327	-0.571779	-0.799381	-0.844236	-0.818402	-0.883041	-0.799508	-0.596201	-0.512691	-0.686832	-0.630449	-0.582513	-0.589707	-0.556451	-0.591048	-0.681771	-0.679345	-0.697642	-0.725123	-0.718517	-0.746847	-0.736606	-0.728693	-0.733432	-0.68902	-0.671678	-0.683885
2	24.214	0.722774	0.753417	0.732193	0.696715	0.626481	0.562967	-0.795859	-0.849116	-0.843596	-0.890056	-0.817938	-0.826058	-0.792141	-0.852813	-0.843996	-0.803654	-0.795935	-0.790817	-0.775726	-0.839009	-0.841714	-0.531698	-0.561091	-0.78409	-0.829118	-0.803674	-0.867395	-0.784126	-0.583579	-0.502078	-0.66934	-0.61672	-0.568377	-0.575922	-0.54473	-0.577549	-0.667717	-0.665446	-0.684004	-0.711079	-0.704614	-0.731036	-0.720781	-0.713143	-0.717684	-0.675325	-0.657567	-0.670064
2	24.4147	0.707731	0.738412	0.715377	0.680608	0.613555	0.550553	-0.79254	-0.845797	-0.840267	-0.886912	-0.815887	-0.825074	-0.791863	-0.850928	-0.842298	-0.80244	-0.794747	-0.777232	-0.762374	-0.827185	-0.828745	-0.519114	-0.550429	-0.768826	-0.81403	-0.788977	-0.851772	-0.768778	-0.57096	-0.491465	-0.651911	-0.603005	-0.554258	-0.56217	-0.533023	-0.564071	-0.653672	-0.651557	-0.670382	-0.697048	-0.690725	-0.715255	-0.704987	-0.697635	-0.70198	-0.661643	-0.643471	-0.656257
2	24.6154	0.692685	0.723419	0.698608	0.664533	0.600654	0.538164	-0.78922	-0.842477	-0.836938	-0.883769	-0.813835	-0.824087	-0.791585	-0.849042	-0.840599	-0.801224	-0.793557	-0.76364	-0.749014	-0.81537	-0.815779	-0.506576	-0.539794	-0.753591	-0.798974	-0.774313	-0.836176	-0.753467	-0.558343	-0.480854	-0.63455	-0.589305	-0.540158	-0.548453	-0.521329	-0.550614	-0.639638	-0.637679	-0.656779	-0.683033	-0.67685	-0.699506	-0.689225	-0.682172	-0.686321	-0.647976	-0.629392	-0.642466
2	24.8161	0.677638	0.708437	0.681889	0.648495	0.587782	0.5258	-0.785901	-0.839158	-0.83361	-0.880626	-0.811782	-0.823097	-0.791308	-0.847153	-0.838897	-0.800005	-0.792363	-0.750042	-0.735646	-0.803566	-0.802818	-0.494088	-0.529189	-0.738389	-0.783952	-0.759686	-0.820608	-0.738195	-0.545733	-0.470245	-0.61726	-0.575622	-0.52608	-0.534774	-0.509651	-0.537182	-0.625617	-0.623814	-0.643195	-0.669034	-0.662992	-0.683792	-0.6735	-0.666756	-0.670712	-0.634326	-0.615333	-0.628693
2	25.0167	0.662591	0.69347	0.665224	0.632496	0.57494	0.513466	-0.782582	-0.835838	-0.830281	-0.877482	-0.809728	-0.822104	-0.791032	-0.845263	-0.837193	-0.798783	-0.791166	-0.736438	-0.722272	-0.791774	-0.789861	-0.481653	-0.518615	-0.72322	-0.768967	-0.745097	-0.805072	-0.722967	-0.53313	-0.45964	-0.600046	-0.56196	-0.512027	-0.521135	-0.497991	-0.523777	-0.611612	-0.609965	-0.629634	-0.655055	-0.649153	-0.668116	-0.657814	-0.651391	-0.655156	-0.620695	-0.601296	-0.614938
2	25.2174	0.647546	0.67852	0.648617	0.61654	0.56213	0.501162	-0.779262	-0.832519	-0.826953	-0.874339	-0.807672	-0.821107	-0.790755	-0.843371	-0.835487	-0.797557	-0.789966	-0.722829	-0.708892	-0.779994	-0.776911	-0.469274	-0.508074	-0.708089	-0.754022	-0.73055	-0.78957	-0.707785	-0.520536	-0.44904	-0.582913	-0.548319	-0.498	-0.507537	-0.486349	-0.510399	-0.597624	-0.596133	-0.616098	-0.641098	-0.635334	-0.652482	-0.642171	-0.63608	-0.639655	-0.607085	-0.587282	-0.601206
2	25.4181	0.632507	0.663588	0.63207	0.60063	0.549356	0.488891	-0.775943	-0.829199	-0.823624	-0.871195	-0.805614	-0.820106	-0.790476	-0.841476	-0.833778	-0.796327	-0.788761	-0.709217	-0.695507	-0.768228	-0.763967	-0.456954	-0.497567	-0.692997	-0.739119	-0.716045	-0.774106	-0.692652	-0.507954	-0.438447	-0.565867	-0.534703	-0.484004	-0.493983	-0.474727	-0.497052	-0.583657	-0.582322	-0.602588	-0.627164	-0.621539	-0.636892	-0.626573	-0.620825	-0.624214	-0.593498	-0.573295	-0.587497
2	25.6187	0.617475	0.648679	0.61559	0.58477	0.536619	0.476657	-0.772624	-0.82588	-0.820295	-0.868051	-0.803555	-0.8191	-0.790196	-0.839579	-0.832066	-0.795093	-0.787552	-0.695602	-0.682119	-0.756477	-0.751032	-0.444696	-0.487097	-0.677948	-0.724262	-0.701587	-0.758685	-0.677571	-0.495388	-0.427864	-0.54891	-0.521115	-0.47004	-0.480475	-0.463128	-0.483738	-0.569714	-0.568534	-0.589108	-0.613258	-0.60777	-0.621351	-0.611025	-0.605631	-0.608835	-0.579936	-0.559337	-0.573814
2	25.8194	0.602454	0.633793	0.599178	0.568964	0.523922	0.464461	-0.769304	-0.82256	-0.816967	-0.864908	-0.801494	-0.818089	-0.789913	-0.837679	-0.83035	-0.793853	-0.786337	-0.681986	-0.66873	-0.744742	-0.738105	-0.432505	-0.476666	-0.662944	-0.709452	-0.687177	-0.743308	-0.662546	-0.48284	-0.417292	-0.532049	-0.507556	-0.456113	-0.467015	-0.451552	-0.470459	-0.555796	-0.554772	-0.57566	-0.599381	-0.59403	-0.605862	-0.595529	-0.5905	-0.593521	-0.566403	-0.545411	-0.56016
2	26.0201	0.587447	0.618935	0.582838	0.553216	0.511268	0.452306	-0.765985	-0.81924	-0.813638	-0.861764	-0.799431	-0.817073	-0.789626	-0.835776	-0.828631	-0.792609	-0.785118	-0.668371	-0.655341	-0.733023	-0.725188	-0.420382	-0.466275	-0.647988	-0.694694	-0.672818	-0.72798	-0.64758	-0.470312	-0.406734	-0.515288	-0.494031	-0.442226	-0.453605	-0.440002	-0.457218	-0.541909	-0.54104	-0.562247	-0.585536	-0.58032	-0.590428	-0.580091	-0.575435	-0.578277	-0.552901	-0.53152	-0.546538
2	26.2207	0.572457	0.604107	0.566576	0.53753	0.498659	0.440194	-0.762666	-0.815921	-0.81031	-0.85862	-0.797365	-0.81605	-0.789334	-0.833869	-0.826908	-0.791358	-0.783892	-0.654757	-0.641953	-0.721324	-0.712283	-0.408331	-0.455926	-0.633084	-0.67999	-0.658513	-0.712705	-0.632676	-0.457808	-0.396192	-0.498632	-0.480542	-0.428381	-0.440247	-0.428479	-0.444016	-0.528053	-0.527339	-0.548871	-0.571725	-0.566645	-0.575053	-0.564712	-0.560441	-0.563105	-0.539432	-0.517666	-0.53295
2	26.4214	0.557487	0.589313	0.550394	0.52191	0.486098	0.42813	-0.759347	-0.812601	-0.806981	-0.855476	-0.795297	-0.815021	-0.789036	-0.83196	-0.82518	-0.790102	-0.78266	-0.641148	-0.628569	-0.709644	-0.699391	-0.396355	-0.445621	-0.618235	-0.665342	-0.644264	-0.697486	-0.617838	-0.445332	-0.385668	-0.482085	-0.467093	-0.414584	-0.426944	-0.416986	-0.430857	-0.514235	-0.513675	-0.535536	-0.557953	-0.553006	-0.559741	-0.549398	-0.545519	-0.548009	-0.525999	-0.503853	-0.519398
2	26.6221	0.542542	0.574555	0.534297	0.506361	0.473588	0.416115	-0.756027	-0.809282	-0.803653	-0.852332	-0.793226	-0.813985	-0.788731	-0.830046	-0.823449	-0.788838	-0.781421	-0.627546	-0.615192	-0.697984	-0.686513	-0.384456	-0.435362	-0.603443	-0.650755	-0.630074	-0.682328	-0.60307	-0.432887	-0.375166	-0.465652	-0.453686	-0.400836	-0.413697	-0.405524	-0.417743	-0.500456	-0.500049	-0.522244	-0.544222	-0.539408	-0.544496	-0.534152	-0.530674	-0.532991	-0.512606	-0.490084	-0.505887
2	26.8227	0.527626	0.559839	0.518289	0.490886	0.461131	0.404152	-0.752708	-0.805962	-0.800324	-0.849188	-0.791152	-0.812942	-0.788418	-0.828128	-0.821712	-0.787567	-0.780175	-0.613951	-0.601824	-0.686348	-0.673651	-0.372639	-0.42515	-0.588712	-0.63623	-0.615945	-0.667234	-0.588374	-0.420477	-0.364687	-0.449337	-0.440325	-0.387143	-0.400509	-0.394096	-0.404676	-0.486721	-0.486467	-0.508999	-0.530536	-0.525853	-0.529321	-0.518978	-0.515908	-0.518056	-0.499255	-0.476361	-0.492418
2	27.0234	0.512743	0.545166	0.502374	0.475491	0.448732	0.392245	-0.749389	-0.802643	-0.796995	-0.846043	-0.789075	-0.81189	-0.788095	-0.826206	-0.81997	-0.786288	-0.778921	-0.600368	-0.588467	-0.674735	-0.660807	-0.360906	-0.414987	-0.574045	-0.621772	-0.60188	-0.65221	-0.573755	-0.408106	-0.354236	-0.433146	-0.427015	-0.373508	-0.387381	-0.382704	-0.391659	-0.473033	-0.47293	-0.495803	-0.516897	-0.512345	-0.514221	-0.503881	-0.501224	-0.503207	-0.485949	-0.462689	-0.478996
2	27.2241	0.497897	0.53054	0.486556	0.46018	0.436392	0.380396	-0.746069	-0.799323	-0.793667	-0.842899	-0.786994	-0.81083	-0.787761	-0.82428	-0.818222	-0.785	-0.777659	-0.586798	-0.575124	-0.663147	-0.647981	-0.349259	-0.404876	-0.559445	-0.607383	-0.587882	-0.637258	-0.559216	-0.395778	-0.343814	-0.417083	-0.413757	-0.359935	-0.374316	-0.371349	-0.378696	-0.459396	-0.459444	-0.482659	-0.50331	-0.498886	-0.4992	-0.488863	-0.486627	-0.488447	-0.472691	-0.44907	-0.465622
2	27.4247	0.483093	0.515967	0.470839	0.444957	0.424115	0.368609	-0.74275	-0.796003	-0.790338	-0.839754	-0.78491	-0.80976	-0.787415	-0.822348	-0.816468	-0.783704	-0.776387	-0.573244	-0.561799	-0.651585	-0.635177	-0.337703	-0.394816	-0.544916	-0.593066	-0.573953	-0.622384	-0.544761	-0.383496	-0.333425	-0.401152	-0.400556	-0.346428	-0.361315	-0.360034	-0.365788	-0.445815	-0.446012	-0.469571	-0.489777	-0.48548	-0.484261	-0.473929	-0.472118	-0.473779	-0.459486	-0.435509	-0.452301
2	27.6254	0.468337	0.501449	0.455227	0.429827	0.411903	0.356887	-0.739431	-0.792684	-0.78701	-0.83661	-0.782822	-0.808681	-0.787055	-0.820412	-0.814708	-0.782398	-0.775106	-0.55971	-0.548493	-0.640053	-0.622396	-0.326238	-0.384811	-0.530461	-0.578825	-0.560096	-0.607591	-0.530392	-0.371266	-0.323072	-0.385357	-0.387416	-0.33299	-0.348381	-0.348762	-0.352938	-0.432294	-0.432638	-0.456542	-0.476302	-0.472131	-0.469409	-0.459084	-0.457702	-0.459206	-0.446335	-0.422008	-0.439035
2	27.8261	0.453633	0.486992	0.439724	0.414795	0.399761	0.345232	-0.736112	-0.789364	-0.783681	-0.833465	-0.780729	-0.807591	-0.78668	-0.818469	-0.812942	-0.781082	-0.773815	-0.546198	-0.535212	-0.62855	-0.60964	-0.314868	-0.374861	-0.516084	-0.564662	-0.546314	-0.592884	-0.516115	-0.359091	-0.312758	-0.369703	-0.37434	-0.319628	-0.335515	-0.337534	-0.340149	-0.418836	-0.419326	-0.443576	-0.462889	-0.458841	-0.454647	-0.444331	-0.443381	-0.444731	-0.433243	-0.408571	-0.425829
2	28.0268	0.438986	0.472598	0.424336	0.399865	0.387691	0.333648	-0.732792	-0.786045	-0.780352	-0.83032	-0.778633	-0.80649	-0.786288	-0.816522	-0.811168	-0.779755	-0.772513	-0.532712	-0.521957	-0.617078	-0.596912	-0.303596	-0.364968	-0.501787	-0.550581	-0.532608	-0.578268	-0.501931	-0.346976	-0.302487	-0.354193	-0.361332	-0.306343	-0.32272	-0.326353	-0.327424	-0.405447	-0.406081	-0.430674	-0.449541	-0.445616	-0.439981	-0.429675	-0.429157	-0.430359	-0.420212	-0.395202	-0.412684
2	28.2274	0.424401	0.458273	0.409065	0.385043	0.375696	0.322137	-0.729473	-0.782725	-0.777024	-0.827175	-0.776531	-0.805377	-0.785878	-0.814567	-0.809387	-0.778416	-0.7712	-0.519255	-0.508733	-0.60564	-0.584213	-0.292424	-0.355134	-0.487575	-0.536584	-0.518981	-0.563746	-0.487846	-0.334926	-0.292261	-0.338832	-0.348397	-0.293141	-0.309997	-0.315221	-0.314766	-0.39213	-0.392906	-0.417842	-0.436262	-0.432457	-0.425413	-0.415119	-0.415035	-0.416091	-0.407246	-0.381904	-0.399605
2	28.4281	0.409885	0.44402	0.393916	0.370332	0.36378	0.310704	-0.726154	-0.779406	-0.773695	-0.82403	-0.774425	-0.804252	-0.785448	-0.812607	-0.807598	-0.777066	-0.769876	-0.50583	-0.495543	-0.594236	-0.571545	-0.281355	-0.345359	-0.47345	-0.522675	-0.505436	-0.549323	-0.473862	-0.322943	-0.282085	-0.323624	-0.335537	-0.280026	-0.297348	-0.304141	-0.302178	-0.378889	-0.379805	-0.405081	-0.423055	-0.419369	-0.410948	-0.400668	-0.401017	-0.40193	-0.394348	-0.368681	-0.386596
2	28.6288	0.395443	0.429845	0.378893	0.355738	0.351946	0.299352	-0.722835	-0.776086	-0.770367	-0.820884	-0.772313	-0.803115	-0.784996	-0.81064	-0.8058	-0.775703	-0.768538	-0.492442	-0.482392	-0.582869	-0.558912	-0.27039	-0.335645	-0.459417	-0.508857	-0.491976	-0.535004	-0.459982	-0.311034	-0.271962	-0.308572	-0.322757	-0.267002	-0.284775	-0.293114	-0.289662	-0.36573	-0.366783	-0.392396	-0.409924	-0.406355	-0.39659	-0.386325	-0.387106	-0.38788	-0.381523	-0.355536	-0.373658
2	28.8294	0.38108	0.415751	0.364	0.341265	0.340197	0.288082	-0.719515	-0.772767	-0.767038	-0.817739	-0.770197	-0.801963	-0.784521	-0.808665	-0.803995	-0.774327	-0.767188	-0.479095	-0.469283	-0.571541	-0.546316	-0.259531	-0.325994	-0.445477	-0.495132	-0.478602	-0.520791	-0.446211	-0.299202	-0.261894	-0.293679	-0.31006	-0.254072	-0.27228	-0.282144	-0.277221	-0.352656	-0.353843	-0.379789	-0.396873	-0.393419	-0.382343	-0.372094	-0.373304	-0.373943	-0.368772	-0.342473	-0.360797
2	29.0301	0.366802	0.401743	0.349241	0.326918	0.328536	0.276899	-0.716196	-0.769447	-0.763709	-0.814593	-0.768074	-0.800798	-0.784021	-0.806684	-0.80218	-0.772937	-0.765824	-0.465792	-0.456221	-0.560253	-0.533759	-0.248782	-0.316406	-0.431636	-0.481503	-0.465317	-0.506691	-0.432552	-0.287453	-0.251886	-0.278949	-0.29745	-0.241242	-0.259864	-0.271233	-0.264858	-0.339671	-0.340991	-0.367263	-0.383905	-0.380564	-0.36821	-0.35798	-0.359615	-0.360122	-0.3561	-0.329496	-0.348014
2	29.2308	0.352615	0.387826	0.334621	0.312702	0.316968	0.265806	-0.712877	-0.766127	-0.760381	-0.811447	-0.765945	-0.799618	-0.783495	-0.804694	-0.800356	-0.771533	-0.764447	-0.452538	-0.443209	-0.549007	-0.521244	-0.238143	-0.306882	-0.417896	-0.467974	-0.452123	-0.492706	-0.419007	-0.275789	-0.24194	-0.264386	-0.284932	-0.228515	-0.247531	-0.260382	-0.252576	-0.32678	-0.328229	-0.354822	-0.371024	-0.367793	-0.354196	-0.343987	-0.34604	-0.34642	-0.34351	-0.316608	-0.335315
2	29.4314	0.338525	0.374005	0.320142	0.29862	0.305494	0.254805	-0.709558	-0.762808	-0.757052	-0.8083	-0.763811	-0.798422	-0.78294	-0.802697	-0.798522	-0.770114	-0.763054	-0.439337	-0.430253	-0.537806	-0.508773	-0.227616	-0.297424	-0.40426	-0.454546	-0.439023	-0.478841	-0.405581	-0.264216	-0.23206	-0.249992	-0.272509	-0.215896	-0.235281	-0.249595	-0.240377	-0.313988	-0.315563	-0.34247	-0.358233	-0.355111	-0.340303	-0.330117	-0.332583	-0.33284	-0.331006	-0.303813	-0.322701
2	29.6321	0.324537	0.360283	0.30581	0.284678	0.29412	0.243901	-0.706238	-0.759488	-0.753723	-0.805154	-0.76167	-0.797211	-0.782356	-0.800692	-0.796678	-0.768679	-0.761647	-0.426193	-0.417356	-0.52665	-0.496351	-0.217203	-0.288032	-0.390732	-0.441224	-0.426019	-0.465099	-0.392277	-0.252738	-0.22225	-0.23577	-0.260183	-0.203387	-0.223116	-0.238874	-0.228265	-0.301297	-0.302995	-0.330208	-0.345536	-0.34252	-0.326537	-0.316374	-0.319246	-0.319383	-0.318589	-0.291114	-0.310176
2	29.8328	0.310658	0.346665	0.291627	0.27088	0.282847	0.233094	-0.702919	-0.756169	-0.750395	-0.802007	-0.759522	-0.795983	-0.78174	-0.798677	-0.794823	-0.767229	-0.760223	-0.413111	-0.404524	-0.515542	-0.483978	-0.206906	-0.278707	-0.377315	-0.428008	-0.413112	-0.451485	-0.379096	-0.241359	-0.212512	-0.221723	-0.24796	-0.190993	-0.211038	-0.228221	-0.216242	-0.288713	-0.290531	-0.318039	-0.332937	-0.330025	-0.312899	-0.302763	-0.306031	-0.306052	-0.306265	-0.278514	-0.297744
2	30.0334	0.296893	0.333157	0.277599	0.257229	0.271679	0.22239	-0.6996	-0.752849	-0.747066	-0.79886	-0.757367	-0.794738	-0.781091	-0.796654	-0.792958	-0.765761	-0.758784	-0.400096	-0.39176	-0.504485	-0.47166	-0.196726	-0.26945	-0.364012	-0.414903	-0.400305	-0.438002	-0.366044	-0.230083	-0.202849	-0.207853	-0.235843	-0.178718	-0.199049	-0.217639	-0.20431	-0.27624	-0.278173	-0.305968	-0.320437	-0.317627	-0.299394	-0.289285	-0.292941	-0.29285	-0.294035	-0.266017	-0.285408
2	30.2341	0.283248	0.319761	0.263727	0.243732	0.260621	0.21179	-0.696281	-0.749529	-0.743738	-0.795713	-0.755205	-0.793475	-0.780407	-0.794622	-0.791082	-0.764277	-0.757327	-0.387152	-0.379069	-0.493479	-0.459397	-0.186664	-0.260261	-0.350826	-0.40191	-0.387601	-0.424653	-0.353122	-0.218913	-0.193265	-0.194163	-0.223834	-0.166565	-0.187151	-0.207129	-0.192474	-0.26388	-0.265926	-0.293996	-0.308042	-0.305331	-0.286026	-0.275946	-0.279978	-0.279779	-0.281903	-0.253626	-0.27317
2	30.4348	0.26973	0.306484	0.250017	0.23039	0.249674	0.201297	-0.692962	-0.74621	-0.740409	-0.792566	-0.753036	-0.792194	-0.779687	-0.79258	-0.789194	-0.762775	-0.755854	-0.374284	-0.366457	-0.482527	-0.447194	-0.176721	-0.251142	-0.337761	-0.389031	-0.375001	-0.411442	-0.340334	-0.207855	-0.183763	-0.180654	-0.211938	-0.154538	-0.175345	-0.196694	-0.180734	-0.251639	-0.253793	-0.282127	-0.295754	-0.293139	-0.272796	-0.262747	-0.267143	-0.266841	-0.269873	-0.241344	-0.261034
2	30.6355	0.256342	0.293328	0.23647	0.217209	0.238842	0.190914	-0.689642	-0.74289	-0.73708	-0.789418	-0.750859	-0.790894	-0.778928	-0.790529	-0.787294	-0.761256	-0.754363	-0.361497	-0.353928	-0.471632	-0.435054	-0.166898	-0.242093	-0.324819	-0.37627	-0.362506	-0.398372	-0.327682	-0.19691	-0.174346	-0.167329	-0.200158	-0.14264	-0.163633	-0.186337	-0.169094	-0.239519	-0.241777	-0.270362	-0.283575	-0.281054	-0.259708	-0.249692	-0.254439	-0.254037	-0.257946	-0.229174	-0.249003
2	30.8361	0.243092	0.280299	0.223092	0.204191	0.228128	0.180644	-0.686323	-0.739571	-0.733752	-0.78627	-0.748674	-0.789575	-0.778131	-0.788468	-0.785382	-0.759717	-0.752853	-0.348796	-0.341486	-0.460794	-0.42298	-0.157195	-0.233113	-0.312003	-0.363627	-0.350119	-0.385446	-0.315169	-0.186083	-0.165015	-0.154188	-0.188495	-0.130874	-0.152018	-0.176059	-0.157556	-0.227524	-0.229883	-0.258704	-0.271509	-0.26908	-0.246765	-0.236784	-0.241868	-0.24137	-0.246125	-0.21712	-0.23708
2	31.0368	0.229985	0.267401	0.209885	0.191342	0.217537	0.170489	-0.683004	-0.736251	-0.730423	-0.783122	-0.746481	-0.788236	-0.777292	-0.786396	-0.783457	-0.75816	-0.751325	-0.336185	-0.329137	-0.450017	-0.410975	-0.147614	-0.224205	-0.299316	-0.351107	-0.337842	-0.372666	-0.302797	-0.175377	-0.155774	-0.141235	-0.176955	-0.119244	-0.1405	-0.165863	-0.146123	-0.215657	-0.218112	-0.247157	-0.259558	-0.257219	-0.23397	-0.224024	-0.229432	-0.228842	-0.234415	-0.205183	-0.225267
2	31.2375	0.217025	0.254637	0.196853	0.178663	0.20707	0.160452	-0.679685	-0.732931	-0.727094	-0.779974	-0.744279	-0.786876	-0.77641	-0.784314	-0.78152	-0.756583	-0.749778	-0.323671	-0.316885	-0.439302	-0.399043	-0.138156	-0.215367	-0.286762	-0.338709	-0.325676	-0.360036	-0.290569	-0.164795	-0.146626	-0.12847	-0.165539	-0.107752	-0.129081	-0.155751	-0.134797	-0.203922	-0.206469	-0.235721	-0.247727	-0.245473	-0.221325	-0.211417	-0.217132	-0.216453	-0.222816	-0.193367	-0.213567
2	31.4381	0.204219	0.242012	0.183999	0.166159	0.19673	0.150536	-0.676365	-0.729612	-0.723766	-0.776825	-0.74207	-0.785496	-0.775485	-0.782221	-0.779569	-0.754986	-0.748211	-0.311258	-0.304735	-0.428652	-0.387187	-0.12882	-0.2066	-0.274341	-0.326437	-0.313623	-0.347558	-0.278487	-0.15434	-0.137572	-0.115894	-0.15425	-0.0964017	-0.117764	-0.145725	-0.12358	-0.192321	-0.194957	-0.2244	-0.236016	-0.233846	-0.208832	-0.198964	-0.204969	-0.204207	-0.211332	-0.181675	-0.201983
2	31.6388	0.191571	0.229529	0.171324	0.153832	0.186522	0.140741	-0.673046	-0.726292	-0.720437	-0.773676	-0.739851	-0.784095	-0.774515	-0.780117	-0.777606	-0.753369	-0.746625	-0.29895	-0.292692	-0.418067	-0.375409	-0.119606	-0.197905	-0.262057	-0.314291	-0.301685	-0.335234	-0.266553	-0.144014	-0.128616	-0.103507	-0.143091	-0.0851945	-0.10655	-0.135787	-0.112475	-0.180858	-0.183576	-0.213195	-0.224428	-0.222339	-0.196494	-0.186666	-0.192946	-0.192104	-0.199965	-0.170109	-0.190517
2	31.8395	0.179086	0.217193	0.158833	0.141685	0.176447	0.131071	-0.669727	-0.722972	-0.717108	-0.770527	-0.737624	-0.782671	-0.773498	-0.778002	-0.775628	-0.751731	-0.745019	-0.286754	-0.280761	-0.407552	-0.363715	-0.110515	-0.189281	-0.249912	-0.302274	-0.289863	-0.323065	-0.254769	-0.13382	-0.119757	-0.0913114	-0.132063	-0.0741331	-0.0954403	-0.125939	-0.101484	-0.169534	-0.172331	-0.202107	-0.212965	-0.210955	-0.184313	-0.174527	-0.181064	-0.180145	-0.188716	-0.15867	-0.179171
2	32.0401	0.166769	0.205006	0.146529	0.129721	0.166509	0.121527	-0.666408	-0.719653	-0.71378	-0.767377	-0.735387	-0.781226	-0.772434	-0.775875	-0.773637	-0.750072	-0.743392	-0.274673	-0.268946	-0.397107	-0.352106	-0.101547	-0.180728	-0.237909	-0.290388	-0.278159	-0.311055	-0.243137	-0.12376	-0.111	-0.0793068	-0.12117	-0.0632201	-0.0844371	-0.116182	-0.0906091	-0.158353	-0.161224	-0.19114	-0.20163	-0.199696	-0.17229	-0.162549	-0.169323	-0.168332	-0.177589	-0.147362	-0.167948
2	32.2408	0.154625	0.192972	0.134413	0.117944	0.156711	0.112113	-0.663089	-0.716333	-0.710451	-0.764227	-0.733142	-0.779758	-0.771321	-0.773736	-0.771631	-0.748392	-0.741744	-0.262714	-0.257252	-0.386735	-0.340586	-0.0927009	-0.172247	-0.22605	-0.278633	-0.266574	-0.299204	-0.231659	-0.113837	-0.102346	-0.0674938	-0.110413	-0.0524575	-0.0735421	-0.106519	-0.0798521	-0.147316	-0.150257	-0.180294	-0.190425	-0.188564	-0.160428	-0.150732	-0.157726	-0.156666	-0.166586	-0.136186	-0.156849
2	32.4415	0.142657	0.181095	0.122488	0.106354	0.147054	0.102828	-0.65977	-0.713013	-0.707122	-0.761077	-0.730887	-0.778268	-0.770158	-0.771586	-0.769611	-0.746691	-0.740075	-0.25088	-0.245684	-0.376437	-0.32916	-0.0839776	-0.163838	-0.214337	-0.267012	-0.255109	-0.287513	-0.220337	-0.104051	-0.093795	-0.0558724	-0.099795	-0.041847	-0.0627569	-0.0969518	-0.0692151	-0.136426	-0.139432	-0.169571	-0.179351	-0.177561	-0.148727	-0.139078	-0.146272	-0.145148	-0.155708	-0.125145	-0.145877
2	32.6421	0.13087	0.169377	0.110757	0.0949535	0.137543	0.0936758	-0.65645	-0.709694	-0.703794	-0.757926	-0.728622	-0.776754	-0.768944	-0.769424	-0.767577	-0.744967	-0.738385	-0.239178	-0.234245	-0.366217	-0.317829	-0.075376	-0.1555	-0.202771	-0.255524	-0.243767	-0.275985	-0.209172	-0.094404	-0.0853497	-0.0444424	-0.0893164	-0.03139	-0.0520832	-0.0874814	-0.0587	-0.125684	-0.128751	-0.158972	-0.16841	-0.166688	-0.13719	-0.127588	-0.134964	-0.133778	-0.144956	-0.11424	-0.135034
2	32.8428	0.119267	0.157822	0.0992208	0.083745	0.128178	0.0846569	-0.653131	-0.706374	-0.700465	-0.754775	-0.726348	-0.775217	-0.767678	-0.767249	-0.765527	-0.743222	-0.736673	-0.227611	-0.222941	-0.356075	-0.306598	-0.0668957	-0.147233	-0.191354	-0.244172	-0.232547	-0.264619	-0.198165	-0.0848976	-0.0770108	-0.0332036	-0.0789792	-0.0210881	-0.0415227	-0.0781096	-0.0483084	-0.115092	-0.118214	-0.148499	-0.157603	-0.155946	-0.125816	-0.116264	-0.123802	-0.122558	-0.134332	-0.103472	-0.12432
2	33.0435	0.107852	0.146431	0.0878823	0.07273	0.118963	0.0757732	-0.649812	-0.703054	-0.697136	-0.751624	-0.724064	-0.773655	-0.766359	-0.765062	-0.763463	-0.741454	-0.734939	-0.216184	-0.211775	-0.346014	-0.295469	-0.0585362	-0.139037	-0.180089	-0.232957	-0.221451	-0.253417	-0.187317	-0.0755329	-0.0687797	-0.0221557	-0.0687851	-0.0109428	-0.031077	-0.068838	-0.0380423	-0.104651	-0.107825	-0.138152	-0.146932	-0.145338	-0.114608	-0.105107	-0.112786	-0.111488	-0.123839	-0.0928434	-0.113738
2	33.2441	0.0966295	0.135208	0.0767431	0.0619103	0.1099	0.0670261	-0.646493	-0.699735	-0.693808	-0.748472	-0.72177	-0.77207	-0.764987	-0.762863	-0.761384	-0.739664	-0.733184	-0.204903	-0.200753	-0.336035	-0.284447	-0.0502969	-0.130913	-0.168976	-0.221879	-0.210481	-0.242378	-0.17663	-0.0663107	-0.0606573	-0.0112984	-0.0587353	-0.000955221	-0.0207479	-0.0596683	-0.0279032	-0.0943633	-0.0975832	-0.127933	-0.136398	-0.134865	-0.103566	-0.0941162	-0.101918	-0.10057	-0.113477	-0.0823556	-0.103289
2	33.4448	0.0856013	0.124155	0.0658048	0.0512866	0.100991	0.0584165	-0.643174	-0.696415	-0.690479	-0.74532	-0.719466	-0.770461	-0.763561	-0.760651	-0.759289	-0.737851	-0.731407	-0.193771	-0.189877	-0.326142	-0.273534	-0.0421767	-0.122859	-0.158017	-0.21094	-0.199638	-0.231505	-0.166105	-0.0572314	-0.052644	-0.000630856	-0.0488307	0.00887392	-0.0105369	-0.0506016	-0.0178927	-0.0842287	-0.0874906	-0.117842	-0.126002	-0.124526	-0.092691	-0.0832935	-0.0911971	-0.089802	-0.103247	-0.0720093	-0.0929746
2	33.6455	0.0747703	0.113274	0.0550684	0.0408599	0.0922379	0.0499455	-0.639855	-0.693095	-0.68715	-0.742168	-0.717152	-0.768827	-0.762081	-0.758426	-0.757179	-0.736016	-0.729607	-0.182793	-0.179152	-0.316334	-0.262734	-0.0341749	-0.114875	-0.147214	-0.20014	-0.188921	-0.220795	-0.155742	-0.048295	-0.0447402	0.00984801	-0.0390722	0.0185441	-0.00044561	-0.0416391	-0.00801199	-0.0742482	-0.0775475	-0.10788	-0.115744	-0.114324	-0.0819824	-0.0726386	-0.0806248	-0.079186	-0.0931501	-0.0618056	-0.0827949
2	33.8462	0.064139	0.102566	0.0445354	0.0306308	0.0836426	0.0416139	-0.636535	-0.689776	-0.683821	-0.739015	-0.714828	-0.767169	-0.760545	-0.756188	-0.755054	-0.734157	-0.727785	-0.171974	-0.168581	-0.306615	-0.252049	-0.0262903	-0.106962	-0.136566	-0.18948	-0.178334	-0.21025	-0.145541	-0.0395016	-0.0369464	0.0201391	-0.0294605	0.0280546	0.00952436	-0.0327822	0.0017375	-0.0644222	-0.0677546	-0.0980467	-0.105626	-0.104258	-0.0714409	-0.0621518	-0.0702012	-0.0687218	-0.0831876	-0.0517454	-0.0727515
2	34.0468	0.0537101	0.0920332	0.034207	0.0206003	0.0752069	0.0334227	-0.633216	-0.686456	-0.680493	-0.735862	-0.712494	-0.765486	-0.758954	-0.753937	-0.752912	-0.732276	-0.725941	-0.161317	-0.158169	-0.296987	-0.241482	-0.0185221	-0.0991189	-0.126076	-0.17896	-0.167876	-0.199869	-0.135503	-0.0308514	-0.0292629	0.0302433	-0.0199964	0.0374051	0.0193714	-0.024032	0.0113544	-0.0547514	-0.0581126	-0.0883438	-0.0956473	-0.0943306	-0.0610669	-0.0518333	-0.0599264	-0.0584098	-0.07336	-0.0418295	-0.0628452
2	34.2475	0.0434857	0.0816779	0.0240842	0.0107687	0.0669325	0.0253727	-0.629897	-0.683136	-0.677164	-0.732709	-0.710149	-0.763778	-0.757306	-0.751673	-0.750755	-0.730372	-0.724074	-0.150827	-0.147918	-0.28745	-0.231038	-0.0108692	-0.0913456	-0.115745	-0.168581	-0.157548	-0.189651	-0.12563	-0.0223442	-0.0216898	0.0401619	-0.0106805	0.046595	0.029094	-0.0153897	0.0208376	-0.0452361	-0.0486219	-0.0787711	-0.0858094	-0.0845409	-0.0508602	-0.0416831	-0.0498009	-0.0482501	-0.0636682	-0.0320587	-0.0530769
2	34.4482	0.0334672	0.0715005	0.0141674	0.00113587	0.0588208	0.0174641	-0.626578	-0.679816	-0.673835	-0.729555	-0.707794	-0.762045	-0.755603	-0.749396	-0.748583	-0.728445	-0.722185	-0.140508	-0.137833	-0.278007	-0.220718	-0.00333027	-0.0836418	-0.105572	-0.158343	-0.147351	-0.179597	-0.11592	-0.0139791	-0.0142267	0.0498961	-0.00151289	0.0556247	0.0386907	-0.00685603	0.030186	-0.0358761	-0.0392823	-0.0693287	-0.076112	-0.0748894	-0.0408206	-0.0317007	-0.0398245	-0.0382426	-0.0541125	-0.0224333	-0.043447
2	34.6488	0.0236557	0.0615019	0.00445688	-0.00829847	0.0508727	0.00969718	-0.623259	-0.676497	-0.670506	-0.726401	-0.705428	-0.760287	-0.753843	-0.747105	-0.746394	-0.726495	-0.720273	-0.130363	-0.127915	-0.268659	-0.210526	0.00409585	-0.0760075	-0.0955575	-0.148247	-0.137287	-0.169704	-0.106374	-0.00575515	-0.00687344	0.0594476	0.00750637	0.0644943	0.0481601	0.00156809	0.0393989	-0.0266709	-0.0300936	-0.0600167	-0.0665552	-0.0653763	-0.0309475	-0.0218855	-0.0299973	-0.0283871	-0.0446932	-0.0129535	-0.0339558
2	34.8495	0.0140524	0.051683	-0.005047	-0.0175347	0.0430896	0.00207228	-0.61994	-0.673177	-0.667178	-0.723246	-0.703053	-0.758504	-0.752027	-0.744802	-0.74419	-0.724522	-0.71834	-0.120395	-0.118168	-0.259407	-0.200464	0.0114104	-0.0684422	-0.0857029	-0.138293	-0.127355	-0.159973	-0.0969911	0.00232851	0.000370533	0.0688177	0.0163772	0.073204	0.0575006	0.00988189	0.0484752	-0.0176203	-0.0210557	-0.050835	-0.057139	-0.0560016	-0.0212403	-0.0122371	-0.020319	-0.0186836	-0.0354106	-0.00361952	-0.0246037
2	35.0502	0.00465864	0.0420444	-0.0143439	-0.026573	0.0354724	-0.00541036	-0.616621	-0.669857	-0.663849	-0.720091	-0.700666	-0.756696	-0.750155	-0.742485	-0.741969	-0.722527	-0.716383	-0.110608	-0.108595	-0.250254	-0.190534	0.0186148	-0.060946	-0.0760083	-0.128481	-0.117556	-0.150401	-0.0877722	0.0102728	0.00750558	0.0780079	0.0250996	0.0817542	0.0667109	0.0180845	0.0574142	-0.0087239	-0.0121683	-0.0417836	-0.0478632	-0.0467654	-0.0116988	-0.00275475	-0.0107898	-0.00913183	-0.0262649	0.00556835	-0.0153911
2	35.2508	-0.00452495	0.0325868	-0.0234339	-0.035414	0.0280221	-0.0127507	-0.613302	-0.666538	-0.66052	-0.716935	-0.69827	-0.754862	-0.748227	-0.740154	-0.739733	-0.720508	-0.714405	-0.101005	-0.0991981	-0.241201	-0.18074	0.0257101	-0.0535185	-0.0664737	-0.118812	-0.107892	-0.140989	-0.0787167	0.018079	0.0145323	0.0870198	0.0336735	0.0901452	0.0757895	0.0261754	0.066215	1.89e-05	-0.003431	-0.0328624	-0.0387278	-0.0376675	-0.00232204	0.00656216	-0.00140939	0.000268416	-0.0172563	0.0146101	-0.00631817
2	35.4515	-0.0134984	0.0233099	-0.0323174	-0.0440591	0.0207392	-0.0199491	-0.609983	-0.663218	-0.657191	-0.71378	-0.695862	-0.753004	-0.746242	-0.737811	-0.737481	-0.718467	-0.712404	-0.0915895	-0.0899798	-0.232248	-0.171083	0.0326978	-0.0461597	-0.057099	-0.109285	-0.0983626	-0.131733	-0.069824	0.0257486	0.0214515	0.0958552	0.0420996	0.0983778	0.0847353	0.0341539	0.0748772	0.00860907	0.005157	-0.024071	-0.0297323	-0.0287076	0.00689089	0.0157148	0.00782258	0.0095176	-0.00838466	0.0235059	0.00261522
2	35.6522	-0.0222619	0.0142134	-0.0409953	-0.0525094	0.0136237	-0.0270058	-0.606664	-0.659898	-0.653863	-0.710623	-0.693445	-0.751121	-0.744202	-0.735453	-0.735213	-0.716404	-0.710382	-0.0823632	-0.0809421	-0.223398	-0.161567	0.0395791	-0.0388696	-0.0478838	-0.0998997	-0.0889687	-0.122634	-0.0610934	0.0332833	0.0282644	0.104516	0.0503782	0.106453	0.0935469	0.0420198	0.0834003	0.0170477	0.0135966	-0.0154089	-0.0208761	-0.0198851	0.0159411	0.0247042	0.0169065	0.0186162	0.000350285	0.032256	0.0114092
2	35.8528	-0.0308157	0.00529708	-0.0494681	-0.0607664	0.00667611	-0.0339214	-0.603345	-0.656578	-0.650534	-0.707467	-0.691017	-0.749212	-0.742107	-0.733083	-0.732929	-0.714318	-0.708337	-0.0733289	-0.0720868	-0.214652	-0.152192	0.0463555	-0.0316482	-0.0388278	-0.090657	-0.0797108	-0.113688	-0.0525243	0.0406849	0.0349718	0.113003	0.0585099	0.114371	0.102223	0.0497726	0.0917839	0.025336	0.0218887	-0.00687581	-0.0121586	-0.0111996	0.0248297	0.0335315	0.0258428	0.0275647	0.00894872	0.0408609	0.020064
2	36.0535	-0.0391599	-0.00343932	-0.0577365	-0.0688312	-0.000103343	-0.0406961	-0.600026	-0.653258	-0.647205	-0.70431	-0.688579	-0.747279	-0.739956	-0.730699	-0.730629	-0.712209	-0.706271	-0.064489	-0.0634159	-0.20601	-0.142961	0.0530282	-0.0244953	-0.0299308	-0.0815567	-0.0705896	-0.104896	-0.0441161	0.047955	0.0415746	0.121319	0.0664951	0.122134	0.110763	0.0574119	0.100028	0.0334748	0.0300341	0.00152877	-0.00357923	-0.00265063	0.0335578	0.042198	0.0346318	0.0363636	0.0174109	0.0493207	0.0285797
2	36.2542	-0.0472951	-0.0119964	-0.0658015	-0.0767055	-0.00671467	-0.0473305	-0.596707	-0.649939	-0.643876	-0.701152	-0.68613	-0.745322	-0.737752	-0.728301	-0.728313	-0.710079	-0.704182	-0.0558456	-0.054931	-0.197474	-0.133876	0.0595986	-0.0174111	-0.0211922	-0.0725986	-0.0616056	-0.0962542	-0.0358678	0.0550955	0.0480741	0.129466	0.0743345	0.129741	0.119165	0.0649374	0.108131	0.0414655	0.0380339	0.0098053	0.00486259	0.00576243	0.0421265	0.0507048	0.0432741	0.0450135	0.0257371	0.0576359	0.0369566
2	36.4548	-0.0552227	-0.0203754	-0.0736646	-0.0843913	-0.0131584	-0.0538256	-0.593388	-0.646619	-0.640548	-0.697994	-0.683671	-0.743339	-0.735493	-0.725891	-0.725982	-0.707926	-0.702073	-0.0474002	-0.0466331	-0.189044	-0.124939	0.0660678	-0.0103957	-0.0126111	-0.0637825	-0.0527593	-0.0877617	-0.0277784	0.0621084	0.0544715	0.137444	0.0820289	0.137195	0.127429	0.072349	0.116094	0.0493096	0.0458893	0.0179544	0.0131678	0.0140404	0.0505373	0.0590534	0.0517703	0.053515	0.0339278	0.0658071	0.0451953
2	36.6555	-0.0629441	-0.0285775	-0.0813275	-0.0918908	-0.0194352	-0.0601823	-0.590069	-0.643299	-0.637219	-0.694836	-0.681201	-0.741332	-0.733181	-0.723467	-0.723634	-0.705752	-0.699942	-0.0391539	-0.038523	-0.180722	-0.116151	0.0724372	-0.00344937	-0.00418675	-0.0551082	-0.0440511	-0.0794164	-0.0198468	0.0689959	0.0607681	0.145256	0.0895791	0.144497	0.135553	0.0796467	0.123916	0.0570086	0.0536017	0.0259768	0.0213373	0.022184	0.0587918	0.0672453	0.060121	0.0618689	0.0419836	0.073835	0.0532963
2	36.8562	-0.0704606	-0.0366039	-0.0887918	-0.0992061	-0.0255456	-0.0664016	-0.58675	-0.639979	-0.63389	-0.691677	-0.678722	-0.739301	-0.730817	-0.721029	-0.721272	-0.703557	-0.69779	-0.0311081	-0.0306017	-0.172508	-0.107513	0.0787078	0.00342764	0.00408191	-0.0465755	-0.0354816	-0.0712163	-0.0120717	0.0757601	0.0669653	0.152904	0.096986	0.151647	0.143536	0.0868305	0.131598	0.064564	0.0611724	0.033873	0.029372	0.0301942	0.0668912	0.075282	0.0683268	0.0700759	0.0499052	0.0817203	0.06126
2	37.0569	-0.0777739	-0.044456	-0.0960591	-0.106339	-0.0314904	-0.0724844	-0.583431	-0.63666	-0.630561	-0.688518	-0.676232	-0.737246	-0.728401	-0.718579	-0.718893	-0.70134	-0.695617	-0.0232641	-0.02287	-0.164403	-0.0990267	0.084881	0.0102351	0.0121958	-0.0381841	-0.0270512	-0.0631597	-0.00445201	0.0824031	0.0730644	0.16039	0.10425	0.158647	0.151378	0.0939002	0.13914	0.0719774	0.0686026	0.0416437	0.0372729	0.0380717	0.0748372	0.083165	0.0763885	0.0781367	0.0576929	0.0894635	0.0690871
2	37.2575	-0.0848856	-0.0521352	-0.103131	-0.113293	-0.0372703	-0.0784318	-0.580112	-0.63334	-0.627232	-0.685358	-0.673732	-0.735167	-0.725935	-0.716115	-0.716499	-0.699101	-0.693423	-0.0156228	-0.0153283	-0.156407	-0.0906934	0.0909579	0.0169727	0.0201559	-0.029934	-0.0187603	-0.0552446	0.00301352	0.088927	0.0790667	0.167714	0.111373	0.165498	0.159078	0.100856	0.146541	0.0792504	0.0758937	0.0492896	0.0450408	0.0458174	0.0826312	0.0908958	0.0843067	0.086052	0.0653474	0.0970654	0.0767782
2	37.4582	-0.0917981	-0.0596436	-0.110011	-0.120069	-0.0428869	-0.0842452	-0.576793	-0.63002	-0.623904	-0.682198	-0.671222	-0.733064	-0.723418	-0.713638	-0.71409	-0.696842	-0.691209	-0.00818413	-0.00797659	-0.148522	-0.0825137	0.0969393	0.0236398	0.0279638	-0.0218247	-0.0106093	-0.0474691	0.0103264	0.0953341	0.0849736	0.174879	0.118355	0.172201	0.166635	0.107698	0.153802	0.0863848	0.0830472	0.0568114	0.0526769	0.0534324	0.0902749	0.0984761	0.0920823	0.0938229	0.0728695	0.104527	0.084334
2	37.6589	-0.0985138	-0.0669831	-0.1167	-0.126671	-0.0483416	-0.0899261	-0.573474	-0.6267	-0.620575	-0.679038	-0.668702	-0.730937	-0.720852	-0.711147	-0.711665	-0.694562	-0.688975	-0.000948142	-0.000814553	-0.140746	-0.0744882	0.102826	0.0302359	0.0356208	-0.013856	-0.00259854	-0.0398312	0.0174882	0.101626	0.0907866	0.181886	0.125198	0.178759	0.174049	0.114426	0.160922	0.0933821	0.0900645	0.0642097	0.0601822	0.0609175	0.0977697	0.105908	0.0997159	0.10145	0.0802598	0.111849	0.0917552
2	37.8595	-0.105035	-0.0741559	-0.123202	-0.133102	-0.0536361	-0.0954759	-0.570155	-0.62338	-0.617246	-0.675877	-0.666173	-0.728787	-0.718239	-0.708644	-0.709225	-0.692262	-0.68672	0.00608517	0.00615805	-0.133082	-0.0666175	0.10862	0.0367604	0.0431283	-0.00602762	0.00527165	-0.0323292	0.0245004	0.107806	0.0965071	0.188737	0.131902	0.185171	0.181318	0.121042	0.167904	0.100244	0.0969472	0.0714853	0.0675578	0.0682738	0.105118	0.113192	0.107209	0.108934	0.0875191	0.119032	0.0990427
2	38.0602	-0.111365	-0.081164	-0.129519	-0.139364	-0.0587718	-0.100896	-0.566837	-0.62006	-0.613917	-0.672715	-0.663633	-0.726614	-0.715578	-0.706128	-0.70677	-0.689942	-0.684446	0.0129158	0.0129415	-0.125528	-0.0589022	0.11432	0.0432127	0.0504879	0.00166081	0.0130009	-0.0249609	0.0313645	0.113876	0.102136	0.195434	0.138468	0.19144	0.188444	0.127544	0.174745	0.106973	0.103697	0.0786388	0.0748047	0.0755022	0.11232	0.12033	0.114561	0.116277	0.0946482	0.126077	0.106197
2	38.2609	-0.117505	-0.0880096	-0.135653	-0.145459	-0.0637506	-0.106188	-0.563518	-0.616741	-0.610589	-0.669554	-0.661084	-0.724418	-0.712871	-0.703599	-0.704299	-0.687601	-0.682151	0.0195443	0.0195363	-0.118085	-0.0513425	0.119929	0.0495922	0.057701	0.00920957	0.020589	-0.0177246	0.0380822	0.119837	0.107676	0.201977	0.144898	0.197566	0.195424	0.133933	0.181448	0.113569	0.110314	0.0856709	0.081924	0.0826037	0.119378	0.127325	0.121774	0.123478	0.101648	0.132986	0.113219
2	38.4615	-0.12346	-0.0946953	-0.141608	-0.151392	-0.0685746	-0.111354	-0.560199	-0.613421	-0.60726	-0.666391	-0.658525	-0.722199	-0.71012	-0.701057	-0.701814	-0.685241	-0.679838	0.0259719	0.0259438	-0.110753	-0.0439384	0.125447	0.0558978	0.0647695	0.016619	0.0280357	-0.0106187	0.0446552	0.125692	0.113127	0.208368	0.151192	0.203552	0.202259	0.14021	0.188012	0.120036	0.116802	0.0925822	0.0889168	0.0895794	0.126294	0.134177	0.128848	0.130539	0.108518	0.139758	0.12011
2	38.6622	-0.129231	-0.101224	-0.147387	-0.157165	-0.0732464	-0.116395	-0.55688	-0.610101	-0.603931	-0.663229	-0.655956	-0.719957	-0.707324	-0.698502	-0.699314	-0.682861	-0.677505	0.0321998	0.0321652	-0.103532	-0.0366895	0.130874	0.0621289	0.0716952	0.0238894	0.0353407	-0.00364132	0.0510853	0.131443	0.118492	0.214608	0.157352	0.209398	0.208949	0.146376	0.194439	0.126374	0.12316	0.0993732	0.095784	0.09643	0.133069	0.140888	0.135785	0.137461	0.115261	0.146395	0.12687
2	38.8629	-0.134823	-0.107597	-0.152993	-0.162782	-0.0777682	-0.121313	-0.553562	-0.606781	-0.600602	-0.660065	-0.653378	-0.717693	-0.704486	-0.695934	-0.696799	-0.680461	-0.675153	0.0382294	0.0382019	-0.0964219	-0.0295957	0.136211	0.0682843	0.0784799	0.0310211	0.042504	0.00320914	0.0573742	0.137091	0.12377	0.220699	0.163378	0.215105	0.215493	0.15243	0.200728	0.132585	0.129391	0.106045	0.102527	0.103157	0.139706	0.147459	0.142585	0.144244	0.121876	0.152897	0.133501
2	39.0635	-0.140239	-0.113819	-0.15843	-0.168245	-0.0821424	-0.12611	-0.550243	-0.603461	-0.597273	-0.656902	-0.65079	-0.715407	-0.701607	-0.693354	-0.694269	-0.678043	-0.672782	0.0440621	0.0440551	-0.089422	-0.0226566	0.141458	0.0743632	0.0851254	0.0380145	0.0495253	0.00993438	0.0635237	0.142639	0.128963	0.226641	0.169271	0.220675	0.221892	0.158373	0.20688	0.138671	0.135496	0.112597	0.109146	0.10976	0.146204	0.153893	0.149249	0.150891	0.128365	0.159267	0.140002
2	39.2642	-0.145481	-0.119891	-0.1637	-0.173557	-0.0863716	-0.130788	-0.546925	-0.600141	-0.593945	-0.653738	-0.648193	-0.713099	-0.698687	-0.690761	-0.691725	-0.675605	-0.670392	0.0496994	0.0497266	-0.0825322	-0.0158718	0.146615	0.0803646	0.0916336	0.0448699	0.0564044	0.016536	0.0695357	0.148088	0.134074	0.232436	0.175032	0.226109	0.228145	0.164206	0.212896	0.144633	0.141476	0.119031	0.115643	0.116242	0.152567	0.160191	0.155778	0.157401	0.134728	0.165503	0.146376
2	39.4649	-0.150553	-0.125817	-0.168808	-0.178722	-0.0904589	-0.135349	-0.543606	-0.596822	-0.590616	-0.650573	-0.645586	-0.71077	-0.695728	-0.688155	-0.689167	-0.673149	-0.667984	0.055144	0.0552185	-0.0757519	-0.00924024	0.151684	0.0862874	0.0980065	0.0515877	0.0631414	0.0230152	0.075412	0.15344	0.139102	0.238085	0.180663	0.231408	0.234252	0.169929	0.218777	0.150473	0.147333	0.125347	0.122018	0.122602	0.158795	0.166354	0.162174	0.163775	0.140966	0.171608	0.152622
2	39.6656	-0.15546	-0.131599	-0.173757	-0.183743	-0.0944071	-0.139795	-0.540287	-0.593502	-0.587287	-0.647408	-0.64297	-0.708419	-0.692731	-0.685537	-0.686593	-0.670674	-0.665558	0.0603983	0.060533	-0.0690806	-0.00276086	0.156663	0.0921303	0.104246	0.0581682	0.0697363	0.0293735	0.0811546	0.158697	0.144048	0.243589	0.186163	0.236573	0.240215	0.175542	0.224523	0.156192	0.153067	0.131545	0.128273	0.128842	0.16489	0.172384	0.168436	0.170015	0.14708	0.177582	0.158742
2	39.8662	-0.160205	-0.13724	-0.178551	-0.188623	-0.0982195	-0.144128	-0.536969	-0.590182	-0.583958	-0.644242	-0.640345	-0.706046	-0.689697	-0.682906	-0.684006	-0.668181	-0.663113	0.0654648	0.0656725	-0.0625175	0.00356737	0.161554	0.0978922	0.110355	0.0646118	0.0761892	0.035612	0.0867653	0.163859	0.148914	0.248948	0.191535	0.241605	0.246032	0.181048	0.230135	0.161791	0.158681	0.137627	0.134408	0.134962	0.170853	0.178281	0.174566	0.176121	0.15307	0.183427	0.164737
2	40.0669	-0.16479	-0.142744	-0.183193	-0.193366	-0.101899	-0.14835	-0.53365	-0.586862	-0.580629	-0.641076	-0.637711	-0.703652	-0.686628	-0.680263	-0.681404	-0.665669	-0.660651	0.070346	0.070639	-0.0560621	0.00974548	0.166355	0.103572	0.116334	0.0709189	0.0824999	0.0417322	0.0922461	0.168928	0.153701	0.254164	0.196778	0.246506	0.251705	0.186445	0.235614	0.167273	0.164174	0.143591	0.140424	0.140964	0.176685	0.184048	0.180564	0.182095	0.158937	0.189142	0.170606
2	40.2676	-0.169221	-0.148113	-0.187688	-0.197974	-0.105449	-0.152463	-0.530332	-0.583542	-0.577301	-0.63791	-0.635068	-0.701237	-0.683524	-0.677608	-0.678788	-0.66314	-0.65817	0.0750448	0.0754353	-0.0497137	0.0157748	0.171068	0.109168	0.122187	0.0770899	0.0886686	0.0477351	0.0975988	0.173906	0.158409	0.259237	0.201893	0.251276	0.257233	0.191735	0.24096	0.172637	0.169549	0.149439	0.146322	0.146848	0.182389	0.189685	0.186433	0.187937	0.164682	0.194728	0.176352
2	40.4682	-0.1735	-0.153349	-0.192039	-0.202451	-0.108873	-0.156469	-0.527014	-0.580222	-0.573972	-0.634743	-0.632415	-0.698802	-0.680387	-0.67494	-0.676158	-0.660592	-0.655672	0.0795647	0.0800643	-0.0434711	0.021657	0.175691	0.11468	0.127914	0.0831252	0.0946957	0.0536216	0.102826	0.178794	0.16304	0.264168	0.206883	0.255915	0.262618	0.196918	0.246176	0.177886	0.174806	0.155171	0.152103	0.152614	0.187965	0.195195	0.192171	0.193648	0.170306	0.200187	0.181974
2	40.6689	-0.177632	-0.158457	-0.19625	-0.2068	-0.112174	-0.160371	-0.523695	-0.576903	-0.570643	-0.631576	-0.629754	-0.696345	-0.677218	-0.67226	-0.673514	-0.658026	-0.653156	0.0839093	0.0845289	-0.0373334	0.0273939	0.180225	0.120105	0.133519	0.0890253	0.100581	0.0593927	0.107928	0.183592	0.167593	0.268957	0.211746	0.260426	0.26786	0.201995	0.251261	0.18302	0.179945	0.160788	0.157767	0.158264	0.193414	0.200577	0.197782	0.19923	0.175808	0.20552	0.187475
2	40.8696	-0.18162	-0.163439	-0.200326	-0.211025	-0.115357	-0.16417	-0.520377	-0.573583	-0.567314	-0.628408	-0.627083	-0.693868	-0.674018	-0.669567	-0.670855	-0.655443	-0.650622	0.0880819	0.0888323	-0.0312996	0.0329872	0.184669	0.125443	0.139003	0.0947906	0.106326	0.0650493	0.112909	0.188301	0.172069	0.273606	0.216484	0.264809	0.272959	0.206967	0.256216	0.188041	0.184969	0.166288	0.163315	0.163797	0.198737	0.205834	0.203265	0.204683	0.18119	0.210726	0.192853
2	41.0702	-0.185468	-0.168297	-0.20427	-0.215127	-0.118424	-0.167869	-0.517059	-0.570263	-0.563985	-0.625239	-0.624404	-0.69137	-0.670788	-0.666863	-0.668183	-0.652842	-0.648071	0.0920863	0.0929775	-0.0253686	0.0384386	0.189023	0.130693	0.144368	0.100422	0.11193	0.0705921	0.117769	0.192923	0.17647	0.278114	0.221098	0.269064	0.277916	0.211834	0.261043	0.192949	0.189878	0.171674	0.168748	0.169216	0.203937	0.210965	0.208621	0.210008	0.186452	0.215807	0.198111
2	41.2709	-0.189179	-0.173035	-0.208087	-0.219111	-0.121379	-0.17147	-0.51374	-0.566943	-0.560657	-0.622071	-0.621716	-0.688852	-0.66753	-0.664146	-0.665497	-0.650223	-0.645502	0.0959261	0.0969677	-0.0195393	0.0437501	0.193286	0.135853	0.149617	0.105919	0.117393	0.076022	0.122511	0.197457	0.180795	0.282482	0.225588	0.273193	0.282733	0.216597	0.265742	0.197746	0.194673	0.176944	0.174066	0.17452	0.209013	0.215973	0.213852	0.215207	0.191595	0.220764	0.203248
2	41.4716	-0.192759	-0.177656	-0.211779	-0.222979	-0.124227	-0.174975	-0.510422	-0.563623	-0.557328	-0.618901	-0.619018	-0.686314	-0.664244	-0.661417	-0.662797	-0.647587	-0.642916	0.0996056	0.100806	-0.0138103	0.048924	0.197458	0.140921	0.154752	0.111283	0.122717	0.0813395	0.127136	0.201905	0.185045	0.286711	0.229955	0.277197	0.287409	0.221257	0.270315	0.202432	0.199355	0.182099	0.17927	0.179709	0.213968	0.220859	0.218958	0.220279	0.19662	0.225596	0.208266
2	41.6722	-0.196209	-0.182162	-0.215352	-0.226735	-0.126971	-0.178386	-0.507104	-0.560304	-0.553999	-0.615731	-0.616312	-0.683755	-0.660931	-0.658676	-0.660083	-0.644933	-0.640313	0.103129	0.104497	-0.00818041	0.0539625	0.201539	0.145897	0.159775	0.116514	0.127902	0.0865451	0.131648	0.206267	0.189219	0.290802	0.2342	0.281075	0.291947	0.225815	0.274763	0.207007	0.203924	0.18714	0.184361	0.184785	0.218801	0.225623	0.223941	0.225227	0.201527	0.230306	0.213166
2	41.8729	-0.199534	-0.186556	-0.21881	-0.23038	-0.129614	-0.181706	-0.503786	-0.556984	-0.55067	-0.612561	-0.613597	-0.681177	-0.657593	-0.655922	-0.657355	-0.642261	-0.637692	0.106501	0.108044	-0.00264812	0.0588679	0.205527	0.15078	0.164687	0.121614	0.132949	0.0916394	0.136047	0.210544	0.19332	0.294754	0.238323	0.284829	0.296346	0.23027	0.279086	0.211474	0.20838	0.192066	0.189339	0.189748	0.223514	0.230266	0.2288	0.230051	0.206316	0.234894	0.217947
2	42.0736	-0.202738	-0.19084	-0.222155	-0.233919	-0.132161	-0.184936	-0.500468	-0.553664	-0.547341	-0.60939	-0.610873	-0.678578	-0.65423	-0.653157	-0.654613	-0.639573	-0.635054	0.109725	0.111451	0.00278784	0.0636425	0.209423	0.155567	0.169491	0.126582	0.137857	0.0966228	0.140336	0.214735	0.197345	0.298569	0.242325	0.28846	0.300609	0.234625	0.283286	0.215832	0.212726	0.196878	0.194204	0.194599	0.228108	0.234789	0.233538	0.234752	0.210988	0.239359	0.222612
2	42.2742	-0.205824	-0.195018	-0.225393	-0.237354	-0.134616	-0.18808	-0.497149	-0.550344	-0.544013	-0.606219	-0.60814	-0.675959	-0.650844	-0.650379	-0.651857	-0.636867	-0.632399	0.112807	0.11472	0.00812893	0.0682888	0.213225	0.160259	0.17419	0.131419	0.14263	0.101496	0.144516	0.21884	0.201297	0.302246	0.246208	0.291967	0.304735	0.238879	0.287364	0.220082	0.216961	0.201576	0.198957	0.199337	0.232584	0.239194	0.238155	0.239332	0.215545	0.243704	0.22716
2	42.4749	-0.208796	-0.199092	-0.228527	-0.240687	-0.136982	-0.191139	-0.493831	-0.547024	-0.540684	-0.603047	-0.605398	-0.67332	-0.647436	-0.647589	-0.649088	-0.634143	-0.629727	0.11575	0.117857	0.0133767	0.0728094	0.216933	0.164853	0.178784	0.136127	0.147266	0.106259	0.148589	0.222861	0.205174	0.305787	0.249971	0.295353	0.308727	0.243033	0.291321	0.224225	0.221086	0.206159	0.203599	0.203964	0.236943	0.24348	0.242652	0.243791	0.219985	0.247929	0.231592
2	42.6756	-0.211656	-0.203064	-0.231561	-0.243922	-0.139264	-0.194114	-0.490513	-0.543704	-0.537355	-0.599875	-0.602648	-0.670661	-0.644006	-0.644787	-0.646304	-0.631402	-0.627037	0.11856	0.120865	0.0185328	0.077207	0.220547	0.169349	0.183276	0.140706	0.151768	0.110912	0.152559	0.226797	0.208978	0.309192	0.253615	0.298617	0.312585	0.247088	0.295159	0.228261	0.225101	0.210629	0.208129	0.208479	0.241185	0.24765	0.247031	0.24813	0.224311	0.252035	0.235909
2	42.8763	-0.21441	-0.206936	-0.234498	-0.247061	-0.141464	-0.19701	-0.487196	-0.540385	-0.534026	-0.596702	-0.599888	-0.667982	-0.640555	-0.641973	-0.643507	-0.628644	-0.624329	0.121241	0.123748	0.0235986	0.0814841	0.224065	0.173747	0.187668	0.145157	0.156137	0.115456	0.156425	0.230648	0.212707	0.312461	0.257142	0.301761	0.316311	0.251045	0.298877	0.232191	0.229008	0.214985	0.212549	0.212884	0.245312	0.251703	0.251292	0.25235	0.228523	0.256022	0.240113
2	43.0769	-0.217059	-0.210712	-0.237342	-0.250106	-0.143589	-0.199827	-0.483878	-0.537065	-0.530698	-0.593529	-0.597119	-0.665283	-0.637084	-0.639147	-0.640696	-0.625868	-0.621605	0.123798	0.12651	0.0285759	0.0856435	0.227486	0.178044	0.191962	0.149481	0.160373	0.11989	0.160191	0.234414	0.216361	0.315596	0.260552	0.304785	0.319907	0.254905	0.302479	0.236015	0.232806	0.219228	0.216859	0.217179	0.249324	0.255641	0.255436	0.256453	0.23262	0.259891	0.244202
2	43.2776	-0.219609	-0.214393	-0.240097	-0.25306	-0.14564	-0.202567	-0.48056	-0.533745	-0.527369	-0.590355	-0.594341	-0.662563	-0.633594	-0.636308	-0.63787	-0.623074	-0.618863	0.126237	0.129155	0.0334662	0.0896878	0.230812	0.182241	0.196159	0.15368	0.164479	0.124216	0.163858	0.238095	0.219942	0.318596	0.263845	0.30769	0.323373	0.258667	0.305965	0.239734	0.236497	0.223358	0.221059	0.221364	0.253223	0.259465	0.259464	0.26044	0.236605	0.263643	0.248179
2	43.4783	-0.22206	-0.217981	-0.242767	-0.255925	-0.147622	-0.205234	-0.477242	-0.530425	-0.52404	-0.587181	-0.591555	-0.659824	-0.630085	-0.633457	-0.635031	-0.620263	-0.616103	0.128561	0.131688	0.0382713	0.0936199	0.234039	0.186336	0.200262	0.157753	0.168456	0.128434	0.167428	0.241691	0.223449	0.321463	0.267023	0.310477	0.32671	0.262333	0.309335	0.243348	0.240081	0.227375	0.22515	0.225441	0.257009	0.263174	0.263378	0.264311	0.240478	0.26728	0.252045
2	43.6789	-0.224418	-0.221479	-0.245354	-0.258705	-0.149538	-0.207828	-0.473924	-0.527105	-0.520711	-0.584006	-0.588759	-0.657064	-0.626559	-0.630594	-0.632178	-0.617434	-0.613326	0.130776	0.134112	0.0429927	0.0974427	0.237169	0.190329	0.204272	0.161704	0.172305	0.132543	0.170904	0.245202	0.226881	0.324197	0.270087	0.313147	0.329922	0.265904	0.312593	0.246859	0.243558	0.231279	0.229132	0.229408	0.260683	0.266772	0.267178	0.268068	0.244239	0.270801	0.2558
2	43.8796	-0.226685	-0.224887	-0.247861	-0.261399	-0.151393	-0.210352	-0.470606	-0.523786	-0.517383	-0.580831	-0.585954	-0.654285	-0.623017	-0.627718	-0.629311	-0.614588	-0.610531	0.132886	0.136432	0.0476323	0.101159	0.240201	0.19422	0.208191	0.165532	0.176028	0.136545	0.174286	0.248628	0.230239	0.3268	0.273038	0.3157	0.333008	0.269381	0.315738	0.250265	0.246929	0.235072	0.233006	0.233267	0.264246	0.270257	0.270866	0.271713	0.247889	0.274207	0.259444
2	44.0803	-0.228863	-0.228209	-0.250293	-0.264013	-0.153189	-0.212809	-0.467289	-0.520466	-0.514054	-0.577655	-0.58314	-0.651484	-0.619458	-0.62483	-0.62643	-0.611724	-0.607718	0.134898	0.138652	0.0521917	0.104771	0.243133	0.198008	0.21202	0.169239	0.179628	0.140439	0.177578	0.251968	0.233522	0.329273	0.275876	0.318138	0.33597	0.272763	0.318773	0.253569	0.250196	0.238753	0.236773	0.237019	0.267699	0.273631	0.274443	0.275246	0.251429	0.277501	0.26298
2	44.2809	-0.230957	-0.231446	-0.252652	-0.266546	-0.154931	-0.215199	-0.463971	-0.517146	-0.510725	-0.574478	-0.580316	-0.648664	-0.615883	-0.62193	-0.623534	-0.608842	-0.604887	0.136815	0.140776	0.0566726	0.108283	0.245966	0.201692	0.215761	0.172828	0.183105	0.144226	0.18078	0.255223	0.23673	0.331615	0.278603	0.320461	0.33881	0.276052	0.321698	0.25677	0.253358	0.242322	0.240432	0.240664	0.271043	0.276896	0.277909	0.278668	0.254861	0.280682	0.266407
2	44.4816	-0.23297	-0.2346	-0.254942	-0.269002	-0.156622	-0.217525	-0.460653	-0.513826	-0.507397	-0.571302	-0.577484	-0.645823	-0.612294	-0.619018	-0.620625	-0.605942	-0.602038	0.138642	0.142808	0.0610768	0.111697	0.248699	0.205274	0.219416	0.176298	0.186462	0.147907	0.183896	0.258393	0.239864	0.33383	0.28122	0.322672	0.34153	0.279248	0.324516	0.259869	0.256416	0.245781	0.243985	0.244203	0.274279	0.280052	0.281267	0.281982	0.258184	0.283752	0.269727
2	44.6823	-0.234903	-0.237671	-0.257163	-0.271382	-0.158265	-0.21979	-0.457336	-0.510506	-0.504068	-0.568124	-0.574642	-0.642961	-0.60869	-0.616093	-0.617701	-0.603023	-0.599172	0.140385	0.144752	0.0654059	0.115015	0.251331	0.208752	0.222986	0.179653	0.189701	0.151482	0.186926	0.261476	0.242924	0.335917	0.283729	0.32477	0.344131	0.282352	0.327227	0.262867	0.259372	0.249131	0.247433	0.247637	0.277408	0.2831	0.284517	0.285187	0.2614	0.286712	0.272941
2	44.8829	-0.23676	-0.240663	-0.259321	-0.273688	-0.159864	-0.221994	-0.454018	-0.507187	-0.500739	-0.564946	-0.57179	-0.640079	-0.605072	-0.613155	-0.614763	-0.600087	-0.596287	0.142048	0.146613	0.0696617	0.118241	0.253864	0.212127	0.226473	0.182894	0.192825	0.154952	0.189873	0.264475	0.245908	0.337879	0.28613	0.326758	0.346615	0.285365	0.329833	0.265765	0.262226	0.252371	0.250775	0.250965	0.280431	0.286041	0.287661	0.288287	0.26451	0.289563	0.276051
2	45.0836	-0.238543	-0.243576	-0.261416	-0.275922	-0.161421	-0.22414	-0.450701	-0.503867	-0.49741	-0.561768	-0.568929	-0.637176	-0.601441	-0.610205	-0.611811	-0.597133	-0.593383	0.143635	0.148394	0.0738459	0.121377	0.256295	0.215398	0.229878	0.186023	0.195835	0.158317	0.192738	0.267388	0.248818	0.339717	0.288425	0.328637	0.348983	0.288288	0.332335	0.268562	0.264978	0.255503	0.254013	0.25419	0.283349	0.288876	0.2907	0.291281	0.267515	0.292307	0.279056
2	45.2843	-0.240256	-0.246411	-0.263452	-0.278086	-0.162941	-0.226229	-0.447383	-0.500547	-0.494082	-0.558589	-0.566059	-0.634252	-0.597797	-0.607242	-0.608845	-0.59416	-0.590462	0.145153	0.1501	0.0779602	0.124427	0.258626	0.218567	0.233203	0.189042	0.198735	0.161578	0.195524	0.270215	0.251654	0.341432	0.290616	0.330407	0.351238	0.291122	0.334735	0.27126	0.267631	0.258528	0.257147	0.257312	0.286164	0.291608	0.293635	0.294172	0.270416	0.294944	0.281959
2	45.4849	-0.241901	-0.24917	-0.265431	-0.280182	-0.164425	-0.228264	-0.444066	-0.497227	-0.490753	-0.555409	-0.563178	-0.631308	-0.59414	-0.604267	-0.605864	-0.591169	-0.587522	0.146605	0.151734	0.0820063	0.127393	0.260856	0.221634	0.236448	0.191952	0.201527	0.164736	0.198233	0.272958	0.254415	0.343027	0.292705	0.332072	0.35338	0.293866	0.337035	0.27386	0.270184	0.261446	0.26018	0.260332	0.288876	0.294236	0.296468	0.296962	0.273215	0.297477	0.284761
2	45.6856	-0.243481	-0.251854	-0.267354	-0.282211	-0.165877	-0.230246	-0.440749	-0.493908	-0.487424	-0.552229	-0.560289	-0.628342	-0.590472	-0.601279	-0.602869	-0.58816	-0.584563	0.147995	0.153301	0.0859858	0.130277	0.262985	0.2246	0.239615	0.194757	0.204213	0.167793	0.200867	0.275615	0.257101	0.344503	0.294692	0.333632	0.355411	0.296522	0.339236	0.276363	0.27264	0.264259	0.26311	0.263251	0.291487	0.296763	0.2992	0.29965	0.275913	0.299907	0.287463
2	45.8863	-0.244998	-0.254464	-0.269224	-0.284174	-0.167299	-0.232178	-0.437431	-0.490588	-0.484096	-0.549049	-0.557389	-0.625356	-0.586792	-0.598279	-0.599859	-0.585132	-0.581586	0.149329	0.154804	0.0899003	0.133083	0.265014	0.227465	0.242705	0.197458	0.206796	0.170749	0.203427	0.278188	0.259714	0.345863	0.29658	0.335089	0.357333	0.299091	0.341339	0.278769	0.274999	0.266968	0.26594	0.26607	0.293999	0.299189	0.301833	0.30224	0.27851	0.302235	0.290066
2	46.087	-0.246454	-0.257001	-0.271043	-0.286074	-0.168694	-0.234059	-0.434114	-0.487268	-0.480767	-0.545868	-0.55448	-0.622348	-0.583101	-0.595266	-0.596835	-0.582085	-0.57859	0.15061	0.156248	0.0937516	0.135813	0.266943	0.23023	0.245719	0.200058	0.209279	0.173605	0.205915	0.280677	0.262252	0.347108	0.298371	0.336445	0.359148	0.301573	0.343346	0.28108	0.277263	0.269574	0.268671	0.26879	0.296412	0.301516	0.304368	0.304733	0.28101	0.304462	0.292572
2	46.2876	-0.247852	-0.259467	-0.272812	-0.287912	-0.170064	-0.235893	-0.430797	-0.483948	-0.477438	-0.542686	-0.55156	-0.619319	-0.579399	-0.59224	-0.593797	-0.57902	-0.575575	0.151843	0.157636	0.0975412	0.13847	0.268772	0.232896	0.248659	0.202559	0.211665	0.176363	0.208335	0.283082	0.264717	0.34824	0.300066	0.337702	0.360858	0.30397	0.345259	0.283296	0.279433	0.272078	0.271304	0.271413	0.298729	0.303746	0.306806	0.30713	0.283413	0.306592	0.294983
2	46.4883	-0.249195	-0.261862	-0.274532	-0.289689	-0.171413	-0.237681	-0.427479	-0.480629	-0.47411	-0.539504	-0.548631	-0.616269	-0.575686	-0.589202	-0.590744	-0.575937	-0.572541	0.153032	0.158972	0.101271	0.141055	0.270502	0.235464	0.251525	0.204964	0.213957	0.179024	0.210686	0.285404	0.267109	0.349263	0.301668	0.338861	0.362464	0.306282	0.34708	0.28542	0.28151	0.274482	0.273839	0.273939	0.30095	0.305881	0.30915	0.309434	0.28572	0.308625	0.297299
2	46.689	-0.250485	-0.264187	-0.276206	-0.291407	-0.172741	-0.239425	-0.424162	-0.477309	-0.470781	-0.536321	-0.545692	-0.613198	-0.571964	-0.586151	-0.587676	-0.572834	-0.569489	0.154182	0.16026	0.104942	0.143573	0.272133	0.237937	0.254319	0.207276	0.216159	0.181589	0.212973	0.287643	0.269429	0.350178	0.303179	0.339927	0.363968	0.308509	0.348809	0.287452	0.283496	0.276788	0.27628	0.276371	0.303078	0.307922	0.3114	0.311645	0.287934	0.310563	0.299523
2	46.8896	-0.251723	-0.266442	-0.277835	-0.293067	-0.174051	-0.241125	-0.420845	-0.473989	-0.467452	-0.533138	-0.542742	-0.610105	-0.568231	-0.583087	-0.584594	-0.569713	-0.566417	0.155295	0.161503	0.108555	0.146025	0.273667	0.240314	0.257041	0.209497	0.218272	0.184061	0.215195	0.289802	0.271676	0.350989	0.304602	0.340899	0.365371	0.310654	0.350449	0.289393	0.285393	0.278997	0.278626	0.27871	0.305114	0.30987	0.313559	0.313766	0.290056	0.312408	0.301657
2	47.0903	-0.252913	-0.26863	-0.279419	-0.29467	-0.175345	-0.242784	-0.417528	-0.470669	-0.464124	-0.529954	-0.539783	-0.606991	-0.564488	-0.58001	-0.581498	-0.566573	-0.563326	0.156376	0.162704	0.112114	0.148414	0.275103	0.242598	0.259692	0.21163	0.220301	0.186441	0.217357	0.291879	0.273852	0.351699	0.305937	0.341781	0.366676	0.312716	0.352001	0.291246	0.287202	0.28111	0.280879	0.280956	0.30706	0.311729	0.315627	0.315799	0.292089	0.314163	0.303702
2	47.291	-0.254057	-0.270749	-0.28096	-0.296218	-0.176625	-0.244403	-0.414211	-0.46735	-0.460795	-0.52677	-0.536813	-0.603856	-0.560737	-0.576921	-0.578387	-0.563415	-0.560217	0.157429	0.163868	0.115618	0.150742	0.276444	0.244791	0.262274	0.213679	0.222248	0.188731	0.219459	0.293877	0.275957	0.352309	0.307189	0.342575	0.367884	0.314696	0.353468	0.293011	0.288925	0.283131	0.283041	0.283112	0.308918	0.313499	0.317608	0.317745	0.294033	0.315829	0.305659
2	47.4916	-0.255156	-0.272802	-0.282458	-0.297712	-0.177893	-0.245984	-0.410894	-0.46403	-0.457466	-0.523585	-0.533834	-0.600699	-0.556976	-0.573819	-0.575261	-0.560238	-0.557088	0.158456	0.164998	0.119069	0.153011	0.277689	0.246893	0.264787	0.215644	0.224117	0.190933	0.221504	0.295796	0.277993	0.352823	0.308359	0.343284	0.368997	0.316596	0.354849	0.29469	0.290565	0.285059	0.285114	0.28518	0.31069	0.315182	0.319502	0.319607	0.295891	0.317408	0.307532
2	47.6923	-0.256214	-0.274789	-0.283914	-0.299152	-0.179149	-0.247527	-0.407577	-0.46071	-0.454138	-0.520399	-0.530844	-0.597521	-0.553206	-0.570705	-0.572121	-0.557042	-0.55394	0.159463	0.166096	0.12247	0.155224	0.278842	0.248908	0.267231	0.217531	0.225912	0.193049	0.223493	0.297638	0.279959	0.353245	0.309449	0.343911	0.370016	0.318416	0.356149	0.296286	0.292122	0.286899	0.2871	0.287161	0.312377	0.316782	0.321312	0.321386	0.297666	0.318904	0.309321
2	47.893	-0.257231	-0.276711	-0.285329	-0.300541	-0.180396	-0.249034	-0.40426	-0.45739	-0.450809	-0.517214	-0.527843	-0.594322	-0.549428	-0.567578	-0.568967	-0.553828	-0.550773	0.16045	0.167167	0.12582	0.157383	0.279902	0.250837	0.269608	0.219342	0.227635	0.195081	0.225429	0.299404	0.281857	0.353577	0.310464	0.344457	0.370944	0.320158	0.357367	0.297799	0.2936	0.288651	0.288999	0.289057	0.313982	0.3183	0.323039	0.323084	0.299358	0.320317	0.31103
2	48.0936	-0.258211	-0.278568	-0.286704	-0.301879	-0.181634	-0.250507	-0.400943	-0.454071	-0.44748	-0.514027	-0.524833	-0.591101	-0.545641	-0.564439	-0.565798	-0.550595	-0.547588	0.161423	0.168213	0.129121	0.15949	0.280871	0.252682	0.271919	0.221081	0.229289	0.197032	0.227314	0.301096	0.283688	0.353823	0.311404	0.344926	0.371782	0.321822	0.358507	0.299232	0.294999	0.290317	0.290815	0.29087	0.315508	0.319737	0.324685	0.324703	0.300971	0.321651	0.312659
2	48.2943	-0.259155	-0.280361	-0.288038	-0.303167	-0.182865	-0.251946	-0.397626	-0.450751	-0.444152	-0.51084	-0.521812	-0.58786	-0.541846	-0.561287	-0.562616	-0.547343	-0.544383	0.162384	0.169237	0.132376	0.161547	0.28175	0.254445	0.274164	0.222749	0.230879	0.198904	0.22915	0.302714	0.285453	0.353986	0.312274	0.345321	0.372532	0.323409	0.359568	0.300586	0.296323	0.291901	0.292548	0.292602	0.316955	0.321097	0.326252	0.326246	0.302506	0.322908	0.314211
2	48.495	-0.260066	-0.282091	-0.289332	-0.304407	-0.184089	-0.253352	-0.394309	-0.447431	-0.440823	-0.507653	-0.518781	-0.584597	-0.538043	-0.558122	-0.559419	-0.544074	-0.541159	0.163336	0.170243	0.135584	0.163557	0.282542	0.256129	0.276343	0.224351	0.232408	0.2007	0.230938	0.304261	0.287152	0.354069	0.313075	0.345644	0.373195	0.324921	0.360555	0.301865	0.297573	0.293404	0.294201	0.294255	0.318326	0.322382	0.327742	0.327714	0.303966	0.324089	0.315689
2	48.6957	-0.260945	-0.283758	-0.290587	-0.305598	-0.185308	-0.254728	-0.390992	-0.444112	-0.437494	-0.504465	-0.515739	-0.581313	-0.534233	-0.554945	-0.556208	-0.540786	-0.537917	0.164282	0.171233	0.138747	0.165521	0.283249	0.257735	0.278458	0.225889	0.233878	0.202423	0.232682	0.305738	0.288788	0.354077	0.313811	0.345898	0.373774	0.326358	0.361467	0.303069	0.298753	0.294829	0.295777	0.295831	0.319625	0.323594	0.329156	0.32911	0.305353	0.325199	0.317094
2	48.8963	-0.261795	-0.285363	-0.291801	-0.306743	-0.186522	-0.256073	-0.387676	-0.440792	-0.434166	-0.501276	-0.512687	-0.578009	-0.530415	-0.551756	-0.552982	-0.53748	-0.534656	0.165223	0.172209	0.141866	0.167442	0.283871	0.259267	0.280508	0.227367	0.235294	0.204074	0.234382	0.307147	0.290362	0.354013	0.314485	0.346087	0.37427	0.327721	0.362307	0.304201	0.299863	0.296177	0.297277	0.297332	0.320852	0.324736	0.330498	0.330436	0.306669	0.326239	0.318428
2	49.097	-0.262618	-0.286907	-0.292976	-0.307842	-0.187731	-0.257389	-0.384359	-0.437472	-0.430837	-0.498087	-0.509625	-0.574685	-0.526589	-0.548555	-0.549744	-0.534156	-0.531376	0.166164	0.173175	0.144943	0.169321	0.284412	0.260727	0.282496	0.228788	0.236658	0.205658	0.236042	0.30849	0.291875	0.35388	0.315098	0.346214	0.374684	0.329012	0.363076	0.305263	0.300907	0.297453	0.298703	0.298761	0.322011	0.32581	0.331768	0.331693	0.307916	0.327212	0.319695
2	49.2977	-0.263415	-0.28839	-0.294111	-0.308896	-0.188937	-0.258677	-0.381042	-0.434153	-0.427509	-0.494897	-0.506553	-0.571339	-0.522757	-0.545342	-0.546491	-0.530814	-0.528078	0.167106	0.174134	0.147979	0.17116	0.284872	0.262116	0.28442	0.230156	0.237974	0.207177	0.237662	0.309769	0.293327	0.353683	0.315655	0.346281	0.37502	0.330232	0.363777	0.306257	0.301887	0.298657	0.300057	0.300119	0.323103	0.326818	0.332969	0.332884	0.309098	0.32812	0.320895
2	49.4983	-0.264188	-0.289813	-0.295207	-0.309906	-0.190139	-0.259938	-0.377726	-0.430833	-0.42418	-0.491707	-0.50347	-0.567974	-0.518917	-0.542117	-0.543225	-0.527455	-0.524762	0.168051	0.175087	0.150973	0.172961	0.285255	0.263438	0.286283	0.231473	0.239245	0.208633	0.239245	0.310985	0.294722	0.353424	0.316159	0.346291	0.375277	0.331381	0.364411	0.307186	0.302806	0.299793	0.301342	0.301408	0.324132	0.327764	0.334103	0.334011	0.310217	0.328966	0.322032
2	49.699	-0.26494	-0.291178	-0.296262	-0.310872	-0.191339	-0.261172	-0.374409	-0.427513	-0.420851	-0.488517	-0.500377	-0.564589	-0.515071	-0.53888	-0.539945	-0.524078	-0.521428	0.169002	0.176037	0.153929	0.174727	0.285561	0.264696	0.288083	0.232743	0.240475	0.210031	0.240793	0.312141	0.296059	0.353108	0.316611	0.346248	0.375459	0.332462	0.364979	0.308052	0.303666	0.300863	0.302561	0.302632	0.325099	0.328649	0.335172	0.335076	0.311274	0.329753	0.323108
2	49.8997	-0.265673	-0.292484	-0.297276	-0.311796	-0.192535	-0.26238	-0.371092	-0.424193	-0.417523	-0.485326	-0.497274	-0.561185	-0.511219	-0.535632	-0.536652	-0.520685	-0.518076	0.16996	0.176987	0.156846	0.176458	0.285795	0.265891	0.289823	0.233968	0.241665	0.211372	0.242308	0.313239	0.297342	0.352738	0.317015	0.346154	0.375567	0.333474	0.365484	0.308857	0.304469	0.301869	0.303714	0.303792	0.326008	0.329477	0.336178	0.336082	0.312273	0.330483	0.324125
2	50.1003	-0.266388	-0.293732	-0.29825	-0.312679	-0.193728	-0.263564	-0.367776	-0.420874	-0.414194	-0.482134	-0.494161	-0.557761	-0.507361	-0.532372	-0.533346	-0.517274	-0.514706	0.170928	0.177938	0.159725	0.178157	0.285957	0.267026	0.291502	0.235153	0.24282	0.212661	0.243792	0.31428	0.29857	0.352318	0.317374	0.346014	0.375603	0.33442	0.365927	0.309605	0.305218	0.302815	0.304806	0.30489	0.32686	0.33025	0.337122	0.33703	0.313215	0.33116	0.325085
2	50.301	-0.267088	-0.294924	-0.299183	-0.31352	-0.194918	-0.264724	-0.364459	-0.417554	-0.410866	-0.478942	-0.491037	-0.554318	-0.503496	-0.5291	-0.530027	-0.513847	-0.511319	0.171907	0.178893	0.162568	0.179825	0.286051	0.268104	0.293121	0.236299	0.243943	0.2139	0.245246	0.315268	0.299747	0.351852	0.317691	0.345829	0.375568	0.335301	0.36631	0.310296	0.305915	0.303703	0.305837	0.30593	0.327659	0.33097	0.338008	0.337922	0.314104	0.331784	0.325991
2	50.5017	-0.267774	-0.29606	-0.300074	-0.314321	-0.196105	-0.265861	-0.361143	-0.414234	-0.407537	-0.475749	-0.487904	-0.550857	-0.499626	-0.525818	-0.526696	-0.510403	-0.507915	0.172899	0.179854	0.165375	0.181465	0.286078	0.269127	0.29468	0.23741	0.245035	0.215092	0.246673	0.316203	0.300872	0.351343	0.317969	0.345602	0.375464	0.336118	0.366634	0.310934	0.306564	0.304535	0.306811	0.306913	0.328406	0.331641	0.338836	0.338761	0.314941	0.33236	0.326846
2	50.7023	-0.268449	-0.297141	-0.300923	-0.315083	-0.197288	-0.266974	-0.357826	-0.410915	-0.404208	-0.472556	-0.484761	-0.547377	-0.495751	-0.522524	-0.523352	-0.506944	-0.504493	0.173905	0.180823	0.168148	0.183077	0.286041	0.270098	0.29618	0.23849	0.246101	0.216241	0.248075	0.317089	0.301949	0.350796	0.318209	0.345338	0.375293	0.336872	0.366902	0.311521	0.307166	0.305314	0.307729	0.307841	0.329105	0.332264	0.33961	0.339549	0.315729	0.33289	0.32765
2	50.903	-0.269113	-0.298169	-0.30173	-0.315805	-0.198468	-0.268066	-0.35451	-0.407595	-0.40088	-0.469362	-0.481608	-0.54388	-0.49187	-0.51922	-0.519996	-0.503469	-0.501056	0.174927	0.181801	0.170886	0.184663	0.285943	0.271019	0.297622	0.239539	0.247142	0.21735	0.249452	0.317927	0.302979	0.350212	0.318416	0.345038	0.375058	0.337564	0.367114	0.312059	0.307723	0.306043	0.308594	0.308717	0.329757	0.332843	0.34033	0.340288	0.316471	0.333376	0.328408
2	51.1037	-0.26977	-0.299143	-0.302493	-0.31649	-0.199643	-0.269135	-0.351193	-0.404275	-0.397551	-0.466168	-0.478445	-0.540365	-0.487985	-0.515906	-0.516628	-0.499978	-0.497602	0.175967	0.182791	0.173592	0.186226	0.285786	0.271892	0.299006	0.240563	0.248161	0.218422	0.250808	0.31872	0.303963	0.349597	0.318591	0.344705	0.374759	0.338196	0.367272	0.31255	0.30824	0.306723	0.309409	0.309543	0.330366	0.333379	0.340999	0.34098	0.317168	0.333821	0.32912
2	51.3043	-0.270421	-0.300065	-0.303214	-0.317137	-0.200815	-0.270184	-0.347877	-0.400956	-0.394223	-0.462974	-0.475273	-0.536834	-0.484095	-0.512581	-0.513248	-0.496473	-0.494132	0.177025	0.183794	0.176265	0.187766	0.285572	0.272721	0.300332	0.241563	0.249161	0.21946	0.252143	0.319469	0.304903	0.348953	0.318737	0.344343	0.374398	0.338769	0.367379	0.312998	0.308716	0.307358	0.310175	0.310321	0.330933	0.333876	0.34162	0.341626	0.317824	0.334227	0.329789
2	51.505	-0.271068	-0.300937	-0.303891	-0.317746	-0.201981	-0.271212	-0.344561	-0.397636	-0.390894	-0.459779	-0.472091	-0.533287	-0.480201	-0.509245	-0.509857	-0.492952	-0.490646	0.178102	0.184812	0.178906	0.189286	0.285304	0.273506	0.301601	0.242541	0.250144	0.220467	0.25346	0.320177	0.305801	0.348284	0.318857	0.343954	0.373977	0.339284	0.367435	0.313404	0.309156	0.30795	0.310896	0.311054	0.331461	0.334336	0.342193	0.34223	0.318439	0.334597	0.330418
2	51.7057	-0.271712	-0.301758	-0.304523	-0.31832	-0.203142	-0.272219	-0.341244	-0.394316	-0.387565	-0.456583	-0.4689	-0.529723	-0.476304	-0.505901	-0.506455	-0.489418	-0.487146	0.179201	0.185846	0.181517	0.190787	0.284985	0.274251	0.302814	0.243501	0.251112	0.221446	0.254759	0.320845	0.306658	0.347593	0.318953	0.34354	0.373499	0.339744	0.367442	0.313771	0.309561	0.308501	0.311572	0.311743	0.331952	0.334761	0.342721	0.342792	0.319017	0.334933	0.331008
2	51.9064	-0.272356	-0.302531	-0.305111	-0.318857	-0.204297	-0.273206	-0.337928	-0.390997	-0.384237	-0.453387	-0.4657	-0.526145	-0.472402	-0.502546	-0.503042	-0.48587	-0.48363	0.180321	0.186898	0.184097	0.19227	0.284616	0.274958	0.303971	0.244444	0.252067	0.222401	0.256043	0.321476	0.307475	0.346883	0.319027	0.343104	0.372964	0.340148	0.367401	0.3141	0.309934	0.309014	0.312206	0.312392	0.332409	0.335153	0.343206	0.343315	0.319559	0.335237	0.331561
2	52.107	-0.273001	-0.303257	-0.305654	-0.319359	-0.205445	-0.274174	-0.334612	-0.387677	-0.380908	-0.450191	-0.462491	-0.522552	-0.468497	-0.499182	-0.499619	-0.482308	-0.4801	0.181464	0.187969	0.186648	0.193738	0.2842	0.275628	0.305073	0.245373	0.253012	0.223333	0.257313	0.322071	0.308256	0.346156	0.319082	0.342648	0.372375	0.340499	0.367315	0.314394	0.310275	0.309491	0.312801	0.313001	0.332833	0.335516	0.343649	0.3438	0.320068	0.335512	0.33208
2	52.3077	-0.273649	-0.303936	-0.306151	-0.319826	-0.206586	-0.275122	-0.331296	-0.384358	-0.37758	-0.446994	-0.459273	-0.518944	-0.46459	-0.495809	-0.496185	-0.478733	-0.476556	0.18263	0.189061	0.18917	0.195191	0.28374	0.276263	0.306119	0.24629	0.253947	0.224246	0.25857	0.322633	0.309	0.345417	0.319119	0.342175	0.371734	0.340798	0.367184	0.314655	0.310589	0.309933	0.313358	0.313573	0.333228	0.33585	0.344053	0.34425	0.320546	0.33576	0.332567
2	52.5084	-0.274302	-0.304569	-0.306602	-0.320258	-0.20772	-0.276051	-0.32798	-0.381038	-0.374251	-0.443797	-0.456046	-0.515324	-0.46068	-0.492428	-0.492742	-0.475146	-0.472998	0.183821	0.190175	0.191663	0.196631	0.283238	0.276866	0.307111	0.247197	0.254874	0.225143	0.259816	0.323163	0.309709	0.344667	0.31914	0.341687	0.371041	0.341046	0.36701	0.314885	0.310876	0.310344	0.313879	0.314109	0.333595	0.336159	0.344419	0.344666	0.320994	0.335982	0.333023
2	52.709	-0.274962	-0.30516	-0.307007	-0.320656	-0.208844	-0.276961	-0.324663	-0.377718	-0.370923	-0.440599	-0.452811	-0.51169	-0.456768	-0.489038	-0.489289	-0.471546	-0.469427	0.185037	0.191311	0.19413	0.198061	0.282696	0.277438	0.30805	0.248096	0.255796	0.226026	0.261052	0.323662	0.310386	0.343909	0.319148	0.341186	0.3703	0.341244	0.366794	0.315085	0.311138	0.310724	0.314367	0.314613	0.333935	0.336444	0.344749	0.34505	0.321414	0.336181	0.33345
2	52.9097	-0.275629	-0.305707	-0.307365	-0.321021	-0.20996	-0.277852	-0.321347	-0.374399	-0.367594	-0.437401	-0.449567	-0.508045	-0.452854	-0.485639	-0.485827	-0.467935	-0.465843	0.186279	0.192472	0.196569	0.19948	0.282117	0.27798	0.308935	0.248988	0.256712	0.226898	0.26228	0.324133	0.311031	0.343146	0.319144	0.340673	0.369511	0.341395	0.366537	0.315258	0.311377	0.311076	0.314822	0.315084	0.334252	0.336707	0.345045	0.345403	0.321808	0.336358	0.33385
2	53.1104	-0.276307	-0.306213	-0.307677	-0.321352	-0.211066	-0.278725	-0.318031	-0.371079	-0.364266	-0.434203	-0.446315	-0.504388	-0.448938	-0.482233	-0.482356	-0.464313	-0.462247	0.187548	0.193658	0.198982	0.200892	0.281501	0.278495	0.309768	0.249875	0.257625	0.227761	0.263499	0.324577	0.311646	0.342379	0.31913	0.340151	0.368677	0.341499	0.366242	0.315406	0.311596	0.311402	0.315248	0.315526	0.334546	0.33695	0.345307	0.345727	0.322178	0.336516	0.334225
2	53.311	-0.276996	-0.306679	-0.307942	-0.321651	-0.212161	-0.279579	-0.314715	-0.367759	-0.360937	-0.431004	-0.443056	-0.500721	-0.445022	-0.47882	-0.478877	-0.46068	-0.458639	0.188843	0.19487	0.201369	0.202297	0.280853	0.278983	0.310548	0.250758	0.258536	0.228618	0.264713	0.324995	0.312231	0.341611	0.319106	0.339621	0.367799	0.341558	0.365908	0.31553	0.311794	0.311703	0.315645	0.31594	0.33482	0.337175	0.345539	0.346024	0.322525	0.336656	0.334576
2	53.5117	-0.277698	-0.307107	-0.30816	-0.321917	-0.213245	-0.280415	-0.311399	-0.36444	-0.357609	-0.427804	-0.439788	-0.497043	-0.441106	-0.475399	-0.47539	-0.457036	-0.45502	0.190167	0.196109	0.203731	0.203698	0.280172	0.279446	0.311278	0.251639	0.259444	0.229471	0.265921	0.325388	0.31279	0.340844	0.319075	0.339084	0.366879	0.341572	0.365537	0.315631	0.311974	0.311982	0.316015	0.316326	0.335075	0.337383	0.34574	0.346295	0.322851	0.336779	0.334905
2	53.7124	-0.278414	-0.307497	-0.30833	-0.322151	-0.214317	-0.281232	-0.308083	-0.36112	-0.35428	-0.424605	-0.436513	-0.493357	-0.437189	-0.471971	-0.471896	-0.453383	-0.451389	0.191518	0.197377	0.206068	0.205094	0.279462	0.279884	0.311956	0.252519	0.260351	0.230321	0.267124	0.325758	0.313321	0.340078	0.319038	0.338542	0.365918	0.341544	0.365131	0.31571	0.312137	0.312238	0.31636	0.316688	0.335312	0.337576	0.345914	0.346541	0.323157	0.336887	0.335213
2	53.913	-0.279147	-0.307852	-0.308454	-0.322353	-0.215377	-0.282031	-0.304767	-0.357801	-0.350952	-0.421404	-0.433231	-0.489662	-0.433273	-0.468537	-0.468394	-0.449721	-0.447749	0.192899	0.198673	0.208381	0.206489	0.278724	0.2803	0.312584	0.253398	0.261258	0.23117	0.268323	0.326106	0.313828	0.339317	0.318994	0.337997	0.364919	0.341475	0.364691	0.31577	0.312284	0.312474	0.31668	0.317025	0.335534	0.337756	0.34606	0.346764	0.323443	0.336981	0.335501
2	54.1137	-0.279897	-0.308172	-0.30853	-0.322523	-0.216424	-0.282812	-0.301452	-0.354481	-0.347623	-0.418204	-0.429941	-0.485959	-0.429357	-0.465097	-0.464885	-0.44605	-0.444098	0.194308	0.199998	0.210671	0.207884	0.27796	0.280693	0.313163	0.254278	0.262164	0.232021	0.269519	0.326432	0.31431	0.338561	0.318947	0.337448	0.363882	0.341366	0.364217	0.315812	0.312416	0.312692	0.316978	0.31734	0.335741	0.337923	0.346181	0.346964	0.323713	0.337063	0.335772
2	54.3144	-0.280667	-0.308458	-0.30856	-0.322662	-0.217458	-0.283574	-0.298136	-0.351162	-0.344295	-0.415003	-0.426645	-0.48225	-0.425443	-0.46165	-0.46137	-0.44237	-0.440438	0.195748	0.201354	0.212937	0.209279	0.277171	0.281064	0.313692	0.255159	0.263071	0.232875	0.270713	0.326738	0.314769	0.337811	0.318895	0.336897	0.36281	0.341218	0.36371	0.315835	0.312534	0.312891	0.317255	0.317633	0.335935	0.33808	0.346277	0.347143	0.323966	0.337134	0.336025
2	54.5151	-0.281456	-0.308713	-0.308543	-0.32277	-0.218477	-0.284318	-0.29482	-0.347842	-0.340966	-0.411802	-0.423342	-0.478534	-0.421531	-0.458198	-0.457849	-0.438683	-0.436769	0.197217	0.202742	0.215181	0.210677	0.276358	0.281415	0.314174	0.256041	0.263977	0.233734	0.271906	0.327024	0.315206	0.337069	0.318841	0.336346	0.361704	0.341033	0.363172	0.315843	0.31264	0.313074	0.317511	0.317906	0.336117	0.338226	0.346351	0.347302	0.324203	0.337195	0.336261
2	54.7157	-0.282268	-0.308937	-0.30848	-0.322847	-0.219482	-0.285044	-0.291504	-0.344522	-0.337638	-0.4086	-0.420033	-0.474814	-0.417622	-0.454742	-0.454323	-0.434989	-0.433091	0.198717	0.20416	0.217402	0.212078	0.275524	0.281745	0.314607	0.256926	0.264884	0.234597	0.273097	0.327291	0.315621	0.336334	0.318783	0.335793	0.360566	0.340812	0.362604	0.315834	0.312733	0.313241	0.317748	0.318159	0.336287	0.338363	0.346402	0.347443	0.324426	0.337246	0.336483
2	54.9164	-0.283102	-0.309133	-0.30837	-0.322893	-0.220472	-0.285752	-0.288188	-0.341203	-0.334309	-0.405398	-0.416717	-0.471089	-0.413715	-0.45128	-0.450791	-0.431288	-0.429405	0.200248	0.205611	0.219601	0.213485	0.274668	0.282054	0.314994	0.257812	0.26579	0.235468	0.274286	0.327538	0.316016	0.335608	0.318723	0.335239	0.359397	0.340556	0.362006	0.315811	0.312814	0.313392	0.317966	0.318394	0.336447	0.338492	0.346432	0.347564	0.324635	0.337288	0.33669
2	55.1171	-0.283961	-0.3093	-0.308215	-0.322909	-0.221446	-0.286441	-0.284873	-0.337883	-0.330981	-0.402196	-0.413396	-0.46736	-0.409811	-0.447814	-0.447255	-0.42758	-0.425712	0.20181	0.207095	0.22178	0.214899	0.273793	0.282344	0.315335	0.2587	0.266695	0.236347	0.275476	0.327768	0.316391	0.334892	0.318661	0.334686	0.358199	0.340266	0.361379	0.315773	0.312884	0.31353	0.318167	0.31861	0.336597	0.338614	0.346442	0.347669	0.32483	0.337322	0.336884
2	55.3177	-0.284845	-0.309441	-0.308015	-0.322894	-0.222405	-0.287112	-0.281557	-0.334564	-0.327652	-0.398994	-0.410069	-0.463629	-0.405912	-0.444343	-0.443714	-0.423867	-0.422012	0.203404	0.208612	0.223937	0.216321	0.272899	0.282613	0.31563	0.25959	0.267599	0.237234	0.276665	0.327979	0.316748	0.334185	0.318597	0.334133	0.356973	0.339943	0.360725	0.315721	0.312943	0.313653	0.318351	0.31881	0.336738	0.338729	0.346433	0.347757	0.325013	0.337349	0.337065
2	55.5184	-0.285755	-0.309557	-0.30777	-0.32285	-0.223347	-0.287765	-0.278241	-0.331244	-0.324324	-0.395791	-0.406737	-0.459895	-0.402017	-0.440869	-0.44017	-0.420149	-0.418306	0.20503	0.210163	0.226074	0.217753	0.271987	0.282863	0.315881	0.260482	0.268502	0.23813	0.277854	0.328172	0.317086	0.333487	0.318531	0.33358	0.35572	0.33959	0.360043	0.315656	0.312991	0.313763	0.318518	0.318992	0.336871	0.338838	0.346406	0.347829	0.325183	0.337369	0.337234
2	55.7191	-0.286693	-0.309648	-0.307481	-0.322775	-0.224273	-0.2884	-0.274926	-0.327925	-0.320995	-0.392588	-0.403399	-0.456161	-0.398128	-0.437392	-0.436622	-0.416426	-0.414594	0.206689	0.211748	0.22819	0.219195	0.271057	0.283092	0.316087	0.261375	0.269402	0.239037	0.279042	0.328346	0.317406	0.332798	0.318462	0.333027	0.354442	0.339206	0.359336	0.315578	0.313029	0.313859	0.318669	0.319159	0.336996	0.338941	0.346361	0.347886	0.325342	0.337382	0.337391
2	55.9197	-0.28766	-0.309717	-0.307149	-0.322671	-0.225183	-0.289016	-0.27161	-0.324605	-0.317667	-0.389384	-0.400057	-0.452426	-0.394244	-0.433912	-0.433071	-0.412699	-0.410876	0.20838	0.213368	0.230287	0.220649	0.27011	0.2833	0.31625	0.262269	0.270298	0.239953	0.28023	0.328502	0.317709	0.332119	0.318391	0.332473	0.35314	0.338793	0.358602	0.315487	0.313056	0.313943	0.318805	0.319309	0.337114	0.339038	0.346299	0.347928	0.325488	0.337389	0.337537
2	56.1204	-0.288656	-0.309764	-0.306775	-0.322537	-0.226076	-0.289614	-0.268295	-0.321286	-0.314338	-0.38618	-0.396709	-0.448692	-0.390366	-0.430429	-0.429518	-0.408969	-0.407153	0.210104	0.215022	0.232365	0.222117	0.269147	0.283487	0.316371	0.263163	0.27119	0.240879	0.281418	0.32864	0.317995	0.331448	0.318317	0.331919	0.351815	0.338352	0.357844	0.315382	0.313073	0.314014	0.318926	0.319444	0.337224	0.33913	0.346221	0.347955	0.325624	0.33739	0.337672
2	56.3211	-0.289684	-0.30979	-0.306359	-0.322374	-0.226952	-0.290194	-0.264979	-0.317966	-0.31101	-0.382976	-0.393358	-0.44496	-0.386495	-0.426944	-0.425962	-0.405235	-0.403426	0.211862	0.216712	0.234423	0.2236	0.268168	0.283654	0.31645	0.264057	0.272076	0.241817	0.282605	0.328759	0.318265	0.330786	0.31824	0.331364	0.350469	0.337883	0.357061	0.315266	0.313079	0.314073	0.319032	0.319564	0.337327	0.339217	0.346127	0.347969	0.325748	0.337384	0.337796
2	56.5217	-0.290742	-0.309797	-0.305902	-0.322181	-0.227811	-0.290755	-0.261664	-0.314647	-0.307682	-0.379772	-0.390002	-0.44123	-0.382632	-0.423456	-0.422404	-0.401498	-0.399695	0.213654	0.218437	0.236463	0.225098	0.267173	0.283797	0.316488	0.264949	0.272956	0.242764	0.283791	0.328858	0.318519	0.330131	0.318159	0.330807	0.349102	0.337389	0.356255	0.315136	0.313074	0.314119	0.319123	0.319669	0.337422	0.339298	0.346017	0.347969	0.32586	0.337372	0.33791
2	56.7224	-0.291833	-0.309785	-0.305406	-0.321959	-0.228654	-0.291299	-0.258348	-0.311327	-0.304353	-0.376568	-0.386643	-0.437503	-0.378777	-0.419968	-0.418846	-0.39776	-0.395961	0.215479	0.220199	0.238484	0.226613	0.266162	0.283918	0.316485	0.265838	0.273827	0.243721	0.284975	0.328938	0.318758	0.329482	0.318073	0.330248	0.347716	0.33687	0.355425	0.314992	0.313058	0.314152	0.319199	0.319758	0.337511	0.339373	0.345893	0.347955	0.325961	0.337354	0.338013
2	56.9231	-0.292957	-0.309755	-0.304871	-0.321709	-0.22948	-0.291824	-0.255033	-0.308008	-0.301025	-0.373363	-0.38328	-0.43378	-0.374931	-0.416478	-0.415286	-0.394019	-0.392224	0.217339	0.221996	0.240487	0.228145	0.265135	0.284016	0.316443	0.266724	0.274689	0.244688	0.286158	0.328998	0.318981	0.328838	0.317983	0.329685	0.346311	0.336326	0.354573	0.314836	0.31303	0.314172	0.319261	0.319832	0.337592	0.339443	0.345754	0.347927	0.326051	0.33733	0.338106
2	57.1237	-0.294114	-0.309709	-0.304299	-0.321429	-0.230289	-0.292332	-0.251718	-0.304688	-0.297696	-0.370158	-0.379914	-0.430062	-0.371095	-0.412987	-0.411726	-0.390278	-0.388484	0.219234	0.223829	0.242472	0.229697	0.264091	0.284089	0.316363	0.267605	0.27554	0.245665	0.287339	0.329037	0.319189	0.328199	0.317886	0.329119	0.344888	0.335759	0.353698	0.314666	0.31299	0.314178	0.319307	0.319891	0.337665	0.339507	0.3456	0.347887	0.326129	0.337298	0.338188
2	57.3244	-0.295306	-0.309646	-0.30369	-0.321121	-0.231082	-0.292822	-0.248402	-0.301369	-0.294368	-0.366953	-0.376544	-0.426349	-0.367269	-0.409496	-0.408165	-0.386536	-0.384742	0.221164	0.225699	0.24444	0.231269	0.263031	0.284136	0.316244	0.268479	0.276378	0.24665	0.288516	0.329054	0.319383	0.327564	0.317782	0.328547	0.343449	0.335169	0.352802	0.314481	0.312937	0.314171	0.319339	0.319935	0.337731	0.339564	0.345433	0.347833	0.326195	0.33726	0.33826
2	57.5251	-0.296533	-0.309568	-0.303045	-0.320785	-0.231859	-0.293294	-0.245087	-0.298049	-0.29104	-0.363747	-0.373172	-0.422643	-0.363453	-0.406005	-0.404605	-0.382793	-0.380999	0.22313	0.227606	0.246389	0.232861	0.261954	0.284157	0.316089	0.269347	0.277202	0.247643	0.28969	0.329049	0.319562	0.32693	0.317671	0.32797	0.341993	0.334558	0.351885	0.314282	0.312871	0.31415	0.319356	0.319963	0.337788	0.339615	0.345251	0.347766	0.326248	0.337214	0.338322
2	57.7258	-0.297796	-0.309476	-0.302367	-0.32042	-0.23262	-0.293749	-0.241772	-0.29473	-0.287711	-0.360541	-0.369797	-0.418944	-0.35965	-0.402514	-0.401046	-0.379051	-0.377255	0.225131	0.229549	0.248322	0.234475	0.260859	0.28415	0.315897	0.270205	0.278011	0.248643	0.29086	0.329021	0.319727	0.326296	0.317552	0.327385	0.340522	0.333926	0.350947	0.314068	0.312791	0.314115	0.319357	0.319975	0.337836	0.339658	0.345055	0.347685	0.326289	0.33716	0.338372
2	57.9264	-0.299095	-0.309369	-0.301656	-0.320027	-0.233365	-0.294187	-0.238457	-0.29141	-0.284383	-0.357335	-0.36642	-0.415253	-0.355858	-0.399023	-0.397488	-0.37531	-0.37351	0.227168	0.231529	0.250238	0.236111	0.259746	0.284115	0.315669	0.271053	0.278802	0.249649	0.292024	0.328969	0.319877	0.325661	0.317422	0.326793	0.339035	0.333273	0.349989	0.313838	0.312696	0.314064	0.319342	0.319972	0.337876	0.339694	0.344845	0.347591	0.326317	0.337097	0.338412
2	58.1271	-0.300431	-0.309249	-0.300914	-0.319606	-0.234096	-0.294608	-0.235141	-0.288091	-0.281055	-0.354129	-0.363041	-0.411571	-0.35208	-0.395533	-0.393931	-0.37157	-0.369765	0.229242	0.233546	0.252136	0.237771	0.258614	0.28405	0.315407	0.271889	0.279574	0.25066	0.293182	0.328892	0.320014	0.325024	0.317282	0.326191	0.337534	0.3326	0.349011	0.313592	0.312586	0.313998	0.319311	0.319951	0.337905	0.339721	0.344622	0.347483	0.326332	0.337025	0.33844
2	58.3278	-0.301803	-0.309116	-0.300142	-0.319158	-0.234812	-0.295013	-0.231826	-0.284772	-0.277726	-0.350923	-0.35966	-0.407898	-0.348316	-0.392045	-0.390376	-0.367832	-0.366021	0.231352	0.2356	0.254018	0.239454	0.257463	0.283953	0.315111	0.272712	0.280324	0.251676	0.294334	0.32879	0.320137	0.324382	0.317131	0.325579	0.336019	0.331909	0.348013	0.313329	0.31246	0.313915	0.319264	0.319914	0.337925	0.339738	0.344384	0.347361	0.326333	0.336944	0.338457
2	58.5284	-0.303214	-0.30897	-0.299341	-0.318682	-0.235513	-0.295401	-0.228511	-0.281452	-0.274398	-0.347717	-0.356277	-0.404236	-0.344566	-0.388558	-0.386824	-0.364095	-0.362277	0.233499	0.237691	0.255883	0.241161	0.25629	0.283825	0.314781	0.273519	0.281053	0.252695	0.295477	0.328662	0.320247	0.323735	0.316967	0.324956	0.33449	0.331199	0.346995	0.313048	0.312317	0.313816	0.3192	0.319859	0.337933	0.339746	0.344131	0.347225	0.326319	0.336853	0.338462
2	58.7291	-0.304662	-0.308811	-0.298513	-0.31818	-0.236201	-0.295773	-0.225196	-0.278133	-0.27107	-0.34451	-0.352894	-0.400585	-0.340832	-0.385072	-0.383274	-0.360362	-0.358535	0.235683	0.239819	0.257731	0.242893	0.255096	0.283663	0.314419	0.27431	0.281756	0.253715	0.296611	0.328506	0.320343	0.32308	0.31679	0.32432	0.332947	0.330471	0.345959	0.312749	0.312157	0.313699	0.319118	0.319787	0.33793	0.339743	0.343864	0.347074	0.32629	0.33675	0.338455
2	58.9298	-0.306148	-0.30864	-0.297658	-0.31765	-0.236876	-0.29613	-0.221881	-0.274813	-0.267741	-0.341303	-0.349509	-0.396945	-0.337114	-0.381589	-0.379727	-0.356631	-0.354795	0.237905	0.241984	0.259563	0.244649	0.253879	0.283466	0.314025	0.275082	0.282433	0.254735	0.297735	0.328322	0.320426	0.322415	0.316598	0.32367	0.331391	0.329725	0.344904	0.312431	0.311978	0.313564	0.319018	0.319697	0.337914	0.339729	0.343583	0.346908	0.326246	0.336636	0.338435
2	59.1304	-0.307673	-0.308457	-0.29678	-0.317094	-0.237538	-0.296471	-0.218566	-0.271494	-0.264413	-0.338097	-0.346123	-0.393318	-0.333413	-0.378109	-0.376183	-0.352904	-0.351056	0.240164	0.244186	0.261378	0.246431	0.252638	0.283234	0.3136	0.275834	0.283081	0.255755	0.298848	0.328109	0.320496	0.321739	0.316391	0.323005	0.329822	0.328962	0.34383	0.312093	0.311781	0.31341	0.3189	0.319588	0.337886	0.339702	0.343286	0.346727	0.326186	0.33651	0.338402
2	59.3311	-0.309236	-0.308262	-0.295878	-0.316512	-0.238189	-0.296798	-0.215251	-0.268175	-0.261085	-0.33489	-0.342737	-0.389704	-0.32973	-0.374631	-0.372643	-0.34918	-0.347321	0.242461	0.246425	0.263176	0.248238	0.251372	0.282964	0.313145	0.276564	0.2837	0.256773	0.299948	0.327867	0.320553	0.32105	0.316167	0.322324	0.328239	0.328183	0.342738	0.311735	0.311563	0.313237	0.318763	0.319459	0.337843	0.339662	0.342975	0.34653	0.32611	0.336371	0.338356
2	59.5318	-0.310838	-0.308054	-0.294955	-0.315904	-0.238828	-0.297111	-0.211936	-0.264855	-0.257756	-0.331682	-0.33935	-0.386104	-0.326066	-0.371156	-0.369107	-0.345461	-0.343588	0.244796	0.248701	0.264958	0.250071	0.25008	0.282656	0.31266	0.277271	0.284286	0.257787	0.301035	0.327594	0.320598	0.320346	0.315926	0.321626	0.326642	0.327387	0.341629	0.311356	0.311325	0.313043	0.318606	0.319312	0.337786	0.339609	0.342647	0.346317	0.326017	0.336218	0.338296
2	59.7324	-0.31248	-0.307834	-0.294012	-0.315271	-0.239457	-0.29741	-0.208621	-0.261536	-0.254428	-0.328475	-0.335963	-0.382519	-0.322421	-0.367685	-0.365576	-0.341747	-0.339859	0.247169	0.251014	0.266722	0.25193	0.24876	0.282308	0.312146	0.277952	0.284839	0.258796	0.302107	0.32729	0.320631	0.319625	0.315666	0.320909	0.325031	0.326576	0.340501	0.310955	0.311066	0.312828	0.318429	0.319144	0.337714	0.33954	0.342304	0.346087	0.325906	0.336051	0.338221
2	59.9331	-0.31416	-0.307601	-0.29305	-0.314613	-0.240076	-0.297697	-0.205307	-0.258217	-0.2511	-0.325268	-0.332576	-0.378948	-0.318797	-0.364217	-0.362049	-0.338038	-0.336133	0.249581	0.253363	0.26847	0.253813	0.247411	0.281919	0.311604	0.278606	0.285356	0.259798	0.303163	0.326954	0.320651	0.318887	0.315387	0.320173	0.323407	0.325748	0.339356	0.310532	0.310784	0.312592	0.318232	0.318955	0.337626	0.339456	0.341944	0.34584	0.325777	0.335869	0.338132
2	60.1338	-0.31588	-0.307355	-0.292071	-0.31393	-0.240685	-0.297971	-0.201992	-0.254897	-0.247772	-0.32206	-0.32919	-0.375393	-0.315194	-0.360753	-0.358527	-0.334334	-0.332412	0.252031	0.255749	0.270201	0.255722	0.246032	0.281489	0.311035	0.279232	0.285836	0.260792	0.304202	0.326586	0.320661	0.318128	0.315088	0.319416	0.321768	0.324906	0.338194	0.310085	0.310481	0.312333	0.318013	0.318746	0.33752	0.339356	0.341567	0.345575	0.325629	0.335671	0.338028
2	60.3344	-0.31764	-0.307096	-0.291077	-0.313223	-0.241287	-0.298233	-0.198677	-0.251578	-0.244443	-0.318853	-0.325804	-0.371855	-0.311614	-0.357293	-0.35501	-0.330636	-0.328695	0.254519	0.258172	0.271915	0.257657	0.244622	0.281015	0.310439	0.279827	0.286277	0.261777	0.305222	0.326185	0.320659	0.317348	0.314768	0.318637	0.320114	0.324048	0.337015	0.309616	0.310154	0.312052	0.317773	0.318515	0.337398	0.339239	0.341173	0.345293	0.325463	0.335456	0.337908
2	60.5351	-0.319439	-0.306824	-0.290067	-0.312492	-0.241881	-0.298484	-0.195362	-0.248259	-0.241115	-0.315645	-0.322419	-0.368334	-0.308056	-0.353838	-0.3515	-0.326945	-0.324984	0.257045	0.26063	0.273611	0.259616	0.243178	0.280497	0.309816	0.28039	0.286677	0.262751	0.306222	0.32575	0.320646	0.316544	0.314427	0.317836	0.318445	0.323175	0.335819	0.309122	0.309803	0.311747	0.317511	0.318262	0.337257	0.339104	0.340762	0.344991	0.325277	0.335225	0.337772
2	60.7358	-0.321277	-0.306537	-0.289045	-0.311739	-0.242468	-0.298724	-0.192047	-0.244939	-0.237787	-0.312438	-0.319035	-0.364829	-0.304523	-0.350387	-0.347995	-0.32326	-0.321277	0.25961	0.263125	0.27529	0.261599	0.241701	0.279935	0.309168	0.280919	0.287035	0.263713	0.307202	0.325281	0.320623	0.315715	0.314063	0.317012	0.31676	0.322287	0.334606	0.308603	0.309428	0.311417	0.317226	0.317987	0.337097	0.33895	0.340332	0.344671	0.325071	0.334977	0.337621
2	60.9365	-0.323155	-0.306236	-0.288012	-0.310963	-0.243048	-0.298955	-0.188733	-0.24162	-0.234459	-0.30923	-0.315651	-0.361343	-0.301015	-0.346941	-0.344496	-0.319583	-0.317577	0.262214	0.265656	0.276951	0.263606	0.240188	0.279326	0.308496	0.281413	0.287348	0.264661	0.308159	0.324779	0.32059	0.31486	0.313677	0.316164	0.315059	0.321384	0.333377	0.308059	0.309029	0.311063	0.316919	0.317689	0.336918	0.338777	0.339884	0.344331	0.324845	0.33471	0.337452
2	61.1371	-0.325073	-0.305919	-0.286968	-0.310164	-0.243624	-0.299177	-0.185418	-0.238301	-0.23113	-0.306022	-0.31227	-0.357876	-0.297532	-0.343501	-0.341004	-0.315913	-0.313883	0.264856	0.268222	0.278594	0.265636	0.238638	0.27867	0.307798	0.281871	0.287616	0.265594	0.309092	0.324241	0.320548	0.313978	0.313267	0.315291	0.313341	0.320467	0.332132	0.30749	0.308604	0.310684	0.316588	0.317369	0.336718	0.338584	0.339417	0.343971	0.324598	0.334424	0.337267
2	61.3378	-0.32703	-0.305586	-0.285915	-0.309345	-0.244195	-0.299391	-0.182103	-0.234981	-0.227802	-0.302814	-0.30889	-0.354427	-0.294077	-0.340065	-0.337519	-0.312251	-0.310195	0.267536	0.270823	0.280218	0.267689	0.23705	0.277967	0.307077	0.28229	0.287837	0.266511	0.31	0.323669	0.320497	0.313066	0.312833	0.314392	0.311604	0.319535	0.33087	0.306895	0.308154	0.310279	0.316233	0.317025	0.336498	0.338371	0.33893	0.34359	0.32433	0.334119	0.337064
2	61.5385	-0.329027	-0.305237	-0.284854	-0.308504	-0.244761	-0.299597	-0.178789	-0.231662	-0.224474	-0.299606	-0.305511	-0.350998	-0.29065	-0.336636	-0.33404	-0.308597	-0.306514	0.270254	0.27346	0.281823	0.269763	0.235423	0.277215	0.306333	0.28267	0.288009	0.267409	0.310883	0.323063	0.320439	0.312123	0.312375	0.313467	0.30985	0.318589	0.329593	0.306274	0.307678	0.309849	0.315854	0.316657	0.336256	0.338136	0.338423	0.343188	0.32404	0.333795	0.336844
2	61.7391	-0.331064	-0.30487	-0.283787	-0.307644	-0.245325	-0.299796	-0.175474	-0.228343	-0.221146	-0.296399	-0.302135	-0.347589	-0.287251	-0.333212	-0.330569	-0.304952	-0.302841	0.273011	0.276131	0.28341	0.271859	0.233755	0.276414	0.305566	0.283008	0.288132	0.268289	0.311737	0.322422	0.320372	0.311149	0.311892	0.312515	0.308075	0.317628	0.328299	0.305626	0.307176	0.309391	0.315451	0.316266	0.335993	0.337879	0.337896	0.342764	0.32373	0.333451	0.336607
2	61.9398	-0.33314	-0.304485	-0.282714	-0.306764	-0.245886	-0.299989	-0.17216	-0.225024	-0.217818	-0.293191	-0.298761	-0.344201	-0.283883	-0.329794	-0.327106	-0.301315	-0.299175	0.275805	0.278837	0.284977	0.273974	0.232046	0.275563	0.304777	0.283305	0.288203	0.269149	0.312563	0.321746	0.3203	0.310142	0.311384	0.311537	0.306281	0.316652	0.326991	0.304952	0.306649	0.308907	0.315023	0.31585	0.335707	0.337601	0.337348	0.342319	0.323397	0.333086	0.336351
2	62.1405	-0.335255	-0.304081	-0.281637	-0.305865	-0.246445	-0.300178	-0.168845	-0.221705	-0.21449	-0.289983	-0.295389	-0.340833	-0.280545	-0.326383	-0.323651	-0.297688	-0.295517	0.278636	0.281577	0.286524	0.276109	0.230293	0.274662	0.303966	0.283557	0.288221	0.269987	0.31336	0.321036	0.320221	0.309101	0.31085	0.31053	0.304465	0.315662	0.325666	0.30425	0.306095	0.308395	0.314571	0.31541	0.335398	0.337299	0.336779	0.341851	0.323042	0.3327	0.336077
2	62.3411	-0.337411	-0.303658	-0.280558	-0.304948	-0.247003	-0.300362	-0.165531	-0.218385	-0.211161	-0.286775	-0.292019	-0.337487	-0.277239	-0.322978	-0.320203	-0.294071	-0.291868	0.281505	0.284351	0.288051	0.278261	0.228496	0.27371	0.303133	0.283765	0.288185	0.270803	0.314125	0.320291	0.320137	0.308025	0.310291	0.309496	0.302627	0.314657	0.324327	0.303522	0.305514	0.307856	0.314093	0.314946	0.335066	0.336974	0.336188	0.34136	0.322665	0.332293	0.335785
2	62.5418	-0.339605	-0.303213	-0.279476	-0.304014	-0.247561	-0.300542	-0.162216	-0.215066	-0.207833	-0.283567	-0.288652	-0.334162	-0.273966	-0.319579	-0.316764	-0.290464	-0.288227	0.28441	0.287159	0.289557	0.28043	0.226655	0.272708	0.30228	0.283927	0.288095	0.271595	0.314858	0.319513	0.320049	0.306914	0.309707	0.308433	0.300766	0.313637	0.322972	0.302767	0.304908	0.30729	0.31359	0.314457	0.33471	0.336626	0.335576	0.340846	0.322265	0.331865	0.335474
2	62.7425	-0.341839	-0.302747	-0.278393	-0.303063	-0.248118	-0.30072	-0.158902	-0.211747	-0.204505	-0.280359	-0.285288	-0.330859	-0.270727	-0.316188	-0.313334	-0.286867	-0.284595	0.287351	0.289999	0.291042	0.282615	0.224767	0.271654	0.301406	0.284043	0.287949	0.272363	0.315558	0.318701	0.319957	0.305767	0.309097	0.307343	0.298882	0.312603	0.321602	0.301986	0.304275	0.306695	0.313062	0.313944	0.334331	0.336254	0.33494	0.340309	0.321843	0.331415	0.335145
2	62.9431	-0.344112	-0.302259	-0.277311	-0.302096	-0.248676	-0.300895	-0.155588	-0.208428	-0.201177	-0.277151	-0.281927	-0.327579	-0.267522	-0.312803	-0.309912	-0.28328	-0.280972	0.290329	0.292872	0.292505	0.284815	0.222832	0.270548	0.300513	0.28411	0.287745	0.273105	0.316223	0.317857	0.319863	0.304583	0.308461	0.306224	0.296972	0.311554	0.320218	0.301177	0.303616	0.306073	0.312508	0.313406	0.333928	0.335858	0.334282	0.339748	0.321399	0.330944	0.334797
2	63.1438	-0.346424	-0.301747	-0.276229	-0.301113	-0.249236	-0.30107	-0.152273	-0.205109	-0.197849	-0.273944	-0.27857	-0.324321	-0.264354	-0.309426	-0.306499	-0.279705	-0.277359	0.293342	0.295777	0.293946	0.287028	0.22085	0.269391	0.299599	0.284128	0.287483	0.273821	0.316853	0.316981	0.319768	0.303361	0.3078	0.305076	0.295036	0.310489	0.318819	0.300342	0.302932	0.305422	0.311929	0.312844	0.333501	0.335438	0.333602	0.339162	0.320932	0.330451	0.33443
2	63.3445	-0.348776	-0.301211	-0.275149	-0.300117	-0.249796	-0.301244	-0.148959	-0.20179	-0.194521	-0.270736	-0.275215	-0.321086	-0.261222	-0.306056	-0.303095	-0.276141	-0.273756	0.29639	0.298714	0.295364	0.289252	0.218819	0.268183	0.298666	0.284096	0.287163	0.27451	0.317447	0.316073	0.319671	0.302101	0.307113	0.3039	0.293074	0.30941	0.317405	0.299481	0.302222	0.304743	0.311325	0.312258	0.333049	0.334994	0.332897	0.338552	0.320443	0.329936	0.334045
2	63.5452	-0.351166	-0.300649	-0.274072	-0.299107	-0.250359	-0.301419	-0.145645	-0.19847	-0.191193	-0.267528	-0.271864	-0.317875	-0.258128	-0.302693	-0.299701	-0.272589	-0.270163	0.299472	0.301682	0.296759	0.291487	0.21674	0.266923	0.297714	0.284014	0.286782	0.275171	0.318003	0.315134	0.319575	0.300803	0.306401	0.302695	0.291083	0.308316	0.315977	0.298593	0.301486	0.304037	0.310696	0.311646	0.332573	0.334525	0.332169	0.337917	0.319932	0.329398	0.333641
2	63.7458	-0.353596	-0.300061	-0.272998	-0.298084	-0.250925	-0.301595	-0.14233	-0.195151	-0.187865	-0.264321	-0.268517	-0.314687	-0.255073	-0.299338	-0.296316	-0.269048	-0.266581	0.302588	0.304681	0.298131	0.293731	0.21461	0.265611	0.296743	0.28388	0.286341	0.275803	0.318522	0.314166	0.319481	0.299467	0.305664	0.301463	0.289064	0.307206	0.314534	0.29768	0.300726	0.303302	0.310041	0.311011	0.332073	0.334032	0.331417	0.337257	0.319398	0.328839	0.333219
2	63.9465	-0.356065	-0.299447	-0.271929	-0.297048	-0.251493	-0.301773	-0.139016	-0.191832	-0.184537	-0.261113	-0.265173	-0.311524	-0.252058	-0.295991	-0.292941	-0.26552	-0.26301	0.305736	0.30771	0.299478	0.295983	0.212431	0.264248	0.295754	0.283694	0.285838	0.276406	0.319001	0.313168	0.319388	0.298093	0.304902	0.300202	0.287015	0.306081	0.313078	0.296741	0.299941	0.302539	0.309362	0.310352	0.331549	0.333515	0.330642	0.336572	0.318842	0.328258	0.332778
2	64.1472	-0.358572	-0.298804	-0.270863	-0.296002	-0.252065	-0.301953	-0.135702	-0.188513	-0.181209	-0.257906	-0.261834	-0.308384	-0.249083	-0.292652	-0.289576	-0.262005	-0.259449	0.308918	0.310769	0.300801	0.298241	0.210201	0.262835	0.294746	0.283455	0.285274	0.27698	0.31944	0.312143	0.3193	0.29668	0.304115	0.298913	0.284936	0.30494	0.311607	0.295778	0.299132	0.301749	0.308658	0.309669	0.331	0.332973	0.329842	0.335862	0.318264	0.327656	0.332318
2	64.3478	-0.361119	-0.298133	-0.269804	-0.294945	-0.25264	-0.302137	-0.132388	-0.185194	-0.177881	-0.254698	-0.258498	-0.305269	-0.24615	-0.289322	-0.286221	-0.258502	-0.255901	0.31213	0.313857	0.302098	0.300504	0.20792	0.26137	0.29372	0.283163	0.284647	0.277523	0.319839	0.311091	0.319215	0.295228	0.303304	0.297597	0.282825	0.303784	0.310123	0.29479	0.298299	0.30093	0.307929	0.308962	0.330427	0.332407	0.329017	0.335127	0.317664	0.327031	0.33184
2	64.5485	-0.363704	-0.297432	-0.26875	-0.293878	-0.253219	-0.302324	-0.129074	-0.181875	-0.174553	-0.251491	-0.255167	-0.302178	-0.24326	-0.285999	-0.282877	-0.255013	-0.252364	0.315374	0.316974	0.303369	0.30277	0.205589	0.259856	0.292676	0.282817	0.283956	0.278035	0.320196	0.310014	0.319136	0.293738	0.302469	0.296254	0.280682	0.302612	0.308624	0.293778	0.297443	0.300084	0.307176	0.308232	0.32983	0.331818	0.328168	0.334366	0.317042	0.326385	0.331344
2	64.7492	-0.366327	-0.296701	-0.267703	-0.292803	-0.253802	-0.302516	-0.125759	-0.178556	-0.171225	-0.248284	-0.25184	-0.299112	-0.240413	-0.282685	-0.279542	-0.251537	-0.248839	0.318647	0.320119	0.304614	0.305038	0.203206	0.258292	0.291614	0.282416	0.283202	0.278517	0.320511	0.308911	0.319064	0.29221	0.301611	0.294884	0.278505	0.301424	0.307112	0.292742	0.296564	0.299211	0.306398	0.307478	0.329209	0.331205	0.327295	0.33358	0.3164	0.325717	0.33083
2	64.9498	-0.36899	-0.29594	-0.266662	-0.291719	-0.254389	-0.302714	-0.122445	-0.175237	-0.167897	-0.245077	-0.248517	-0.296071	-0.237611	-0.279379	-0.276219	-0.248074	-0.245327	0.32195	0.323291	0.305832	0.307307	0.200772	0.256679	0.290535	0.281961	0.282384	0.278967	0.320784	0.307786	0.318999	0.290645	0.300729	0.293488	0.276295	0.30022	0.305587	0.291683	0.295664	0.298311	0.305597	0.306702	0.328566	0.330568	0.326397	0.332768	0.315736	0.325028	0.330298
2	65.1505	-0.371691	-0.295146	-0.265629	-0.290628	-0.25498	-0.302917	-0.119131	-0.171918	-0.164569	-0.24187	-0.245199	-0.293055	-0.234854	-0.276082	-0.272906	-0.244626	-0.241827	0.325281	0.326491	0.307023	0.309574	0.198287	0.255017	0.289438	0.28145	0.281501	0.279385	0.321014	0.306638	0.318942	0.289042	0.299824	0.292066	0.27405	0.299	0.304048	0.290603	0.294742	0.297384	0.304773	0.305904	0.327898	0.329908	0.325475	0.33193	0.315051	0.324318	0.329749
2	65.3512	-0.37443	-0.29432	-0.264603	-0.28953	-0.255576	-0.303126	-0.115817	-0.168599	-0.161241	-0.238663	-0.241886	-0.290064	-0.232144	-0.272793	-0.269603	-0.241192	-0.238339	0.328639	0.329716	0.308186	0.311839	0.195751	0.253308	0.288324	0.280885	0.280554	0.279772	0.3212	0.305469	0.318896	0.287402	0.298897	0.290618	0.27177	0.297764	0.302495	0.2895	0.293798	0.29643	0.303926	0.305083	0.327209	0.329226	0.324528	0.331067	0.314345	0.323588	0.329182
2	65.5518	-0.377208	-0.293461	-0.263585	-0.288426	-0.256176	-0.303342	-0.112503	-0.16528	-0.157913	-0.235456	-0.238578	-0.287099	-0.22948	-0.269513	-0.266312	-0.237772	-0.234865	0.332024	0.332967	0.30932	0.3141	0.193165	0.251551	0.287192	0.280263	0.279541	0.280127	0.321343	0.304281	0.31886	0.285726	0.297948	0.289145	0.269454	0.296512	0.300929	0.288377	0.292835	0.295451	0.303056	0.304241	0.326496	0.328521	0.323556	0.330179	0.313619	0.322837	0.328598
2	65.7525	-0.380024	-0.292569	-0.262575	-0.287317	-0.25678	-0.303565	-0.109189	-0.161961	-0.154585	-0.232249	-0.235274	-0.284159	-0.226864	-0.266242	-0.263032	-0.234367	-0.231404	0.335434	0.336244	0.310425	0.316355	0.190529	0.249749	0.286044	0.279586	0.278463	0.28045	0.321441	0.303074	0.318835	0.284015	0.296977	0.287647	0.267101	0.295243	0.29935	0.287233	0.291852	0.294445	0.302164	0.303377	0.325762	0.327794	0.322561	0.329266	0.312874	0.322065	0.327997
2	65.9532	-0.382879	-0.291643	-0.261574	-0.286204	-0.257389	-0.303795	-0.105875	-0.158642	-0.151257	-0.229043	-0.231976	-0.281245	-0.224297	-0.262981	-0.259763	-0.230977	-0.227957	0.338868	0.339544	0.311501	0.318603	0.187842	0.2479	0.284878	0.278852	0.277319	0.28074	0.321494	0.301851	0.318823	0.282269	0.295986	0.286125	0.264712	0.293958	0.297758	0.286069	0.29085	0.293414	0.30125	0.302492	0.325007	0.327046	0.321541	0.328327	0.312108	0.321274	0.327379
2	66.1538	-0.385771	-0.290682	-0.260581	-0.285086	-0.258002	-0.304033	-0.102561	-0.155323	-0.147929	-0.225836	-0.228683	-0.278357	-0.221779	-0.259728	-0.256505	-0.227602	-0.224524	0.342326	0.342868	0.312548	0.320843	0.185107	0.246008	0.283694	0.278062	0.276109	0.280999	0.321503	0.300612	0.318824	0.280488	0.294973	0.28458	0.262286	0.292657	0.296152	0.284886	0.289829	0.292357	0.300314	0.301587	0.32423	0.326277	0.320497	0.327364	0.311323	0.320463	0.326745
2	66.3545	-0.388702	-0.289687	-0.259597	-0.283965	-0.258619	-0.304279	-0.0992476	-0.152004	-0.144601	-0.22263	-0.225395	-0.275494	-0.219311	-0.256484	-0.253259	-0.224242	-0.221104	0.345807	0.346216	0.313563	0.323074	0.182323	0.244071	0.282494	0.277216	0.274834	0.281226	0.321467	0.299358	0.31884	0.278674	0.29394	0.283012	0.259821	0.291339	0.294534	0.283685	0.288791	0.291275	0.299358	0.300661	0.323432	0.325487	0.319429	0.326376	0.310519	0.319633	0.326094
2	66.5552	-0.391671	-0.288657	-0.258622	-0.282842	-0.25924	-0.304534	-0.0959337	-0.148685	-0.141273	-0.219424	-0.222112	-0.272657	-0.216894	-0.25325	-0.250024	-0.220898	-0.217699	0.349309	0.349585	0.314549	0.325294	0.179491	0.242092	0.281277	0.276314	0.273492	0.28142	0.321385	0.298091	0.31887	0.276828	0.292887	0.281421	0.257319	0.290004	0.292902	0.282466	0.287735	0.290169	0.298381	0.299715	0.322615	0.324678	0.318338	0.325363	0.309696	0.318784	0.325428
2	66.7559	-0.394677	-0.287592	-0.257655	-0.281716	-0.259865	-0.304796	-0.0926199	-0.145366	-0.137945	-0.216218	-0.218835	-0.269846	-0.214527	-0.250024	-0.246801	-0.217569	-0.214308	0.352831	0.352976	0.315503	0.327501	0.176612	0.240071	0.280042	0.275355	0.272085	0.281583	0.321259	0.296813	0.318917	0.27495	0.291814	0.279808	0.25478	0.288654	0.291258	0.281231	0.286662	0.289039	0.297384	0.29875	0.321778	0.323849	0.317224	0.324326	0.308854	0.317916	0.324746
2	66.9565	-0.397722	-0.286492	-0.256698	-0.280589	-0.260493	-0.305068	-0.089306	-0.142047	-0.134617	-0.213012	-0.215563	-0.26706	-0.212213	-0.246808	-0.243589	-0.214256	-0.210932	0.356373	0.356388	0.316426	0.329696	0.173686	0.238009	0.27879	0.27434	0.270612	0.281714	0.321087	0.295524	0.31898	0.273041	0.290722	0.278173	0.252202	0.287287	0.2896	0.279978	0.285574	0.287885	0.296368	0.297766	0.320922	0.323001	0.316087	0.323266	0.307994	0.31703	0.324048
2	67.1572	-0.400804	-0.285356	-0.255749	-0.279462	-0.261124	-0.305348	-0.0859923	-0.138728	-0.131289	-0.209807	-0.212297	-0.2643	-0.209952	-0.243602	-0.240389	-0.210959	-0.20757	0.359932	0.359821	0.317317	0.331876	0.170715	0.235907	0.277522	0.273269	0.269072	0.281814	0.32087	0.294226	0.31906	0.271102	0.289611	0.276517	0.249585	0.285903	0.287929	0.278711	0.28447	0.286707	0.295332	0.296763	0.320048	0.322134	0.314927	0.322181	0.307117	0.316126	0.323335
2	67.3579	-0.403924	-0.284185	-0.25481	-0.278333	-0.261759	-0.305637	-0.0826785	-0.135409	-0.127961	-0.206601	-0.209036	-0.261567	-0.207743	-0.240405	-0.2372	-0.207679	-0.204223	0.363509	0.363273	0.318176	0.33404	0.1677	0.233767	0.276236	0.272141	0.267467	0.281882	0.320609	0.29292	0.319158	0.269135	0.288481	0.27484	0.246931	0.284503	0.286246	0.277428	0.28335	0.285506	0.294278	0.295742	0.319155	0.32125	0.313745	0.321074	0.306221	0.315204	0.322607
2	67.5585	-0.407081	-0.282978	-0.253879	-0.277205	-0.262396	-0.305935	-0.0793648	-0.13209	-0.124634	-0.203396	-0.205782	-0.258859	-0.205587	-0.237217	-0.234023	-0.204414	-0.200891	0.367102	0.366744	0.319003	0.336188	0.164642	0.231588	0.274933	0.270958	0.265796	0.281919	0.320302	0.291606	0.319275	0.267139	0.287333	0.273143	0.244238	0.283087	0.284549	0.276131	0.282217	0.284282	0.293206	0.294703	0.318246	0.320349	0.312541	0.319943	0.305309	0.314265	0.321864
2	67.7592	-0.410275	-0.281737	-0.252956	-0.276077	-0.263035	-0.306242	-0.0760511	-0.128772	-0.121306	-0.200191	-0.202533	-0.256176	-0.203485	-0.234038	-0.230858	-0.201166	-0.197574	0.370711	0.370233	0.319797	0.338318	0.161541	0.229373	0.273612	0.269718	0.264059	0.281926	0.319951	0.290288	0.319411	0.265117	0.286166	0.271426	0.241508	0.281655	0.28284	0.27482	0.281069	0.283035	0.292115	0.293647	0.317319	0.319431	0.311316	0.31879	0.304379	0.313309	0.321107
2	67.9599	-0.413506	-0.280461	-0.252043	-0.274951	-0.263677	-0.306557	-0.0727374	-0.125453	-0.117978	-0.196986	-0.199289	-0.253519	-0.201437	-0.23087	-0.227705	-0.197934	-0.194273	0.374333	0.373739	0.320559	0.34043	0.158399	0.227123	0.272275	0.268424	0.262257	0.281901	0.319555	0.288964	0.319567	0.263069	0.284981	0.269689	0.23874	0.280207	0.281118	0.273495	0.279908	0.281766	0.291008	0.292573	0.316377	0.318497	0.310069	0.317615	0.303432	0.312336	0.320335
2	68.1605	-0.416775	-0.27915	-0.251138	-0.273825	-0.26432	-0.30688	-0.0694237	-0.122134	-0.11465	-0.193782	-0.196052	-0.250888	-0.199444	-0.22771	-0.224564	-0.194719	-0.190987	0.377968	0.377262	0.321288	0.342523	0.155217	0.224837	0.27092	0.267073	0.26039	0.281847	0.319116	0.287638	0.319742	0.260996	0.283779	0.267933	0.235935	0.278742	0.279382	0.272158	0.278734	0.280476	0.289883	0.291482	0.315419	0.317548	0.308803	0.316418	0.302468	0.311346	0.31955
2	68.3612	-0.42008	-0.277804	-0.250241	-0.272701	-0.264964	-0.307212	-0.0661101	-0.118815	-0.111322	-0.190577	-0.192821	-0.248282	-0.197505	-0.22456	-0.221434	-0.19152	-0.187716	0.381615	0.380802	0.321984	0.344596	0.151997	0.222519	0.269548	0.265668	0.258457	0.281763	0.318633	0.286308	0.319938	0.258899	0.282559	0.266158	0.233094	0.277262	0.277634	0.27081	0.277547	0.279163	0.288742	0.290375	0.314445	0.316583	0.307516	0.315199	0.301488	0.310341	0.31875
2	68.5619	-0.423421	-0.276425	-0.249352	-0.271579	-0.265608	-0.307552	-0.0627965	-0.115496	-0.107994	-0.187373	-0.189595	-0.245701	-0.19562	-0.22142	-0.218316	-0.188338	-0.184461	0.385273	0.384357	0.322647	0.346648	0.14874	0.220167	0.268158	0.264208	0.25646	0.281648	0.318106	0.284977	0.320154	0.256779	0.281321	0.264365	0.230215	0.275767	0.275873	0.269449	0.276348	0.277829	0.287585	0.289252	0.313458	0.315605	0.306209	0.31396	0.300492	0.309319	0.317937
2	68.7625	-0.426799	-0.275012	-0.248472	-0.27046	-0.266253	-0.3079	-0.059483	-0.112177	-0.104667	-0.184169	-0.186376	-0.243146	-0.193791	-0.218289	-0.21521	-0.185173	-0.181221	0.388941	0.387926	0.323277	0.348679	0.145446	0.217784	0.266751	0.262693	0.254399	0.281505	0.317537	0.283646	0.320391	0.254637	0.280066	0.262553	0.227302	0.274256	0.274099	0.268078	0.275136	0.276475	0.286412	0.288113	0.312456	0.314612	0.304884	0.3127	0.29948	0.308282	0.317111
2	68.9632	-0.430213	-0.273567	-0.247599	-0.269343	-0.266898	-0.308256	-0.0561694	-0.108859	-0.101339	-0.180965	-0.183163	-0.240615	-0.192016	-0.215167	-0.212116	-0.182024	-0.177996	0.392619	0.391509	0.323874	0.350689	0.142118	0.215371	0.265327	0.261125	0.252274	0.281333	0.316926	0.282314	0.32065	0.252475	0.278793	0.260723	0.224353	0.27273	0.272312	0.266695	0.273913	0.275099	0.285224	0.286958	0.311441	0.313606	0.30354	0.311421	0.298452	0.30723	0.316271
2	69.1639	-0.433662	-0.272089	-0.246734	-0.268228	-0.267543	-0.308618	-0.0528559	-0.10554	-0.0980112	-0.177761	-0.179955	-0.238109	-0.190296	-0.212055	-0.209033	-0.178891	-0.174788	0.396304	0.395106	0.324437	0.352675	0.138756	0.212928	0.263886	0.259502	0.250086	0.281132	0.316273	0.280984	0.320929	0.250292	0.277504	0.258875	0.22137	0.271188	0.270513	0.265303	0.272679	0.273703	0.284021	0.285788	0.310413	0.312587	0.302178	0.310121	0.297408	0.306163	0.315418
2	69.3645	-0.437147	-0.27058	-0.245876	-0.267117	-0.268186	-0.308988	-0.0495424	-0.102221	-0.0946834	-0.174557	-0.176754	-0.235628	-0.18863	-0.208952	-0.205962	-0.175776	-0.171595	0.399996	0.398716	0.324968	0.35464	0.135363	0.210457	0.262427	0.257827	0.247834	0.280903	0.315579	0.279656	0.321229	0.248091	0.276197	0.25701	0.218352	0.269632	0.2687	0.263901	0.271434	0.272286	0.282804	0.284604	0.309373	0.311556	0.300799	0.308803	0.296349	0.30508	0.314551
2	69.5652	-0.440667	-0.269039	-0.245025	-0.266009	-0.268828	-0.309364	-0.046229	-0.0989023	-0.0913557	-0.171354	-0.173559	-0.233171	-0.187019	-0.205858	-0.202903	-0.172676	-0.168417	0.403694	0.402338	0.325467	0.356581	0.131939	0.207959	0.260951	0.256098	0.24552	0.280647	0.314844	0.27833	0.321551	0.245871	0.274872	0.255128	0.215303	0.268062	0.266874	0.26249	0.270178	0.27085	0.281572	0.283404	0.308321	0.310513	0.299403	0.307466	0.295275	0.303983	0.313673
2	69.7659	-0.444221	-0.267469	-0.244181	-0.264904	-0.269467	-0.309747	-0.0429155	-0.0955836	-0.0880279	-0.168151	-0.17037	-0.230738	-0.185463	-0.202774	-0.199855	-0.169594	-0.165255	0.407398	0.405971	0.325932	0.358499	0.128486	0.205434	0.259457	0.254317	0.243143	0.280362	0.31407	0.277006	0.321894	0.243635	0.273531	0.253228	0.212221	0.266477	0.265036	0.26107	0.268911	0.269393	0.280326	0.28219	0.307258	0.309459	0.297991	0.306111	0.294185	0.302872	0.312781
2	69.9666	-0.44781	-0.265869	-0.243344	-0.263802	-0.270105	-0.310135	-0.0396021	-0.0922648	-0.0847002	-0.164948	-0.167186	-0.228328	-0.18396	-0.199698	-0.196818	-0.166527	-0.162108	0.411106	0.409615	0.326366	0.360394	0.125006	0.202883	0.257946	0.252485	0.240706	0.280051	0.313257	0.275687	0.322257	0.241382	0.272172	0.25131	0.209108	0.264878	0.263184	0.259641	0.267634	0.267917	0.279067	0.280962	0.306184	0.308394	0.296563	0.304739	0.293081	0.301747	0.311877
2	70.1672	-0.451433	-0.264241	-0.242514	-0.262703	-0.27074	-0.310528	-0.0362887	-0.0889461	-0.0813725	-0.161745	-0.164009	-0.225943	-0.182511	-0.196632	-0.193793	-0.163477	-0.158977	0.414818	0.413269	0.326767	0.362265	0.121499	0.200308	0.256419	0.250601	0.238207	0.279714	0.312406	0.274372	0.322642	0.239114	0.270796	0.249376	0.205964	0.263266	0.26132	0.258204	0.266347	0.266422	0.277795	0.27972	0.305099	0.307319	0.29512	0.303349	0.291961	0.300607	0.310961
2	70.3679	-0.455089	-0.262585	-0.241689	-0.261608	-0.271371	-0.310926	-0.0329754	-0.0856274	-0.0780448	-0.158543	-0.160838	-0.22358	-0.181115	-0.193575	-0.190778	-0.160443	-0.155861	0.418533	0.416932	0.327137	0.364112	0.117967	0.19771	0.254873	0.248666	0.235648	0.27935	0.311517	0.273061	0.323047	0.236831	0.269402	0.247426	0.202792	0.26164	0.259443	0.256759	0.265049	0.264907	0.27651	0.278464	0.304005	0.306233	0.293662	0.301944	0.290827	0.299454	0.310032
2	70.5686	-0.458779	-0.260902	-0.24087	-0.260517	-0.272	-0.311329	-0.029662	-0.0823087	-0.0747171	-0.15534	-0.157673	-0.22124	-0.179772	-0.190526	-0.187775	-0.157424	-0.15276	0.42225	0.420605	0.327475	0.365936	0.114412	0.195089	0.253311	0.246681	0.23303	0.278961	0.310591	0.271755	0.323472	0.234534	0.267991	0.245458	0.199591	0.260001	0.257553	0.255306	0.263742	0.263374	0.275212	0.277194	0.302901	0.305139	0.292191	0.300522	0.289678	0.298287	0.309092
2	70.7692	-0.462501	-0.259194	-0.240057	-0.259429	-0.272624	-0.311735	-0.0263487	-0.0789901	-0.0713895	-0.152138	-0.154513	-0.218923	-0.178481	-0.187487	-0.184783	-0.154422	-0.149674	0.425968	0.424286	0.327782	0.367737	0.110835	0.192446	0.251732	0.244647	0.230354	0.278547	0.30963	0.270454	0.323918	0.232225	0.266563	0.243474	0.196363	0.25835	0.25565	0.253845	0.262425	0.261822	0.273902	0.275912	0.301788	0.304034	0.290706	0.299084	0.288514	0.297107	0.308139
2	70.9699	-0.466255	-0.25746	-0.23925	-0.258345	-0.273244	-0.312145	-0.0230354	-0.0756714	-0.0680618	-0.148936	-0.15136	-0.216628	-0.177241	-0.184456	-0.181801	-0.151435	-0.146603	0.429688	0.427976	0.328059	0.369514	0.107237	0.189782	0.250137	0.242565	0.227619	0.278108	0.308633	0.269159	0.324382	0.229903	0.265117	0.241473	0.193109	0.256686	0.253735	0.252378	0.261097	0.260251	0.272581	0.274616	0.300667	0.302922	0.289208	0.297632	0.287337	0.295914	0.307175
2	71.1706	-0.470041	-0.255703	-0.238448	-0.257264	-0.273859	-0.312558	-0.0197222	-0.0723528	-0.0647342	-0.145734	-0.148212	-0.214355	-0.176053	-0.181433	-0.17883	-0.148463	-0.143546	0.433407	0.431672	0.328306	0.371268	0.10362	0.187098	0.248524	0.240434	0.224828	0.277644	0.307603	0.26787	0.324866	0.22757	0.263653	0.239456	0.18983	0.25501	0.251807	0.250903	0.259761	0.258663	0.271247	0.273308	0.299537	0.301801	0.287699	0.296165	0.286145	0.294708	0.306199
2	71.3712	-0.473857	-0.253923	-0.23765	-0.256186	-0.274469	-0.312974	-0.0164089	-0.0690341	-0.0614065	-0.142533	-0.14507	-0.212102	-0.174914	-0.178419	-0.17587	-0.145507	-0.140504	0.437126	0.435376	0.328523	0.372999	0.0999845	0.184394	0.246896	0.238257	0.22198	0.277157	0.306539	0.266587	0.325369	0.225226	0.262172	0.237422	0.186527	0.253322	0.249867	0.249421	0.258414	0.257056	0.269902	0.271986	0.298399	0.300671	0.286177	0.294684	0.284938	0.293489	0.305212
2	71.5719	-0.477704	-0.252122	-0.236857	-0.255112	-0.275074	-0.313391	-0.0130957	-0.0657155	-0.0580789	-0.139331	-0.141933	-0.209871	-0.173825	-0.175413	-0.172919	-0.142565	-0.137476	0.440845	0.439086	0.328711	0.374708	0.0963324	0.181672	0.245251	0.236033	0.219077	0.276647	0.305443	0.26531	0.32589	0.222872	0.260674	0.235372	0.183201	0.251623	0.247914	0.247933	0.257058	0.255431	0.268546	0.270653	0.297254	0.299535	0.284644	0.293189	0.283718	0.292257	0.304213
2	71.7726	-0.481581	-0.250299	-0.236069	-0.254041	-0.275673	-0.31381	-0.00978251	-0.0623969	-0.0547513	-0.13613	-0.138802	-0.20766	-0.172784	-0.172415	-0.169979	-0.139638	-0.134462	0.444562	0.442802	0.328871	0.376395	0.0926646	0.178933	0.243589	0.233764	0.216121	0.276114	0.304317	0.264038	0.326429	0.220508	0.259158	0.233306	0.179853	0.249914	0.245949	0.246438	0.255693	0.253789	0.267179	0.269307	0.296102	0.29839	0.283101	0.291682	0.282485	0.291013	0.303203
2	71.9732	-0.485487	-0.248457	-0.235285	-0.252974	-0.276267	-0.314231	-0.00646934	-0.0590783	-0.0514236	-0.132929	-0.135677	-0.20547	-0.17179	-0.169425	-0.167048	-0.136726	-0.131462	0.448277	0.446523	0.329003	0.37806	0.0889825	0.176176	0.241913	0.23145	0.213111	0.275559	0.303159	0.262774	0.326985	0.218136	0.257625	0.231224	0.176485	0.248193	0.243972	0.244937	0.254318	0.25213	0.265801	0.267949	0.294943	0.297239	0.281548	0.290162	0.281237	0.289757	0.302183
2	72.1739	-0.489422	-0.246596	-0.234505	-0.251909	-0.276855	-0.314652	-0.0031562	-0.0557597	-0.048096	-0.129728	-0.132557	-0.203298	-0.170843	-0.166443	-0.164127	-0.133827	-0.128476	0.45199	0.45025	0.329108	0.379704	0.0852871	0.173404	0.24022	0.229093	0.21005	0.274982	0.301973	0.261515	0.327558	0.215755	0.256074	0.229127	0.173097	0.246463	0.241983	0.243429	0.252934	0.250454	0.264413	0.26658	0.293778	0.296081	0.279986	0.288631	0.279976	0.288489	0.301151
2	72.3746	-0.493384	-0.244717	-0.233729	-0.250847	-0.277436	-0.315073	0.00015693	-0.0524411	-0.0447685	-0.126527	-0.129442	-0.201146	-0.169941	-0.163468	-0.161216	-0.130942	-0.125502	0.455701	0.453981	0.329187	0.381327	0.0815797	0.170616	0.238513	0.226693	0.206937	0.274384	0.300758	0.260263	0.328147	0.213366	0.254506	0.227013	0.169691	0.244723	0.239982	0.241916	0.251541	0.248761	0.263015	0.265199	0.292606	0.294917	0.278414	0.287087	0.278702	0.287209	0.300108
2	72.5753	-0.497373	-0.242822	-0.232956	-0.249789	-0.278011	-0.315495	0.00347003	-0.0491225	-0.0414409	-0.123327	-0.126332	-0.199012	-0.169083	-0.160501	-0.158313	-0.12807	-0.122542	0.459408	0.457717	0.32924	0.382931	0.0778611	0.167813	0.23679	0.224252	0.203776	0.273765	0.299516	0.259017	0.328751	0.21097	0.25292	0.224884	0.166268	0.242973	0.237969	0.240396	0.250139	0.247052	0.261607	0.263807	0.291429	0.293746	0.276834	0.285533	0.277415	0.285917	0.299055
2	72.7759	-0.501389	-0.240911	-0.232187	-0.248732	-0.27858	-0.315916	0.00678312	-0.0458039	-0.0381133	-0.120126	-0.123227	-0.196896	-0.168268	-0.157541	-0.15542	-0.125212	-0.119594	0.463112	0.461457	0.329268	0.384514	0.0741325	0.164996	0.235053	0.221771	0.200566	0.273127	0.298248	0.257777	0.32937	0.208566	0.251318	0.22274	0.162828	0.241214	0.235946	0.238871	0.248728	0.245327	0.26019	0.262404	0.290246	0.29257	0.275246	0.283969	0.276116	0.284615	0.297992
2	72.9766	-0.50543	-0.238985	-0.231421	-0.247679	-0.279142	-0.316336	0.0100962	-0.0424854	-0.0347857	-0.116926	-0.120127	-0.194797	-0.167495	-0.154587	-0.152535	-0.122366	-0.116658	0.466813	0.4652	0.329272	0.386079	0.0703947	0.162165	0.233301	0.21925	0.19731	0.272469	0.296955	0.256543	0.330003	0.206157	0.249699	0.220581	0.159373	0.239447	0.233911	0.23734	0.247307	0.243586	0.258763	0.26099	0.289057	0.291387	0.273651	0.282394	0.274803	0.283301	0.296919
2	73.1773	-0.509495	-0.237046	-0.230657	-0.246628	-0.279698	-0.316755	0.0134092	-0.0391669	-0.0314582	-0.113726	-0.117032	-0.192715	-0.166762	-0.151641	-0.149658	-0.119532	-0.113734	0.470511	0.468947	0.329253	0.387626	0.0666488	0.159322	0.231536	0.216692	0.194008	0.271793	0.295637	0.255315	0.33065	0.203741	0.248063	0.218407	0.155903	0.237672	0.231865	0.235803	0.245878	0.24183	0.257327	0.259566	0.287864	0.2902	0.272049	0.28081	0.273479	0.281977	0.295836
2	73.3779	-0.513585	-0.235093	-0.229897	-0.245579	-0.280247	-0.317173	0.0167222	-0.0358483	-0.0281306	-0.110526	-0.113942	-0.190649	-0.166068	-0.148701	-0.146789	-0.11671	-0.110821	0.474204	0.472696	0.329211	0.389155	0.0628956	0.156467	0.229757	0.214096	0.190662	0.271099	0.294297	0.254092	0.33131	0.20132	0.24641	0.216218	0.152421	0.235889	0.229808	0.234261	0.244441	0.240059	0.255883	0.258131	0.286666	0.289007	0.27044	0.279216	0.272142	0.280642	0.294744
2	73.5786	-0.517698	-0.233129	-0.229139	-0.244533	-0.280789	-0.317589	0.0200353	-0.0325298	-0.0248031	-0.107327	-0.110856	-0.188599	-0.165413	-0.145767	-0.143928	-0.113899	-0.10792	0.477894	0.476449	0.329147	0.390667	0.0591358	0.1536	0.227966	0.211465	0.187274	0.270387	0.292934	0.252875	0.331982	0.198893	0.244741	0.214015	0.148926	0.234098	0.227741	0.232714	0.242995	0.238274	0.25443	0.256687	0.285463	0.28781	0.268825	0.277615	0.270794	0.279297	0.293642
2	73.7793	-0.521832	-0.231154	-0.228383	-0.243488	-0.281325	-0.318003	0.0233482	-0.0292113	-0.0214756	-0.104127	-0.107774	-0.186564	-0.164793	-0.142839	-0.141075	-0.1111	-0.105029	0.48158	0.480204	0.329063	0.392163	0.0553702	0.150722	0.226161	0.208799	0.183845	0.269658	0.29155	0.251663	0.332666	0.196462	0.243057	0.211799	0.145419	0.232301	0.225664	0.231162	0.24154	0.236474	0.25297	0.255233	0.284256	0.286608	0.267204	0.276004	0.269434	0.277942	0.292531
2	73.9799	-0.525988	-0.229168	-0.22763	-0.242446	-0.281854	-0.318416	0.0266612	-0.0258928	-0.018148	-0.100928	-0.104696	-0.184543	-0.164208	-0.139917	-0.138229	-0.10831	-0.102148	0.485262	0.483961	0.32896	0.393643	0.0515994	0.147834	0.224345	0.206101	0.180376	0.268913	0.290147	0.250456	0.333362	0.194026	0.241357	0.209568	0.141902	0.230497	0.223578	0.229604	0.240078	0.234662	0.251501	0.253769	0.283045	0.285401	0.265578	0.274387	0.268064	0.276578	0.291411
2	74.1806	-0.530165	-0.227173	-0.226879	-0.241405	-0.282377	-0.318826	0.0299742	-0.0225743	-0.0148205	-0.0977283	-0.101622	-0.182536	-0.163657	-0.137001	-0.135389	-0.105531	-0.0992776	0.48894	0.48772	0.328837	0.395109	0.0478242	0.144936	0.222516	0.203371	0.17687	0.268153	0.288724	0.249255	0.334067	0.191586	0.239642	0.207325	0.138375	0.228686	0.221482	0.228042	0.238608	0.232836	0.250025	0.252297	0.28183	0.28419	0.263947	0.272762	0.266683	0.275204	0.290283
2	74.3813	-0.534361	-0.22517	-0.226129	-0.240366	-0.282894	-0.319234	0.0332871	-0.0192558	-0.011493	-0.0945291	-0.0985522	-0.180541	-0.163138	-0.134089	-0.132556	-0.102762	-0.0964163	0.492613	0.491481	0.328696	0.396561	0.0440451	0.142029	0.220677	0.200611	0.173328	0.267378	0.287283	0.248058	0.334782	0.189142	0.237913	0.205069	0.13484	0.22687	0.219377	0.226476	0.23713	0.230997	0.248542	0.250817	0.280611	0.282975	0.262312	0.271129	0.265291	0.273822	0.289147
2	74.5819	-0.538576	-0.223158	-0.225382	-0.239328	-0.283404	-0.31964	0.0366	-0.0159373	-0.00816551	-0.09133	-0.0954858	-0.17856	-0.162649	-0.131183	-0.12973	-0.100002	-0.0935639	0.496283	0.495244	0.328538	0.397999	0.0402626	0.139113	0.218827	0.197822	0.169751	0.266589	0.285826	0.246865	0.335507	0.186694	0.23617	0.202801	0.131296	0.225048	0.217264	0.224905	0.235645	0.229147	0.247052	0.249328	0.279389	0.281757	0.260672	0.269491	0.26389	0.272431	0.288003
2	74.7826	-0.542808	-0.221139	-0.224636	-0.238292	-0.283909	-0.320043	0.0399129	-0.0126188	-0.00483801	-0.0881311	-0.0924229	-0.17659	-0.162188	-0.128282	-0.126909	-0.0972505	-0.0907201	0.499949	0.499008	0.328364	0.399425	0.0364771	0.136188	0.216966	0.195005	0.166142	0.265787	0.284352	0.245676	0.336241	0.184243	0.234413	0.200521	0.127744	0.223221	0.215142	0.22333	0.234152	0.227285	0.245555	0.247831	0.278164	0.280535	0.259028	0.267846	0.262479	0.271032	0.286852
2	74.9833	-0.547057	-0.219114	-0.223892	-0.237257	-0.284407	-0.320444	0.0432258	-0.00930034	-0.00151052	-0.0849322	-0.0893632	-0.174631	-0.161755	-0.125385	-0.124094	-0.0945073	-0.0878842	0.503612	0.502773	0.328174	0.40084	0.0326891	0.133257	0.215097	0.192163	0.162501	0.264972	0.282864	0.244492	0.336982	0.181788	0.232643	0.198229	0.124186	0.22139	0.213012	0.22175	0.232653	0.225412	0.244053	0.246327	0.276936	0.279309	0.257381	0.266196	0.261059	0.269626	0.285693
2	75.1839	-0.551321	-0.217082	-0.223149	-0.236223	-0.284901	-0.320843	0.0465387	-0.00598188	0.00181697	-0.0817335	-0.0863065	-0.172682	-0.161348	-0.122492	-0.121284	-0.0917718	-0.085056	0.50727	0.50654	0.32797	0.402243	0.0288989	0.130318	0.213217	0.189296	0.158832	0.264145	0.281361	0.243311	0.337731	0.179331	0.230861	0.195927	0.120622	0.219553	0.210875	0.220167	0.231148	0.223528	0.242544	0.244816	0.275705	0.278081	0.25573	0.26454	0.259631	0.268212	0.284528
2	75.3846	-0.555601	-0.215045	-0.222407	-0.235191	-0.285389	-0.321239	0.0498516	-0.00266342	0.00514445	-0.0785348	-0.0832528	-0.170744	-0.160965	-0.119604	-0.118479	-0.0890436	-0.0822349	0.510926	0.510308	0.327753	0.403636	0.0251068	0.127372	0.21133	0.186406	0.155135	0.263308	0.279845	0.242134	0.338487	0.17687	0.229068	0.193615	0.117051	0.217713	0.208731	0.21858	0.229636	0.221635	0.24103	0.243298	0.274471	0.276849	0.254077	0.26288	0.258195	0.266791	0.283356
2	75.5853	-0.559894	-0.213003	-0.221667	-0.234159	-0.285872	-0.321633	0.0531644	0.00065503	0.00847192	-0.0753363	-0.0802018	-0.168815	-0.160604	-0.116719	-0.115679	-0.0863222	-0.0794205	0.514577	0.514077	0.327523	0.40502	0.0213131	0.12442	0.209434	0.183495	0.151412	0.262459	0.278317	0.24096	0.33925	0.174408	0.227263	0.191294	0.113476	0.215868	0.206581	0.21699	0.228119	0.219733	0.239511	0.241774	0.273235	0.275615	0.25242	0.261214	0.256751	0.265364	0.282179
2	75.786	-0.5642	-0.210957	-0.220927	-0.233129	-0.286351	-0.322024	0.0564773	0.00397348	0.0117994	-0.0721378	-0.0771532	-0.166894	-0.160265	-0.113838	-0.112883	-0.0836072	-0.0766123	0.518226	0.517847	0.327282	0.406394	0.0175179	0.121462	0.207531	0.180563	0.147665	0.261601	0.276778	0.239789	0.340018	0.171943	0.225448	0.188963	0.109896	0.21402	0.204424	0.215397	0.226596	0.217822	0.237988	0.240244	0.271997	0.274378	0.250761	0.259545	0.2553	0.263931	0.280996
2	75.9866	-0.568518	-0.208906	-0.220189	-0.232099	-0.286825	-0.322414	0.0597901	0.00729192	0.0151269	-0.0689394	-0.074107	-0.164981	-0.159944	-0.11096	-0.110091	-0.080898	-0.0738098	0.521873	0.521617	0.327029	0.407761	0.0137214	0.118499	0.205621	0.177613	0.143897	0.260734	0.275228	0.23862	0.340792	0.169475	0.223624	0.186625	0.106311	0.212169	0.202262	0.2138	0.225068	0.215903	0.236459	0.238709	0.270757	0.273139	0.249099	0.257871	0.253843	0.262492	0.279808
2	76.1873	-0.572848	-0.206851	-0.219451	-0.23107	-0.287296	-0.322801	0.063103	0.0106104	0.0184543	-0.0657411	-0.071063	-0.163075	-0.159642	-0.108084	-0.107302	-0.0781942	-0.0710126	0.525516	0.525389	0.326767	0.409119	0.00992385	0.115531	0.203704	0.174646	0.140107	0.259859	0.273669	0.237455	0.341572	0.167006	0.221791	0.184279	0.102722	0.210315	0.200094	0.212201	0.223535	0.213977	0.234927	0.237169	0.269514	0.271898	0.247435	0.256194	0.25238	0.261048	0.278615
2	76.388	-0.577187	-0.204794	-0.218715	-0.230042	-0.287762	-0.323187	0.0664158	0.0139288	0.0217818	-0.0625428	-0.0680209	-0.161176	-0.159356	-0.105212	-0.104517	-0.0754954	-0.0682203	0.529157	0.529161	0.326496	0.410472	0.00612535	0.112559	0.201782	0.171664	0.1363	0.258976	0.272101	0.236291	0.342356	0.164535	0.219949	0.181925	0.0991304	0.208457	0.197922	0.2106	0.221999	0.212044	0.233391	0.235624	0.26827	0.270654	0.24577	0.254514	0.250911	0.259599	0.277418
2	76.5886	-0.581535	-0.202733	-0.217979	-0.229014	-0.288226	-0.323571	0.0697286	0.0172472	0.0251092	-0.0593446	-0.0649806	-0.159283	-0.159084	-0.102342	-0.101735	-0.072801	-0.0654323	0.532796	0.532934	0.326216	0.411818	0.00232613	0.109582	0.199854	0.168667	0.132475	0.258087	0.270525	0.23513	0.343143	0.162062	0.218101	0.179566	0.0955354	0.206598	0.195745	0.208996	0.220458	0.210105	0.231851	0.234075	0.267025	0.269409	0.244102	0.25283	0.249437	0.258146	0.276217
2	76.7893	-0.585892	-0.20067	-0.217243	-0.227987	-0.288686	-0.323954	0.0730414	0.0205657	0.0284367	-0.0561465	-0.0619418	-0.157395	-0.158826	-0.0994741	-0.098956	-0.0701105	-0.0626482	0.536433	0.536707	0.32593	0.413158	-0.00147361	0.106602	0.197922	0.165657	0.128635	0.257191	0.268942	0.233971	0.343935	0.159588	0.216245	0.1772	0.0919377	0.204736	0.193565	0.20739	0.218914	0.208161	0.230309	0.232523	0.265778	0.268163	0.242433	0.251144	0.247958	0.25669	0.275012
2	76.99	-0.590255	-0.198605	-0.216509	-0.22696	-0.289144	-0.324334	0.0763542	0.0238841	0.0317641	-0.0529484	-0.0589045	-0.155512	-0.158579	-0.0966081	-0.0961791	-0.0674236	-0.0598675	0.540068	0.54048	0.325636	0.414494	-0.00527368	0.103619	0.195986	0.162637	0.124782	0.25629	0.267354	0.232813	0.34473	0.157113	0.214384	0.17483	0.0883379	0.202873	0.191381	0.205782	0.217367	0.206211	0.228764	0.230967	0.264529	0.266915	0.240763	0.249456	0.246476	0.255229	0.273804
2	77.1906	-0.594625	-0.196538	-0.215774	-0.225934	-0.289599	-0.324714	0.079667	0.0272025	0.0350916	-0.0497503	-0.0558684	-0.153633	-0.158342	-0.0937439	-0.0934042	-0.0647397	-0.0570899	0.543701	0.544254	0.325338	0.415826	-0.00907391	0.100633	0.194046	0.159606	0.120917	0.255384	0.26576	0.231657	0.345527	0.154636	0.212517	0.172455	0.0847364	0.201008	0.189193	0.204173	0.215817	0.204258	0.227216	0.229409	0.26328	0.265665	0.239092	0.247766	0.24499	0.253766	0.272594
2	77.3913	-0.599001	-0.19447	-0.21504	-0.224908	-0.290052	-0.325092	0.0829798	0.0305209	0.038419	-0.0465523	-0.0528333	-0.151758	-0.158114	-0.0908811	-0.0906311	-0.0620584	-0.0543148	0.547333	0.548029	0.325035	0.417154	-0.0128742	0.0976451	0.192102	0.156568	0.117043	0.254474	0.264161	0.230502	0.346327	0.152159	0.210646	0.170075	0.0811334	0.199141	0.187004	0.202562	0.214264	0.202301	0.225667	0.227847	0.26203	0.264415	0.237419	0.246074	0.243501	0.252301	0.271381
2	77.592	-0.603381	-0.192401	-0.214307	-0.223882	-0.290503	-0.325469	0.0862926	0.0338393	0.0417465	-0.0433543	-0.0497992	-0.149885	-0.157894	-0.0880195	-0.0878595	-0.0593794	-0.051542	0.550963	0.551803	0.324727	0.41848	-0.0166746	0.094655	0.190156	0.153522	0.113159	0.253561	0.262559	0.229348	0.347128	0.149681	0.208771	0.167693	0.0775292	0.197274	0.184812	0.20095	0.21271	0.20034	0.224116	0.226284	0.260779	0.263164	0.235746	0.24438	0.242009	0.250833	0.270166
2	77.7926	-0.607765	-0.190331	-0.213573	-0.222857	-0.290952	-0.325845	0.0896054	0.0371577	0.0450739	-0.0401563	-0.0467658	-0.148016	-0.157679	-0.0851589	-0.0850892	-0.0567022	-0.048771	0.554593	0.555578	0.324417	0.419803	-0.0204749	0.0916632	0.188208	0.15047	0.109269	0.252645	0.260954	0.228195	0.347931	0.147202	0.206892	0.165308	0.0739241	0.195405	0.182618	0.199337	0.211154	0.198377	0.222563	0.224719	0.259528	0.261912	0.234073	0.242686	0.240515	0.249363	0.268949
2	77.9933	-0.612152	-0.18826	-0.21284	-0.221832	-0.291401	-0.326221	0.0929181	0.0404762	0.0484014	-0.0369584	-0.043733	-0.146148	-0.15747	-0.0822992	-0.08232	-0.0540266	-0.0460015	0.558222	0.559353	0.324103	0.421124	-0.0242752	0.0886702	0.186258	0.147413	0.105372	0.251727	0.259346	0.227042	0.348736	0.144722	0.205011	0.16292	0.0703183	0.193536	0.180422	0.197723	0.209596	0.196412	0.221009	0.223153	0.258276	0.26066	0.232399	0.24099	0.23902	0.247891	0.267731
2	78.194	-0.616541	-0.18619	-0.212107	-0.220806	-0.291848	-0.326596	0.0962309	0.0437946	0.0517288	-0.0337604	-0.0407007	-0.144281	-0.157264	-0.0794401	-0.0795514	-0.0513521	-0.0432331	0.56185	0.563128	0.323788	0.422443	-0.0280754	0.0856761	0.184307	0.144352	0.101472	0.250806	0.257736	0.22589	0.349541	0.142243	0.203128	0.16053	0.066712	0.191666	0.178226	0.196109	0.208037	0.194445	0.219455	0.221585	0.257023	0.259407	0.230724	0.239294	0.237523	0.246419	0.266512
2	78.3946	-0.620933	-0.184118	-0.211374	-0.219781	-0.292295	-0.32697	0.0995437	0.047113	0.0550562	-0.0305625	-0.0376687	-0.142416	-0.157062	-0.0765815	-0.0767836	-0.0486785	-0.0404656	0.565478	0.566903	0.323471	0.423762	-0.0318756	0.0826813	0.182354	0.141289	0.0975674	0.249885	0.256125	0.224739	0.350347	0.139763	0.201243	0.15814	0.0631052	0.189796	0.176028	0.194494	0.206477	0.192476	0.217899	0.220017	0.25577	0.258153	0.229049	0.237597	0.236024	0.244945	0.265292
2	78.5953	-0.625326	-0.182047	-0.210641	-0.218756	-0.292741	-0.327344	0.102856	0.0504314	0.0583837	-0.0273646	-0.034637	-0.140552	-0.156861	-0.0737233	-0.0740161	-0.0460056	-0.0376988	0.569105	0.570678	0.323153	0.425079	-0.0356756	0.0796859	0.180401	0.138223	0.0936606	0.248962	0.254513	0.223588	0.351154	0.137282	0.199356	0.155748	0.0594983	0.187925	0.17383	0.192879	0.204917	0.190507	0.216343	0.218447	0.254518	0.2569	0.227374	0.2359	0.234525	0.243471	0.264071
2	78.796	-0.629719	-0.179975	-0.209908	-0.217731	-0.293186	-0.327717	0.106169	0.0537498	0.0617111	-0.0241667	-0.0316055	-0.138688	-0.156662	-0.0708653	-0.071249	-0.0433331	-0.0349325	0.572732	0.574454	0.322834	0.426396	-0.0394756	0.0766902	0.178447	0.135156	0.0897521	0.248039	0.2529	0.222437	0.351961	0.134802	0.197469	0.153355	0.0558911	0.186055	0.171632	0.191263	0.203356	0.188537	0.214787	0.216878	0.253265	0.255646	0.225699	0.234203	0.233026	0.241997	0.26285
2	78.9967	-0.634114	-0.177904	-0.209175	-0.216706	-0.293631	-0.328091	0.109482	0.0570682	0.0650386	-0.0209688	-0.0285741	-0.136825	-0.156464	-0.0680075	-0.068482	-0.0406609	-0.0321663	0.576359	0.578229	0.322514	0.427713	-0.0432756	0.0736942	0.176493	0.132089	0.0858427	0.247115	0.251287	0.221286	0.352768	0.132321	0.195582	0.150962	0.0522838	0.184184	0.169433	0.189648	0.201795	0.186567	0.213231	0.215308	0.252011	0.254392	0.224024	0.232505	0.231526	0.240522	0.261629
2	79.1973	-0.638508	-0.175832	-0.208443	-0.215681	-0.294077	-0.328464	0.112795	0.0603866	0.068366	-0.0177709	-0.0255427	-0.134961	-0.156266	-0.0651496	-0.065715	-0.0379887	-0.0294002	0.579986	0.582004	0.322195	0.429029	-0.0470757	0.0706982	0.174538	0.129021	0.0819331	0.246192	0.249673	0.220135	0.353575	0.129841	0.193694	0.148569	0.0486766	0.182313	0.167234	0.188032	0.200234	0.184597	0.211674	0.213738	0.250758	0.253138	0.222349	0.230807	0.230026	0.239047	0.260407
2	79.398	-0.642902	-0.17376	-0.20771	-0.214656	-0.294522	-0.328838	0.116108	0.0637051	0.0716934	-0.014573	-0.0225113	-0.133098	-0.156068	-0.0622918	-0.0629481	-0.0353165	-0.0266341	0.583613	0.585779	0.321875	0.430346	-0.0508757	0.0677022	0.172584	0.125953	0.0780235	0.245268	0.24806	0.218984	0.354383	0.12736	0.191807	0.146176	0.0450693	0.180442	0.165035	0.186417	0.198673	0.182627	0.210118	0.212168	0.249505	0.251885	0.220674	0.22911	0.228526	0.237572	0.259186
2	79.5987	-0.647297	-0.171688	-0.206977	-0.213631	-0.294967	-0.329211	0.11942	0.0670235	0.0750209	-0.0113751	-0.0194799	-0.131235	-0.15587	-0.059434	-0.0601811	-0.0326443	-0.023868	0.587239	0.589555	0.321556	0.431663	-0.0546757	0.0647062	0.17063	0.122885	0.0741139	0.244344	0.246446	0.217833	0.35519	0.12488	0.189919	0.143783	0.041462	0.178571	0.162836	0.184801	0.197112	0.180657	0.208561	0.210599	0.248252	0.250631	0.218999	0.227412	0.227027	0.236097	0.257965
2	79.7993	-0.651691	-0.169617	-0.206244	-0.212606	-0.295413	-0.329585	0.122733	0.0703419	0.0783483	-0.00817719	-0.0164485	-0.129371	-0.155672	-0.0565761	-0.0574142	-0.0299721	-0.0211019	0.590866	0.59333	0.321236	0.432979	-0.0584757	0.0617102	0.168676	0.119817	0.0702044	0.243421	0.244833	0.216682	0.355997	0.122399	0.188032	0.14139	0.0378547	0.1767	0.160637	0.183185	0.195551	0.178686	0.207005	0.209029	0.246999	0.249377	0.217324	0.225714	0.225527	0.234623	0.256743
2	80	-0.656085	-0.167545	-0.205511	-0.211581	-0.295858	-0.329958	0.126046	0.0736603	0.0816757	-0.00497928	-0.0134171	-0.127508	-0.155474	-0.0537183	-0.0546472	-0.0272999	-0.0183358	0.594493	0.597105	0.320917	0.434296	-0.0622757	0.0587142	0.166722	0.116749	0.0662948	0.242497	0.243219	0.215532	0.356804	0.119919	0.186144	0.138997	0.0342474	0.174829	0.158438	0.18157	0.19399	0.176716	0.205449	0.207459	0.245746	0.248123	0.215648	0.224017	0.224027	0.233148	0.255522
[truncated: 41 more columns]
