# Supplementary material for: Age-dependent sex differences in cardiometabolic risk factors
Source: Nat Cardiovasc Res. 2022 Sep 12;1(9):844–54. doi: 10.1038/s44161-022-00131-8 (PMC11357998; doi:10.1038/s44161-022-00131-8)
Supplement: Supplementary file 8 — Statistical source data. [file 44161_2022_131_MOESM8_ESM.xlsx]

## Sheet: Sheet1
Phenotype	age	sex_F1M2	predicted_value	lower_CI	upper_CI
Haematocrit (v/v)	20	1	0.401551	0.400388	0.402713
Haematocrit (v/v)	20.2007	1	0.40163	0.400519	0.402741
Haematocrit (v/v)	20.4013	1	0.401709	0.400649	0.402769
Haematocrit (v/v)	20.602	1	0.401788	0.400777	0.402799
Haematocrit (v/v)	20.8027	1	0.401866	0.400902	0.402829
Haematocrit (v/v)	21.0033	1	0.401943	0.401026	0.402861
Haematocrit (v/v)	21.204	1	0.40202	0.401147	0.402893
Haematocrit (v/v)	21.4047	1	0.402095	0.401264	0.402926
Haematocrit (v/v)	21.6054	1	0.402169	0.401378	0.40296
Haematocrit (v/v)	21.806	1	0.402241	0.401487	0.402996
Haematocrit (v/v)	22.0067	1	0.402311	0.401591	0.403032
Haematocrit (v/v)	22.2074	1	0.402379	0.40169	0.403069
Haematocrit (v/v)	22.408	1	0.402445	0.401783	0.403107
Haematocrit (v/v)	22.6087	1	0.402507	0.40187	0.403145
Haematocrit (v/v)	22.8094	1	0.402567	0.40195	0.403184
Haematocrit (v/v)	23.01	1	0.402623	0.402023	0.403223
Haematocrit (v/v)	23.2107	1	0.402676	0.40209	0.403262
Haematocrit (v/v)	23.4114	1	0.402725	0.402149	0.4033
Haematocrit (v/v)	23.612	1	0.402769	0.402202	0.403337
Haematocrit (v/v)	23.8127	1	0.40281	0.402248	0.403372
Haematocrit (v/v)	24.0134	1	0.402846	0.402288	0.403405
Haematocrit (v/v)	24.214	1	0.402878	0.402321	0.403435
Haematocrit (v/v)	24.4147	1	0.402905	0.402348	0.403462
Haematocrit (v/v)	24.6154	1	0.402928	0.40237	0.403485
Haematocrit (v/v)	24.8161	1	0.402945	0.402386	0.403504
Haematocrit (v/v)	25.0167	1	0.402958	0.402398	0.403518
Haematocrit (v/v)	25.2174	1	0.402965	0.402404	0.403526
Haematocrit (v/v)	25.4181	1	0.402968	0.402406	0.40353
Haematocrit (v/v)	25.6187	1	0.402966	0.402403	0.403528
Haematocrit (v/v)	25.8194	1	0.402959	0.402397	0.403521
Haematocrit (v/v)	26.0201	1	0.402947	0.402386	0.403509
Haematocrit (v/v)	26.2207	1	0.402931	0.402371	0.40349
Haematocrit (v/v)	26.4214	1	0.40291	0.402353	0.403467
Haematocrit (v/v)	26.6221	1	0.402885	0.402331	0.403438
Haematocrit (v/v)	26.8227	1	0.402855	0.402306	0.403404
Haematocrit (v/v)	27.0234	1	0.402822	0.402277	0.403366
Haematocrit (v/v)	27.2241	1	0.402784	0.402245	0.403323
Haematocrit (v/v)	27.4247	1	0.402743	0.40221	0.403277
Haematocrit (v/v)	27.6254	1	0.402699	0.402172	0.403226
Haematocrit (v/v)	27.8261	1	0.402652	0.402132	0.403173
Haematocrit (v/v)	28.0268	1	0.402603	0.402088	0.403117
Haematocrit (v/v)	28.2274	1	0.40255	0.402042	0.403058
Haematocrit (v/v)	28.4281	1	0.402496	0.401994	0.402998
Haematocrit (v/v)	28.6288	1	0.40244	0.401944	0.402936
Haematocrit (v/v)	28.8294	1	0.402382	0.401891	0.402874
Haematocrit (v/v)	29.0301	1	0.402324	0.401837	0.40281
Haematocrit (v/v)	29.2308	1	0.402264	0.401781	0.402747
Haematocrit (v/v)	29.4314	1	0.402204	0.401723	0.402684
Haematocrit (v/v)	29.6321	1	0.402143	0.401665	0.402622
Haematocrit (v/v)	29.8328	1	0.402083	0.401606	0.402561
Haematocrit (v/v)	30.0334	1	0.402023	0.401546	0.4025
Haematocrit (v/v)	30.2341	1	0.401964	0.401487	0.402442
Haematocrit (v/v)	30.4348	1	0.401906	0.401428	0.402385
Haematocrit (v/v)	30.6355	1	0.401849	0.40137	0.402329
Haematocrit (v/v)	30.8361	1	0.401794	0.401313	0.402276
Haematocrit (v/v)	31.0368	1	0.401741	0.401257	0.402224
Haematocrit (v/v)	31.2375	1	0.401689	0.401203	0.402175
Haematocrit (v/v)	31.4381	1	0.40164	0.401152	0.402128
Haematocrit (v/v)	31.6388	1	0.401593	0.401103	0.402083
Haematocrit (v/v)	31.8395	1	0.401549	0.401057	0.40204
Haematocrit (v/v)	32.0401	1	0.401507	0.401014	0.402
Haematocrit (v/v)	32.2408	1	0.401468	0.400974	0.401962
Haematocrit (v/v)	32.4415	1	0.401432	0.400938	0.401926
Haematocrit (v/v)	32.6421	1	0.401399	0.400906	0.401893
Haematocrit (v/v)	32.8428	1	0.40137	0.400877	0.401862
Haematocrit (v/v)	33.0435	1	0.401343	0.400851	0.401834
Haematocrit (v/v)	33.2441	1	0.401319	0.40083	0.401809
Haematocrit (v/v)	33.4448	1	0.401299	0.400812	0.401786
Haematocrit (v/v)	33.6455	1	0.401282	0.400798	0.401765
Haematocrit (v/v)	33.8462	1	0.401267	0.400788	0.401747
Haematocrit (v/v)	34.0468	1	0.401256	0.400781	0.401732
Haematocrit (v/v)	34.2475	1	0.401248	0.400777	0.401719
Haematocrit (v/v)	34.4482	1	0.401243	0.400776	0.401709
Haematocrit (v/v)	34.6488	1	0.40124	0.400779	0.401701
Haematocrit (v/v)	34.8495	1	0.40124	0.400784	0.401696
Haematocrit (v/v)	35.0502	1	0.401242	0.400791	0.401693
Haematocrit (v/v)	35.2508	1	0.401247	0.400801	0.401693
Haematocrit (v/v)	35.4515	1	0.401254	0.400813	0.401695
Haematocrit (v/v)	35.6522	1	0.401263	0.400827	0.4017
Haematocrit (v/v)	35.8528	1	0.401274	0.400842	0.401707
Haematocrit (v/v)	36.0535	1	0.401287	0.400859	0.401715
Haematocrit (v/v)	36.2542	1	0.401302	0.400877	0.401726
Haematocrit (v/v)	36.4548	1	0.401318	0.400896	0.401739
Haematocrit (v/v)	36.6555	1	0.401335	0.400916	0.401754
Haematocrit (v/v)	36.8562	1	0.401353	0.400936	0.40177
Haematocrit (v/v)	37.0569	1	0.401373	0.400957	0.401788
Haematocrit (v/v)	37.2575	1	0.401393	0.400979	0.401806
Haematocrit (v/v)	37.4582	1	0.401414	0.401001	0.401826
Haematocrit (v/v)	37.6589	1	0.401436	0.401024	0.401847
Haematocrit (v/v)	37.8595	1	0.401458	0.401047	0.401869
Haematocrit (v/v)	38.0602	1	0.401481	0.40107	0.401891
Haematocrit (v/v)	38.2609	1	0.401504	0.401094	0.401914
Haematocrit (v/v)	38.4615	1	0.401528	0.401119	0.401937
Haematocrit (v/v)	38.6622	1	0.401552	0.401144	0.40196
Haematocrit (v/v)	38.8629	1	0.401576	0.401169	0.401984
Haematocrit (v/v)	39.0635	1	0.401601	0.401195	0.402007
Haematocrit (v/v)	39.2642	1	0.401626	0.401222	0.402031
Haematocrit (v/v)	39.4649	1	0.401652	0.401249	0.402055
Haematocrit (v/v)	39.6656	1	0.401678	0.401277	0.402079
Haematocrit (v/v)	39.8662	1	0.401705	0.401307	0.402104
Haematocrit (v/v)	40.0669	1	0.401733	0.401337	0.402129
Haematocrit (v/v)	40.2676	1	0.401761	0.401368	0.402154
Haematocrit (v/v)	40.4682	1	0.40179	0.4014	0.402181
Haematocrit (v/v)	40.6689	1	0.401821	0.401434	0.402208
Haematocrit (v/v)	40.8696	1	0.401853	0.401469	0.402237
Haematocrit (v/v)	41.0702	1	0.401886	0.401506	0.402267
Haematocrit (v/v)	41.2709	1	0.401922	0.401545	0.402299
Haematocrit (v/v)	41.4716	1	0.401959	0.401585	0.402332
Haematocrit (v/v)	41.6722	1	0.401998	0.401627	0.402369
Haematocrit (v/v)	41.8729	1	0.40204	0.401672	0.402408
Haematocrit (v/v)	42.0736	1	0.402084	0.401719	0.402449
Haematocrit (v/v)	42.2742	1	0.402131	0.401768	0.402495
Haematocrit (v/v)	42.4749	1	0.402182	0.40182	0.402543
Haematocrit (v/v)	42.6756	1	0.402236	0.401875	0.402596
Haematocrit (v/v)	42.8763	1	0.402293	0.401934	0.402652
Haematocrit (v/v)	43.0769	1	0.402355	0.401996	0.402713
Haematocrit (v/v)	43.2776	1	0.40242	0.402062	0.402778
Haematocrit (v/v)	43.4783	1	0.40249	0.402132	0.402848
Haematocrit (v/v)	43.6789	1	0.402565	0.402207	0.402923
Haematocrit (v/v)	43.8796	1	0.402645	0.402286	0.403004
Haematocrit (v/v)	44.0803	1	0.402729	0.40237	0.403089
Haematocrit (v/v)	44.2809	1	0.40282	0.402459	0.40318
Haematocrit (v/v)	44.4816	1	0.402915	0.402554	0.403276
Haematocrit (v/v)	44.6823	1	0.403016	0.402655	0.403378
Haematocrit (v/v)	44.8829	1	0.403123	0.402761	0.403486
Haematocrit (v/v)	45.0836	1	0.403236	0.402874	0.403599
Haematocrit (v/v)	45.2843	1	0.403355	0.402992	0.403718
Haematocrit (v/v)	45.4849	1	0.40348	0.403118	0.403843
Haematocrit (v/v)	45.6856	1	0.403612	0.403249	0.403974
Haematocrit (v/v)	45.8863	1	0.403749	0.403387	0.404111
Haematocrit (v/v)	46.087	1	0.403893	0.403532	0.404254
Haematocrit (v/v)	46.2876	1	0.404043	0.403683	0.404403
Haematocrit (v/v)	46.4883	1	0.404199	0.40384	0.404558
Haematocrit (v/v)	46.689	1	0.404361	0.404003	0.404719
Haematocrit (v/v)	46.8896	1	0.40453	0.404173	0.404886
Haematocrit (v/v)	47.0903	1	0.404704	0.404348	0.405059
Haematocrit (v/v)	47.291	1	0.404883	0.404529	0.405238
Haematocrit (v/v)	47.4916	1	0.405069	0.404715	0.405422
Haematocrit (v/v)	47.6923	1	0.405259	0.404906	0.405612
Haematocrit (v/v)	47.893	1	0.405455	0.405102	0.405807
Haematocrit (v/v)	48.0936	1	0.405655	0.405302	0.406008
Haematocrit (v/v)	48.2943	1	0.40586	0.405505	0.406214
Haematocrit (v/v)	48.495	1	0.406069	0.405713	0.406425
Haematocrit (v/v)	48.6957	1	0.406282	0.405923	0.40664
Haematocrit (v/v)	48.8963	1	0.406498	0.406137	0.406859
Haematocrit (v/v)	49.097	1	0.406718	0.406353	0.407083
Haematocrit (v/v)	49.2977	1	0.40694	0.40657	0.40731
Haematocrit (v/v)	49.4983	1	0.407165	0.40679	0.40754
Haematocrit (v/v)	49.699	1	0.407392	0.407011	0.407772
Haematocrit (v/v)	49.8997	1	0.40762	0.407233	0.408006
Haematocrit (v/v)	50.1003	1	0.407849	0.407456	0.408242
Haematocrit (v/v)	50.301	1	0.408079	0.407679	0.40848
Haematocrit (v/v)	50.5017	1	0.408309	0.407902	0.408717
Haematocrit (v/v)	50.7023	1	0.408539	0.408124	0.408955
Haematocrit (v/v)	50.903	1	0.408769	0.408346	0.409192
Haematocrit (v/v)	51.1037	1	0.408997	0.408567	0.409427
Haematocrit (v/v)	51.3043	1	0.409224	0.408787	0.409661
Haematocrit (v/v)	51.505	1	0.409449	0.409005	0.409893
Haematocrit (v/v)	51.7057	1	0.409672	0.409221	0.410123
Haematocrit (v/v)	51.9064	1	0.409891	0.409434	0.410349
Haematocrit (v/v)	52.107	1	0.410108	0.409645	0.410571
Haematocrit (v/v)	52.3077	1	0.410321	0.409852	0.41079
Haematocrit (v/v)	52.5084	1	0.41053	0.410057	0.411004
Haematocrit (v/v)	52.709	1	0.410735	0.410257	0.411214
Haematocrit (v/v)	52.9097	1	0.410936	0.410453	0.411418
Haematocrit (v/v)	53.1104	1	0.411131	0.410645	0.411617
Haematocrit (v/v)	53.311	1	0.411321	0.410832	0.411811
Haematocrit (v/v)	53.5117	1	0.411506	0.411014	0.411999
Haematocrit (v/v)	53.7124	1	0.411685	0.411191	0.41218
Haematocrit (v/v)	53.913	1	0.411859	0.411362	0.412356
Haematocrit (v/v)	54.1137	1	0.412026	0.411527	0.412525
Haematocrit (v/v)	54.3144	1	0.412187	0.411686	0.412688
Haematocrit (v/v)	54.5151	1	0.412342	0.411839	0.412845
Haematocrit (v/v)	54.7157	1	0.41249	0.411985	0.412995
Haematocrit (v/v)	54.9164	1	0.412632	0.412125	0.413138
Haematocrit (v/v)	55.1171	1	0.412767	0.412258	0.413275
Haematocrit (v/v)	55.3177	1	0.412895	0.412384	0.413406
Haematocrit (v/v)	55.5184	1	0.413017	0.412504	0.41353
Haematocrit (v/v)	55.7191	1	0.413132	0.412617	0.413647
Haematocrit (v/v)	55.9197	1	0.413241	0.412723	0.413758
Haematocrit (v/v)	56.1204	1	0.413343	0.412822	0.413863
Haematocrit (v/v)	56.3211	1	0.413438	0.412915	0.413962
Haematocrit (v/v)	56.5217	1	0.413528	0.413001	0.414054
Haematocrit (v/v)	56.7224	1	0.413611	0.413082	0.41414
Haematocrit (v/v)	56.9231	1	0.413688	0.413156	0.41422
Haematocrit (v/v)	57.1237	1	0.413759	0.413224	0.414295
Haematocrit (v/v)	57.3244	1	0.413825	0.413286	0.414363
Haematocrit (v/v)	57.5251	1	0.413885	0.413344	0.414427
Haematocrit (v/v)	57.7258	1	0.41394	0.413396	0.414484
Haematocrit (v/v)	57.9264	1	0.41399	0.413443	0.414537
Haematocrit (v/v)	58.1271	1	0.414035	0.413486	0.414584
Haematocrit (v/v)	58.3278	1	0.414075	0.413524	0.414626
Haematocrit (v/v)	58.5284	1	0.414112	0.413559	0.414664
Haematocrit (v/v)	58.7291	1	0.414144	0.41359	0.414698
Haematocrit (v/v)	58.9298	1	0.414172	0.413617	0.414727
Haematocrit (v/v)	59.1304	1	0.414197	0.413642	0.414752
Haematocrit (v/v)	59.3311	1	0.414218	0.413663	0.414773
Haematocrit (v/v)	59.5318	1	0.414236	0.413681	0.414792
Haematocrit (v/v)	59.7324	1	0.414252	0.413698	0.414807
Haematocrit (v/v)	59.9331	1	0.414265	0.413711	0.414819
Haematocrit (v/v)	60.1338	1	0.414276	0.413723	0.414828
Haematocrit (v/v)	60.3344	1	0.414284	0.413733	0.414836
Haematocrit (v/v)	60.5351	1	0.414291	0.41374	0.414841
Haematocrit (v/v)	60.7358	1	0.414296	0.413746	0.414845
Haematocrit (v/v)	60.9365	1	0.4143	0.413751	0.414848
Haematocrit (v/v)	61.1371	1	0.414302	0.413754	0.41485
Haematocrit (v/v)	61.3378	1	0.414303	0.413755	0.414851
Haematocrit (v/v)	61.5385	1	0.414303	0.413756	0.414851
Haematocrit (v/v)	61.7391	1	0.414303	0.413754	0.414852
Haematocrit (v/v)	61.9398	1	0.414302	0.413752	0.414852
Haematocrit (v/v)	62.1405	1	0.4143	0.413749	0.414852
Haematocrit (v/v)	62.3411	1	0.414299	0.413745	0.414853
Haematocrit (v/v)	62.5418	1	0.414296	0.413739	0.414853
Haematocrit (v/v)	62.7425	1	0.414294	0.413733	0.414855
Haematocrit (v/v)	62.9431	1	0.414292	0.413726	0.414857
Haematocrit (v/v)	63.1438	1	0.414289	0.413719	0.414859
Haematocrit (v/v)	63.3445	1	0.414287	0.413711	0.414862
Haematocrit (v/v)	63.5452	1	0.414284	0.413703	0.414865
Haematocrit (v/v)	63.7458	1	0.414282	0.413695	0.414869
Haematocrit (v/v)	63.9465	1	0.41428	0.413687	0.414873
Haematocrit (v/v)	64.1472	1	0.414278	0.413678	0.414877
Haematocrit (v/v)	64.3478	1	0.414276	0.41367	0.414882
Haematocrit (v/v)	64.5485	1	0.414274	0.413661	0.414886
Haematocrit (v/v)	64.7492	1	0.414272	0.413653	0.41489
Haematocrit (v/v)	64.9498	1	0.41427	0.413645	0.414895
Haematocrit (v/v)	65.1505	1	0.414268	0.413638	0.414899
Haematocrit (v/v)	65.3512	1	0.414266	0.413631	0.414902
Haematocrit (v/v)	65.5518	1	0.414265	0.413623	0.414906
Haematocrit (v/v)	65.7525	1	0.414263	0.413616	0.414909
Haematocrit (v/v)	65.9532	1	0.41426	0.413609	0.414911
Haematocrit (v/v)	66.1538	1	0.414258	0.413603	0.414913
Haematocrit (v/v)	66.3545	1	0.414255	0.413596	0.414915
Haematocrit (v/v)	66.5552	1	0.414252	0.413588	0.414916
Haematocrit (v/v)	66.7559	1	0.414249	0.413581	0.414917
Haematocrit (v/v)	66.9565	1	0.414245	0.413573	0.414918
Haematocrit (v/v)	67.1572	1	0.414241	0.413564	0.414919
Haematocrit (v/v)	67.3579	1	0.414237	0.413554	0.414919
Haematocrit (v/v)	67.5585	1	0.414232	0.413544	0.41492
Haematocrit (v/v)	67.7592	1	0.414226	0.413532	0.41492
Haematocrit (v/v)	67.9599	1	0.41422	0.413519	0.414921
Haematocrit (v/v)	68.1605	1	0.414213	0.413505	0.414921
Haematocrit (v/v)	68.3612	1	0.414206	0.413489	0.414922
Haematocrit (v/v)	68.5619	1	0.414198	0.413471	0.414924
Haematocrit (v/v)	68.7625	1	0.414189	0.413453	0.414925
Haematocrit (v/v)	68.9632	1	0.41418	0.413432	0.414927
Haematocrit (v/v)	69.1639	1	0.41417	0.41341	0.414929
Haematocrit (v/v)	69.3645	1	0.414159	0.413387	0.414932
Haematocrit (v/v)	69.5652	1	0.414148	0.413363	0.414934
Haematocrit (v/v)	69.7659	1	0.414137	0.413337	0.414936
Haematocrit (v/v)	69.9666	1	0.414125	0.41331	0.414939
Haematocrit (v/v)	70.1672	1	0.414112	0.413283	0.414941
Haematocrit (v/v)	70.3679	1	0.414099	0.413255	0.414943
Haematocrit (v/v)	70.5686	1	0.414085	0.413226	0.414945
Haematocrit (v/v)	70.7692	1	0.414072	0.413198	0.414946
Haematocrit (v/v)	70.9699	1	0.414058	0.413169	0.414946
Haematocrit (v/v)	71.1706	1	0.414043	0.413141	0.414946
Haematocrit (v/v)	71.3712	1	0.414029	0.413113	0.414945
Haematocrit (v/v)	71.5719	1	0.414014	0.413085	0.414943
Haematocrit (v/v)	71.7726	1	0.413999	0.413058	0.414941
Haematocrit (v/v)	71.9732	1	0.413985	0.413032	0.414937
Haematocrit (v/v)	72.1739	1	0.41397	0.413006	0.414933
Haematocrit (v/v)	72.3746	1	0.413955	0.412982	0.414929
Haematocrit (v/v)	72.5753	1	0.413941	0.412958	0.414924
Haematocrit (v/v)	72.7759	1	0.413926	0.412935	0.414918
Haematocrit (v/v)	72.9766	1	0.413912	0.412912	0.414913
Haematocrit (v/v)	73.1773	1	0.413899	0.41289	0.414907
Haematocrit (v/v)	73.3779	1	0.413885	0.412868	0.414903
Haematocrit (v/v)	73.5786	1	0.413873	0.412846	0.414899
Haematocrit (v/v)	73.7793	1	0.41386	0.412824	0.414896
Haematocrit (v/v)	73.9799	1	0.413848	0.4128	0.414895
Haematocrit (v/v)	74.1806	1	0.413836	0.412776	0.414897
Haematocrit (v/v)	74.3813	1	0.413825	0.41275	0.414901
Haematocrit (v/v)	74.5819	1	0.413815	0.412722	0.414908
Haematocrit (v/v)	74.7826	1	0.413805	0.412691	0.414919
Haematocrit (v/v)	74.9833	1	0.413795	0.412657	0.414934
Haematocrit (v/v)	75.1839	1	0.413787	0.41262	0.414953
Haematocrit (v/v)	75.3846	1	0.413778	0.412579	0.414977
Haematocrit (v/v)	75.5853	1	0.41377	0.412535	0.415006
Haematocrit (v/v)	75.786	1	0.413763	0.412486	0.41504
Haematocrit (v/v)	75.9866	1	0.413756	0.412434	0.415079
Haematocrit (v/v)	76.1873	1	0.41375	0.412377	0.415124
Haematocrit (v/v)	76.388	1	0.413744	0.412316	0.415173
Haematocrit (v/v)	76.5886	1	0.413739	0.412251	0.415227
Haematocrit (v/v)	76.7893	1	0.413734	0.412182	0.415286
Haematocrit (v/v)	76.99	1	0.413729	0.412109	0.415349
Haematocrit (v/v)	77.1906	1	0.413725	0.412033	0.415416
Haematocrit (v/v)	77.3913	1	0.413721	0.411954	0.415488
Haematocrit (v/v)	77.592	1	0.413717	0.411872	0.415562
Haematocrit (v/v)	77.7926	1	0.413714	0.411787	0.41564
Haematocrit (v/v)	77.9933	1	0.41371	0.4117	0.41572
Haematocrit (v/v)	78.194	1	0.413707	0.411611	0.415803
Haematocrit (v/v)	78.3946	1	0.413704	0.41152	0.415888
Haematocrit (v/v)	78.5953	1	0.413701	0.411427	0.415975
Haematocrit (v/v)	78.796	1	0.413698	0.411332	0.416063
Haematocrit (v/v)	78.9967	1	0.413695	0.411236	0.416153
Haematocrit (v/v)	79.1973	1	0.413692	0.411139	0.416244
Haematocrit (v/v)	79.398	1	0.413689	0.411042	0.416336
Haematocrit (v/v)	79.5987	1	0.413686	0.410943	0.416429
Haematocrit (v/v)	79.7993	1	0.413683	0.410843	0.416523
Haematocrit (v/v)	80	1	0.41368	0.410743	0.416617
Haematocrit (v/v)	20	2	0.450074	0.448753	0.451395
Haematocrit (v/v)	20.2007	2	0.450028	0.448748	0.451307
Haematocrit (v/v)	20.4013	2	0.449981	0.448743	0.451219
Haematocrit (v/v)	20.602	2	0.449935	0.448737	0.451132
Haematocrit (v/v)	20.8027	2	0.449888	0.44873	0.451046
Haematocrit (v/v)	21.0033	2	0.449842	0.448723	0.450961
Haematocrit (v/v)	21.204	2	0.449795	0.448714	0.450876
Haematocrit (v/v)	21.4047	2	0.449749	0.448705	0.450793
Haematocrit (v/v)	21.6054	2	0.449702	0.448694	0.45071
Haematocrit (v/v)	21.806	2	0.449656	0.448682	0.450629
Haematocrit (v/v)	22.0067	2	0.449609	0.448669	0.450549
Haematocrit (v/v)	22.2074	2	0.449562	0.448654	0.450471
Haematocrit (v/v)	22.408	2	0.449516	0.448638	0.450394
Haematocrit (v/v)	22.6087	2	0.449469	0.44862	0.450318
Haematocrit (v/v)	22.8094	2	0.449423	0.448601	0.450244
Haematocrit (v/v)	23.01	2	0.449376	0.448581	0.450172
Haematocrit (v/v)	23.2107	2	0.44933	0.448559	0.450101
Haematocrit (v/v)	23.4114	2	0.449283	0.448535	0.450032
Haematocrit (v/v)	23.612	2	0.449237	0.448509	0.449965
Haematocrit (v/v)	23.8127	2	0.449191	0.448483	0.449899
Haematocrit (v/v)	24.0134	2	0.449145	0.448454	0.449835
Haematocrit (v/v)	24.214	2	0.449099	0.448425	0.449772
Haematocrit (v/v)	24.4147	2	0.449053	0.448394	0.449711
Haematocrit (v/v)	24.6154	2	0.449007	0.448362	0.449652
Haematocrit (v/v)	24.8161	2	0.448961	0.448329	0.449593
Haematocrit (v/v)	25.0167	2	0.448916	0.448296	0.449537
Haematocrit (v/v)	25.2174	2	0.448871	0.448261	0.449481
Haematocrit (v/v)	25.4181	2	0.448827	0.448226	0.449427
Haematocrit (v/v)	25.6187	2	0.448782	0.448191	0.449373
Haematocrit (v/v)	25.8194	2	0.448738	0.448155	0.449321
Haematocrit (v/v)	26.0201	2	0.448695	0.44812	0.44927
Haematocrit (v/v)	26.2207	2	0.448652	0.448084	0.44922
Haematocrit (v/v)	26.4214	2	0.448609	0.448048	0.449171
Haematocrit (v/v)	26.6221	2	0.448568	0.448013	0.449122
Haematocrit (v/v)	26.8227	2	0.448526	0.447978	0.449075
Haematocrit (v/v)	27.0234	2	0.448486	0.447943	0.449028
Haematocrit (v/v)	27.2241	2	0.448446	0.447908	0.448983
Haematocrit (v/v)	27.4247	2	0.448406	0.447874	0.448938
Haematocrit (v/v)	27.6254	2	0.448368	0.447841	0.448895
Haematocrit (v/v)	27.8261	2	0.448331	0.447808	0.448853
Haematocrit (v/v)	28.0268	2	0.448294	0.447776	0.448811
Haematocrit (v/v)	28.2274	2	0.448258	0.447745	0.448771
Haematocrit (v/v)	28.4281	2	0.448224	0.447714	0.448733
Haematocrit (v/v)	28.6288	2	0.44819	0.447685	0.448695
Haematocrit (v/v)	28.8294	2	0.448157	0.447655	0.448659
Haematocrit (v/v)	29.0301	2	0.448126	0.447627	0.448625
Haematocrit (v/v)	29.2308	2	0.448096	0.4476	0.448592
Haematocrit (v/v)	29.4314	2	0.448067	0.447573	0.44856
Haematocrit (v/v)	29.6321	2	0.448039	0.447548	0.44853
Haematocrit (v/v)	29.8328	2	0.448012	0.447523	0.448501
Haematocrit (v/v)	30.0334	2	0.447987	0.447499	0.448474
Haematocrit (v/v)	30.2341	2	0.447963	0.447477	0.448449
Haematocrit (v/v)	30.4348	2	0.44794	0.447455	0.448425
Haematocrit (v/v)	30.6355	2	0.447919	0.447435	0.448403
Haematocrit (v/v)	30.8361	2	0.447899	0.447416	0.448382
Haematocrit (v/v)	31.0368	2	0.44788	0.447398	0.448363
Haematocrit (v/v)	31.2375	2	0.447863	0.447382	0.448345
Haematocrit (v/v)	31.4381	2	0.447848	0.447367	0.448328
Haematocrit (v/v)	31.6388	2	0.447833	0.447353	0.448313
Haematocrit (v/v)	31.8395	2	0.44782	0.447341	0.4483
Haematocrit (v/v)	32.0401	2	0.447809	0.44733	0.448287
Haematocrit (v/v)	32.2408	2	0.447799	0.447321	0.448276
Haematocrit (v/v)	32.4415	2	0.44779	0.447313	0.448266
Haematocrit (v/v)	32.6421	2	0.447782	0.447307	0.448258
Haematocrit (v/v)	32.8428	2	0.447776	0.447302	0.44825
Haematocrit (v/v)	33.0435	2	0.447771	0.447299	0.448244
Haematocrit (v/v)	33.2441	2	0.447768	0.447297	0.448238
Haematocrit (v/v)	33.4448	2	0.447765	0.447296	0.448234
Haematocrit (v/v)	33.6455	2	0.447764	0.447297	0.448231
Haematocrit (v/v)	33.8462	2	0.447764	0.447299	0.448228
Haematocrit (v/v)	34.0468	2	0.447765	0.447303	0.448227
Haematocrit (v/v)	34.2475	2	0.447767	0.447307	0.448226
Haematocrit (v/v)	34.4482	2	0.44777	0.447313	0.448227
Haematocrit (v/v)	34.6488	2	0.447774	0.447319	0.448228
Haematocrit (v/v)	34.8495	2	0.447778	0.447327	0.44823
Haematocrit (v/v)	35.0502	2	0.447784	0.447335	0.448233
Haematocrit (v/v)	35.2508	2	0.44779	0.447344	0.448237
Haematocrit (v/v)	35.4515	2	0.447797	0.447354	0.448241
Haematocrit (v/v)	35.6522	2	0.447805	0.447364	0.448246
Haematocrit (v/v)	35.8528	2	0.447813	0.447375	0.448252
Haematocrit (v/v)	36.0535	2	0.447822	0.447386	0.448258
Haematocrit (v/v)	36.2542	2	0.447831	0.447397	0.448265
Haematocrit (v/v)	36.4548	2	0.447841	0.447409	0.448273
Haematocrit (v/v)	36.6555	2	0.44785	0.44742	0.44828
Haematocrit (v/v)	36.8562	2	0.44786	0.447432	0.448289
Haematocrit (v/v)	37.0569	2	0.447871	0.447444	0.448297
Haematocrit (v/v)	37.2575	2	0.447881	0.447456	0.448306
Haematocrit (v/v)	37.4582	2	0.447891	0.447468	0.448315
Haematocrit (v/v)	37.6589	2	0.447902	0.44748	0.448323
Haematocrit (v/v)	37.8595	2	0.447912	0.447492	0.448332
Haematocrit (v/v)	38.0602	2	0.447922	0.447503	0.448341
Haematocrit (v/v)	38.2609	2	0.447932	0.447515	0.448349
Haematocrit (v/v)	38.4615	2	0.447942	0.447526	0.448358
Haematocrit (v/v)	38.6622	2	0.447951	0.447537	0.448366
Haematocrit (v/v)	38.8629	2	0.44796	0.447547	0.448373
Haematocrit (v/v)	39.0635	2	0.447969	0.447558	0.44838
Haematocrit (v/v)	39.2642	2	0.447977	0.447568	0.448387
Haematocrit (v/v)	39.4649	2	0.447985	0.447577	0.448393
Haematocrit (v/v)	39.6656	2	0.447993	0.447587	0.448399
Haematocrit (v/v)	39.8662	2	0.448	0.447596	0.448404
Haematocrit (v/v)	40.0669	2	0.448006	0.447604	0.448408
Haematocrit (v/v)	40.2676	2	0.448012	0.447612	0.448412
Haematocrit (v/v)	40.4682	2	0.448017	0.44762	0.448415
Haematocrit (v/v)	40.6689	2	0.448022	0.447627	0.448417
Haematocrit (v/v)	40.8696	2	0.448026	0.447633	0.448419
Haematocrit (v/v)	41.0702	2	0.44803	0.447639	0.44842
Haematocrit (v/v)	41.2709	2	0.448032	0.447644	0.448421
Haematocrit (v/v)	41.4716	2	0.448035	0.447649	0.448421
Haematocrit (v/v)	41.6722	2	0.448037	0.447653	0.44842
Haematocrit (v/v)	41.8729	2	0.448038	0.447656	0.448419
Haematocrit (v/v)	42.0736	2	0.448038	0.447659	0.448418
Haematocrit (v/v)	42.2742	2	0.448038	0.44766	0.448416
Haematocrit (v/v)	42.4749	2	0.448038	0.447662	0.448414
Haematocrit (v/v)	42.6756	2	0.448037	0.447662	0.448411
Haematocrit (v/v)	42.8763	2	0.448035	0.447662	0.448408
Haematocrit (v/v)	43.0769	2	0.448033	0.447661	0.448405
Haematocrit (v/v)	43.2776	2	0.448031	0.44766	0.448401
Haematocrit (v/v)	43.4783	2	0.448028	0.447658	0.448397
Haematocrit (v/v)	43.6789	2	0.448024	0.447655	0.448393
Haematocrit (v/v)	43.8796	2	0.44802	0.447652	0.448389
Haematocrit (v/v)	44.0803	2	0.448016	0.447648	0.448384
Haematocrit (v/v)	44.2809	2	0.448012	0.447644	0.448379
Haematocrit (v/v)	44.4816	2	0.448007	0.44764	0.448374
Haematocrit (v/v)	44.6823	2	0.448002	0.447635	0.448369
Haematocrit (v/v)	44.8829	2	0.447997	0.44763	0.448364
Haematocrit (v/v)	45.0836	2	0.447991	0.447625	0.448358
Haematocrit (v/v)	45.2843	2	0.447986	0.447619	0.448352
Haematocrit (v/v)	45.4849	2	0.44798	0.447613	0.448346
Haematocrit (v/v)	45.6856	2	0.447974	0.447607	0.44834
Haematocrit (v/v)	45.8863	2	0.447967	0.447601	0.448334
Haematocrit (v/v)	46.087	2	0.447961	0.447595	0.448328
Haematocrit (v/v)	46.2876	2	0.447955	0.447588	0.448321
Haematocrit (v/v)	46.4883	2	0.447948	0.447582	0.448315
Haematocrit (v/v)	46.689	2	0.447942	0.447575	0.448309
Haematocrit (v/v)	46.8896	2	0.447935	0.447568	0.448302
Haematocrit (v/v)	47.0903	2	0.447929	0.447561	0.448296
Haematocrit (v/v)	47.291	2	0.447922	0.447554	0.44829
Haematocrit (v/v)	47.4916	2	0.447915	0.447547	0.448284
Haematocrit (v/v)	47.6923	2	0.447908	0.447539	0.448278
Haematocrit (v/v)	47.893	2	0.447902	0.447531	0.448272
Haematocrit (v/v)	48.0936	2	0.447895	0.447523	0.448267
Haematocrit (v/v)	48.2943	2	0.447888	0.447515	0.448261
Haematocrit (v/v)	48.495	2	0.447881	0.447506	0.448256
Haematocrit (v/v)	48.6957	2	0.447874	0.447496	0.448251
Haematocrit (v/v)	48.8963	2	0.447866	0.447487	0.448246
Haematocrit (v/v)	49.097	2	0.447859	0.447477	0.448241
Haematocrit (v/v)	49.2977	2	0.447851	0.447466	0.448237
Haematocrit (v/v)	49.4983	2	0.447844	0.447455	0.448232
Haematocrit (v/v)	49.699	2	0.447836	0.447443	0.448228
Haematocrit (v/v)	49.8997	2	0.447827	0.447431	0.448223
Haematocrit (v/v)	50.1003	2	0.447819	0.447418	0.448219
Haematocrit (v/v)	50.301	2	0.44781	0.447405	0.448214
Haematocrit (v/v)	50.5017	2	0.4478	0.447391	0.448209
Haematocrit (v/v)	50.7023	2	0.44779	0.447377	0.448204
Haematocrit (v/v)	50.903	2	0.44778	0.447362	0.448199
Haematocrit (v/v)	51.1037	2	0.447769	0.447346	0.448193
Haematocrit (v/v)	51.3043	2	0.447758	0.44733	0.448186
Haematocrit (v/v)	51.505	2	0.447746	0.447313	0.448179
Haematocrit (v/v)	51.7057	2	0.447733	0.447296	0.448171
Haematocrit (v/v)	51.9064	2	0.44772	0.447277	0.448162
Haematocrit (v/v)	52.107	2	0.447705	0.447259	0.448152
Haematocrit (v/v)	52.3077	2	0.44769	0.447239	0.448142
Haematocrit (v/v)	52.5084	2	0.447674	0.447219	0.44813
Haematocrit (v/v)	52.709	2	0.447657	0.447198	0.448117
Haematocrit (v/v)	52.9097	2	0.44764	0.447176	0.448103
Haematocrit (v/v)	53.1104	2	0.447621	0.447153	0.448088
Haematocrit (v/v)	53.311	2	0.4476	0.44713	0.448071
Haematocrit (v/v)	53.5117	2	0.447579	0.447105	0.448053
Haematocrit (v/v)	53.7124	2	0.447557	0.447079	0.448034
Haematocrit (v/v)	53.913	2	0.447533	0.447053	0.448013
Haematocrit (v/v)	54.1137	2	0.447508	0.447025	0.447991
Haematocrit (v/v)	54.3144	2	0.447482	0.446996	0.447968
Haematocrit (v/v)	54.5151	2	0.447454	0.446966	0.447942
Haematocrit (v/v)	54.7157	2	0.447425	0.446934	0.447916
Haematocrit (v/v)	54.9164	2	0.447394	0.446901	0.447888
Haematocrit (v/v)	55.1171	2	0.447362	0.446867	0.447858
Haematocrit (v/v)	55.3177	2	0.447329	0.446831	0.447826
Haematocrit (v/v)	55.5184	2	0.447293	0.446794	0.447793
Haematocrit (v/v)	55.7191	2	0.447257	0.446755	0.447758
Haematocrit (v/v)	55.9197	2	0.447218	0.446714	0.447722
Haematocrit (v/v)	56.1204	2	0.447178	0.446672	0.447684
Haematocrit (v/v)	56.3211	2	0.447137	0.446629	0.447644
Haematocrit (v/v)	56.5217	2	0.447093	0.446583	0.447603
Haematocrit (v/v)	56.7224	2	0.447048	0.446536	0.44756
Haematocrit (v/v)	56.9231	2	0.447001	0.446488	0.447515
Haematocrit (v/v)	57.1237	2	0.446953	0.446438	0.447469
Haematocrit (v/v)	57.3244	2	0.446903	0.446386	0.44742
Haematocrit (v/v)	57.5251	2	0.446851	0.446332	0.44737
Haematocrit (v/v)	57.7258	2	0.446798	0.446277	0.447318
Haematocrit (v/v)	57.9264	2	0.446742	0.44622	0.447264
Haematocrit (v/v)	58.1271	2	0.446686	0.446162	0.447209
Haematocrit (v/v)	58.3278	2	0.446627	0.446102	0.447152
Haematocrit (v/v)	58.5284	2	0.446567	0.446041	0.447092
Haematocrit (v/v)	58.7291	2	0.446505	0.445978	0.447032
Haematocrit (v/v)	58.9298	2	0.446441	0.445913	0.446969
Haematocrit (v/v)	59.1304	2	0.446376	0.445848	0.446904
Haematocrit (v/v)	59.3311	2	0.446309	0.44578	0.446838
Haematocrit (v/v)	59.5318	2	0.446241	0.445711	0.44677
Haematocrit (v/v)	59.7324	2	0.446171	0.445641	0.446701
Haematocrit (v/v)	59.9331	2	0.446099	0.445569	0.446629
Haematocrit (v/v)	60.1338	2	0.446026	0.445496	0.446557
Haematocrit (v/v)	60.3344	2	0.445952	0.445422	0.446482
Haematocrit (v/v)	60.5351	2	0.445876	0.445346	0.446406
Haematocrit (v/v)	60.7358	2	0.445799	0.445269	0.446329
Haematocrit (v/v)	60.9365	2	0.44572	0.44519	0.44625
Haematocrit (v/v)	61.1371	2	0.44564	0.44511	0.44617
Haematocrit (v/v)	61.3378	2	0.445559	0.445028	0.446089
Haematocrit (v/v)	61.5385	2	0.445476	0.444945	0.446007
Haematocrit (v/v)	61.7391	2	0.445392	0.444861	0.445923
Haematocrit (v/v)	61.9398	2	0.445307	0.444776	0.445839
Haematocrit (v/v)	62.1405	2	0.445221	0.444689	0.445753
Haematocrit (v/v)	62.3411	2	0.445133	0.4446	0.445667
Haematocrit (v/v)	62.5418	2	0.445045	0.44451	0.445579
Haematocrit (v/v)	62.7425	2	0.444955	0.444419	0.445491
Haematocrit (v/v)	62.9431	2	0.444865	0.444327	0.445402
Haematocrit (v/v)	63.1438	2	0.444773	0.444234	0.445313
Haematocrit (v/v)	63.3445	2	0.444681	0.444139	0.445222
Haematocrit (v/v)	63.5452	2	0.444587	0.444043	0.445131
Haematocrit (v/v)	63.7458	2	0.444493	0.443946	0.445039
Haematocrit (v/v)	63.9465	2	0.444397	0.443847	0.444947
Haematocrit (v/v)	64.1472	2	0.444301	0.443748	0.444854
Haematocrit (v/v)	64.3478	2	0.444204	0.443648	0.444761
Haematocrit (v/v)	64.5485	2	0.444107	0.443547	0.444666
Haematocrit (v/v)	64.7492	2	0.444008	0.443445	0.444571
Haematocrit (v/v)	64.9498	2	0.443909	0.443342	0.444476
Haematocrit (v/v)	65.1505	2	0.443809	0.443238	0.44438
Haematocrit (v/v)	65.3512	2	0.443708	0.443134	0.444283
Haematocrit (v/v)	65.5518	2	0.443607	0.443028	0.444186
Haematocrit (v/v)	65.7525	2	0.443505	0.442923	0.444088
Haematocrit (v/v)	65.9532	2	0.443403	0.442816	0.44399
Haematocrit (v/v)	66.1538	2	0.4433	0.442709	0.443891
Haematocrit (v/v)	66.3545	2	0.443197	0.442601	0.443792
Haematocrit (v/v)	66.5552	2	0.443092	0.442493	0.443692
Haematocrit (v/v)	66.7559	2	0.442988	0.442384	0.443592
Haematocrit (v/v)	66.9565	2	0.442883	0.442275	0.443491
Haematocrit (v/v)	67.1572	2	0.442777	0.442165	0.44339
Haematocrit (v/v)	67.3579	2	0.442671	0.442054	0.443288
Haematocrit (v/v)	67.5585	2	0.442565	0.441943	0.443187
Haematocrit (v/v)	67.7592	2	0.442458	0.441831	0.443085
Haematocrit (v/v)	67.9599	2	0.442351	0.441719	0.442983
Haematocrit (v/v)	68.1605	2	0.442243	0.441606	0.44288
Haematocrit (v/v)	68.3612	2	0.442135	0.441492	0.442778
Haematocrit (v/v)	68.5619	2	0.442027	0.441378	0.442676
Haematocrit (v/v)	68.7625	2	0.441918	0.441263	0.442573
Haematocrit (v/v)	68.9632	2	0.441809	0.441147	0.442471
Haematocrit (v/v)	69.1639	2	0.441699	0.44103	0.442369
Haematocrit (v/v)	69.3645	2	0.44159	0.440913	0.442267
Haematocrit (v/v)	69.5652	2	0.44148	0.440795	0.442165
Haematocrit (v/v)	69.7659	2	0.441369	0.440676	0.442063
Haematocrit (v/v)	69.9666	2	0.441259	0.440556	0.441961
Haematocrit (v/v)	70.1672	2	0.441148	0.440436	0.44186
Haematocrit (v/v)	70.3679	2	0.441037	0.440315	0.441758
Haematocrit (v/v)	70.5686	2	0.440925	0.440193	0.441657
Haematocrit (v/v)	70.7692	2	0.440813	0.44007	0.441556
Haematocrit (v/v)	70.9699	2	0.440701	0.439947	0.441456
Haematocrit (v/v)	71.1706	2	0.440589	0.439823	0.441356
Haematocrit (v/v)	71.3712	2	0.440477	0.439698	0.441256
Haematocrit (v/v)	71.5719	2	0.440364	0.439573	0.441156
Haematocrit (v/v)	71.7726	2	0.440252	0.439447	0.441056
Haematocrit (v/v)	71.9732	2	0.440139	0.43932	0.440957
Haematocrit (v/v)	72.1739	2	0.440025	0.439192	0.440859
Haematocrit (v/v)	72.3746	2	0.439912	0.439064	0.44076
Haematocrit (v/v)	72.5753	2	0.439798	0.438934	0.440662
Haematocrit (v/v)	72.7759	2	0.439685	0.438804	0.440565
Haematocrit (v/v)	72.9766	2	0.439571	0.438673	0.440468
Haematocrit (v/v)	73.1773	2	0.439457	0.438541	0.440372
Haematocrit (v/v)	73.3779	2	0.439342	0.438408	0.440276
Haematocrit (v/v)	73.5786	2	0.439228	0.438274	0.440182
Haematocrit (v/v)	73.7793	2	0.439114	0.438139	0.440088
Haematocrit (v/v)	73.9799	2	0.438999	0.438003	0.439995
Haematocrit (v/v)	74.1806	2	0.438884	0.437866	0.439903
Haematocrit (v/v)	74.3813	2	0.438769	0.437727	0.439812
Haematocrit (v/v)	74.5819	2	0.438654	0.437587	0.439722
Haematocrit (v/v)	74.7826	2	0.438539	0.437445	0.439634
Haematocrit (v/v)	74.9833	2	0.438424	0.437302	0.439547
Haematocrit (v/v)	75.1839	2	0.438309	0.437157	0.439461
Haematocrit (v/v)	75.3846	2	0.438194	0.437011	0.439376
Haematocrit (v/v)	75.5853	2	0.438078	0.436864	0.439293
Haematocrit (v/v)	75.786	2	0.437963	0.436714	0.439211
Haematocrit (v/v)	75.9866	2	0.437847	0.436564	0.439131
Haematocrit (v/v)	76.1873	2	0.437732	0.436411	0.439052
Haematocrit (v/v)	76.388	2	0.437616	0.436258	0.438975
Haematocrit (v/v)	76.5886	2	0.4375	0.436102	0.438898
Haematocrit (v/v)	76.7893	2	0.437385	0.435946	0.438824
Haematocrit (v/v)	76.99	2	0.437269	0.435788	0.43875
Haematocrit (v/v)	77.1906	2	0.437153	0.435628	0.438678
Haematocrit (v/v)	77.3913	2	0.437037	0.435468	0.438607
Haematocrit (v/v)	77.592	2	0.436921	0.435306	0.438537
Haematocrit (v/v)	77.7926	2	0.436806	0.435143	0.438468
Haematocrit (v/v)	77.9933	2	0.43669	0.434979	0.4384
Haematocrit (v/v)	78.194	2	0.436574	0.434815	0.438333
Haematocrit (v/v)	78.3946	2	0.436458	0.434649	0.438267
Haematocrit (v/v)	78.5953	2	0.436342	0.434483	0.438201
Haematocrit (v/v)	78.796	2	0.436226	0.434316	0.438137
Haematocrit (v/v)	78.9967	2	0.43611	0.434148	0.438072
Haematocrit (v/v)	79.1973	2	0.435994	0.43398	0.438009
Haematocrit (v/v)	79.398	2	0.435878	0.433811	0.437946
Haematocrit (v/v)	79.5987	2	0.435762	0.433642	0.437883
Haematocrit (v/v)	79.7993	2	0.435647	0.433472	0.437821
Haematocrit (v/v)	80	2	0.435531	0.433302	0.437759
Leukocyte count (10E9/L)	20	1	6.44616	6.36849	6.52465
Leukocyte count (10E9/L)	20.2007	1	6.43692	6.36287	6.51172
Leukocyte count (10E9/L)	20.4013	1	6.4277	6.35718	6.49889
Leukocyte count (10E9/L)	20.602	1	6.4185	6.35144	6.48618
Leukocyte count (10E9/L)	20.8027	1	6.40934	6.34561	6.47362
Leukocyte count (10E9/L)	21.0033	1	6.40022	6.33971	6.46123
Leukocyte count (10E9/L)	21.204	1	6.39115	6.33371	6.44904
Leukocyte count (10E9/L)	21.4047	1	6.38214	6.32762	6.43706
Leukocyte count (10E9/L)	21.6054	1	6.37319	6.32142	6.42534
Leukocyte count (10E9/L)	21.806	1	6.36433	6.3151	6.41389
Leukocyte count (10E9/L)	22.0067	1	6.35555	6.30866	6.40275
Leukocyte count (10E9/L)	22.2074	1	6.34687	6.30208	6.39193
Leukocyte count (10E9/L)	22.408	1	6.3383	6.29538	6.38147
Leukocyte count (10E9/L)	22.6087	1	6.32985	6.28855	6.37138
Leukocyte count (10E9/L)	22.8094	1	6.32152	6.28159	6.36166
Leukocyte count (10E9/L)	23.01	1	6.31332	6.27452	6.35233
Leukocyte count (10E9/L)	23.2107	1	6.30527	6.26736	6.34338
Leukocyte count (10E9/L)	23.4114	1	6.29737	6.26012	6.3348
Leukocyte count (10E9/L)	23.612	1	6.28962	6.25284	6.32657
Leukocyte count (10E9/L)	23.8127	1	6.28202	6.24556	6.31868
Leukocyte count (10E9/L)	24.0134	1	6.2746	6.23829	6.31108
Leukocyte count (10E9/L)	24.214	1	6.26733	6.23108	6.30377
Leukocyte count (10E9/L)	24.4147	1	6.26024	6.22396	6.2967
Leukocyte count (10E9/L)	24.6154	1	6.25332	6.21696	6.28985
Leukocyte count (10E9/L)	24.8161	1	6.24656	6.2101	6.2832
Leukocyte count (10E9/L)	25.0167	1	6.23997	6.2034	6.27672
Leukocyte count (10E9/L)	25.2174	1	6.23354	6.19689	6.27038
Leukocyte count (10E9/L)	25.4181	1	6.22728	6.19057	6.26418
Leukocyte count (10E9/L)	25.6187	1	6.22117	6.18445	6.25809
Leukocyte count (10E9/L)	25.8194	1	6.21522	6.17853	6.25209
Leukocyte count (10E9/L)	26.0201	1	6.2094	6.17281	6.24619
Leukocyte count (10E9/L)	26.2207	1	6.20373	6.16729	6.24035
Leukocyte count (10E9/L)	26.4214	1	6.19819	6.16196	6.23459
Leukocyte count (10E9/L)	26.6221	1	6.19276	6.15681	6.22889
Leukocyte count (10E9/L)	26.8227	1	6.18744	6.15183	6.22324
Leukocyte count (10E9/L)	27.0234	1	6.18223	6.14699	6.21765
Leukocyte count (10E9/L)	27.2241	1	6.17711	6.14228	6.2121
Leukocyte count (10E9/L)	27.4247	1	6.17206	6.13769	6.2066
Leukocyte count (10E9/L)	27.6254	1	6.16709	6.13318	6.20116
Leukocyte count (10E9/L)	27.8261	1	6.16217	6.12874	6.19575
Leukocyte count (10E9/L)	28.0268	1	6.1573	6.12435	6.1904
Leukocyte count (10E9/L)	28.2274	1	6.15246	6.11998	6.1851
Leukocyte count (10E9/L)	28.4281	1	6.14765	6.11561	6.17984
Leukocyte count (10E9/L)	28.6288	1	6.14286	6.11122	6.17464
Leukocyte count (10E9/L)	28.8294	1	6.13807	6.10679	6.16948
Leukocyte count (10E9/L)	29.0301	1	6.13327	6.10231	6.16437
Leukocyte count (10E9/L)	29.2308	1	6.12846	6.09775	6.1593
Leukocyte count (10E9/L)	29.4314	1	6.12363	6.09312	6.15428
Leukocyte count (10E9/L)	29.6321	1	6.11878	6.0884	6.14928
Leukocyte count (10E9/L)	29.8328	1	6.11389	6.08358	6.14432
Leukocyte count (10E9/L)	30.0334	1	6.10896	6.07868	6.13937
Leukocyte count (10E9/L)	30.2341	1	6.10399	6.07367	6.13443
Leukocyte count (10E9/L)	30.4348	1	6.09897	6.06859	6.12949
Leukocyte count (10E9/L)	30.6355	1	6.09391	6.06342	6.12454
Leukocyte count (10E9/L)	30.8361	1	6.08881	6.05818	6.11957
Leukocyte count (10E9/L)	31.0368	1	6.08366	6.05289	6.11456
Leukocyte count (10E9/L)	31.2375	1	6.07847	6.04755	6.10953
Leukocyte count (10E9/L)	31.4381	1	6.07324	6.04217	6.10445
Leukocyte count (10E9/L)	31.6388	1	6.06798	6.03678	6.09932
Leukocyte count (10E9/L)	31.8395	1	6.0627	6.03139	6.09416
Leukocyte count (10E9/L)	32.0401	1	6.05741	6.02601	6.08895
Leukocyte count (10E9/L)	32.2408	1	6.0521	6.02065	6.08369
Leukocyte count (10E9/L)	32.4415	1	6.04681	6.01535	6.07841
Leukocyte count (10E9/L)	32.6421	1	6.04153	6.0101	6.0731
Leukocyte count (10E9/L)	32.8428	1	6.03628	6.00492	6.06778
Leukocyte count (10E9/L)	33.0435	1	6.03108	5.99984	6.06246
Leukocyte count (10E9/L)	33.2441	1	6.02594	5.99486	6.05715
Leukocyte count (10E9/L)	33.4448	1	6.02087	5.99	6.05188
Leukocyte count (10E9/L)	33.6455	1	6.0159	5.98527	6.04667
Leukocyte count (10E9/L)	33.8462	1	6.01105	5.98069	6.04153
Leukocyte count (10E9/L)	34.0468	1	6.00632	5.97627	6.0365
Leukocyte count (10E9/L)	34.2475	1	6.00174	5.97203	6.03159
Leukocyte count (10E9/L)	34.4482	1	5.99734	5.96797	6.02682
Leukocyte count (10E9/L)	34.6488	1	5.99312	5.96411	6.02224
Leukocyte count (10E9/L)	34.8495	1	5.9891	5.96046	6.01786
Leukocyte count (10E9/L)	35.0502	1	5.98531	5.95704	6.0137
Leukocyte count (10E9/L)	35.2508	1	5.98177	5.95385	6.0098
Leukocyte count (10E9/L)	35.4515	1	5.97849	5.95091	6.00618
Leukocyte count (10E9/L)	35.6522	1	5.97549	5.94823	6.00286
Leukocyte count (10E9/L)	35.8528	1	5.97279	5.94582	5.99986
Leukocyte count (10E9/L)	36.0535	1	5.9704	5.94369	5.9972
Leukocyte count (10E9/L)	36.2542	1	5.96833	5.94186	5.99491
Leukocyte count (10E9/L)	36.4548	1	5.96662	5.94034	5.99299
Leukocyte count (10E9/L)	36.6555	1	5.96525	5.93913	5.99146
Leukocyte count (10E9/L)	36.8562	1	5.96425	5.93826	5.99033
Leukocyte count (10E9/L)	37.0569	1	5.96362	5.93774	5.9896
Leukocyte count (10E9/L)	37.2575	1	5.96338	5.93757	5.98928
Leukocyte count (10E9/L)	37.4582	1	5.96353	5.93777	5.98938
Leukocyte count (10E9/L)	37.6589	1	5.96406	5.93835	5.98988
Leukocyte count (10E9/L)	37.8595	1	5.965	5.9393	5.99079
Leukocyte count (10E9/L)	38.0602	1	5.96632	5.94065	5.9921
Leukocyte count (10E9/L)	38.2609	1	5.96805	5.94239	5.9938
Leukocyte count (10E9/L)	38.4615	1	5.97016	5.94452	5.99589
Leukocyte count (10E9/L)	38.6622	1	5.97265	5.94705	5.99836
Leukocyte count (10E9/L)	38.8629	1	5.97552	5.94995	6.00118
Leukocyte count (10E9/L)	39.0635	1	5.97875	5.95324	6.00435
Leukocyte count (10E9/L)	39.2642	1	5.98234	5.9569	6.00786
Leukocyte count (10E9/L)	39.4649	1	5.98625	5.96092	6.01168
Leukocyte count (10E9/L)	39.6656	1	5.99049	5.96527	6.0158
Leukocyte count (10E9/L)	39.8662	1	5.99502	5.96994	6.02019
Leukocyte count (10E9/L)	40.0669	1	5.99983	5.9749	6.02484
Leukocyte count (10E9/L)	40.2676	1	6.00489	5.98014	6.02972
Leukocyte count (10E9/L)	40.4682	1	6.01017	5.98561	6.03482
Leukocyte count (10E9/L)	40.6689	1	6.01565	5.99129	6.0401
Leukocyte count (10E9/L)	40.8696	1	6.0213	5.99714	6.04554
Leukocyte count (10E9/L)	41.0702	1	6.02708	6.00313	6.05112
Leukocyte count (10E9/L)	41.2709	1	6.03297	6.00922	6.0568
Leukocyte count (10E9/L)	41.4716	1	6.03892	6.01537	6.06255
Leukocyte count (10E9/L)	41.6722	1	6.04491	6.02154	6.06835
Leukocyte count (10E9/L)	41.8729	1	6.05088	6.02768	6.07416
Leukocyte count (10E9/L)	42.0736	1	6.05682	6.03376	6.07995
Leukocyte count (10E9/L)	42.2742	1	6.06267	6.03973	6.08568
Leukocyte count (10E9/L)	42.4749	1	6.06839	6.04555	6.09131
Leukocyte count (10E9/L)	42.6756	1	6.07396	6.05118	6.09681
Leukocyte count (10E9/L)	42.8763	1	6.07932	6.05658	6.10213
Leukocyte count (10E9/L)	43.0769	1	6.08444	6.06171	6.10724
Leukocyte count (10E9/L)	43.2776	1	6.08927	6.06653	6.11208
Leukocyte count (10E9/L)	43.4783	1	6.09378	6.07101	6.11662
Leukocyte count (10E9/L)	43.6789	1	6.09793	6.07511	6.12082
Leukocyte count (10E9/L)	43.8796	1	6.10168	6.0788	6.12464
Leukocyte count (10E9/L)	44.0803	1	6.105	6.08205	6.12802
Leukocyte count (10E9/L)	44.2809	1	6.10784	6.08482	6.13093
Leukocyte count (10E9/L)	44.4816	1	6.11017	6.08709	6.13334
Leukocyte count (10E9/L)	44.6823	1	6.11197	6.08883	6.1352
Leukocyte count (10E9/L)	44.8829	1	6.11321	6.09001	6.13648
Leukocyte count (10E9/L)	45.0836	1	6.11385	6.09061	6.13715
Leukocyte count (10E9/L)	45.2843	1	6.11386	6.09061	6.13718
Leukocyte count (10E9/L)	45.4849	1	6.11323	6.08999	6.13655
Leukocyte count (10E9/L)	45.6856	1	6.11194	6.08873	6.13523
Leukocyte count (10E9/L)	45.8863	1	6.10998	6.08681	6.13322
Leukocyte count (10E9/L)	46.087	1	6.10731	6.08421	6.13048
Leukocyte count (10E9/L)	46.2876	1	6.10393	6.08093	6.12701
Leukocyte count (10E9/L)	46.4883	1	6.09984	6.07694	6.12282
Leukocyte count (10E9/L)	46.689	1	6.09503	6.07224	6.1179
Leukocyte count (10E9/L)	46.8896	1	6.08951	6.06683	6.11225
Leukocyte count (10E9/L)	47.0903	1	6.08325	6.0607	6.10588
Leukocyte count (10E9/L)	47.291	1	6.07628	6.05384	6.0988
Leukocyte count (10E9/L)	47.4916	1	6.0686	6.04626	6.09102
Leukocyte count (10E9/L)	47.6923	1	6.06023	6.03796	6.08257
Leukocyte count (10E9/L)	47.893	1	6.05117	6.02895	6.07346
Leukocyte count (10E9/L)	48.0936	1	6.04145	6.01924	6.06372
Leukocyte count (10E9/L)	48.2943	1	6.03107	6.00884	6.05338
Leukocyte count (10E9/L)	48.495	1	6.02008	5.99777	6.04245
Leukocyte count (10E9/L)	48.6957	1	6.00848	5.98606	6.03097
Leukocyte count (10E9/L)	48.8963	1	5.99632	5.97374	6.01898
Leukocyte count (10E9/L)	49.097	1	5.98362	5.96083	6.00649
Leukocyte count (10E9/L)	49.2977	1	5.97041	5.94736	5.99353
Leukocyte count (10E9/L)	49.4983	1	5.95672	5.93338	5.98015
Leukocyte count (10E9/L)	49.699	1	5.94261	5.91892	5.96637
Leukocyte count (10E9/L)	49.8997	1	5.9281	5.90405	5.95223
Leukocyte count (10E9/L)	50.1003	1	5.91322	5.88878	5.93775
Leukocyte count (10E9/L)	50.301	1	5.89803	5.87318	5.92297
Leukocyte count (10E9/L)	50.5017	1	5.88257	5.8573	5.90793
Leukocyte count (10E9/L)	50.7023	1	5.86687	5.84118	5.89266
Leukocyte count (10E9/L)	50.903	1	5.85099	5.82487	5.8772
Leukocyte count (10E9/L)	51.1037	1	5.83495	5.80843	5.86158
Leukocyte count (10E9/L)	51.3043	1	5.81882	5.7919	5.84584
Leukocyte count (10E9/L)	51.505	1	5.80262	5.77532	5.83003
Leukocyte count (10E9/L)	51.7057	1	5.78641	5.75876	5.81417
Leukocyte count (10E9/L)	51.9064	1	5.77022	5.74225	5.79831
Leukocyte count (10E9/L)	52.107	1	5.7541	5.72584	5.78249
Leukocyte count (10E9/L)	52.3077	1	5.7381	5.70957	5.76675
Leukocyte count (10E9/L)	52.5084	1	5.72224	5.69348	5.75112
Leukocyte count (10E9/L)	52.709	1	5.70656	5.6776	5.73565
Leukocyte count (10E9/L)	52.9097	1	5.69112	5.66198	5.72037
Leukocyte count (10E9/L)	53.1104	1	5.67593	5.64666	5.70533
Leukocyte count (10E9/L)	53.311	1	5.66104	5.63165	5.69056
Leukocyte count (10E9/L)	53.5117	1	5.64648	5.617	5.6761
Leukocyte count (10E9/L)	53.7124	1	5.63228	5.60272	5.66197
Leukocyte count (10E9/L)	53.913	1	5.61847	5.58884	5.64823
Leukocyte count (10E9/L)	54.1137	1	5.60507	5.57539	5.63488
Leukocyte count (10E9/L)	54.3144	1	5.59212	5.56239	5.62198
Leukocyte count (10E9/L)	54.5151	1	5.57963	5.54985	5.60953
Leukocyte count (10E9/L)	54.7157	1	5.56762	5.53779	5.59758
Leukocyte count (10E9/L)	54.9164	1	5.55611	5.52623	5.58613
Leukocyte count (10E9/L)	55.1171	1	5.54513	5.51518	5.57522
Leukocyte count (10E9/L)	55.3177	1	5.53468	5.50465	5.56485
Leukocyte count (10E9/L)	55.5184	1	5.52478	5.49466	5.55504
Leukocyte count (10E9/L)	55.7191	1	5.51544	5.4852	5.54581
Leukocyte count (10E9/L)	55.9197	1	5.50665	5.4763	5.53715
Leukocyte count (10E9/L)	56.1204	1	5.49844	5.46795	5.52909
Leukocyte count (10E9/L)	56.3211	1	5.49081	5.46016	5.52161
Leukocyte count (10E9/L)	56.5217	1	5.48375	5.45294	5.51472
Leukocyte count (10E9/L)	56.7224	1	5.47727	5.44629	5.50841
Leukocyte count (10E9/L)	56.9231	1	5.47136	5.4402	5.50267
Leukocyte count (10E9/L)	57.1237	1	5.46603	5.43469	5.49752
Leukocyte count (10E9/L)	57.3244	1	5.46125	5.42974	5.49292
Leukocyte count (10E9/L)	57.5251	1	5.45704	5.42536	5.48887
Leukocyte count (10E9/L)	57.7258	1	5.45337	5.42154	5.48536
Leukocyte count (10E9/L)	57.9264	1	5.45024	5.41827	5.48238
Leukocyte count (10E9/L)	58.1271	1	5.44764	5.41555	5.4799
Leukocyte count (10E9/L)	58.3278	1	5.44556	5.41336	5.47792
Leukocyte count (10E9/L)	58.5284	1	5.44397	5.41169	5.47641
Leukocyte count (10E9/L)	58.7291	1	5.44286	5.41053	5.47536
Leukocyte count (10E9/L)	58.9298	1	5.44223	5.40986	5.47476
Leukocyte count (10E9/L)	59.1304	1	5.44204	5.40966	5.47458
Leukocyte count (10E9/L)	59.3311	1	5.44228	5.40993	5.47481
Leukocyte count (10E9/L)	59.5318	1	5.44294	5.41062	5.47543
Leukocyte count (10E9/L)	59.7324	1	5.444	5.41172	5.47643
Leukocyte count (10E9/L)	59.9331	1	5.44542	5.41322	5.47779
Leukocyte count (10E9/L)	60.1338	1	5.4472	5.41507	5.47949
Leukocyte count (10E9/L)	60.3344	1	5.44932	5.41727	5.48153
Leukocyte count (10E9/L)	60.5351	1	5.45175	5.41977	5.48388
Leukocyte count (10E9/L)	60.7358	1	5.45447	5.42256	5.48653
Leukocyte count (10E9/L)	60.9365	1	5.45746	5.42561	5.48947
Leukocyte count (10E9/L)	61.1371	1	5.4607	5.42888	5.49268
Leukocyte count (10E9/L)	61.3378	1	5.46418	5.43236	5.49615
Leukocyte count (10E9/L)	61.5385	1	5.46786	5.43602	5.49987
Leukocyte count (10E9/L)	61.7391	1	5.47174	5.43983	5.50381
Leukocyte count (10E9/L)	61.9398	1	5.47579	5.44377	5.50797
Leukocyte count (10E9/L)	62.1405	1	5.47999	5.44782	5.51233
Leukocyte count (10E9/L)	62.3411	1	5.48433	5.45197	5.51686
Leukocyte count (10E9/L)	62.5418	1	5.48879	5.45619	5.52156
Leukocyte count (10E9/L)	62.7425	1	5.49335	5.46047	5.5264
Leukocyte count (10E9/L)	62.9431	1	5.498	5.4648	5.53137
Leukocyte count (10E9/L)	63.1438	1	5.50271	5.46916	5.53644
Leukocyte count (10E9/L)	63.3445	1	5.50749	5.47355	5.5416
Leukocyte count (10E9/L)	63.5452	1	5.5123	5.47796	5.54682
Leukocyte count (10E9/L)	63.7458	1	5.51715	5.48239	5.5521
Leukocyte count (10E9/L)	63.9465	1	5.52201	5.48682	5.55739
Leukocyte count (10E9/L)	64.1472	1	5.52688	5.49126	5.5627
Leukocyte count (10E9/L)	64.3478	1	5.53175	5.49571	5.568
Leukocyte count (10E9/L)	64.5485	1	5.53661	5.50015	5.57328
Leukocyte count (10E9/L)	64.7492	1	5.54145	5.50458	5.57853
Leukocyte count (10E9/L)	64.9498	1	5.54626	5.50902	5.58373
Leukocyte count (10E9/L)	65.1505	1	5.55104	5.51344	5.58887
Leukocyte count (10E9/L)	65.3512	1	5.55578	5.51784	5.59395
Leukocyte count (10E9/L)	65.5518	1	5.56048	5.52223	5.59896
Leukocyte count (10E9/L)	65.7525	1	5.56513	5.52659	5.6039
Leukocyte count (10E9/L)	65.9532	1	5.56973	5.53093	5.60877
Leukocyte count (10E9/L)	66.1538	1	5.57428	5.53523	5.61356
Leukocyte count (10E9/L)	66.3545	1	5.57877	5.53949	5.61829
Leukocyte count (10E9/L)	66.5552	1	5.58321	5.5437	5.62296
Leukocyte count (10E9/L)	66.7559	1	5.58759	5.54785	5.62757
Leukocyte count (10E9/L)	66.9565	1	5.59192	5.55194	5.63214
Leukocyte count (10E9/L)	67.1572	1	5.59619	5.55595	5.63667
Leukocyte count (10E9/L)	67.3579	1	5.6004	5.55988	5.64117
Leukocyte count (10E9/L)	67.5585	1	5.60456	5.56371	5.64566
Leukocyte count (10E9/L)	67.7592	1	5.60867	5.56745	5.65015
Leukocyte count (10E9/L)	67.9599	1	5.61273	5.57108	5.65465
Leukocyte count (10E9/L)	68.1605	1	5.61674	5.5746	5.65916
Leukocyte count (10E9/L)	68.3612	1	5.62071	5.57801	5.66369
Leukocyte count (10E9/L)	68.5619	1	5.62464	5.5813	5.66826
Leukocyte count (10E9/L)	68.7625	1	5.62852	5.58449	5.67285
Leukocyte count (10E9/L)	68.9632	1	5.63238	5.58757	5.67749
Leukocyte count (10E9/L)	69.1639	1	5.63619	5.59055	5.68215
Leukocyte count (10E9/L)	69.3645	1	5.63998	5.59344	5.68685
Leukocyte count (10E9/L)	69.5652	1	5.64375	5.59626	5.69158
Leukocyte count (10E9/L)	69.7659	1	5.64748	5.599	5.69632
Leukocyte count (10E9/L)	69.9666	1	5.6512	5.6017	5.70108
Leukocyte count (10E9/L)	70.1672	1	5.65491	5.60436	5.70584
Leukocyte count (10E9/L)	70.3679	1	5.65859	5.60699	5.7106
Leukocyte count (10E9/L)	70.5686	1	5.66227	5.60962	5.71534
Leukocyte count (10E9/L)	70.7692	1	5.66594	5.61225	5.72005
Leukocyte count (10E9/L)	70.9699	1	5.6696	5.61491	5.72473
Leukocyte count (10E9/L)	71.1706	1	5.67325	5.61761	5.72937
Leukocyte count (10E9/L)	71.3712	1	5.67691	5.62035	5.73395
Leukocyte count (10E9/L)	71.5719	1	5.68056	5.62315	5.73847
Leukocyte count (10E9/L)	71.7726	1	5.68422	5.62602	5.74294
Leukocyte count (10E9/L)	71.9732	1	5.68788	5.62896	5.74733
Leukocyte count (10E9/L)	72.1739	1	5.69155	5.63198	5.75167
Leukocyte count (10E9/L)	72.3746	1	5.69523	5.63507	5.75594
Leukocyte count (10E9/L)	72.5753	1	5.69891	5.63823	5.76015
Leukocyte count (10E9/L)	72.7759	1	5.70261	5.64146	5.76431
Leukocyte count (10E9/L)	72.9766	1	5.70631	5.64475	5.76844
Leukocyte count (10E9/L)	73.1773	1	5.71002	5.64808	5.77254
Leukocyte count (10E9/L)	73.3779	1	5.71375	5.65144	5.77665
Leukocyte count (10E9/L)	73.5786	1	5.71749	5.65479	5.78078
Leukocyte count (10E9/L)	73.7793	1	5.72124	5.65812	5.78496
Leukocyte count (10E9/L)	73.9799	1	5.72501	5.6614	5.78922
Leukocyte count (10E9/L)	74.1806	1	5.72878	5.66459	5.79359
Leukocyte count (10E9/L)	74.3813	1	5.73257	5.66767	5.79811
Leukocyte count (10E9/L)	74.5819	1	5.73638	5.67058	5.80282
Leukocyte count (10E9/L)	74.7826	1	5.74019	5.6733	5.80775
Leukocyte count (10E9/L)	74.9833	1	5.74402	5.6758	5.81294
Leukocyte count (10E9/L)	75.1839	1	5.74786	5.67803	5.81842
Leukocyte count (10E9/L)	75.3846	1	5.75172	5.67999	5.82421
Leukocyte count (10E9/L)	75.5853	1	5.75558	5.68164	5.83034
Leukocyte count (10E9/L)	75.786	1	5.75946	5.68297	5.83681
Leukocyte count (10E9/L)	75.9866	1	5.76334	5.68398	5.84365
Leukocyte count (10E9/L)	76.1873	1	5.76724	5.68466	5.85083
Leukocyte count (10E9/L)	76.388	1	5.77114	5.68502	5.85837
Leukocyte count (10E9/L)	76.5886	1	5.77506	5.68508	5.86626
Leukocyte count (10E9/L)	76.7893	1	5.77898	5.68483	5.87446
Leukocyte count (10E9/L)	76.99	1	5.78292	5.68431	5.88298
Leukocyte count (10E9/L)	77.1906	1	5.78685	5.68352	5.89178
Leukocyte count (10E9/L)	77.3913	1	5.7908	5.6825	5.90086
Leukocyte count (10E9/L)	77.592	1	5.79475	5.68126	5.91017
Leukocyte count (10E9/L)	77.7926	1	5.79871	5.67982	5.91971
Leukocyte count (10E9/L)	77.9933	1	5.80267	5.67821	5.92945
Leukocyte count (10E9/L)	78.194	1	5.80664	5.67645	5.93937
Leukocyte count (10E9/L)	78.3946	1	5.81061	5.67455	5.94944
Leukocyte count (10E9/L)	78.5953	1	5.81458	5.67253	5.95966
Leukocyte count (10E9/L)	78.796	1	5.81856	5.67041	5.97
Leukocyte count (10E9/L)	78.9967	1	5.82254	5.66821	5.98044
Leukocyte count (10E9/L)	79.1973	1	5.82652	5.66593	5.99098
Leukocyte count (10E9/L)	79.398	1	5.83051	5.66359	6.0016
Leukocyte count (10E9/L)	79.5987	1	5.83449	5.6612	6.0123
Leukocyte count (10E9/L)	79.7993	1	5.83848	5.65875	6.02307
Leukocyte count (10E9/L)	80	1	5.84248	5.65626	6.0339
Leukocyte count (10E9/L)	20	2	5.83012	5.75924	5.90175
Leukocyte count (10E9/L)	20.2007	2	5.82947	5.76052	5.89913
Leukocyte count (10E9/L)	20.4013	2	5.82882	5.76178	5.89653
Leukocyte count (10E9/L)	20.602	2	5.82818	5.76302	5.89396
Leukocyte count (10E9/L)	20.8027	2	5.82753	5.76422	5.89143
Leukocyte count (10E9/L)	21.0033	2	5.82689	5.7654	5.88893
Leukocyte count (10E9/L)	21.204	2	5.82625	5.76654	5.88648
Leukocyte count (10E9/L)	21.4047	2	5.82561	5.76765	5.88407
Leukocyte count (10E9/L)	21.6054	2	5.82498	5.76871	5.88172
Leukocyte count (10E9/L)	21.806	2	5.82436	5.76974	5.87942
Leukocyte count (10E9/L)	22.0067	2	5.82374	5.77073	5.87717
Leukocyte count (10E9/L)	22.2074	2	5.82314	5.77167	5.87499
Leukocyte count (10E9/L)	22.408	2	5.82254	5.77257	5.87288
Leukocyte count (10E9/L)	22.6087	2	5.82195	5.77342	5.87083
Leukocyte count (10E9/L)	22.8094	2	5.82138	5.77423	5.86886
Leukocyte count (10E9/L)	23.01	2	5.82082	5.77499	5.86697
Leukocyte count (10E9/L)	23.2107	2	5.82028	5.7757	5.86515
Leukocyte count (10E9/L)	23.4114	2	5.81975	5.77637	5.86341
Leukocyte count (10E9/L)	23.612	2	5.81924	5.777	5.86175
Leukocyte count (10E9/L)	23.8127	2	5.81875	5.77758	5.86017
Leukocyte count (10E9/L)	24.0134	2	5.81828	5.77813	5.85868
Leukocyte count (10E9/L)	24.214	2	5.81784	5.77864	5.85726
Leukocyte count (10E9/L)	24.4147	2	5.81741	5.77911	5.85593
Leukocyte count (10E9/L)	24.6154	2	5.81701	5.77956	5.85467
Leukocyte count (10E9/L)	24.8161	2	5.81664	5.77997	5.8535
Leukocyte count (10E9/L)	25.0167	2	5.81629	5.78037	5.8524
Leukocyte count (10E9/L)	25.2174	2	5.81597	5.78074	5.85138
Leukocyte count (10E9/L)	25.4181	2	5.81568	5.7811	5.85043
Leukocyte count (10E9/L)	25.6187	2	5.81542	5.78145	5.84955
Leukocyte count (10E9/L)	25.8194	2	5.81519	5.7818	5.84874
Leukocyte count (10E9/L)	26.0201	2	5.81499	5.78214	5.848
Leukocyte count (10E9/L)	26.2207	2	5.81482	5.78247	5.84732
Leukocyte count (10E9/L)	26.4214	2	5.81469	5.78282	5.84671
Leukocyte count (10E9/L)	26.6221	2	5.81459	5.78316	5.84617
Leukocyte count (10E9/L)	26.8227	2	5.81453	5.78352	5.84568
Leukocyte count (10E9/L)	27.0234	2	5.8145	5.78388	5.84525
Leukocyte count (10E9/L)	27.2241	2	5.81451	5.78426	5.84489
Leukocyte count (10E9/L)	27.4247	2	5.81455	5.78465	5.84458
Leukocyte count (10E9/L)	27.6254	2	5.81463	5.78506	5.84433
Leukocyte count (10E9/L)	27.8261	2	5.81475	5.78548	5.84414
Leukocyte count (10E9/L)	28.0268	2	5.8149	5.78592	5.84401
Leukocyte count (10E9/L)	28.2274	2	5.81509	5.78637	5.84393
Leukocyte count (10E9/L)	28.4281	2	5.81532	5.78685	5.84392
Leukocyte count (10E9/L)	28.6288	2	5.81559	5.78734	5.84396
Leukocyte count (10E9/L)	28.8294	2	5.81589	5.78785	5.84405
Leukocyte count (10E9/L)	29.0301	2	5.81623	5.78838	5.8442
Leukocyte count (10E9/L)	29.2308	2	5.81661	5.78893	5.84441
Leukocyte count (10E9/L)	29.4314	2	5.81702	5.78949	5.84466
Leukocyte count (10E9/L)	29.6321	2	5.81747	5.79008	5.84497
Leukocyte count (10E9/L)	29.8328	2	5.81796	5.79069	5.84533
Leukocyte count (10E9/L)	30.0334	2	5.81848	5.79132	5.84574
Leukocyte count (10E9/L)	30.2341	2	5.81903	5.79197	5.84619
Leukocyte count (10E9/L)	30.4348	2	5.81962	5.79265	5.84669
Leukocyte count (10E9/L)	30.6355	2	5.82024	5.79335	5.84723
Leukocyte count (10E9/L)	30.8361	2	5.82089	5.79408	5.84781
Leukocyte count (10E9/L)	31.0368	2	5.82158	5.79483	5.84843
Leukocyte count (10E9/L)	31.2375	2	5.82229	5.7956	5.84908
Leukocyte count (10E9/L)	31.4381	2	5.82304	5.79641	5.84977
Leukocyte count (10E9/L)	31.6388	2	5.82381	5.79724	5.85048
Leukocyte count (10E9/L)	31.8395	2	5.82461	5.7981	5.85122
Leukocyte count (10E9/L)	32.0401	2	5.82544	5.79899	5.85198
Leukocyte count (10E9/L)	32.2408	2	5.82629	5.79991	5.85277
Leukocyte count (10E9/L)	32.4415	2	5.82717	5.80086	5.85358
Leukocyte count (10E9/L)	32.6421	2	5.82807	5.80183	5.8544
Leukocyte count (10E9/L)	32.8428	2	5.82899	5.80283	5.85525
Leukocyte count (10E9/L)	33.0435	2	5.82993	5.80386	5.8561
Leukocyte count (10E9/L)	33.2441	2	5.83089	5.80492	5.85697
Leukocyte count (10E9/L)	33.4448	2	5.83187	5.80599	5.85785
Leukocyte count (10E9/L)	33.6455	2	5.83287	5.80709	5.85875
Leukocyte count (10E9/L)	33.8462	2	5.83388	5.80821	5.85965
Leukocyte count (10E9/L)	34.0468	2	5.83491	5.80935	5.86057
Leukocyte count (10E9/L)	34.2475	2	5.83595	5.81051	5.86149
Leukocyte count (10E9/L)	34.4482	2	5.837	5.81167	5.86242
Leukocyte count (10E9/L)	34.6488	2	5.83806	5.81286	5.86336
Leukocyte count (10E9/L)	34.8495	2	5.83913	5.81405	5.8643
Leukocyte count (10E9/L)	35.0502	2	5.8402	5.81525	5.86525
Leukocyte count (10E9/L)	35.2508	2	5.84129	5.81645	5.86621
Leukocyte count (10E9/L)	35.4515	2	5.84237	5.81766	5.86718
Leukocyte count (10E9/L)	35.6522	2	5.84346	5.81887	5.86815
Leukocyte count (10E9/L)	35.8528	2	5.84456	5.82008	5.86912
Leukocyte count (10E9/L)	36.0535	2	5.84565	5.82128	5.8701
Leukocyte count (10E9/L)	36.2542	2	5.84674	5.82248	5.87108
Leukocyte count (10E9/L)	36.4548	2	5.84783	5.82368	5.87206
Leukocyte count (10E9/L)	36.6555	2	5.84892	5.82487	5.87305
Leukocyte count (10E9/L)	36.8562	2	5.85	5.82605	5.87403
Leukocyte count (10E9/L)	37.0569	2	5.85107	5.82722	5.87501
Leukocyte count (10E9/L)	37.2575	2	5.85214	5.82838	5.87598
Leukocyte count (10E9/L)	37.4582	2	5.8532	5.82953	5.87695
Leukocyte count (10E9/L)	37.6589	2	5.85425	5.83067	5.87791
Leukocyte count (10E9/L)	37.8595	2	5.85529	5.8318	5.87886
Leukocyte count (10E9/L)	38.0602	2	5.85632	5.83291	5.8798
Leukocyte count (10E9/L)	38.2609	2	5.85733	5.83401	5.88073
Leukocyte count (10E9/L)	38.4615	2	5.85833	5.8351	5.88164
Leukocyte count (10E9/L)	38.6622	2	5.85931	5.83617	5.88254
Leukocyte count (10E9/L)	38.8629	2	5.86028	5.83723	5.88341
Leukocyte count (10E9/L)	39.0635	2	5.86123	5.83827	5.88427
Leukocyte count (10E9/L)	39.2642	2	5.86216	5.8393	5.8851
Leukocyte count (10E9/L)	39.4649	2	5.86307	5.84031	5.88592
Leukocyte count (10E9/L)	39.6656	2	5.86396	5.8413	5.8867
Leukocyte count (10E9/L)	39.8662	2	5.86483	5.84227	5.88747
Leukocyte count (10E9/L)	40.0669	2	5.86568	5.84323	5.88821
Leukocyte count (10E9/L)	40.2676	2	5.8665	5.84416	5.88892
Leukocyte count (10E9/L)	40.4682	2	5.8673	5.84507	5.8896
Leukocyte count (10E9/L)	40.6689	2	5.86807	5.84595	5.89026
Leukocyte count (10E9/L)	40.8696	2	5.86882	5.84681	5.89089
Leukocyte count (10E9/L)	41.0702	2	5.86954	5.84764	5.8915
Leukocyte count (10E9/L)	41.2709	2	5.87023	5.84844	5.89208
Leukocyte count (10E9/L)	41.4716	2	5.87089	5.84921	5.89263
Leukocyte count (10E9/L)	41.6722	2	5.87152	5.84995	5.89316
Leukocyte count (10E9/L)	41.8729	2	5.87212	5.85066	5.89365
Leukocyte count (10E9/L)	42.0736	2	5.87269	5.85132	5.89413
Leukocyte count (10E9/L)	42.2742	2	5.87323	5.85196	5.89457
Leukocyte count (10E9/L)	42.4749	2	5.87374	5.85255	5.89499
Leukocyte count (10E9/L)	42.6756	2	5.87421	5.8531	5.89538
Leukocyte count (10E9/L)	42.8763	2	5.87465	5.85361	5.89575
Leukocyte count (10E9/L)	43.0769	2	5.87505	5.85409	5.89609
Leukocyte count (10E9/L)	43.2776	2	5.87542	5.85451	5.8964
Leukocyte count (10E9/L)	43.4783	2	5.87576	5.8549	5.89668
Leukocyte count (10E9/L)	43.6789	2	5.87606	5.85524	5.89693
Leukocyte count (10E9/L)	43.8796	2	5.87632	5.85555	5.89716
Leukocyte count (10E9/L)	44.0803	2	5.87655	5.8558	5.89735
Leukocyte count (10E9/L)	44.2809	2	5.87674	5.85602	5.89752
Leukocyte count (10E9/L)	44.4816	2	5.87689	5.85619	5.89765
Leukocyte count (10E9/L)	44.6823	2	5.877	5.85632	5.89775
Leukocyte count (10E9/L)	44.8829	2	5.87708	5.8564	5.89782
Leukocyte count (10E9/L)	45.0836	2	5.87712	5.85645	5.89785
Leukocyte count (10E9/L)	45.2843	2	5.87712	5.85645	5.89785
Leukocyte count (10E9/L)	45.4849	2	5.87709	5.85641	5.89782
Leukocyte count (10E9/L)	45.6856	2	5.87701	5.85633	5.89775
Leukocyte count (10E9/L)	45.8863	2	5.8769	5.85621	5.89765
Leukocyte count (10E9/L)	46.087	2	5.87675	5.85605	5.89752
Leukocyte count (10E9/L)	46.2876	2	5.87657	5.85585	5.89735
Leukocyte count (10E9/L)	46.4883	2	5.87635	5.8556	5.89715
Leukocyte count (10E9/L)	46.689	2	5.87609	5.85532	5.89692
Leukocyte count (10E9/L)	46.8896	2	5.87579	5.85499	5.89666
Leukocyte count (10E9/L)	47.0903	2	5.87546	5.85462	5.89637
Leukocyte count (10E9/L)	47.291	2	5.8751	5.85422	5.89605
Leukocyte count (10E9/L)	47.4916	2	5.8747	5.85377	5.8957
Leukocyte count (10E9/L)	47.6923	2	5.87427	5.85328	5.89534
Leukocyte count (10E9/L)	47.893	2	5.87381	5.85274	5.89494
Leukocyte count (10E9/L)	48.0936	2	5.87332	5.85217	5.89453
Leukocyte count (10E9/L)	48.2943	2	5.8728	5.85156	5.8941
Leukocyte count (10E9/L)	48.495	2	5.87224	5.85091	5.89365
Leukocyte count (10E9/L)	48.6957	2	5.87166	5.85022	5.89318
Leukocyte count (10E9/L)	48.8963	2	5.87106	5.84949	5.8927
Leukocyte count (10E9/L)	49.097	2	5.87043	5.84872	5.8922
Leukocyte count (10E9/L)	49.2977	2	5.86978	5.84793	5.8917
Leukocyte count (10E9/L)	49.4983	2	5.8691	5.84709	5.89118
Leukocyte count (10E9/L)	49.699	2	5.86841	5.84623	5.89065
Leukocyte count (10E9/L)	49.8997	2	5.86769	5.84534	5.89012
Leukocyte count (10E9/L)	50.1003	2	5.86696	5.84443	5.88957
Leukocyte count (10E9/L)	50.301	2	5.86622	5.84349	5.88903
Leukocyte count (10E9/L)	50.5017	2	5.86546	5.84253	5.88847
Leukocyte count (10E9/L)	50.7023	2	5.8647	5.84156	5.88791
Leukocyte count (10E9/L)	50.903	2	5.86392	5.84057	5.88735
Leukocyte count (10E9/L)	51.1037	2	5.86314	5.83958	5.88678
Leukocyte count (10E9/L)	51.3043	2	5.86236	5.83858	5.88621
Leukocyte count (10E9/L)	51.505	2	5.86157	5.83758	5.88565
Leukocyte count (10E9/L)	51.7057	2	5.86078	5.83658	5.88508
Leukocyte count (10E9/L)	51.9064	2	5.86	5.83558	5.88451
Leukocyte count (10E9/L)	52.107	2	5.85922	5.8346	5.88394
Leukocyte count (10E9/L)	52.3077	2	5.85846	5.83362	5.88338
Leukocyte count (10E9/L)	52.5084	2	5.8577	5.83266	5.88282
Leukocyte count (10E9/L)	52.709	2	5.85695	5.83172	5.88228
Leukocyte count (10E9/L)	52.9097	2	5.85622	5.8308	5.88174
Leukocyte count (10E9/L)	53.1104	2	5.85551	5.8299	5.88121
Leukocyte count (10E9/L)	53.311	2	5.85481	5.82903	5.88069
Leukocyte count (10E9/L)	53.5117	2	5.85414	5.82819	5.8802
Leukocyte count (10E9/L)	53.7124	2	5.8535	5.82738	5.87972
Leukocyte count (10E9/L)	53.913	2	5.85288	5.8266	5.87926
Leukocyte count (10E9/L)	54.1137	2	5.85229	5.82586	5.87883
Leukocyte count (10E9/L)	54.3144	2	5.85174	5.82516	5.87842
Leukocyte count (10E9/L)	54.5151	2	5.85122	5.8245	5.87804
Leukocyte count (10E9/L)	54.7157	2	5.85073	5.82388	5.87769
Leukocyte count (10E9/L)	54.9164	2	5.85029	5.8233	5.87738
Leukocyte count (10E9/L)	55.1171	2	5.84988	5.82276	5.87711
Leukocyte count (10E9/L)	55.3177	2	5.84952	5.82227	5.87687
Leukocyte count (10E9/L)	55.5184	2	5.8492	5.82183	5.87668
Leukocyte count (10E9/L)	55.7191	2	5.84893	5.82144	5.87653
Leukocyte count (10E9/L)	55.9197	2	5.84871	5.8211	5.87643
Leukocyte count (10E9/L)	56.1204	2	5.84853	5.82081	5.87637
Leukocyte count (10E9/L)	56.3211	2	5.84841	5.82057	5.87636
Leukocyte count (10E9/L)	56.5217	2	5.84834	5.82039	5.87641
Leukocyte count (10E9/L)	56.7224	2	5.84833	5.82026	5.8765
Leukocyte count (10E9/L)	56.9231	2	5.84836	5.82019	5.87665
Leukocyte count (10E9/L)	57.1237	2	5.84846	5.82018	5.87685
Leukocyte count (10E9/L)	57.3244	2	5.84861	5.82023	5.87711
Leukocyte count (10E9/L)	57.5251	2	5.84882	5.82034	5.87742
Leukocyte count (10E9/L)	57.7258	2	5.84909	5.82051	5.87779
Leukocyte count (10E9/L)	57.9264	2	5.84941	5.82074	5.87821
Leukocyte count (10E9/L)	58.1271	2	5.8498	5.82103	5.87869
Leukocyte count (10E9/L)	58.3278	2	5.85024	5.82139	5.87922
Leukocyte count (10E9/L)	58.5284	2	5.85074	5.82181	5.8798
Leukocyte count (10E9/L)	58.7291	2	5.85131	5.82229	5.88044
Leukocyte count (10E9/L)	58.9298	2	5.85193	5.82284	5.88114
Leukocyte count (10E9/L)	59.1304	2	5.85261	5.82345	5.88188
Leukocyte count (10E9/L)	59.3311	2	5.85334	5.82412	5.88268
Leukocyte count (10E9/L)	59.5318	2	5.85414	5.82486	5.88354
Leukocyte count (10E9/L)	59.7324	2	5.85499	5.82565	5.88444
Leukocyte count (10E9/L)	59.9331	2	5.85589	5.82651	5.8854
Leukocyte count (10E9/L)	60.1338	2	5.85685	5.82742	5.88641
Leukocyte count (10E9/L)	60.3344	2	5.85786	5.82838	5.88747
Leukocyte count (10E9/L)	60.5351	2	5.85893	5.8294	5.88858
Leukocyte count (10E9/L)	60.7358	2	5.86004	5.83047	5.88974
Leukocyte count (10E9/L)	60.9365	2	5.86121	5.83159	5.89095
Leukocyte count (10E9/L)	61.1371	2	5.86242	5.83276	5.89221
Leukocyte count (10E9/L)	61.3378	2	5.86368	5.83397	5.89352
Leukocyte count (10E9/L)	61.5385	2	5.86498	5.83521	5.89487
Leukocyte count (10E9/L)	61.7391	2	5.86632	5.8365	5.89628
Leukocyte count (10E9/L)	61.9398	2	5.86771	5.83782	5.89772
Leukocyte count (10E9/L)	62.1405	2	5.86913	5.83917	5.89922
Leukocyte count (10E9/L)	62.3411	2	5.87059	5.84055	5.90076
Leukocyte count (10E9/L)	62.5418	2	5.87208	5.84196	5.90234
Leukocyte count (10E9/L)	62.7425	2	5.87361	5.84339	5.90396
Leukocyte count (10E9/L)	62.9431	2	5.87517	5.84485	5.90563
Leukocyte count (10E9/L)	63.1438	2	5.87676	5.84632	5.90733
Leukocyte count (10E9/L)	63.3445	2	5.87837	5.84781	5.90906
Leukocyte count (10E9/L)	63.5452	2	5.88	5.84931	5.91083
Leukocyte count (10E9/L)	63.7458	2	5.88166	5.85083	5.91264
Leukocyte count (10E9/L)	63.9465	2	5.88334	5.85235	5.91447
Leukocyte count (10E9/L)	64.1472	2	5.88504	5.85389	5.91633
Leukocyte count (10E9/L)	64.3478	2	5.88675	5.85543	5.91821
Leukocyte count (10E9/L)	64.5485	2	5.88848	5.85698	5.92012
Leukocyte count (10E9/L)	64.7492	2	5.89022	5.85853	5.92205
Leukocyte count (10E9/L)	64.9498	2	5.89197	5.86009	5.92399
Leukocyte count (10E9/L)	65.1505	2	5.89373	5.86165	5.92595
Leukocyte count (10E9/L)	65.3512	2	5.89549	5.86321	5.92793
Leukocyte count (10E9/L)	65.5518	2	5.89726	5.86476	5.92991
Leukocyte count (10E9/L)	65.7525	2	5.89904	5.86632	5.93191
Leukocyte count (10E9/L)	65.9532	2	5.90081	5.86787	5.93392
Leukocyte count (10E9/L)	66.1538	2	5.90259	5.86942	5.93593
Leukocyte count (10E9/L)	66.3545	2	5.90437	5.87095	5.93795
Leukocyte count (10E9/L)	66.5552	2	5.90615	5.87248	5.93998
Leukocyte count (10E9/L)	66.7559	2	5.90792	5.874	5.94201
Leukocyte count (10E9/L)	66.9565	2	5.90969	5.8755	5.94405
Leukocyte count (10E9/L)	67.1572	2	5.91146	5.87699	5.94609
Leukocyte count (10E9/L)	67.3579	2	5.91322	5.87847	5.94814
Leukocyte count (10E9/L)	67.5585	2	5.91497	5.87992	5.9502
Leukocyte count (10E9/L)	67.7592	2	5.91672	5.88135	5.95227
Leukocyte count (10E9/L)	67.9599	2	5.91846	5.88276	5.95434
Leukocyte count (10E9/L)	68.1605	2	5.92019	5.88414	5.95643
Leukocyte count (10E9/L)	68.3612	2	5.92192	5.8855	5.95853
Leukocyte count (10E9/L)	68.5619	2	5.92363	5.88683	5.96064
Leukocyte count (10E9/L)	68.7625	2	5.92534	5.88813	5.96276
Leukocyte count (10E9/L)	68.9632	2	5.92704	5.88939	5.9649
Leukocyte count (10E9/L)	69.1639	2	5.92874	5.89063	5.96706
Leukocyte count (10E9/L)	69.3645	2	5.93042	5.89182	5.96923
Leukocyte count (10E9/L)	69.5652	2	5.9321	5.89299	5.97143
Leukocyte count (10E9/L)	69.7659	2	5.93377	5.89412	5.97365
Leukocyte count (10E9/L)	69.9666	2	5.93543	5.89521	5.97588
Leukocyte count (10E9/L)	70.1672	2	5.93708	5.89627	5.97814
Leukocyte count (10E9/L)	70.3679	2	5.93873	5.89729	5.98043
Leukocyte count (10E9/L)	70.5686	2	5.94037	5.89827	5.98274
Leukocyte count (10E9/L)	70.7692	2	5.94201	5.89922	5.98507
Leukocyte count (10E9/L)	70.9699	2	5.94364	5.90013	5.98743
Leukocyte count (10E9/L)	71.1706	2	5.94527	5.90101	5.98982
Leukocyte count (10E9/L)	71.3712	2	5.9469	5.90185	5.99224
Leukocyte count (10E9/L)	71.5719	2	5.94852	5.90266	5.99468
Leukocyte count (10E9/L)	71.7726	2	5.95014	5.90343	5.99716
Leukocyte count (10E9/L)	71.9732	2	5.95175	5.90416	5.99967
Leukocyte count (10E9/L)	72.1739	2	5.95337	5.90487	6.00221
Leukocyte count (10E9/L)	72.3746	2	5.95498	5.90553	6.00478
Leukocyte count (10E9/L)	72.5753	2	5.9566	5.90617	6.00739
Leukocyte count (10E9/L)	72.7759	2	5.95821	5.90676	6.01004
Leukocyte count (10E9/L)	72.9766	2	5.95983	5.90732	6.01273
Leukocyte count (10E9/L)	73.1773	2	5.96144	5.90785	6.01546
Leukocyte count (10E9/L)	73.3779	2	5.96306	5.90833	6.01823
Leukocyte count (10E9/L)	73.5786	2	5.96469	5.90878	6.02105
Leukocyte count (10E9/L)	73.7793	2	5.96631	5.90919	6.02391
Leukocyte count (10E9/L)	73.9799	2	5.96794	5.90955	6.02682
Leukocyte count (10E9/L)	74.1806	2	5.96957	5.90987	6.02979
Leukocyte count (10E9/L)	74.3813	2	5.97121	5.91015	6.03281
Leukocyte count (10E9/L)	74.5819	2	5.97285	5.91039	6.03588
Leukocyte count (10E9/L)	74.7826	2	5.9745	5.91058	6.03901
Leukocyte count (10E9/L)	74.9833	2	5.97614	5.91072	6.04219
Leukocyte count (10E9/L)	75.1839	2	5.9778	5.91081	6.04544
Leukocyte count (10E9/L)	75.3846	2	5.97946	5.91085	6.04874
Leukocyte count (10E9/L)	75.5853	2	5.98112	5.91085	6.05211
Leukocyte count (10E9/L)	75.786	2	5.98279	5.9108	6.05553
Leukocyte count (10E9/L)	75.9866	2	5.98446	5.91069	6.05902
Leukocyte count (10E9/L)	76.1873	2	5.98614	5.91054	6.06256
Leukocyte count (10E9/L)	76.388	2	5.98782	5.91034	6.06617
Leukocyte count (10E9/L)	76.5886	2	5.98951	5.91009	6.06983
Leukocyte count (10E9/L)	76.7893	2	5.9912	5.9098	6.07355
Leukocyte count (10E9/L)	76.99	2	5.99289	5.90946	6.07732
Leukocyte count (10E9/L)	77.1906	2	5.99458	5.90908	6.08114
Leukocyte count (10E9/L)	77.3913	2	5.99628	5.90866	6.08502
Leukocyte count (10E9/L)	77.592	2	5.99799	5.9082	6.08894
Leukocyte count (10E9/L)	77.7926	2	5.99969	5.9077	6.09291
Leukocyte count (10E9/L)	77.9933	2	6.0014	5.90716	6.09691
Leukocyte count (10E9/L)	78.194	2	6.0031	5.90659	6.10096
Leukocyte count (10E9/L)	78.3946	2	6.00481	5.906	6.10504
Leukocyte count (10E9/L)	78.5953	2	6.00652	5.90537	6.10916
Leukocyte count (10E9/L)	78.796	2	6.00823	5.90471	6.11331
Leukocyte count (10E9/L)	78.9967	2	6.00995	5.90403	6.11748
Leukocyte count (10E9/L)	79.1973	2	6.01166	5.90333	6.12169
Leukocyte count (10E9/L)	79.398	2	6.01337	5.90261	6.12591
Leukocyte count (10E9/L)	79.5987	2	6.01508	5.90186	6.13016
Leukocyte count (10E9/L)	79.7993	2	6.0168	5.9011	6.13443
Leukocyte count (10E9/L)	80	2	6.01851	5.90032	6.13872
Lymphocyte count (10E9/L)	20	1	2.41895	2.38881	2.44935
Lymphocyte count (10E9/L)	20.2007	1	2.41468	2.38592	2.44368
Lymphocyte count (10E9/L)	20.4013	1	2.4104	2.383	2.43804
Lymphocyte count (10E9/L)	20.602	1	2.40613	2.38003	2.43242
Lymphocyte count (10E9/L)	20.8027	1	2.40184	2.37701	2.42684
Lymphocyte count (10E9/L)	21.0033	1	2.39753	2.37393	2.42129
Lymphocyte count (10E9/L)	21.204	1	2.3932	2.37078	2.41577
Lymphocyte count (10E9/L)	21.4047	1	2.38884	2.36753	2.41028
Lymphocyte count (10E9/L)	21.6054	1	2.38444	2.36418	2.40481
Lymphocyte count (10E9/L)	21.806	1	2.37999	2.36071	2.39937
Lymphocyte count (10E9/L)	22.0067	1	2.37548	2.35711	2.39396
Lymphocyte count (10E9/L)	22.2074	1	2.37092	2.35336	2.38856
Lymphocyte count (10E9/L)	22.408	1	2.36628	2.34945	2.38319
Lymphocyte count (10E9/L)	22.6087	1	2.36156	2.34537	2.37782
Lymphocyte count (10E9/L)	22.8094	1	2.35675	2.3411	2.37246
Lymphocyte count (10E9/L)	23.01	1	2.35184	2.33665	2.3671
Lymphocyte count (10E9/L)	23.2107	1	2.34683	2.33201	2.36171
Lymphocyte count (10E9/L)	23.4114	1	2.3417	2.32717	2.3563
Lymphocyte count (10E9/L)	23.612	1	2.33646	2.32214	2.35084
Lymphocyte count (10E9/L)	23.8127	1	2.33109	2.31692	2.34533
Lymphocyte count (10E9/L)	24.0134	1	2.3256	2.31152	2.33974
Lymphocyte count (10E9/L)	24.214	1	2.31997	2.30594	2.33405
Lymphocyte count (10E9/L)	24.4147	1	2.31419	2.30019	2.32826
Lymphocyte count (10E9/L)	24.6154	1	2.30828	2.29428	2.32234
Lymphocyte count (10E9/L)	24.8161	1	2.30222	2.2882	2.31629
Lymphocyte count (10E9/L)	25.0167	1	2.29601	2.28198	2.3101
Lymphocyte count (10E9/L)	25.2174	1	2.28965	2.27562	2.30375
Lymphocyte count (10E9/L)	25.4181	1	2.28315	2.26911	2.29725
Lymphocyte count (10E9/L)	25.6187	1	2.27649	2.26247	2.29057
Lymphocyte count (10E9/L)	25.8194	1	2.26969	2.2557	2.28374
Lymphocyte count (10E9/L)	26.0201	1	2.26274	2.24881	2.27674
Lymphocyte count (10E9/L)	26.2207	1	2.25565	2.2418	2.26957
Lymphocyte count (10E9/L)	26.4214	1	2.24843	2.23467	2.26224
Lymphocyte count (10E9/L)	26.6221	1	2.24106	2.22742	2.25476
Lymphocyte count (10E9/L)	26.8227	1	2.23357	2.22007	2.24713
Lymphocyte count (10E9/L)	27.0234	1	2.22596	2.21262	2.23936
Lymphocyte count (10E9/L)	27.2241	1	2.21823	2.20506	2.23146
Lymphocyte count (10E9/L)	27.4247	1	2.2104	2.1974	2.22344
Lymphocyte count (10E9/L)	27.6254	1	2.20246	2.18966	2.21532
Lymphocyte count (10E9/L)	27.8261	1	2.19443	2.18182	2.2071
Lymphocyte count (10E9/L)	28.0268	1	2.18633	2.17391	2.19879
Lymphocyte count (10E9/L)	28.2274	1	2.17814	2.16592	2.19042
Lymphocyte count (10E9/L)	28.4281	1	2.1699	2.15785	2.18199
Lymphocyte count (10E9/L)	28.6288	1	2.1616	2.14973	2.17353
Lymphocyte count (10E9/L)	28.8294	1	2.15327	2.14155	2.16503
Lymphocyte count (10E9/L)	29.0301	1	2.1449	2.13332	2.15653
Lymphocyte count (10E9/L)	29.2308	1	2.13652	2.12505	2.14803
Lymphocyte count (10E9/L)	29.4314	1	2.12813	2.11676	2.13954
Lymphocyte count (10E9/L)	29.6321	1	2.11974	2.10845	2.13107
Lymphocyte count (10E9/L)	29.8328	1	2.11137	2.10013	2.12264
Lymphocyte count (10E9/L)	30.0334	1	2.10303	2.09183	2.11426
Lymphocyte count (10E9/L)	30.2341	1	2.09472	2.08354	2.10594
Lymphocyte count (10E9/L)	30.4348	1	2.08647	2.0753	2.09768
Lymphocyte count (10E9/L)	30.6355	1	2.07828	2.0671	2.0895
Lymphocyte count (10E9/L)	30.8361	1	2.07016	2.05896	2.0814
Lymphocyte count (10E9/L)	31.0368	1	2.06212	2.05091	2.07338
Lymphocyte count (10E9/L)	31.2375	1	2.05418	2.04294	2.06547
Lymphocyte count (10E9/L)	31.4381	1	2.04635	2.03508	2.05766
Lymphocyte count (10E9/L)	31.6388	1	2.03863	2.02734	2.04996
Lymphocyte count (10E9/L)	31.8395	1	2.03103	2.01973	2.04237
Lymphocyte count (10E9/L)	32.0401	1	2.02356	2.01226	2.03491
Lymphocyte count (10E9/L)	32.2408	1	2.01624	2.00494	2.02758
Lymphocyte count (10E9/L)	32.4415	1	2.00907	1.99779	2.02039
Lymphocyte count (10E9/L)	32.6421	1	2.00205	1.9908	2.01334
Lymphocyte count (10E9/L)	32.8428	1	1.9952	1.98399	2.00645
Lymphocyte count (10E9/L)	33.0435	1	1.98852	1.97737	1.99971
Lymphocyte count (10E9/L)	33.2441	1	1.98201	1.97094	1.99313
Lymphocyte count (10E9/L)	33.4448	1	1.97569	1.9647	1.98672
Lymphocyte count (10E9/L)	33.6455	1	1.96955	1.95866	1.98049
Lymphocyte count (10E9/L)	33.8462	1	1.96361	1.95283	1.97443
Lymphocyte count (10E9/L)	34.0468	1	1.95786	1.9472	1.96857
Lymphocyte count (10E9/L)	34.2475	1	1.95231	1.94177	1.96289
Lymphocyte count (10E9/L)	34.4482	1	1.94697	1.93656	1.95741
Lymphocyte count (10E9/L)	34.6488	1	1.94182	1.93155	1.95214
Lymphocyte count (10E9/L)	34.8495	1	1.93689	1.92675	1.94706
Lymphocyte count (10E9/L)	35.0502	1	1.93216	1.92215	1.9422
Lymphocyte count (10E9/L)	35.2508	1	1.92764	1.91776	1.93754
Lymphocyte count (10E9/L)	35.4515	1	1.92332	1.91358	1.93311
Lymphocyte count (10E9/L)	35.6522	1	1.91922	1.90959	1.92888
Lymphocyte count (10E9/L)	35.8528	1	1.91532	1.9058	1.92487
Lymphocyte count (10E9/L)	36.0535	1	1.91163	1.90221	1.92108
Lymphocyte count (10E9/L)	36.2542	1	1.90815	1.89882	1.91751
Lymphocyte count (10E9/L)	36.4548	1	1.90487	1.89562	1.91415
Lymphocyte count (10E9/L)	36.6555	1	1.90179	1.89261	1.91101
Lymphocyte count (10E9/L)	36.8562	1	1.89891	1.88979	1.90807
Lymphocyte count (10E9/L)	37.0569	1	1.89623	1.88715	1.90534
Lymphocyte count (10E9/L)	37.2575	1	1.89375	1.8847	1.90282
Lymphocyte count (10E9/L)	37.4582	1	1.89145	1.88244	1.90049
Lymphocyte count (10E9/L)	37.6589	1	1.88934	1.88035	1.89836
Lymphocyte count (10E9/L)	37.8595	1	1.88742	1.87845	1.89642
Lymphocyte count (10E9/L)	38.0602	1	1.88568	1.87672	1.89466
Lymphocyte count (10E9/L)	38.2609	1	1.88411	1.87517	1.89307
Lymphocyte count (10E9/L)	38.4615	1	1.88272	1.8738	1.89166
Lymphocyte count (10E9/L)	38.6622	1	1.88149	1.87259	1.89042
Lymphocyte count (10E9/L)	38.8629	1	1.88043	1.87156	1.88933
Lymphocyte count (10E9/L)	39.0635	1	1.87953	1.87069	1.88841
Lymphocyte count (10E9/L)	39.2642	1	1.87879	1.86998	1.88763
Lymphocyte count (10E9/L)	39.4649	1	1.8782	1.86942	1.887
Lymphocyte count (10E9/L)	39.6656	1	1.87775	1.86903	1.88651
Lymphocyte count (10E9/L)	39.8662	1	1.87745	1.86878	1.88615
Lymphocyte count (10E9/L)	40.0669	1	1.87729	1.86868	1.88593
Lymphocyte count (10E9/L)	40.2676	1	1.87727	1.86871	1.88584
Lymphocyte count (10E9/L)	40.4682	1	1.87737	1.86889	1.88588
Lymphocyte count (10E9/L)	40.6689	1	1.8776	1.86919	1.88604
Lymphocyte count (10E9/L)	40.8696	1	1.87796	1.86961	1.88632
Lymphocyte count (10E9/L)	41.0702	1	1.87843	1.87016	1.88672
Lymphocyte count (10E9/L)	41.2709	1	1.87902	1.87082	1.88724
Lymphocyte count (10E9/L)	41.4716	1	1.87971	1.87159	1.88786
Lymphocyte count (10E9/L)	41.6722	1	1.88052	1.87246	1.8886
Lymphocyte count (10E9/L)	41.8729	1	1.88143	1.87342	1.88945
Lymphocyte count (10E9/L)	42.0736	1	1.88244	1.87448	1.89041
Lymphocyte count (10E9/L)	42.2742	1	1.88354	1.87563	1.89147
Lymphocyte count (10E9/L)	42.4749	1	1.88474	1.87687	1.89263
Lymphocyte count (10E9/L)	42.6756	1	1.88603	1.87818	1.89389
Lymphocyte count (10E9/L)	42.8763	1	1.8874	1.87957	1.89525
Lymphocyte count (10E9/L)	43.0769	1	1.88886	1.88103	1.8967
Lymphocyte count (10E9/L)	43.2776	1	1.89039	1.88257	1.89823
Lymphocyte count (10E9/L)	43.4783	1	1.892	1.88418	1.89985
Lymphocyte count (10E9/L)	43.6789	1	1.89369	1.88585	1.90155
Lymphocyte count (10E9/L)	43.8796	1	1.89545	1.88758	1.90333
Lymphocyte count (10E9/L)	44.0803	1	1.89727	1.88939	1.90517
Lymphocyte count (10E9/L)	44.2809	1	1.89915	1.89125	1.90708
Lymphocyte count (10E9/L)	44.4816	1	1.9011	1.89317	1.90905
Lymphocyte count (10E9/L)	44.6823	1	1.90311	1.89516	1.91108
Lymphocyte count (10E9/L)	44.8829	1	1.90517	1.89719	1.91316
Lymphocyte count (10E9/L)	45.0836	1	1.90728	1.89929	1.91529
Lymphocyte count (10E9/L)	45.2843	1	1.90944	1.90144	1.91746
Lymphocyte count (10E9/L)	45.4849	1	1.91164	1.90364	1.91966
Lymphocyte count (10E9/L)	45.6856	1	1.91388	1.90588	1.92191
Lymphocyte count (10E9/L)	45.8863	1	1.91617	1.90817	1.92419
Lymphocyte count (10E9/L)	46.087	1	1.91848	1.9105	1.92649
Lymphocyte count (10E9/L)	46.2876	1	1.92083	1.91286	1.92882
Lymphocyte count (10E9/L)	46.4883	1	1.92321	1.91526	1.93118
Lymphocyte count (10E9/L)	46.689	1	1.92561	1.91768	1.93356
Lymphocyte count (10E9/L)	46.8896	1	1.92803	1.92013	1.93595
Lymphocyte count (10E9/L)	47.0903	1	1.93047	1.92259	1.93837
Lymphocyte count (10E9/L)	47.291	1	1.93292	1.92506	1.9408
Lymphocyte count (10E9/L)	47.4916	1	1.93537	1.92753	1.94324
Lymphocyte count (10E9/L)	47.6923	1	1.93784	1.93	1.9457
Lymphocyte count (10E9/L)	47.893	1	1.9403	1.93246	1.94816
Lymphocyte count (10E9/L)	48.0936	1	1.94276	1.9349	1.95064
Lymphocyte count (10E9/L)	48.2943	1	1.94521	1.93732	1.95311
Lymphocyte count (10E9/L)	48.495	1	1.94765	1.93972	1.9556
Lymphocyte count (10E9/L)	48.6957	1	1.95007	1.94208	1.95808
Lymphocyte count (10E9/L)	48.8963	1	1.95247	1.94441	1.96056
Lymphocyte count (10E9/L)	49.097	1	1.95485	1.94669	1.96303
Lymphocyte count (10E9/L)	49.2977	1	1.9572	1.94893	1.96549
Lymphocyte count (10E9/L)	49.4983	1	1.95951	1.95112	1.96793
Lymphocyte count (10E9/L)	49.699	1	1.96179	1.95326	1.97035
Lymphocyte count (10E9/L)	49.8997	1	1.96403	1.95535	1.97273
Lymphocyte count (10E9/L)	50.1003	1	1.96622	1.95738	1.97509
Lymphocyte count (10E9/L)	50.301	1	1.96836	1.95936	1.9774
Lymphocyte count (10E9/L)	50.5017	1	1.97045	1.96127	1.97966
Lymphocyte count (10E9/L)	50.7023	1	1.97249	1.96313	1.98187
Lymphocyte count (10E9/L)	50.903	1	1.97446	1.96493	1.98402
Lymphocyte count (10E9/L)	51.1037	1	1.97637	1.96666	1.9861
Lymphocyte count (10E9/L)	51.3043	1	1.97821	1.96833	1.98812
Lymphocyte count (10E9/L)	51.505	1	1.97998	1.96994	1.99005
Lymphocyte count (10E9/L)	51.7057	1	1.98168	1.97148	1.99191
Lymphocyte count (10E9/L)	51.9064	1	1.9833	1.97295	1.99369
Lymphocyte count (10E9/L)	52.107	1	1.98485	1.97436	1.99537
Lymphocyte count (10E9/L)	52.3077	1	1.98631	1.9757	1.99697
Lymphocyte count (10E9/L)	52.5084	1	1.9877	1.97696	1.99847
Lymphocyte count (10E9/L)	52.709	1	1.989	1.97816	1.99988
Lymphocyte count (10E9/L)	52.9097	1	1.99022	1.97928	2.0012
Lymphocyte count (10E9/L)	53.1104	1	1.99135	1.98033	2.00241
Lymphocyte count (10E9/L)	53.311	1	1.9924	1.9813	2.00354
Lymphocyte count (10E9/L)	53.5117	1	1.99336	1.98219	2.00456
Lymphocyte count (10E9/L)	53.7124	1	1.99423	1.983	2.0055
Lymphocyte count (10E9/L)	53.913	1	1.99502	1.98374	2.00634
Lymphocyte count (10E9/L)	54.1137	1	1.99572	1.98439	2.00709
Lymphocyte count (10E9/L)	54.3144	1	1.99633	1.98496	2.00775
Lymphocyte count (10E9/L)	54.5151	1	1.99686	1.98545	2.00832
Lymphocyte count (10E9/L)	54.7157	1	1.99731	1.98586	2.00881
Lymphocyte count (10E9/L)	54.9164	1	1.99768	1.98618	2.00923
Lymphocyte count (10E9/L)	55.1171	1	1.99797	1.98643	2.00956
Lymphocyte count (10E9/L)	55.3177	1	1.99818	1.98659	2.00982
Lymphocyte count (10E9/L)	55.5184	1	1.99832	1.98668	2.01001
Lymphocyte count (10E9/L)	55.7191	1	1.99839	1.98669	2.01013
Lymphocyte count (10E9/L)	55.9197	1	1.99839	1.98663	2.01019
Lymphocyte count (10E9/L)	56.1204	1	1.99832	1.98649	2.01019
Lymphocyte count (10E9/L)	56.3211	1	1.99819	1.9863	2.01012
Lymphocyte count (10E9/L)	56.5217	1	1.998	1.98604	2.01
Lymphocyte count (10E9/L)	56.7224	1	1.99775	1.98572	2.00983
Lymphocyte count (10E9/L)	56.9231	1	1.99745	1.98535	2.00961
Lymphocyte count (10E9/L)	57.1237	1	1.99711	1.98493	2.00933
Lymphocyte count (10E9/L)	57.3244	1	1.99672	1.98447	2.00902
Lymphocyte count (10E9/L)	57.5251	1	1.99629	1.98397	2.00865
Lymphocyte count (10E9/L)	57.7258	1	1.99582	1.98344	2.00825
Lymphocyte count (10E9/L)	57.9264	1	1.99532	1.98289	2.00781
Lymphocyte count (10E9/L)	58.1271	1	1.9948	1.98231	2.00733
Lymphocyte count (10E9/L)	58.3278	1	1.99424	1.98172	2.00682
Lymphocyte count (10E9/L)	58.5284	1	1.99367	1.98111	2.00628
Lymphocyte count (10E9/L)	58.7291	1	1.99308	1.98049	2.00572
Lymphocyte count (10E9/L)	58.9298	1	1.99248	1.97987	2.00513
Lymphocyte count (10E9/L)	59.1304	1	1.99186	1.97926	2.00452
Lymphocyte count (10E9/L)	59.3311	1	1.99124	1.97864	2.0039
Lymphocyte count (10E9/L)	59.5318	1	1.99062	1.97802	2.00326
Lymphocyte count (10E9/L)	59.7324	1	1.98999	1.97742	2.00261
Lymphocyte count (10E9/L)	59.9331	1	1.98937	1.97682	2.00197
Lymphocyte count (10E9/L)	60.1338	1	1.98875	1.97623	2.00132
Lymphocyte count (10E9/L)	60.3344	1	1.98814	1.97565	2.00067
Lymphocyte count (10E9/L)	60.5351	1	1.98753	1.97508	2.00004
Lymphocyte count (10E9/L)	60.7358	1	1.98694	1.97451	1.99942
Lymphocyte count (10E9/L)	60.9365	1	1.98636	1.97396	1.99881
Lymphocyte count (10E9/L)	61.1371	1	1.98579	1.97341	1.99823
Lymphocyte count (10E9/L)	61.3378	1	1.98524	1.97287	1.99766
Lymphocyte count (10E9/L)	61.5385	1	1.9847	1.97233	1.99713
Lymphocyte count (10E9/L)	61.7391	1	1.98418	1.97179	1.99662
Lymphocyte count (10E9/L)	61.9398	1	1.98367	1.97126	1.99613
Lymphocyte count (10E9/L)	62.1405	1	1.98318	1.97072	1.99568
Lymphocyte count (10E9/L)	62.3411	1	1.9827	1.97019	1.99526
Lymphocyte count (10E9/L)	62.5418	1	1.98224	1.96966	1.99487
Lymphocyte count (10E9/L)	62.7425	1	1.98179	1.96912	1.99451
Lymphocyte count (10E9/L)	62.9431	1	1.98135	1.96858	1.99417
Lymphocyte count (10E9/L)	63.1438	1	1.98092	1.96804	1.99385
Lymphocyte count (10E9/L)	63.3445	1	1.98049	1.96749	1.99355
Lymphocyte count (10E9/L)	63.5452	1	1.98008	1.96694	1.99327
Lymphocyte count (10E9/L)	63.7458	1	1.97966	1.96639	1.993
Lymphocyte count (10E9/L)	63.9465	1	1.97925	1.96583	1.99273
Lymphocyte count (10E9/L)	64.1472	1	1.97884	1.96527	1.99246
Lymphocyte count (10E9/L)	64.3478	1	1.97841	1.96471	1.99218
Lymphocyte count (10E9/L)	64.5485	1	1.97799	1.96414	1.9919
Lymphocyte count (10E9/L)	64.7492	1	1.97754	1.96356	1.9916
Lymphocyte count (10E9/L)	64.9498	1	1.97709	1.96297	1.99127
Lymphocyte count (10E9/L)	65.1505	1	1.97661	1.96237	1.99093
Lymphocyte count (10E9/L)	65.3512	1	1.97611	1.96175	1.99055
Lymphocyte count (10E9/L)	65.5518	1	1.97559	1.96111	1.99014
Lymphocyte count (10E9/L)	65.7525	1	1.97503	1.96046	1.98969
Lymphocyte count (10E9/L)	65.9532	1	1.97444	1.95977	1.98919
Lymphocyte count (10E9/L)	66.1538	1	1.97382	1.95905	1.98866
Lymphocyte count (10E9/L)	66.3545	1	1.97315	1.95829	1.98807
Lymphocyte count (10E9/L)	66.5552	1	1.97243	1.95749	1.98744
Lymphocyte count (10E9/L)	66.7559	1	1.97166	1.95664	1.98676
Lymphocyte count (10E9/L)	66.9565	1	1.97084	1.95573	1.98603
Lymphocyte count (10E9/L)	67.1572	1	1.96996	1.95475	1.98525
Lymphocyte count (10E9/L)	67.3579	1	1.96902	1.95371	1.98441
Lymphocyte count (10E9/L)	67.5585	1	1.96802	1.95259	1.98352
Lymphocyte count (10E9/L)	67.7592	1	1.96694	1.95139	1.98258
Lymphocyte count (10E9/L)	67.9599	1	1.9658	1.9501	1.98158
Lymphocyte count (10E9/L)	68.1605	1	1.96458	1.94871	1.98052
Lymphocyte count (10E9/L)	68.3612	1	1.96328	1.94723	1.97941
Lymphocyte count (10E9/L)	68.5619	1	1.9619	1.94564	1.97824
Lymphocyte count (10E9/L)	68.7625	1	1.96043	1.94395	1.97701
Lymphocyte count (10E9/L)	68.9632	1	1.95889	1.94215	1.97572
Lymphocyte count (10E9/L)	69.1639	1	1.95725	1.94024	1.97436
Lymphocyte count (10E9/L)	69.3645	1	1.95553	1.93823	1.97293
Lymphocyte count (10E9/L)	69.5652	1	1.95371	1.9361	1.97142
Lymphocyte count (10E9/L)	69.7659	1	1.9518	1.93388	1.96983
Lymphocyte count (10E9/L)	69.9666	1	1.9498	1.93154	1.96816
Lymphocyte count (10E9/L)	70.1672	1	1.9477	1.92911	1.9664
Lymphocyte count (10E9/L)	70.3679	1	1.9455	1.92658	1.96455
Lymphocyte count (10E9/L)	70.5686	1	1.94322	1.92395	1.9626
Lymphocyte count (10E9/L)	70.7692	1	1.94083	1.92124	1.96055
Lymphocyte count (10E9/L)	70.9699	1	1.93835	1.91844	1.9584
Lymphocyte count (10E9/L)	71.1706	1	1.93577	1.91555	1.95613
Lymphocyte count (10E9/L)	71.3712	1	1.9331	1.91259	1.95375
Lymphocyte count (10E9/L)	71.5719	1	1.93033	1.90955	1.95126
Lymphocyte count (10E9/L)	71.7726	1	1.92747	1.90643	1.94866
Lymphocyte count (10E9/L)	71.9732	1	1.92452	1.90325	1.94595
Lymphocyte count (10E9/L)	72.1739	1	1.92147	1.89999	1.94312
Lymphocyte count (10E9/L)	72.3746	1	1.91834	1.89667	1.94018
Lymphocyte count (10E9/L)	72.5753	1	1.91512	1.89328	1.93714
Lymphocyte count (10E9/L)	72.7759	1	1.91182	1.88982	1.93399
Lymphocyte count (10E9/L)	72.9766	1	1.90843	1.88628	1.93075
Lymphocyte count (10E9/L)	73.1773	1	1.90497	1.88268	1.92743
Lymphocyte count (10E9/L)	73.3779	1	1.90142	1.879	1.92403
Lymphocyte count (10E9/L)	73.5786	1	1.8978	1.87523	1.92056
Lymphocyte count (10E9/L)	73.7793	1	1.89411	1.87138	1.91703
Lymphocyte count (10E9/L)	73.9799	1	1.89036	1.86743	1.91346
Lymphocyte count (10E9/L)	74.1806	1	1.88653	1.86338	1.90986
Lymphocyte count (10E9/L)	74.3813	1	1.88264	1.85923	1.90625
Lymphocyte count (10E9/L)	74.5819	1	1.8787	1.85495	1.90264
Lymphocyte count (10E9/L)	74.7826	1	1.8747	1.85056	1.89904
Lymphocyte count (10E9/L)	74.9833	1	1.87064	1.84603	1.89546
Lymphocyte count (10E9/L)	75.1839	1	1.86654	1.84137	1.89193
Lymphocyte count (10E9/L)	75.3846	1	1.86239	1.83658	1.88844
Lymphocyte count (10E9/L)	75.5853	1	1.8582	1.83164	1.88501
Lymphocyte count (10E9/L)	75.786	1	1.85397	1.82656	1.88165
Lymphocyte count (10E9/L)	75.9866	1	1.84971	1.82135	1.87836
Lymphocyte count (10E9/L)	76.1873	1	1.84542	1.816	1.87514
Lymphocyte count (10E9/L)	76.388	1	1.8411	1.81052	1.872
Lymphocyte count (10E9/L)	76.5886	1	1.83675	1.80493	1.86893
Lymphocyte count (10E9/L)	76.7893	1	1.83238	1.79922	1.86594
Lymphocyte count (10E9/L)	76.99	1	1.828	1.79341	1.86302
Lymphocyte count (10E9/L)	77.1906	1	1.8236	1.78751	1.86016
Lymphocyte count (10E9/L)	77.3913	1	1.81919	1.78152	1.85737
Lymphocyte count (10E9/L)	77.592	1	1.81477	1.77546	1.85464
Lymphocyte count (10E9/L)	77.7926	1	1.81035	1.76933	1.85197
Lymphocyte count (10E9/L)	77.9933	1	1.80592	1.76315	1.84934
Lymphocyte count (10E9/L)	78.194	1	1.80149	1.75693	1.84676
Lymphocyte count (10E9/L)	78.3946	1	1.79706	1.75067	1.84423
Lymphocyte count (10E9/L)	78.5953	1	1.79263	1.74438	1.84173
Lymphocyte count (10E9/L)	78.796	1	1.78821	1.73807	1.83926
Lymphocyte count (10E9/L)	78.9967	1	1.78379	1.73174	1.83683
Lymphocyte count (10E9/L)	79.1973	1	1.77937	1.7254	1.83442
Lymphocyte count (10E9/L)	79.398	1	1.77497	1.71906	1.83203
Lymphocyte count (10E9/L)	79.5987	1	1.77057	1.71271	1.82967
Lymphocyte count (10E9/L)	79.7993	1	1.76618	1.70636	1.82733
Lymphocyte count (10E9/L)	80	1	1.7618	1.70001	1.825
Lymphocyte count (10E9/L)	20	2	2.17354	2.13955	2.2079
Lymphocyte count (10E9/L)	20.2007	2	2.17113	2.13835	2.20426
Lymphocyte count (10E9/L)	20.4013	2	2.16873	2.13712	2.20065
Lymphocyte count (10E9/L)	20.602	2	2.16632	2.13588	2.19706
Lymphocyte count (10E9/L)	20.8027	2	2.16391	2.13461	2.19349
Lymphocyte count (10E9/L)	21.0033	2	2.16149	2.1333	2.18994
Lymphocyte count (10E9/L)	21.204	2	2.15908	2.13196	2.18642
Lymphocyte count (10E9/L)	21.4047	2	2.15665	2.13059	2.18293
Lymphocyte count (10E9/L)	21.6054	2	2.15421	2.12916	2.17946
Lymphocyte count (10E9/L)	21.806	2	2.15176	2.12768	2.17603
Lymphocyte count (10E9/L)	22.0067	2	2.1493	2.12615	2.17262
Lymphocyte count (10E9/L)	22.2074	2	2.14682	2.12456	2.16925
Lymphocyte count (10E9/L)	22.408	2	2.14433	2.1229	2.1659
Lymphocyte count (10E9/L)	22.6087	2	2.14181	2.12118	2.16259
Lymphocyte count (10E9/L)	22.8094	2	2.13928	2.11938	2.15931
Lymphocyte count (10E9/L)	23.01	2	2.13672	2.1175	2.15605
Lymphocyte count (10E9/L)	23.2107	2	2.13413	2.11555	2.15283
Lymphocyte count (10E9/L)	23.4114	2	2.13152	2.11352	2.14963
Lymphocyte count (10E9/L)	23.612	2	2.12888	2.11141	2.14645
Lymphocyte count (10E9/L)	23.8127	2	2.12621	2.10922	2.1433
Lymphocyte count (10E9/L)	24.0134	2	2.12351	2.10695	2.14016
Lymphocyte count (10E9/L)	24.214	2	2.12078	2.1046	2.13704
Lymphocyte count (10E9/L)	24.4147	2	2.11802	2.10219	2.13393
Lymphocyte count (10E9/L)	24.6154	2	2.11522	2.0997	2.13082
Lymphocyte count (10E9/L)	24.8161	2	2.11239	2.09715	2.12771
Lymphocyte count (10E9/L)	25.0167	2	2.10953	2.09453	2.1246
Lymphocyte count (10E9/L)	25.2174	2	2.10663	2.09186	2.12148
Lymphocyte count (10E9/L)	25.4181	2	2.1037	2.08913	2.11834
Lymphocyte count (10E9/L)	25.6187	2	2.10074	2.08636	2.1152
Lymphocyte count (10E9/L)	25.8194	2	2.09775	2.08354	2.11203
Lymphocyte count (10E9/L)	26.0201	2	2.09473	2.08069	2.10884
Lymphocyte count (10E9/L)	26.2207	2	2.09169	2.0778	2.10564
Lymphocyte count (10E9/L)	26.4214	2	2.08861	2.07487	2.10241
Lymphocyte count (10E9/L)	26.6221	2	2.08551	2.07192	2.09916
Lymphocyte count (10E9/L)	26.8227	2	2.08239	2.06894	2.09589
Lymphocyte count (10E9/L)	27.0234	2	2.07924	2.06594	2.0926
Lymphocyte count (10E9/L)	27.2241	2	2.07608	2.06292	2.08929
Lymphocyte count (10E9/L)	27.4247	2	2.0729	2.05988	2.08597
Lymphocyte count (10E9/L)	27.6254	2	2.06971	2.05683	2.08264
Lymphocyte count (10E9/L)	27.8261	2	2.0665	2.05376	2.0793
Lymphocyte count (10E9/L)	28.0268	2	2.06329	2.05068	2.07596
Lymphocyte count (10E9/L)	28.2274	2	2.06008	2.04759	2.07262
Lymphocyte count (10E9/L)	28.4281	2	2.05686	2.0445	2.06928
Lymphocyte count (10E9/L)	28.6288	2	2.05365	2.0414	2.06595
Lymphocyte count (10E9/L)	28.8294	2	2.05044	2.0383	2.06263
Lymphocyte count (10E9/L)	29.0301	2	2.04724	2.03519	2.05933
Lymphocyte count (10E9/L)	29.2308	2	2.04405	2.03209	2.05604
Lymphocyte count (10E9/L)	29.4314	2	2.04087	2.029	2.05279
Lymphocyte count (10E9/L)	29.6321	2	2.03771	2.02591	2.04956
Lymphocyte count (10E9/L)	29.8328	2	2.03457	2.02284	2.04636
Lymphocyte count (10E9/L)	30.0334	2	2.03146	2.01978	2.04319
Lymphocyte count (10E9/L)	30.2341	2	2.02838	2.01674	2.04007
Lymphocyte count (10E9/L)	30.4348	2	2.02532	2.01372	2.03697
Lymphocyte count (10E9/L)	30.6355	2	2.0223	2.01073	2.03392
Lymphocyte count (10E9/L)	30.8361	2	2.01932	2.00776	2.03091
Lymphocyte count (10E9/L)	31.0368	2	2.01637	2.00484	2.02795
Lymphocyte count (10E9/L)	31.2375	2	2.01347	2.00195	2.02503
Lymphocyte count (10E9/L)	31.4381	2	2.01061	1.9991	2.02215
Lymphocyte count (10E9/L)	31.6388	2	2.00779	1.9963	2.01932
Lymphocyte count (10E9/L)	31.8395	2	2.00502	1.99355	2.01654
Lymphocyte count (10E9/L)	32.0401	2	2.00231	1.99085	2.0138
Lymphocyte count (10E9/L)	32.2408	2	1.99964	1.98821	2.01111
Lymphocyte count (10E9/L)	32.4415	2	1.99703	1.98562	2.00848
Lymphocyte count (10E9/L)	32.6421	2	1.99447	1.9831	2.00589
Lymphocyte count (10E9/L)	32.8428	2	1.99197	1.98063	2.00335
Lymphocyte count (10E9/L)	33.0435	2	1.98952	1.97823	2.00086
Lymphocyte count (10E9/L)	33.2441	2	1.98713	1.97589	1.99842
Lymphocyte count (10E9/L)	33.4448	2	1.9848	1.97361	1.99604
Lymphocyte count (10E9/L)	33.6455	2	1.98253	1.97139	1.99371
Lymphocyte count (10E9/L)	33.8462	2	1.98032	1.96924	1.99143
Lymphocyte count (10E9/L)	34.0468	2	1.97816	1.96716	1.9892
Lymphocyte count (10E9/L)	34.2475	2	1.97606	1.96513	1.98703
Lymphocyte count (10E9/L)	34.4482	2	1.97402	1.96317	1.98492
Lymphocyte count (10E9/L)	34.6488	2	1.97204	1.96126	1.98286
Lymphocyte count (10E9/L)	34.8495	2	1.97012	1.95942	1.98086
Lymphocyte count (10E9/L)	35.0502	2	1.96825	1.95763	1.97891
Lymphocyte count (10E9/L)	35.2508	2	1.96644	1.95589	1.97702
Lymphocyte count (10E9/L)	35.4515	2	1.96468	1.95421	1.97519
Lymphocyte count (10E9/L)	35.6522	2	1.96297	1.95258	1.97341
Lymphocyte count (10E9/L)	35.8528	2	1.96132	1.95099	1.97169
Lymphocyte count (10E9/L)	36.0535	2	1.95972	1.94945	1.97002
Lymphocyte count (10E9/L)	36.2542	2	1.95817	1.94796	1.9684
Lymphocyte count (10E9/L)	36.4548	2	1.95666	1.94651	1.96684
Lymphocyte count (10E9/L)	36.6555	2	1.9552	1.94511	1.96533
Lymphocyte count (10E9/L)	36.8562	2	1.95379	1.94374	1.96387
Lymphocyte count (10E9/L)	37.0569	2	1.95242	1.94242	1.96245
Lymphocyte count (10E9/L)	37.2575	2	1.95109	1.94113	1.96108
Lymphocyte count (10E9/L)	37.4582	2	1.9498	1.93988	1.95975
Lymphocyte count (10E9/L)	37.6589	2	1.94855	1.93866	1.95847
Lymphocyte count (10E9/L)	37.8595	2	1.94734	1.93748	1.95722
Lymphocyte count (10E9/L)	38.0602	2	1.94616	1.93634	1.95601
Lymphocyte count (10E9/L)	38.2609	2	1.94501	1.93523	1.95483
Lymphocyte count (10E9/L)	38.4615	2	1.9439	1.93415	1.95369
Lymphocyte count (10E9/L)	38.6622	2	1.94282	1.9331	1.95257
Lymphocyte count (10E9/L)	38.8629	2	1.94177	1.93209	1.95149
Lymphocyte count (10E9/L)	39.0635	2	1.94075	1.93111	1.95043
Lymphocyte count (10E9/L)	39.2642	2	1.93976	1.93015	1.94939
Lymphocyte count (10E9/L)	39.4649	2	1.93879	1.92923	1.94838
Lymphocyte count (10E9/L)	39.6656	2	1.93785	1.92834	1.94739
Lymphocyte count (10E9/L)	39.8662	2	1.93693	1.92747	1.94642
Lymphocyte count (10E9/L)	40.0669	2	1.93603	1.92663	1.94547
Lymphocyte count (10E9/L)	40.2676	2	1.93516	1.92581	1.94454
Lymphocyte count (10E9/L)	40.4682	2	1.93431	1.92502	1.94363
Lymphocyte count (10E9/L)	40.6689	2	1.93348	1.92425	1.94274
Lymphocyte count (10E9/L)	40.8696	2	1.93267	1.9235	1.94186
Lymphocyte count (10E9/L)	41.0702	2	1.93188	1.92278	1.94101
Lymphocyte count (10E9/L)	41.2709	2	1.93111	1.92207	1.94018
Lymphocyte count (10E9/L)	41.4716	2	1.93036	1.92138	1.93937
Lymphocyte count (10E9/L)	41.6722	2	1.92963	1.92071	1.93858
Lymphocyte count (10E9/L)	41.8729	2	1.92892	1.92005	1.93781
Lymphocyte count (10E9/L)	42.0736	2	1.92822	1.91941	1.93706
Lymphocyte count (10E9/L)	42.2742	2	1.92755	1.91879	1.93634
Lymphocyte count (10E9/L)	42.4749	2	1.92689	1.91818	1.93564
Lymphocyte count (10E9/L)	42.6756	2	1.92626	1.91758	1.93496
Lymphocyte count (10E9/L)	42.8763	2	1.92564	1.91699	1.9343
Lymphocyte count (10E9/L)	43.0769	2	1.92504	1.91642	1.93367
Lymphocyte count (10E9/L)	43.2776	2	1.92445	1.91587	1.93306
Lymphocyte count (10E9/L)	43.4783	2	1.92389	1.91533	1.93248
Lymphocyte count (10E9/L)	43.6789	2	1.92334	1.9148	1.93192
Lymphocyte count (10E9/L)	43.8796	2	1.92282	1.91429	1.93138
Lymphocyte count (10E9/L)	44.0803	2	1.92231	1.91379	1.93086
Lymphocyte count (10E9/L)	44.2809	2	1.92182	1.91331	1.93036
Lymphocyte count (10E9/L)	44.4816	2	1.92135	1.91284	1.92989
Lymphocyte count (10E9/L)	44.6823	2	1.9209	1.91239	1.92943
Lymphocyte count (10E9/L)	44.8829	2	1.92046	1.91196	1.92899
Lymphocyte count (10E9/L)	45.0836	2	1.92005	1.91155	1.92857
Lymphocyte count (10E9/L)	45.2843	2	1.91965	1.91115	1.92817
Lymphocyte count (10E9/L)	45.4849	2	1.91926	1.91077	1.92778
Lymphocyte count (10E9/L)	45.6856	2	1.9189	1.91041	1.92741
Lymphocyte count (10E9/L)	45.8863	2	1.91855	1.91007	1.92706
Lymphocyte count (10E9/L)	46.087	2	1.91822	1.90974	1.92672
Lymphocyte count (10E9/L)	46.2876	2	1.9179	1.90943	1.9264
Lymphocyte count (10E9/L)	46.4883	2	1.9176	1.90913	1.92609
Lymphocyte count (10E9/L)	46.689	2	1.91731	1.90885	1.9258
Lymphocyte count (10E9/L)	46.8896	2	1.91703	1.90857	1.92552
Lymphocyte count (10E9/L)	47.0903	2	1.91677	1.90831	1.92525
Lymphocyte count (10E9/L)	47.291	2	1.91652	1.90806	1.925
Lymphocyte count (10E9/L)	47.4916	2	1.91627	1.90781	1.92476
Lymphocyte count (10E9/L)	47.6923	2	1.91604	1.90756	1.92454
Lymphocyte count (10E9/L)	47.893	2	1.91582	1.90732	1.92433
Lymphocyte count (10E9/L)	48.0936	2	1.9156	1.90708	1.92414
Lymphocyte count (10E9/L)	48.2943	2	1.91538	1.90683	1.92396
Lymphocyte count (10E9/L)	48.495	2	1.91517	1.90659	1.92379
Lymphocyte count (10E9/L)	48.6957	2	1.91497	1.90633	1.92363
Lymphocyte count (10E9/L)	48.8963	2	1.91476	1.90607	1.92348
Lymphocyte count (10E9/L)	49.097	2	1.91456	1.9058	1.92335
Lymphocyte count (10E9/L)	49.2977	2	1.91435	1.90552	1.92322
Lymphocyte count (10E9/L)	49.4983	2	1.91415	1.90522	1.9231
Lymphocyte count (10E9/L)	49.699	2	1.91393	1.90492	1.92298
Lymphocyte count (10E9/L)	49.8997	2	1.91372	1.9046	1.92287
Lymphocyte count (10E9/L)	50.1003	2	1.9135	1.90427	1.92275
Lymphocyte count (10E9/L)	50.301	2	1.91326	1.90392	1.92264
Lymphocyte count (10E9/L)	50.5017	2	1.91303	1.90356	1.92252
Lymphocyte count (10E9/L)	50.7023	2	1.91278	1.90319	1.9224
Lymphocyte count (10E9/L)	50.903	2	1.91252	1.90281	1.92226
Lymphocyte count (10E9/L)	51.1037	2	1.91225	1.90241	1.92212
Lymphocyte count (10E9/L)	51.3043	2	1.91196	1.90199	1.92196
Lymphocyte count (10E9/L)	51.505	2	1.91166	1.90157	1.92179
Lymphocyte count (10E9/L)	51.7057	2	1.91135	1.90113	1.9216
Lymphocyte count (10E9/L)	51.9064	2	1.91102	1.90069	1.9214
Lymphocyte count (10E9/L)	52.107	2	1.91068	1.90023	1.92117
Lymphocyte count (10E9/L)	52.3077	2	1.91032	1.89975	1.92092
Lymphocyte count (10E9/L)	52.5084	2	1.90994	1.89927	1.92066
Lymphocyte count (10E9/L)	52.709	2	1.90955	1.89878	1.92036
Lymphocyte count (10E9/L)	52.9097	2	1.90914	1.89827	1.92005
Lymphocyte count (10E9/L)	53.1104	2	1.90871	1.89775	1.91971
Lymphocyte count (10E9/L)	53.311	2	1.90827	1.89723	1.91936
Lymphocyte count (10E9/L)	53.5117	2	1.90781	1.89669	1.91897
Lymphocyte count (10E9/L)	53.7124	2	1.90733	1.89614	1.91857
Lymphocyte count (10E9/L)	53.913	2	1.90684	1.89558	1.91814
Lymphocyte count (10E9/L)	54.1137	2	1.90633	1.89501	1.9177
Lymphocyte count (10E9/L)	54.3144	2	1.90581	1.89442	1.91723
Lymphocyte count (10E9/L)	54.5151	2	1.90527	1.89383	1.91675
Lymphocyte count (10E9/L)	54.7157	2	1.90472	1.89323	1.91625
Lymphocyte count (10E9/L)	54.9164	2	1.90415	1.89261	1.91574
Lymphocyte count (10E9/L)	55.1171	2	1.90358	1.89199	1.91521
Lymphocyte count (10E9/L)	55.3177	2	1.90299	1.89136	1.91467
Lymphocyte count (10E9/L)	55.5184	2	1.90239	1.89072	1.91412
Lymphocyte count (10E9/L)	55.7191	2	1.90179	1.89007	1.91356
Lymphocyte count (10E9/L)	55.9197	2	1.90118	1.88941	1.91299
Lymphocyte count (10E9/L)	56.1204	2	1.90056	1.88875	1.91242
Lymphocyte count (10E9/L)	56.3211	2	1.89993	1.88808	1.91184
Lymphocyte count (10E9/L)	56.5217	2	1.8993	1.8874	1.91125
Lymphocyte count (10E9/L)	56.7224	2	1.89867	1.88673	1.91067
Lymphocyte count (10E9/L)	56.9231	2	1.89804	1.88605	1.91008
Lymphocyte count (10E9/L)	57.1237	2	1.8974	1.88538	1.90948
Lymphocyte count (10E9/L)	57.3244	2	1.89677	1.8847	1.90889
Lymphocyte count (10E9/L)	57.5251	2	1.89614	1.88403	1.90829
Lymphocyte count (10E9/L)	57.7258	2	1.8955	1.88336	1.9077
Lymphocyte count (10E9/L)	57.9264	2	1.89487	1.8827	1.9071
Lymphocyte count (10E9/L)	58.1271	2	1.89425	1.88204	1.90651
Lymphocyte count (10E9/L)	58.3278	2	1.89363	1.88139	1.90591
Lymphocyte count (10E9/L)	58.5284	2	1.89301	1.88076	1.90532
Lymphocyte count (10E9/L)	58.7291	2	1.8924	1.88013	1.90472
Lymphocyte count (10E9/L)	58.9298	2	1.89179	1.87951	1.90413
Lymphocyte count (10E9/L)	59.1304	2	1.89119	1.8789	1.90354
Lymphocyte count (10E9/L)	59.3311	2	1.8906	1.8783	1.90295
Lymphocyte count (10E9/L)	59.5318	2	1.89001	1.87771	1.90236
Lymphocyte count (10E9/L)	59.7324	2	1.88943	1.87714	1.90177
Lymphocyte count (10E9/L)	59.9331	2	1.88885	1.87657	1.90119
Lymphocyte count (10E9/L)	60.1338	2	1.88828	1.87601	1.9006
Lymphocyte count (10E9/L)	60.3344	2	1.88771	1.87545	1.90002
Lymphocyte count (10E9/L)	60.5351	2	1.88714	1.8749	1.89944
Lymphocyte count (10E9/L)	60.7358	2	1.88658	1.87436	1.89886
Lymphocyte count (10E9/L)	60.9365	2	1.88602	1.87382	1.89828
Lymphocyte count (10E9/L)	61.1371	2	1.88546	1.87327	1.8977
Lymphocyte count (10E9/L)	61.3378	2	1.8849	1.87272	1.89713
Lymphocyte count (10E9/L)	61.5385	2	1.88434	1.87217	1.89656
Lymphocyte count (10E9/L)	61.7391	2	1.88377	1.87161	1.89598
Lymphocyte count (10E9/L)	61.9398	2	1.8832	1.87104	1.89541
Lymphocyte count (10E9/L)	62.1405	2	1.88262	1.87045	1.89484
Lymphocyte count (10E9/L)	62.3411	2	1.88203	1.86985	1.89426
Lymphocyte count (10E9/L)	62.5418	2	1.88143	1.86923	1.89369
Lymphocyte count (10E9/L)	62.7425	2	1.88082	1.86859	1.8931
Lymphocyte count (10E9/L)	62.9431	2	1.8802	1.86793	1.89251
Lymphocyte count (10E9/L)	63.1438	2	1.87955	1.86724	1.89191
Lymphocyte count (10E9/L)	63.3445	2	1.87889	1.86653	1.8913
Lymphocyte count (10E9/L)	63.5452	2	1.87821	1.86579	1.89068
Lymphocyte count (10E9/L)	63.7458	2	1.8775	1.86502	1.89004
Lymphocyte count (10E9/L)	63.9465	2	1.87677	1.86421	1.88938
Lymphocyte count (10E9/L)	64.1472	2	1.87601	1.86338	1.8887
Lymphocyte count (10E9/L)	64.3478	2	1.87522	1.8625	1.888
Lymphocyte count (10E9/L)	64.5485	2	1.8744	1.8616	1.88726
Lymphocyte count (10E9/L)	64.7492	2	1.87355	1.86065	1.8865
Lymphocyte count (10E9/L)	64.9498	2	1.87265	1.85967	1.8857
Lymphocyte count (10E9/L)	65.1505	2	1.87173	1.85865	1.88486
Lymphocyte count (10E9/L)	65.3512	2	1.87076	1.85759	1.88399
Lymphocyte count (10E9/L)	65.5518	2	1.86975	1.85648	1.88307
Lymphocyte count (10E9/L)	65.7525	2	1.86869	1.85533	1.88211
Lymphocyte count (10E9/L)	65.9532	2	1.86759	1.85414	1.88111
Lymphocyte count (10E9/L)	66.1538	2	1.86645	1.8529	1.88006
Lymphocyte count (10E9/L)	66.3545	2	1.86526	1.85162	1.87896
Lymphocyte count (10E9/L)	66.5552	2	1.86401	1.85028	1.87781
Lymphocyte count (10E9/L)	66.7559	2	1.86272	1.8489	1.87661
Lymphocyte count (10E9/L)	66.9565	2	1.86138	1.84746	1.87537
Lymphocyte count (10E9/L)	67.1572	2	1.85999	1.84598	1.87407
Lymphocyte count (10E9/L)	67.3579	2	1.85854	1.84444	1.87272
Lymphocyte count (10E9/L)	67.5585	2	1.85705	1.84284	1.87132
Lymphocyte count (10E9/L)	67.7592	2	1.85549	1.84118	1.86988
Lymphocyte count (10E9/L)	67.9599	2	1.85389	1.83947	1.86838
Lymphocyte count (10E9/L)	68.1605	2	1.85224	1.8377	1.86684
Lymphocyte count (10E9/L)	68.3612	2	1.85053	1.83587	1.86525
Lymphocyte count (10E9/L)	68.5619	2	1.84877	1.83399	1.86362
Lymphocyte count (10E9/L)	68.7625	2	1.84695	1.83204	1.86195
Lymphocyte count (10E9/L)	68.9632	2	1.84509	1.83003	1.86023
Lymphocyte count (10E9/L)	69.1639	2	1.84318	1.82797	1.85847
Lymphocyte count (10E9/L)	69.3645	2	1.84121	1.82584	1.85667
Lymphocyte count (10E9/L)	69.5652	2	1.8392	1.82366	1.85483
Lymphocyte count (10E9/L)	69.7659	2	1.83714	1.82142	1.85296
Lymphocyte count (10E9/L)	69.9666	2	1.83504	1.81913	1.85104
Lymphocyte count (10E9/L)	70.1672	2	1.83289	1.81678	1.8491
Lymphocyte count (10E9/L)	70.3679	2	1.8307	1.81439	1.84711
Lymphocyte count (10E9/L)	70.5686	2	1.82847	1.81194	1.8451
Lymphocyte count (10E9/L)	70.7692	2	1.8262	1.80945	1.84305
Lymphocyte count (10E9/L)	70.9699	2	1.82389	1.80691	1.84098
Lymphocyte count (10E9/L)	71.1706	2	1.82155	1.80433	1.83887
Lymphocyte count (10E9/L)	71.3712	2	1.81917	1.80171	1.83674
Lymphocyte count (10E9/L)	71.5719	2	1.81676	1.79906	1.83458
Lymphocyte count (10E9/L)	71.7726	2	1.81432	1.79636	1.8324
Lymphocyte count (10E9/L)	71.9732	2	1.81185	1.79363	1.8302
Lymphocyte count (10E9/L)	72.1739	2	1.80936	1.79086	1.82798
Lymphocyte count (10E9/L)	72.3746	2	1.80684	1.78806	1.82574
Lymphocyte count (10E9/L)	72.5753	2	1.8043	1.78523	1.8235
Lymphocyte count (10E9/L)	72.7759	2	1.80173	1.78236	1.82124
Lymphocyte count (10E9/L)	72.9766	2	1.79915	1.77946	1.81898
Lymphocyte count (10E9/L)	73.1773	2	1.79655	1.77653	1.81672
Lymphocyte count (10E9/L)	73.3779	2	1.79394	1.77357	1.81446
Lymphocyte count (10E9/L)	73.5786	2	1.79131	1.77057	1.81221
Lymphocyte count (10E9/L)	73.7793	2	1.78867	1.76753	1.80997
Lymphocyte count (10E9/L)	73.9799	2	1.78602	1.76446	1.80775
Lymphocyte count (10E9/L)	74.1806	2	1.78336	1.76135	1.80555
Lymphocyte count (10E9/L)	74.3813	2	1.78069	1.7582	1.80337
Lymphocyte count (10E9/L)	74.5819	2	1.77802	1.75501	1.80122
Lymphocyte count (10E9/L)	74.7826	2	1.77534	1.75178	1.79911
Lymphocyte count (10E9/L)	74.9833	2	1.77266	1.7485	1.79702
Lymphocyte count (10E9/L)	75.1839	2	1.76997	1.74518	1.79498
Lymphocyte count (10E9/L)	75.3846	2	1.76728	1.74182	1.79298
Lymphocyte count (10E9/L)	75.5853	2	1.76459	1.73841	1.79102
Lymphocyte count (10E9/L)	75.786	2	1.7619	1.73495	1.78911
Lymphocyte count (10E9/L)	75.9866	2	1.75921	1.73146	1.78724
Lymphocyte count (10E9/L)	76.1873	2	1.75652	1.72792	1.78541
Lymphocyte count (10E9/L)	76.388	2	1.75383	1.72434	1.78363
Lymphocyte count (10E9/L)	76.5886	2	1.75114	1.72072	1.7819
Lymphocyte count (10E9/L)	76.7893	2	1.74845	1.71707	1.7802
Lymphocyte count (10E9/L)	76.99	2	1.74577	1.71337	1.77855
Lymphocyte count (10E9/L)	77.1906	2	1.74309	1.70965	1.77694
Lymphocyte count (10E9/L)	77.3913	2	1.74041	1.70589	1.77536
Lymphocyte count (10E9/L)	77.592	2	1.73773	1.70211	1.77382
Lymphocyte count (10E9/L)	77.7926	2	1.73506	1.6983	1.77232
Lymphocyte count (10E9/L)	77.9933	2	1.73239	1.69447	1.77084
Lymphocyte count (10E9/L)	78.194	2	1.72972	1.69062	1.76939
Lymphocyte count (10E9/L)	78.3946	2	1.72705	1.68675	1.76796
Lymphocyte count (10E9/L)	78.5953	2	1.72439	1.68286	1.76656
Lymphocyte count (10E9/L)	78.796	2	1.72173	1.67896	1.76518
Lymphocyte count (10E9/L)	78.9967	2	1.71907	1.67505	1.76382
Lymphocyte count (10E9/L)	79.1973	2	1.71642	1.67114	1.76247
Lymphocyte count (10E9/L)	79.398	2	1.71377	1.66721	1.76114
Lymphocyte count (10E9/L)	79.5987	2	1.71112	1.66328	1.75982
Lymphocyte count (10E9/L)	79.7993	2	1.70847	1.65934	1.75851
Lymphocyte count (10E9/L)	80	2	1.70583	1.6554	1.75722
Monocyte counts (10E9/L)	20	1	0.483023	0.476222	0.489856
Monocyte counts (10E9/L)	20.2007	1	0.481974	0.475486	0.48849
Monocyte counts (10E9/L)	20.4013	1	0.480926	0.474744	0.487133
Monocyte counts (10E9/L)	20.602	1	0.47988	0.473997	0.485786
Monocyte counts (10E9/L)	20.8027	1	0.478837	0.473244	0.484451
Monocyte counts (10E9/L)	21.0033	1	0.477798	0.472485	0.483131
Monocyte counts (10E9/L)	21.204	1	0.476764	0.471718	0.481828
Monocyte counts (10E9/L)	21.4047	1	0.475736	0.470943	0.480544
Monocyte counts (10E9/L)	21.6054	1	0.474714	0.47016	0.479283
Monocyte counts (10E9/L)	21.806	1	0.4737	0.469368	0.478046
Monocyte counts (10E9/L)	22.0067	1	0.472696	0.468566	0.476837
Monocyte counts (10E9/L)	22.2074	1	0.471701	0.467755	0.475658
Monocyte counts (10E9/L)	22.408	1	0.470718	0.466935	0.474511
Monocyte counts (10E9/L)	22.6087	1	0.469747	0.466106	0.473398
Monocyte counts (10E9/L)	22.8094	1	0.46879	0.465268	0.47232
Monocyte counts (10E9/L)	23.01	1	0.467847	0.464423	0.471279
Monocyte counts (10E9/L)	23.2107	1	0.46692	0.463574	0.470273
Monocyte counts (10E9/L)	23.4114	1	0.466009	0.462721	0.469303
Monocyte counts (10E9/L)	23.612	1	0.465115	0.461869	0.468368
Monocyte counts (10E9/L)	23.8127	1	0.464239	0.461019	0.467466
Monocyte counts (10E9/L)	24.0134	1	0.463381	0.460175	0.466594
Monocyte counts (10E9/L)	24.214	1	0.462543	0.459342	0.465752
Monocyte counts (10E9/L)	24.4147	1	0.461725	0.45852	0.464936
Monocyte counts (10E9/L)	24.6154	1	0.460926	0.457715	0.464145
Monocyte counts (10E9/L)	24.8161	1	0.460148	0.456927	0.463377
Monocyte counts (10E9/L)	25.0167	1	0.459391	0.456159	0.46263
Monocyte counts (10E9/L)	25.2174	1	0.458654	0.455413	0.461902
Monocyte counts (10E9/L)	25.4181	1	0.457938	0.454691	0.461192
Monocyte counts (10E9/L)	25.6187	1	0.457242	0.453993	0.460498
Monocyte counts (10E9/L)	25.8194	1	0.456567	0.45332	0.459821
Monocyte counts (10E9/L)	26.0201	1	0.455911	0.452671	0.459158
Monocyte counts (10E9/L)	26.2207	1	0.455276	0.452048	0.45851
Monocyte counts (10E9/L)	26.4214	1	0.454659	0.45145	0.457875
Monocyte counts (10E9/L)	26.6221	1	0.454061	0.450875	0.457254
Monocyte counts (10E9/L)	26.8227	1	0.453481	0.450323	0.456647
Monocyte counts (10E9/L)	27.0234	1	0.452919	0.449793	0.456052
Monocyte counts (10E9/L)	27.2241	1	0.452373	0.449283	0.45547
Monocyte counts (10E9/L)	27.4247	1	0.451843	0.448791	0.454902
Monocyte counts (10E9/L)	27.6254	1	0.451328	0.448317	0.454346
Monocyte counts (10E9/L)	27.8261	1	0.450828	0.447858	0.453804
Monocyte counts (10E9/L)	28.0268	1	0.450341	0.447412	0.453276
Monocyte counts (10E9/L)	28.2274	1	0.449867	0.446978	0.452761
Monocyte counts (10E9/L)	28.4281	1	0.449404	0.446554	0.45226
Monocyte counts (10E9/L)	28.6288	1	0.448953	0.446137	0.451773
Monocyte counts (10E9/L)	28.8294	1	0.448511	0.445727	0.451301
Monocyte counts (10E9/L)	29.0301	1	0.448079	0.445322	0.450842
Monocyte counts (10E9/L)	29.2308	1	0.447656	0.444921	0.450396
Monocyte counts (10E9/L)	29.4314	1	0.447241	0.444523	0.449965
Monocyte counts (10E9/L)	29.6321	1	0.446834	0.444127	0.449546
Monocyte counts (10E9/L)	29.8328	1	0.446434	0.443733	0.44914
Monocyte counts (10E9/L)	30.0334	1	0.44604	0.443341	0.448745
Monocyte counts (10E9/L)	30.2341	1	0.445653	0.44295	0.44836
Monocyte counts (10E9/L)	30.4348	1	0.445271	0.442561	0.447986
Monocyte counts (10E9/L)	30.6355	1	0.444896	0.442176	0.447621
Monocyte counts (10E9/L)	30.8361	1	0.444526	0.441794	0.447264
Monocyte counts (10E9/L)	31.0368	1	0.444162	0.441416	0.446914
Monocyte counts (10E9/L)	31.2375	1	0.443805	0.441044	0.446571
Monocyte counts (10E9/L)	31.4381	1	0.443453	0.440679	0.446233
Monocyte counts (10E9/L)	31.6388	1	0.443109	0.440321	0.445902
Monocyte counts (10E9/L)	31.8395	1	0.442772	0.439973	0.445576
Monocyte counts (10E9/L)	32.0401	1	0.442442	0.439635	0.445255
Monocyte counts (10E9/L)	32.2408	1	0.442121	0.439308	0.44494
Monocyte counts (10E9/L)	32.4415	1	0.44181	0.438995	0.44463
Monocyte counts (10E9/L)	32.6421	1	0.441509	0.438695	0.444328
Monocyte counts (10E9/L)	32.8428	1	0.441219	0.43841	0.444033
Monocyte counts (10E9/L)	33.0435	1	0.440942	0.438142	0.443747
Monocyte counts (10E9/L)	33.2441	1	0.440679	0.437892	0.44347
Monocyte counts (10E9/L)	33.4448	1	0.44043	0.43766	0.443205
Monocyte counts (10E9/L)	33.6455	1	0.440198	0.437448	0.442953
Monocyte counts (10E9/L)	33.8462	1	0.439983	0.437257	0.442715
Monocyte counts (10E9/L)	34.0468	1	0.439788	0.437088	0.442493
Monocyte counts (10E9/L)	34.2475	1	0.439613	0.436942	0.44229
Monocyte counts (10E9/L)	34.4482	1	0.439461	0.436819	0.442107
Monocyte counts (10E9/L)	34.6488	1	0.439331	0.436721	0.441947
Monocyte counts (10E9/L)	34.8495	1	0.439227	0.436649	0.441811
Monocyte counts (10E9/L)	35.0502	1	0.43915	0.436603	0.441702
Monocyte counts (10E9/L)	35.2508	1	0.439101	0.436584	0.441622
Monocyte counts (10E9/L)	35.4515	1	0.439081	0.436594	0.441572
Monocyte counts (10E9/L)	35.6522	1	0.439091	0.436632	0.441555
Monocyte counts (10E9/L)	35.8528	1	0.439134	0.4367	0.441572
Monocyte counts (10E9/L)	36.0535	1	0.43921	0.436799	0.441625
Monocyte counts (10E9/L)	36.2542	1	0.439321	0.43693	0.441716
Monocyte counts (10E9/L)	36.4548	1	0.439467	0.437094	0.441844
Monocyte counts (10E9/L)	36.6555	1	0.439649	0.43729	0.442012
Monocyte counts (10E9/L)	36.8562	1	0.439869	0.437521	0.44222
Monocyte counts (10E9/L)	37.0569	1	0.440126	0.437787	0.442468
Monocyte counts (10E9/L)	37.2575	1	0.440421	0.438089	0.442757
Monocyte counts (10E9/L)	37.4582	1	0.440755	0.438427	0.443087
Monocyte counts (10E9/L)	37.6589	1	0.441127	0.438803	0.443456
Monocyte counts (10E9/L)	37.8595	1	0.441538	0.439216	0.443865
Monocyte counts (10E9/L)	38.0602	1	0.441988	0.439667	0.444313
Monocyte counts (10E9/L)	38.2609	1	0.442476	0.440156	0.444799
Monocyte counts (10E9/L)	38.4615	1	0.443001	0.440683	0.445322
Monocyte counts (10E9/L)	38.6622	1	0.443563	0.441248	0.445882
Monocyte counts (10E9/L)	38.8629	1	0.44416	0.441849	0.446475
Monocyte counts (10E9/L)	39.0635	1	0.444793	0.442487	0.447102
Monocyte counts (10E9/L)	39.2642	1	0.445459	0.44316	0.447761
Monocyte counts (10E9/L)	39.4649	1	0.446156	0.443867	0.448449
Monocyte counts (10E9/L)	39.6656	1	0.446883	0.444605	0.449166
Monocyte counts (10E9/L)	39.8662	1	0.447639	0.445372	0.449908
Monocyte counts (10E9/L)	40.0669	1	0.44842	0.446168	0.450675
Monocyte counts (10E9/L)	40.2676	1	0.449225	0.446989	0.451464
Monocyte counts (10E9/L)	40.4682	1	0.450051	0.447833	0.452273
Monocyte counts (10E9/L)	40.6689	1	0.450896	0.448696	0.453099
Monocyte counts (10E9/L)	40.8696	1	0.451756	0.449575	0.453941
Monocyte counts (10E9/L)	41.0702	1	0.45263	0.450467	0.454795
Monocyte counts (10E9/L)	41.2709	1	0.453513	0.45137	0.45566
Monocyte counts (10E9/L)	41.4716	1	0.454403	0.452278	0.456532
Monocyte counts (10E9/L)	41.6722	1	0.455297	0.453188	0.457409
Monocyte counts (10E9/L)	41.8729	1	0.456191	0.454097	0.458287
Monocyte counts (10E9/L)	42.0736	1	0.457081	0.455001	0.459164
Monocyte counts (10E9/L)	42.2742	1	0.457965	0.455896	0.460036
Monocyte counts (10E9/L)	42.4749	1	0.458838	0.456778	0.460901
Monocyte counts (10E9/L)	42.6756	1	0.459698	0.457644	0.461754
Monocyte counts (10E9/L)	42.8763	1	0.46054	0.458491	0.462593
Monocyte counts (10E9/L)	43.0769	1	0.461362	0.459314	0.463413
Monocyte counts (10E9/L)	43.2776	1	0.46216	0.460111	0.464211
Monocyte counts (10E9/L)	43.4783	1	0.46293	0.460878	0.464984
Monocyte counts (10E9/L)	43.6789	1	0.463669	0.461613	0.465728
Monocyte counts (10E9/L)	43.8796	1	0.464374	0.462313	0.466438
Monocyte counts (10E9/L)	44.0803	1	0.465042	0.462974	0.467113
Monocyte counts (10E9/L)	44.2809	1	0.465669	0.463595	0.467747
Monocyte counts (10E9/L)	44.4816	1	0.466254	0.464174	0.468337
Monocyte counts (10E9/L)	44.6823	1	0.466793	0.464707	0.468882
Monocyte counts (10E9/L)	44.8829	1	0.467284	0.465193	0.469378
Monocyte counts (10E9/L)	45.0836	1	0.467724	0.465629	0.469822
Monocyte counts (10E9/L)	45.2843	1	0.468111	0.466015	0.470211
Monocyte counts (10E9/L)	45.4849	1	0.468444	0.466347	0.470544
Monocyte counts (10E9/L)	45.6856	1	0.468721	0.466626	0.470819
Monocyte counts (10E9/L)	45.8863	1	0.46894	0.466848	0.471035
Monocyte counts (10E9/L)	46.087	1	0.469101	0.467014	0.471191
Monocyte counts (10E9/L)	46.2876	1	0.469201	0.467121	0.471285
Monocyte counts (10E9/L)	46.4883	1	0.469242	0.467169	0.471317
Monocyte counts (10E9/L)	46.689	1	0.469221	0.467157	0.471288
Monocyte counts (10E9/L)	46.8896	1	0.46914	0.467085	0.471198
Monocyte counts (10E9/L)	47.0903	1	0.468999	0.466953	0.471048
Monocyte counts (10E9/L)	47.291	1	0.468796	0.466758	0.470837
Monocyte counts (10E9/L)	47.4916	1	0.468535	0.466503	0.470569
Monocyte counts (10E9/L)	47.6923	1	0.468214	0.466188	0.470244
Monocyte counts (10E9/L)	47.893	1	0.467837	0.465813	0.469864
Monocyte counts (10E9/L)	48.0936	1	0.467403	0.465378	0.469432
Monocyte counts (10E9/L)	48.2943	1	0.466915	0.464885	0.468948
Monocyte counts (10E9/L)	48.495	1	0.466375	0.464336	0.468417
Monocyte counts (10E9/L)	48.6957	1	0.465785	0.463733	0.46784
Monocyte counts (10E9/L)	48.8963	1	0.465147	0.463077	0.46722
Monocyte counts (10E9/L)	49.097	1	0.464464	0.462372	0.466558
Monocyte counts (10E9/L)	49.2977	1	0.463738	0.46162	0.465859
Monocyte counts (10E9/L)	49.4983	1	0.462973	0.460824	0.465124
Monocyte counts (10E9/L)	49.699	1	0.462171	0.459989	0.464356
Monocyte counts (10E9/L)	49.8997	1	0.461336	0.459117	0.463559
Monocyte counts (10E9/L)	50.1003	1	0.460472	0.458213	0.462734
Monocyte counts (10E9/L)	50.301	1	0.459581	0.457281	0.461884
Monocyte counts (10E9/L)	50.5017	1	0.458666	0.456324	0.461012
Monocyte counts (10E9/L)	50.7023	1	0.457733	0.455348	0.460122
Monocyte counts (10E9/L)	50.903	1	0.456784	0.454356	0.459216
Monocyte counts (10E9/L)	51.1037	1	0.455823	0.453353	0.458298
Monocyte counts (10E9/L)	51.3043	1	0.454854	0.452343	0.45737
Monocyte counts (10E9/L)	51.505	1	0.45388	0.45133	0.456435
Monocyte counts (10E9/L)	51.7057	1	0.452905	0.450318	0.455498
Monocyte counts (10E9/L)	51.9064	1	0.451933	0.449311	0.45456
Monocyte counts (10E9/L)	52.107	1	0.450967	0.448313	0.453627
Monocyte counts (10E9/L)	52.3077	1	0.450011	0.447328	0.4527
Monocyte counts (10E9/L)	52.5084	1	0.449069	0.446358	0.451784
Monocyte counts (10E9/L)	52.709	1	0.448142	0.445408	0.450881
Monocyte counts (10E9/L)	52.9097	1	0.447235	0.444481	0.449995
Monocyte counts (10E9/L)	53.1104	1	0.446351	0.443579	0.449129
Monocyte counts (10E9/L)	53.311	1	0.445493	0.442705	0.448287
Monocyte counts (10E9/L)	53.5117	1	0.444664	0.441862	0.447471
Monocyte counts (10E9/L)	53.7124	1	0.443865	0.441051	0.446684
Monocyte counts (10E9/L)	53.913	1	0.4431	0.440276	0.44593
Monocyte counts (10E9/L)	54.1137	1	0.442371	0.439537	0.44521
Monocyte counts (10E9/L)	54.3144	1	0.44168	0.438838	0.444528
Monocyte counts (10E9/L)	54.5151	1	0.441029	0.438178	0.443886
Monocyte counts (10E9/L)	54.7157	1	0.44042	0.43756	0.443285
Monocyte counts (10E9/L)	54.9164	1	0.439854	0.436984	0.442729
Monocyte counts (10E9/L)	55.1171	1	0.439332	0.436453	0.442218
Monocyte counts (10E9/L)	55.3177	1	0.438857	0.435966	0.441754
Monocyte counts (10E9/L)	55.5184	1	0.438429	0.435525	0.441338
Monocyte counts (10E9/L)	55.7191	1	0.438047	0.43513	0.44097
Monocyte counts (10E9/L)	55.9197	1	0.437714	0.434782	0.440653
Monocyte counts (10E9/L)	56.1204	1	0.43743	0.434481	0.440385
Monocyte counts (10E9/L)	56.3211	1	0.437194	0.434228	0.440167
Monocyte counts (10E9/L)	56.5217	1	0.437008	0.434023	0.439999
Monocyte counts (10E9/L)	56.7224	1	0.436869	0.433865	0.43988
Monocyte counts (10E9/L)	56.9231	1	0.43678	0.433756	0.43981
Monocyte counts (10E9/L)	57.1237	1	0.436738	0.433694	0.439788
Monocyte counts (10E9/L)	57.3244	1	0.436743	0.433681	0.439812
Monocyte counts (10E9/L)	57.5251	1	0.436796	0.433715	0.439883
Monocyte counts (10E9/L)	57.7258	1	0.436893	0.433796	0.439998
Monocyte counts (10E9/L)	57.9264	1	0.437036	0.433922	0.440156
Monocyte counts (10E9/L)	58.1271	1	0.437222	0.434095	0.440356
Monocyte counts (10E9/L)	58.3278	1	0.43745	0.434311	0.440595
Monocyte counts (10E9/L)	58.5284	1	0.437719	0.434571	0.440874
Monocyte counts (10E9/L)	58.7291	1	0.438028	0.434873	0.441189
Monocyte counts (10E9/L)	58.9298	1	0.438374	0.435215	0.441541
Monocyte counts (10E9/L)	59.1304	1	0.438758	0.435597	0.441926
Monocyte counts (10E9/L)	59.3311	1	0.439176	0.436015	0.442343
Monocyte counts (10E9/L)	59.5318	1	0.439627	0.436469	0.442792
Monocyte counts (10E9/L)	59.7324	1	0.440109	0.436956	0.44327
[truncated: 9,401 more rows]
