# Supplementary material for: Age-dependent sex differences in cardiometabolic risk factors
Source: Nat Cardiovasc Res. 2022 Sep 12;1(9):844–54. doi: 10.1038/s44161-022-00131-8 (PMC11357998; doi:10.1038/s44161-022-00131-8)
Supplement: Supplementary file 9 — Statistical source data. [file 44161_2022_131_MOESM9_ESM.xlsx]

## Sheet: Sheet1
Phenotype	age	sex_F1M2	predicted_value	lower_CI	upper_CI
Sodium (mmol/L)	20	1	140.936	140.794	141.078
Sodium (mmol/L)	20.2007	1	140.939	140.803	141.075
Sodium (mmol/L)	20.4013	1	140.942	140.813	141.072
Sodium (mmol/L)	20.602	1	140.946	140.822	141.069
Sodium (mmol/L)	20.8027	1	140.949	140.832	141.067
Sodium (mmol/L)	21.0033	1	140.952	140.841	141.064
Sodium (mmol/L)	21.204	1	140.956	140.85	141.062
Sodium (mmol/L)	21.4047	1	140.959	140.858	141.06
Sodium (mmol/L)	21.6054	1	140.962	140.866	141.058
Sodium (mmol/L)	21.806	1	140.965	140.874	141.056
Sodium (mmol/L)	22.0067	1	140.968	140.881	141.055
Sodium (mmol/L)	22.2074	1	140.971	140.888	141.054
Sodium (mmol/L)	22.408	1	140.974	140.895	141.053
Sodium (mmol/L)	22.6087	1	140.976	140.9	141.052
Sodium (mmol/L)	22.8094	1	140.979	140.906	141.052
Sodium (mmol/L)	23.01	1	140.981	140.91	141.052
Sodium (mmol/L)	23.2107	1	140.983	140.914	141.052
Sodium (mmol/L)	23.4114	1	140.985	140.918	141.052
Sodium (mmol/L)	23.612	1	140.987	140.921	141.053
Sodium (mmol/L)	23.8127	1	140.989	140.924	141.054
Sodium (mmol/L)	24.0134	1	140.99	140.926	141.055
Sodium (mmol/L)	24.214	1	140.991	140.927	141.055
Sodium (mmol/L)	24.4147	1	140.992	140.929	141.056
Sodium (mmol/L)	24.6154	1	140.993	140.93	141.057
Sodium (mmol/L)	24.8161	1	140.994	140.93	141.058
Sodium (mmol/L)	25.0167	1	140.994	140.931	141.058
Sodium (mmol/L)	25.2174	1	140.995	140.931	141.059
Sodium (mmol/L)	25.4181	1	140.995	140.931	141.059
Sodium (mmol/L)	25.6187	1	140.995	140.931	141.059
Sodium (mmol/L)	25.8194	1	140.995	140.931	141.058
Sodium (mmol/L)	26.0201	1	140.994	140.931	141.058
Sodium (mmol/L)	26.2207	1	140.994	140.93	141.057
Sodium (mmol/L)	26.4214	1	140.993	140.93	141.056
Sodium (mmol/L)	26.6221	1	140.992	140.93	141.055
Sodium (mmol/L)	26.8227	1	140.991	140.93	141.053
Sodium (mmol/L)	27.0234	1	140.99	140.929	141.052
Sodium (mmol/L)	27.2241	1	140.989	140.929	141.05
Sodium (mmol/L)	27.4247	1	140.988	140.929	141.048
Sodium (mmol/L)	27.6254	1	140.987	140.928	141.046
Sodium (mmol/L)	27.8261	1	140.986	140.928	141.044
Sodium (mmol/L)	28.0268	1	140.985	140.928	141.042
Sodium (mmol/L)	28.2274	1	140.984	140.927	141.04
Sodium (mmol/L)	28.4281	1	140.982	140.927	141.038
Sodium (mmol/L)	28.6288	1	140.981	140.927	141.036
Sodium (mmol/L)	28.8294	1	140.98	140.926	141.034
Sodium (mmol/L)	29.0301	1	140.979	140.926	141.033
Sodium (mmol/L)	29.2308	1	140.978	140.926	141.031
Sodium (mmol/L)	29.4314	1	140.978	140.925	141.03
Sodium (mmol/L)	29.6321	1	140.977	140.925	141.029
Sodium (mmol/L)	29.8328	1	140.976	140.924	141.028
Sodium (mmol/L)	30.0334	1	140.976	140.924	141.028
Sodium (mmol/L)	30.2341	1	140.976	140.924	141.027
Sodium (mmol/L)	30.4348	1	140.975	140.923	141.027
Sodium (mmol/L)	30.6355	1	140.975	140.923	141.027
Sodium (mmol/L)	30.8361	1	140.975	140.923	141.028
Sodium (mmol/L)	31.0368	1	140.976	140.923	141.028
Sodium (mmol/L)	31.2375	1	140.976	140.923	141.029
Sodium (mmol/L)	31.4381	1	140.977	140.924	141.03
Sodium (mmol/L)	31.6388	1	140.978	140.924	141.031
Sodium (mmol/L)	31.8395	1	140.979	140.925	141.032
Sodium (mmol/L)	32.0401	1	140.98	140.926	141.033
Sodium (mmol/L)	32.2408	1	140.981	140.927	141.035
Sodium (mmol/L)	32.4415	1	140.982	140.928	141.036
Sodium (mmol/L)	32.6421	1	140.983	140.93	141.037
Sodium (mmol/L)	32.8428	1	140.985	140.931	141.039
Sodium (mmol/L)	33.0435	1	140.987	140.933	141.04
Sodium (mmol/L)	33.2441	1	140.988	140.935	141.042
Sodium (mmol/L)	33.4448	1	140.99	140.937	141.043
Sodium (mmol/L)	33.6455	1	140.992	140.939	141.044
Sodium (mmol/L)	33.8462	1	140.994	140.942	141.046
Sodium (mmol/L)	34.0468	1	140.996	140.944	141.047
Sodium (mmol/L)	34.2475	1	140.997	140.946	141.048
Sodium (mmol/L)	34.4482	1	140.999	140.949	141.049
Sodium (mmol/L)	34.6488	1	141.001	140.951	141.05
Sodium (mmol/L)	34.8495	1	141.003	140.954	141.051
Sodium (mmol/L)	35.0502	1	141.004	140.956	141.052
Sodium (mmol/L)	35.2508	1	141.006	140.958	141.053
Sodium (mmol/L)	35.4515	1	141.007	140.96	141.054
Sodium (mmol/L)	35.6522	1	141.008	140.962	141.054
Sodium (mmol/L)	35.8528	1	141.009	140.963	141.055
Sodium (mmol/L)	36.0535	1	141.01	140.965	141.055
Sodium (mmol/L)	36.2542	1	141.011	140.966	141.055
Sodium (mmol/L)	36.4548	1	141.011	140.967	141.056
Sodium (mmol/L)	36.6555	1	141.012	140.968	141.055
Sodium (mmol/L)	36.8562	1	141.012	140.968	141.055
Sodium (mmol/L)	37.0569	1	141.011	140.968	141.055
Sodium (mmol/L)	37.2575	1	141.011	140.968	141.054
Sodium (mmol/L)	37.4582	1	141.011	140.967	141.054
Sodium (mmol/L)	37.6589	1	141.01	140.967	141.053
Sodium (mmol/L)	37.8595	1	141.009	140.966	141.052
Sodium (mmol/L)	38.0602	1	141.007	140.965	141.05
Sodium (mmol/L)	38.2609	1	141.006	140.963	141.049
Sodium (mmol/L)	38.4615	1	141.004	140.962	141.047
Sodium (mmol/L)	38.6622	1	141.003	140.96	141.045
Sodium (mmol/L)	38.8629	1	141.001	140.958	141.043
Sodium (mmol/L)	39.0635	1	140.999	140.956	141.041
Sodium (mmol/L)	39.2642	1	140.996	140.954	141.039
Sodium (mmol/L)	39.4649	1	140.994	140.952	141.036
Sodium (mmol/L)	39.6656	1	140.992	140.95	141.034
Sodium (mmol/L)	39.8662	1	140.989	140.948	141.031
Sodium (mmol/L)	40.0669	1	140.987	140.945	141.028
Sodium (mmol/L)	40.2676	1	140.985	140.943	141.026
Sodium (mmol/L)	40.4682	1	140.982	140.942	141.023
Sodium (mmol/L)	40.6689	1	140.98	140.94	141.021
Sodium (mmol/L)	40.8696	1	140.978	140.938	141.019
Sodium (mmol/L)	41.0702	1	140.977	140.937	141.017
Sodium (mmol/L)	41.2709	1	140.975	140.936	141.015
Sodium (mmol/L)	41.4716	1	140.974	140.935	141.013
Sodium (mmol/L)	41.6722	1	140.973	140.934	141.012
Sodium (mmol/L)	41.8729	1	140.973	140.934	141.012
Sodium (mmol/L)	42.0736	1	140.973	140.934	141.011
Sodium (mmol/L)	42.2742	1	140.973	140.935	141.012
Sodium (mmol/L)	42.4749	1	140.975	140.936	141.013
Sodium (mmol/L)	42.6756	1	140.976	140.938	141.014
Sodium (mmol/L)	42.8763	1	140.979	140.941	141.017
Sodium (mmol/L)	43.0769	1	140.982	140.944	141.02
Sodium (mmol/L)	43.2776	1	140.985	140.947	141.024
Sodium (mmol/L)	43.4783	1	140.99	140.952	141.028
Sodium (mmol/L)	43.6789	1	140.996	140.957	141.034
Sodium (mmol/L)	43.8796	1	141.002	140.964	141.04
Sodium (mmol/L)	44.0803	1	141.009	140.971	141.048
Sodium (mmol/L)	44.2809	1	141.017	140.979	141.056
Sodium (mmol/L)	44.4816	1	141.027	140.988	141.065
Sodium (mmol/L)	44.6823	1	141.037	140.998	141.076
Sodium (mmol/L)	44.8829	1	141.048	141.009	141.087
Sodium (mmol/L)	45.0836	1	141.06	141.021	141.099
Sodium (mmol/L)	45.2843	1	141.074	141.035	141.113
Sodium (mmol/L)	45.4849	1	141.088	141.05	141.127
Sodium (mmol/L)	45.6856	1	141.104	141.065	141.143
Sodium (mmol/L)	45.8863	1	141.121	141.082	141.16
Sodium (mmol/L)	46.087	1	141.139	141.1	141.177
Sodium (mmol/L)	46.2876	1	141.158	141.12	141.196
Sodium (mmol/L)	46.4883	1	141.178	141.14	141.217
Sodium (mmol/L)	46.689	1	141.2	141.162	141.238
Sodium (mmol/L)	46.8896	1	141.222	141.184	141.26
Sodium (mmol/L)	47.0903	1	141.246	141.208	141.284
Sodium (mmol/L)	47.291	1	141.271	141.233	141.308
Sodium (mmol/L)	47.4916	1	141.297	141.259	141.334
Sodium (mmol/L)	47.6923	1	141.323	141.286	141.361
Sodium (mmol/L)	47.893	1	141.351	141.314	141.388
Sodium (mmol/L)	48.0936	1	141.38	141.343	141.417
Sodium (mmol/L)	48.2943	1	141.41	141.372	141.447
Sodium (mmol/L)	48.495	1	141.44	141.403	141.478
Sodium (mmol/L)	48.6957	1	141.472	141.434	141.51
Sodium (mmol/L)	48.8963	1	141.504	141.465	141.542
Sodium (mmol/L)	49.097	1	141.537	141.498	141.576
Sodium (mmol/L)	49.2977	1	141.57	141.531	141.61
Sodium (mmol/L)	49.4983	1	141.605	141.564	141.645
Sodium (mmol/L)	49.699	1	141.639	141.598	141.68
Sodium (mmol/L)	49.8997	1	141.674	141.632	141.716
Sodium (mmol/L)	50.1003	1	141.71	141.667	141.752
Sodium (mmol/L)	50.301	1	141.746	141.702	141.789
Sodium (mmol/L)	50.5017	1	141.782	141.737	141.826
Sodium (mmol/L)	50.7023	1	141.818	141.772	141.863
Sodium (mmol/L)	50.903	1	141.854	141.808	141.9
Sodium (mmol/L)	51.1037	1	141.89	141.843	141.938
Sodium (mmol/L)	51.3043	1	141.927	141.878	141.975
Sodium (mmol/L)	51.505	1	141.963	141.914	142.012
Sodium (mmol/L)	51.7057	1	141.999	141.949	142.048
Sodium (mmol/L)	51.9064	1	142.034	141.984	142.085
Sodium (mmol/L)	52.107	1	142.069	142.018	142.121
Sodium (mmol/L)	52.3077	1	142.104	142.052	142.156
Sodium (mmol/L)	52.5084	1	142.138	142.086	142.191
Sodium (mmol/L)	52.709	1	142.172	142.119	142.225
Sodium (mmol/L)	52.9097	1	142.205	142.151	142.259
Sodium (mmol/L)	53.1104	1	142.237	142.183	142.292
Sodium (mmol/L)	53.311	1	142.269	142.214	142.324
Sodium (mmol/L)	53.5117	1	142.299	142.244	142.355
Sodium (mmol/L)	53.7124	1	142.329	142.274	142.385
Sodium (mmol/L)	53.913	1	142.358	142.302	142.414
Sodium (mmol/L)	54.1137	1	142.386	142.33	142.442
Sodium (mmol/L)	54.3144	1	142.413	142.356	142.469
Sodium (mmol/L)	54.5151	1	142.438	142.381	142.495
Sodium (mmol/L)	54.7157	1	142.463	142.405	142.52
Sodium (mmol/L)	54.9164	1	142.486	142.429	142.544
Sodium (mmol/L)	55.1171	1	142.508	142.45	142.566
Sodium (mmol/L)	55.3177	1	142.529	142.471	142.588
Sodium (mmol/L)	55.5184	1	142.549	142.49	142.608
Sodium (mmol/L)	55.7191	1	142.568	142.508	142.627
Sodium (mmol/L)	55.9197	1	142.585	142.525	142.644
Sodium (mmol/L)	56.1204	1	142.601	142.541	142.661
Sodium (mmol/L)	56.3211	1	142.615	142.555	142.676
Sodium (mmol/L)	56.5217	1	142.629	142.568	142.69
Sodium (mmol/L)	56.7224	1	142.641	142.579	142.702
Sodium (mmol/L)	56.9231	1	142.652	142.59	142.714
Sodium (mmol/L)	57.1237	1	142.661	142.599	142.724
Sodium (mmol/L)	57.3244	1	142.67	142.607	142.732
Sodium (mmol/L)	57.5251	1	142.677	142.613	142.74
Sodium (mmol/L)	57.7258	1	142.683	142.619	142.746
Sodium (mmol/L)	57.9264	1	142.687	142.623	142.751
Sodium (mmol/L)	58.1271	1	142.691	142.627	142.755
Sodium (mmol/L)	58.3278	1	142.693	142.629	142.758
Sodium (mmol/L)	58.5284	1	142.695	142.63	142.759
Sodium (mmol/L)	58.7291	1	142.695	142.631	142.76
Sodium (mmol/L)	58.9298	1	142.695	142.63	142.759
Sodium (mmol/L)	59.1304	1	142.693	142.629	142.758
Sodium (mmol/L)	59.3311	1	142.691	142.626	142.755
Sodium (mmol/L)	59.5318	1	142.688	142.623	142.752
Sodium (mmol/L)	59.7324	1	142.683	142.619	142.748
Sodium (mmol/L)	59.9331	1	142.679	142.614	142.743
Sodium (mmol/L)	60.1338	1	142.673	142.609	142.737
Sodium (mmol/L)	60.3344	1	142.667	142.603	142.731
Sodium (mmol/L)	60.5351	1	142.66	142.596	142.724
Sodium (mmol/L)	60.7358	1	142.653	142.589	142.716
Sodium (mmol/L)	60.9365	1	142.645	142.581	142.708
Sodium (mmol/L)	61.1371	1	142.636	142.573	142.7
Sodium (mmol/L)	61.3378	1	142.628	142.564	142.691
Sodium (mmol/L)	61.5385	1	142.619	142.555	142.682
Sodium (mmol/L)	61.7391	1	142.609	142.545	142.673
Sodium (mmol/L)	61.9398	1	142.6	142.536	142.664
Sodium (mmol/L)	62.1405	1	142.59	142.525	142.654
Sodium (mmol/L)	62.3411	1	142.58	142.515	142.644
Sodium (mmol/L)	62.5418	1	142.569	142.504	142.635
Sodium (mmol/L)	62.7425	1	142.559	142.493	142.625
Sodium (mmol/L)	62.9431	1	142.549	142.482	142.616
Sodium (mmol/L)	63.1438	1	142.539	142.471	142.606
Sodium (mmol/L)	63.3445	1	142.528	142.46	142.597
Sodium (mmol/L)	63.5452	1	142.518	142.449	142.587
Sodium (mmol/L)	63.7458	1	142.508	142.438	142.578
Sodium (mmol/L)	63.9465	1	142.498	142.428	142.569
Sodium (mmol/L)	64.1472	1	142.488	142.417	142.56
Sodium (mmol/L)	64.3478	1	142.479	142.406	142.551
Sodium (mmol/L)	64.5485	1	142.469	142.396	142.543
Sodium (mmol/L)	64.7492	1	142.46	142.386	142.534
Sodium (mmol/L)	64.9498	1	142.451	142.376	142.526
Sodium (mmol/L)	65.1505	1	142.443	142.367	142.518
Sodium (mmol/L)	65.3512	1	142.434	142.358	142.51
Sodium (mmol/L)	65.5518	1	142.426	142.349	142.503
Sodium (mmol/L)	65.7525	1	142.418	142.341	142.496
Sodium (mmol/L)	65.9532	1	142.411	142.333	142.489
Sodium (mmol/L)	66.1538	1	142.403	142.325	142.482
Sodium (mmol/L)	66.3545	1	142.396	142.317	142.475
Sodium (mmol/L)	66.5552	1	142.39	142.31	142.469
Sodium (mmol/L)	66.7559	1	142.383	142.303	142.463
Sodium (mmol/L)	66.9565	1	142.377	142.297	142.457
Sodium (mmol/L)	67.1572	1	142.371	142.291	142.452
Sodium (mmol/L)	67.3579	1	142.366	142.285	142.447
Sodium (mmol/L)	67.5585	1	142.361	142.279	142.442
Sodium (mmol/L)	67.7592	1	142.356	142.273	142.438
Sodium (mmol/L)	67.9599	1	142.351	142.267	142.434
Sodium (mmol/L)	68.1605	1	142.346	142.262	142.43
Sodium (mmol/L)	68.3612	1	142.342	142.257	142.427
Sodium (mmol/L)	68.5619	1	142.338	142.251	142.424
Sodium (mmol/L)	68.7625	1	142.334	142.246	142.422
Sodium (mmol/L)	68.9632	1	142.33	142.241	142.419
Sodium (mmol/L)	69.1639	1	142.327	142.236	142.417
Sodium (mmol/L)	69.3645	1	142.323	142.231	142.415
Sodium (mmol/L)	69.5652	1	142.32	142.226	142.414
Sodium (mmol/L)	69.7659	1	142.317	142.221	142.412
Sodium (mmol/L)	69.9666	1	142.314	142.216	142.411
Sodium (mmol/L)	70.1672	1	142.311	142.211	142.41
Sodium (mmol/L)	70.3679	1	142.308	142.206	142.409
Sodium (mmol/L)	70.5686	1	142.305	142.202	142.408
Sodium (mmol/L)	70.7692	1	142.302	142.197	142.407
Sodium (mmol/L)	70.9699	1	142.299	142.192	142.406
Sodium (mmol/L)	71.1706	1	142.296	142.188	142.405
Sodium (mmol/L)	71.3712	1	142.293	142.183	142.404
Sodium (mmol/L)	71.5719	1	142.29	142.179	142.402
Sodium (mmol/L)	71.7726	1	142.288	142.174	142.401
Sodium (mmol/L)	71.9732	1	142.285	142.17	142.399
Sodium (mmol/L)	72.1739	1	142.281	142.166	142.397
Sodium (mmol/L)	72.3746	1	142.278	142.161	142.395
Sodium (mmol/L)	72.5753	1	142.275	142.157	142.393
Sodium (mmol/L)	72.7759	1	142.272	142.153	142.391
Sodium (mmol/L)	72.9766	1	142.268	142.148	142.388
Sodium (mmol/L)	73.1773	1	142.265	142.144	142.386
Sodium (mmol/L)	73.3779	1	142.261	142.139	142.383
Sodium (mmol/L)	73.5786	1	142.257	142.135	142.38
Sodium (mmol/L)	73.7793	1	142.253	142.13	142.377
Sodium (mmol/L)	73.9799	1	142.249	142.124	142.375
Sodium (mmol/L)	74.1806	1	142.245	142.119	142.372
Sodium (mmol/L)	74.3813	1	142.241	142.112	142.37
Sodium (mmol/L)	74.5819	1	142.237	142.106	142.367
Sodium (mmol/L)	74.7826	1	142.232	142.099	142.366
Sodium (mmol/L)	74.9833	1	142.227	142.091	142.364
Sodium (mmol/L)	75.1839	1	142.223	142.082	142.363
Sodium (mmol/L)	75.3846	1	142.218	142.073	142.363
Sodium (mmol/L)	75.5853	1	142.213	142.063	142.362
Sodium (mmol/L)	75.786	1	142.208	142.052	142.363
Sodium (mmol/L)	75.9866	1	142.202	142.041	142.364
Sodium (mmol/L)	76.1873	1	142.197	142.029	142.365
Sodium (mmol/L)	76.388	1	142.192	142.016	142.367
Sodium (mmol/L)	76.5886	1	142.186	142.002	142.37
Sodium (mmol/L)	76.7893	1	142.181	141.988	142.373
Sodium (mmol/L)	76.99	1	142.175	141.973	142.376
Sodium (mmol/L)	77.1906	1	142.169	141.958	142.38
Sodium (mmol/L)	77.3913	1	142.163	141.942	142.385
Sodium (mmol/L)	77.592	1	142.158	141.926	142.389
Sodium (mmol/L)	77.7926	1	142.152	141.909	142.394
Sodium (mmol/L)	77.9933	1	142.146	141.892	142.4
Sodium (mmol/L)	78.194	1	142.14	141.875	142.405
Sodium (mmol/L)	78.3946	1	142.134	141.857	142.411
Sodium (mmol/L)	78.5953	1	142.128	141.839	142.417
Sodium (mmol/L)	78.796	1	142.122	141.821	142.423
Sodium (mmol/L)	78.9967	1	142.116	141.803	142.429
Sodium (mmol/L)	79.1973	1	142.11	141.784	142.436
Sodium (mmol/L)	79.398	1	142.104	141.766	142.442
Sodium (mmol/L)	79.5987	1	142.098	141.747	142.449
Sodium (mmol/L)	79.7993	1	142.092	141.729	142.455
Sodium (mmol/L)	80	1	142.086	141.71	142.462
Sodium (mmol/L)	20	2	142.54	142.408	142.672
Sodium (mmol/L)	20.2007	2	142.537	142.408	142.665
Sodium (mmol/L)	20.4013	2	142.534	142.409	142.659
Sodium (mmol/L)	20.602	2	142.531	142.409	142.653
Sodium (mmol/L)	20.8027	2	142.528	142.41	142.647
Sodium (mmol/L)	21.0033	2	142.525	142.41	142.641
Sodium (mmol/L)	21.204	2	142.523	142.41	142.635
Sodium (mmol/L)	21.4047	2	142.52	142.41	142.629
Sodium (mmol/L)	21.6054	2	142.517	142.411	142.623
Sodium (mmol/L)	21.806	2	142.514	142.411	142.617
Sodium (mmol/L)	22.0067	2	142.511	142.411	142.612
Sodium (mmol/L)	22.2074	2	142.508	142.411	142.606
Sodium (mmol/L)	22.408	2	142.505	142.41	142.6
Sodium (mmol/L)	22.6087	2	142.502	142.41	142.595
Sodium (mmol/L)	22.8094	2	142.5	142.41	142.589
Sodium (mmol/L)	23.01	2	142.497	142.409	142.584
Sodium (mmol/L)	23.2107	2	142.494	142.409	142.579
Sodium (mmol/L)	23.4114	2	142.491	142.408	142.574
Sodium (mmol/L)	23.612	2	142.488	142.407	142.568
Sodium (mmol/L)	23.8127	2	142.485	142.406	142.563
Sodium (mmol/L)	24.0134	2	142.482	142.405	142.558
Sodium (mmol/L)	24.214	2	142.479	142.404	142.554
Sodium (mmol/L)	24.4147	2	142.476	142.403	142.549
Sodium (mmol/L)	24.6154	2	142.473	142.402	142.544
Sodium (mmol/L)	24.8161	2	142.47	142.4	142.539
Sodium (mmol/L)	25.0167	2	142.467	142.399	142.535
Sodium (mmol/L)	25.2174	2	142.464	142.397	142.53
Sodium (mmol/L)	25.4181	2	142.461	142.396	142.526
Sodium (mmol/L)	25.6187	2	142.458	142.394	142.522
Sodium (mmol/L)	25.8194	2	142.455	142.392	142.517
Sodium (mmol/L)	26.0201	2	142.452	142.39	142.513
Sodium (mmol/L)	26.2207	2	142.449	142.388	142.509
Sodium (mmol/L)	26.4214	2	142.445	142.386	142.505
Sodium (mmol/L)	26.6221	2	142.442	142.384	142.501
Sodium (mmol/L)	26.8227	2	142.439	142.382	142.496
Sodium (mmol/L)	27.0234	2	142.436	142.38	142.492
Sodium (mmol/L)	27.2241	2	142.433	142.378	142.488
Sodium (mmol/L)	27.4247	2	142.43	142.375	142.484
Sodium (mmol/L)	27.6254	2	142.427	142.373	142.481
Sodium (mmol/L)	27.8261	2	142.424	142.37	142.477
Sodium (mmol/L)	28.0268	2	142.42	142.368	142.473
Sodium (mmol/L)	28.2274	2	142.417	142.365	142.469
Sodium (mmol/L)	28.4281	2	142.414	142.363	142.465
Sodium (mmol/L)	28.6288	2	142.411	142.36	142.462
Sodium (mmol/L)	28.8294	2	142.408	142.358	142.458
Sodium (mmol/L)	29.0301	2	142.405	142.355	142.454
Sodium (mmol/L)	29.2308	2	142.401	142.352	142.451
Sodium (mmol/L)	29.4314	2	142.398	142.349	142.447
Sodium (mmol/L)	29.6321	2	142.395	142.347	142.444
Sodium (mmol/L)	29.8328	2	142.392	142.344	142.44
Sodium (mmol/L)	30.0334	2	142.389	142.341	142.437
Sodium (mmol/L)	30.2341	2	142.386	142.338	142.433
Sodium (mmol/L)	30.4348	2	142.382	142.335	142.43
Sodium (mmol/L)	30.6355	2	142.379	142.332	142.426
Sodium (mmol/L)	30.8361	2	142.376	142.329	142.423
Sodium (mmol/L)	31.0368	2	142.373	142.326	142.42
Sodium (mmol/L)	31.2375	2	142.37	142.323	142.416
Sodium (mmol/L)	31.4381	2	142.367	142.321	142.413
Sodium (mmol/L)	31.6388	2	142.364	142.318	142.41
Sodium (mmol/L)	31.8395	2	142.361	142.315	142.407
Sodium (mmol/L)	32.0401	2	142.358	142.312	142.403
Sodium (mmol/L)	32.2408	2	142.355	142.309	142.4
Sodium (mmol/L)	32.4415	2	142.351	142.306	142.397
Sodium (mmol/L)	32.6421	2	142.348	142.303	142.394
Sodium (mmol/L)	32.8428	2	142.345	142.3	142.39
Sodium (mmol/L)	33.0435	2	142.342	142.298	142.387
Sodium (mmol/L)	33.2441	2	142.339	142.295	142.384
Sodium (mmol/L)	33.4448	2	142.336	142.292	142.381
Sodium (mmol/L)	33.6455	2	142.333	142.289	142.378
Sodium (mmol/L)	33.8462	2	142.33	142.287	142.374
Sodium (mmol/L)	34.0468	2	142.328	142.284	142.371
Sodium (mmol/L)	34.2475	2	142.325	142.281	142.368
Sodium (mmol/L)	34.4482	2	142.322	142.279	142.365
Sodium (mmol/L)	34.6488	2	142.319	142.276	142.362
Sodium (mmol/L)	34.8495	2	142.316	142.273	142.359
Sodium (mmol/L)	35.0502	2	142.313	142.271	142.355
Sodium (mmol/L)	35.2508	2	142.31	142.268	142.352
Sodium (mmol/L)	35.4515	2	142.307	142.266	142.349
Sodium (mmol/L)	35.6522	2	142.305	142.263	142.346
Sodium (mmol/L)	35.8528	2	142.302	142.26	142.343
Sodium (mmol/L)	36.0535	2	142.299	142.258	142.34
Sodium (mmol/L)	36.2542	2	142.296	142.255	142.337
Sodium (mmol/L)	36.4548	2	142.293	142.253	142.334
Sodium (mmol/L)	36.6555	2	142.291	142.25	142.331
Sodium (mmol/L)	36.8562	2	142.288	142.248	142.328
Sodium (mmol/L)	37.0569	2	142.285	142.245	142.325
Sodium (mmol/L)	37.2575	2	142.282	142.243	142.322
Sodium (mmol/L)	37.4582	2	142.28	142.24	142.32
Sodium (mmol/L)	37.6589	2	142.277	142.238	142.317
Sodium (mmol/L)	37.8595	2	142.274	142.235	142.314
Sodium (mmol/L)	38.0602	2	142.272	142.233	142.311
Sodium (mmol/L)	38.2609	2	142.269	142.23	142.308
Sodium (mmol/L)	38.4615	2	142.267	142.228	142.305
Sodium (mmol/L)	38.6622	2	142.264	142.225	142.303
Sodium (mmol/L)	38.8629	2	142.261	142.223	142.3
Sodium (mmol/L)	39.0635	2	142.259	142.22	142.297
Sodium (mmol/L)	39.2642	2	142.256	142.218	142.295
Sodium (mmol/L)	39.4649	2	142.254	142.216	142.292
Sodium (mmol/L)	39.6656	2	142.251	142.213	142.289
Sodium (mmol/L)	39.8662	2	142.249	142.211	142.287
Sodium (mmol/L)	40.0669	2	142.246	142.209	142.284
Sodium (mmol/L)	40.2676	2	142.244	142.207	142.281
Sodium (mmol/L)	40.4682	2	142.242	142.204	142.279
Sodium (mmol/L)	40.6689	2	142.239	142.202	142.276
Sodium (mmol/L)	40.8696	2	142.237	142.2	142.274
Sodium (mmol/L)	41.0702	2	142.235	142.198	142.271
Sodium (mmol/L)	41.2709	2	142.233	142.196	142.269
Sodium (mmol/L)	41.4716	2	142.23	142.194	142.267
Sodium (mmol/L)	41.6722	2	142.228	142.192	142.264
Sodium (mmol/L)	41.8729	2	142.226	142.19	142.262
Sodium (mmol/L)	42.0736	2	142.224	142.188	142.26
Sodium (mmol/L)	42.2742	2	142.222	142.186	142.258
Sodium (mmol/L)	42.4749	2	142.22	142.184	142.256
Sodium (mmol/L)	42.6756	2	142.218	142.183	142.254
Sodium (mmol/L)	42.8763	2	142.216	142.181	142.252
Sodium (mmol/L)	43.0769	2	142.214	142.179	142.25
Sodium (mmol/L)	43.2776	2	142.213	142.177	142.248
Sodium (mmol/L)	43.4783	2	142.211	142.176	142.246
Sodium (mmol/L)	43.6789	2	142.209	142.174	142.245
Sodium (mmol/L)	43.8796	2	142.208	142.173	142.243
Sodium (mmol/L)	44.0803	2	142.206	142.171	142.241
Sodium (mmol/L)	44.2809	2	142.205	142.17	142.24
Sodium (mmol/L)	44.4816	2	142.203	142.168	142.239
Sodium (mmol/L)	44.6823	2	142.202	142.167	142.237
Sodium (mmol/L)	44.8829	2	142.201	142.166	142.236
Sodium (mmol/L)	45.0836	2	142.2	142.165	142.235
Sodium (mmol/L)	45.2843	2	142.199	142.164	142.234
Sodium (mmol/L)	45.4849	2	142.198	142.163	142.233
Sodium (mmol/L)	45.6856	2	142.197	142.162	142.232
Sodium (mmol/L)	45.8863	2	142.196	142.161	142.231
Sodium (mmol/L)	46.087	2	142.195	142.16	142.23
Sodium (mmol/L)	46.2876	2	142.194	142.159	142.23
Sodium (mmol/L)	46.4883	2	142.194	142.158	142.229
Sodium (mmol/L)	46.689	2	142.193	142.158	142.229
Sodium (mmol/L)	46.8896	2	142.193	142.157	142.228
Sodium (mmol/L)	47.0903	2	142.192	142.157	142.228
Sodium (mmol/L)	47.291	2	142.192	142.156	142.228
Sodium (mmol/L)	47.4916	2	142.192	142.156	142.228
Sodium (mmol/L)	47.6923	2	142.192	142.156	142.228
Sodium (mmol/L)	47.893	2	142.192	142.155	142.228
Sodium (mmol/L)	48.0936	2	142.192	142.155	142.228
Sodium (mmol/L)	48.2943	2	142.192	142.155	142.228
Sodium (mmol/L)	48.495	2	142.192	142.155	142.229
Sodium (mmol/L)	48.6957	2	142.192	142.155	142.229
Sodium (mmol/L)	48.8963	2	142.192	142.155	142.23
Sodium (mmol/L)	49.097	2	142.193	142.155	142.23
Sodium (mmol/L)	49.2977	2	142.193	142.155	142.231
Sodium (mmol/L)	49.4983	2	142.193	142.155	142.232
Sodium (mmol/L)	49.699	2	142.194	142.155	142.232
Sodium (mmol/L)	49.8997	2	142.195	142.156	142.233
Sodium (mmol/L)	50.1003	2	142.195	142.156	142.234
Sodium (mmol/L)	50.301	2	142.196	142.156	142.235
Sodium (mmol/L)	50.5017	2	142.196	142.156	142.236
Sodium (mmol/L)	50.7023	2	142.197	142.157	142.237
Sodium (mmol/L)	50.903	2	142.198	142.157	142.239
Sodium (mmol/L)	51.1037	2	142.199	142.157	142.24
Sodium (mmol/L)	51.3043	2	142.199	142.158	142.241
Sodium (mmol/L)	51.505	2	142.2	142.158	142.242
Sodium (mmol/L)	51.7057	2	142.201	142.159	142.243
Sodium (mmol/L)	51.9064	2	142.202	142.159	142.245
Sodium (mmol/L)	52.107	2	142.203	142.159	142.246
Sodium (mmol/L)	52.3077	2	142.203	142.16	142.247
Sodium (mmol/L)	52.5084	2	142.204	142.16	142.248
Sodium (mmol/L)	52.709	2	142.205	142.161	142.25
Sodium (mmol/L)	52.9097	2	142.206	142.161	142.251
Sodium (mmol/L)	53.1104	2	142.207	142.161	142.252
Sodium (mmol/L)	53.311	2	142.207	142.162	142.253
Sodium (mmol/L)	53.5117	2	142.208	142.162	142.254
Sodium (mmol/L)	53.7124	2	142.209	142.163	142.255
Sodium (mmol/L)	53.913	2	142.21	142.163	142.256
Sodium (mmol/L)	54.1137	2	142.21	142.163	142.257
Sodium (mmol/L)	54.3144	2	142.211	142.163	142.258
Sodium (mmol/L)	54.5151	2	142.211	142.164	142.259
Sodium (mmol/L)	54.7157	2	142.212	142.164	142.26
Sodium (mmol/L)	54.9164	2	142.212	142.164	142.26
Sodium (mmol/L)	55.1171	2	142.213	142.164	142.261
Sodium (mmol/L)	55.3177	2	142.213	142.164	142.262
Sodium (mmol/L)	55.5184	2	142.213	142.164	142.262
Sodium (mmol/L)	55.7191	2	142.213	142.164	142.263
Sodium (mmol/L)	55.9197	2	142.213	142.164	142.263
Sodium (mmol/L)	56.1204	2	142.213	142.163	142.263
Sodium (mmol/L)	56.3211	2	142.213	142.163	142.263
Sodium (mmol/L)	56.5217	2	142.213	142.163	142.264
Sodium (mmol/L)	56.7224	2	142.213	142.162	142.264
Sodium (mmol/L)	56.9231	2	142.213	142.162	142.263
Sodium (mmol/L)	57.1237	2	142.212	142.161	142.263
Sodium (mmol/L)	57.3244	2	142.212	142.16	142.263
Sodium (mmol/L)	57.5251	2	142.211	142.159	142.263
Sodium (mmol/L)	57.7258	2	142.21	142.159	142.262
Sodium (mmol/L)	57.9264	2	142.21	142.158	142.262
Sodium (mmol/L)	58.1271	2	142.209	142.157	142.261
Sodium (mmol/L)	58.3278	2	142.208	142.156	142.26
Sodium (mmol/L)	58.5284	2	142.207	142.154	142.259
Sodium (mmol/L)	58.7291	2	142.206	142.153	142.259
Sodium (mmol/L)	58.9298	2	142.205	142.152	142.258
Sodium (mmol/L)	59.1304	2	142.203	142.15	142.256
Sodium (mmol/L)	59.3311	2	142.202	142.149	142.255
Sodium (mmol/L)	59.5318	2	142.2	142.147	142.254
Sodium (mmol/L)	59.7324	2	142.199	142.145	142.252
Sodium (mmol/L)	59.9331	2	142.197	142.144	142.251
Sodium (mmol/L)	60.1338	2	142.196	142.142	142.249
Sodium (mmol/L)	60.3344	2	142.194	142.14	142.248
Sodium (mmol/L)	60.5351	2	142.192	142.138	142.246
Sodium (mmol/L)	60.7358	2	142.19	142.136	142.244
Sodium (mmol/L)	60.9365	2	142.188	142.134	142.242
Sodium (mmol/L)	61.1371	2	142.186	142.132	142.24
Sodium (mmol/L)	61.3378	2	142.184	142.13	142.238
Sodium (mmol/L)	61.5385	2	142.182	142.127	142.236
Sodium (mmol/L)	61.7391	2	142.18	142.125	142.234
Sodium (mmol/L)	61.9398	2	142.177	142.122	142.232
Sodium (mmol/L)	62.1405	2	142.175	142.12	142.23
Sodium (mmol/L)	62.3411	2	142.173	142.117	142.228
Sodium (mmol/L)	62.5418	2	142.17	142.115	142.226
Sodium (mmol/L)	62.7425	2	142.168	142.112	142.223
Sodium (mmol/L)	62.9431	2	142.165	142.109	142.221
Sodium (mmol/L)	63.1438	2	142.163	142.107	142.219
Sodium (mmol/L)	63.3445	2	142.16	142.104	142.216
Sodium (mmol/L)	63.5452	2	142.157	142.101	142.214
Sodium (mmol/L)	63.7458	2	142.155	142.098	142.212
Sodium (mmol/L)	63.9465	2	142.152	142.095	142.209
Sodium (mmol/L)	64.1472	2	142.149	142.092	142.207
Sodium (mmol/L)	64.3478	2	142.147	142.089	142.204
Sodium (mmol/L)	64.5485	2	142.144	142.086	142.202
Sodium (mmol/L)	64.7492	2	142.141	142.083	142.2
Sodium (mmol/L)	64.9498	2	142.138	142.079	142.197
Sodium (mmol/L)	65.1505	2	142.136	142.076	142.195
Sodium (mmol/L)	65.3512	2	142.133	142.073	142.193
Sodium (mmol/L)	65.5518	2	142.13	142.07	142.19
Sodium (mmol/L)	65.7525	2	142.127	142.067	142.188
Sodium (mmol/L)	65.9532	2	142.125	142.063	142.186
Sodium (mmol/L)	66.1538	2	142.122	142.06	142.183
Sodium (mmol/L)	66.3545	2	142.119	142.057	142.181
Sodium (mmol/L)	66.5552	2	142.116	142.053	142.179
Sodium (mmol/L)	66.7559	2	142.113	142.05	142.177
Sodium (mmol/L)	66.9565	2	142.111	142.047	142.175
Sodium (mmol/L)	67.1572	2	142.108	142.043	142.172
Sodium (mmol/L)	67.3579	2	142.105	142.04	142.17
Sodium (mmol/L)	67.5585	2	142.102	142.037	142.168
Sodium (mmol/L)	67.7592	2	142.1	142.033	142.166
Sodium (mmol/L)	67.9599	2	142.097	142.03	142.164
Sodium (mmol/L)	68.1605	2	142.094	142.026	142.162
Sodium (mmol/L)	68.3612	2	142.092	142.023	142.16
Sodium (mmol/L)	68.5619	2	142.089	142.019	142.159
Sodium (mmol/L)	68.7625	2	142.086	142.016	142.157
Sodium (mmol/L)	68.9632	2	142.084	142.012	142.155
Sodium (mmol/L)	69.1639	2	142.081	142.008	142.153
Sodium (mmol/L)	69.3645	2	142.078	142.005	142.152
Sodium (mmol/L)	69.5652	2	142.076	142.001	142.15
Sodium (mmol/L)	69.7659	2	142.073	141.997	142.149
Sodium (mmol/L)	69.9666	2	142.07	141.993	142.147
Sodium (mmol/L)	70.1672	2	142.068	141.99	142.146
Sodium (mmol/L)	70.3679	2	142.065	141.986	142.145
Sodium (mmol/L)	70.5686	2	142.063	141.982	142.143
Sodium (mmol/L)	70.7692	2	142.06	141.978	142.142
Sodium (mmol/L)	70.9699	2	142.057	141.974	142.141
Sodium (mmol/L)	71.1706	2	142.055	141.97	142.14
Sodium (mmol/L)	71.3712	2	142.052	141.966	142.139
Sodium (mmol/L)	71.5719	2	142.05	141.961	142.138
Sodium (mmol/L)	71.7726	2	142.047	141.957	142.137
Sodium (mmol/L)	71.9732	2	142.044	141.953	142.136
Sodium (mmol/L)	72.1739	2	142.042	141.948	142.135
Sodium (mmol/L)	72.3746	2	142.039	141.944	142.134
Sodium (mmol/L)	72.5753	2	142.037	141.94	142.134
Sodium (mmol/L)	72.7759	2	142.034	141.935	142.133
Sodium (mmol/L)	72.9766	2	142.031	141.93	142.132
Sodium (mmol/L)	73.1773	2	142.029	141.926	142.132
Sodium (mmol/L)	73.3779	2	142.026	141.921	142.131
Sodium (mmol/L)	73.5786	2	142.024	141.916	142.131
Sodium (mmol/L)	73.7793	2	142.021	141.911	142.131
Sodium (mmol/L)	73.9799	2	142.018	141.906	142.13
Sodium (mmol/L)	74.1806	2	142.016	141.901	142.13
Sodium (mmol/L)	74.3813	2	142.013	141.896	142.13
Sodium (mmol/L)	74.5819	2	142.01	141.891	142.13
Sodium (mmol/L)	74.7826	2	142.008	141.886	142.13
Sodium (mmol/L)	74.9833	2	142.005	141.88	142.13
Sodium (mmol/L)	75.1839	2	142.002	141.875	142.13
Sodium (mmol/L)	75.3846	2	142	141.87	142.13
Sodium (mmol/L)	75.5853	2	141.997	141.864	142.13
Sodium (mmol/L)	75.786	2	141.994	141.858	142.13
Sodium (mmol/L)	75.9866	2	141.992	141.852	142.131
Sodium (mmol/L)	76.1873	2	141.989	141.847	142.131
Sodium (mmol/L)	76.388	2	141.986	141.841	142.131
Sodium (mmol/L)	76.5886	2	141.983	141.835	142.132
Sodium (mmol/L)	76.7893	2	141.981	141.829	142.133
Sodium (mmol/L)	76.99	2	141.978	141.822	142.133
Sodium (mmol/L)	77.1906	2	141.975	141.816	142.134
Sodium (mmol/L)	77.3913	2	141.972	141.81	142.135
Sodium (mmol/L)	77.592	2	141.97	141.804	142.136
Sodium (mmol/L)	77.7926	2	141.967	141.797	142.137
Sodium (mmol/L)	77.9933	2	141.964	141.791	142.138
Sodium (mmol/L)	78.194	2	141.961	141.784	142.139
Sodium (mmol/L)	78.3946	2	141.959	141.778	142.14
Sodium (mmol/L)	78.5953	2	141.956	141.771	142.141
Sodium (mmol/L)	78.796	2	141.953	141.764	142.142
Sodium (mmol/L)	78.9967	2	141.95	141.757	142.143
Sodium (mmol/L)	79.1973	2	141.947	141.751	142.144
Sodium (mmol/L)	79.398	2	141.945	141.744	142.145
Sodium (mmol/L)	79.5987	2	141.942	141.737	142.147
Sodium (mmol/L)	79.7993	2	141.939	141.73	142.148
Sodium (mmol/L)	80	2	141.936	141.723	142.149
Potassium (mmol/L)	20	1	3.69896	3.68667	3.71124
Potassium (mmol/L)	20.2007	1	3.70042	3.68862	3.71222
Potassium (mmol/L)	20.4013	1	3.70189	3.69056	3.71322
Potassium (mmol/L)	20.602	1	3.70335	3.69249	3.71422
Potassium (mmol/L)	20.8027	1	3.70482	3.6944	3.71524
Potassium (mmol/L)	21.0033	1	3.70628	3.6963	3.71627
Potassium (mmol/L)	21.204	1	3.70775	3.69818	3.71731
Potassium (mmol/L)	21.4047	1	3.70921	3.70005	3.71837
Potassium (mmol/L)	21.6054	1	3.71067	3.70189	3.71945
Potassium (mmol/L)	21.806	1	3.71214	3.70372	3.72056
Potassium (mmol/L)	22.0067	1	3.7136	3.70551	3.72168
Potassium (mmol/L)	22.2074	1	3.71506	3.70729	3.72283
Potassium (mmol/L)	22.408	1	3.71652	3.70904	3.724
Potassium (mmol/L)	22.6087	1	3.71798	3.71075	3.7252
Potassium (mmol/L)	22.8094	1	3.71943	3.71244	3.72642
Potassium (mmol/L)	23.01	1	3.72089	3.7141	3.72768
Potassium (mmol/L)	23.2107	1	3.72234	3.71574	3.72895
Potassium (mmol/L)	23.4114	1	3.7238	3.71734	3.73025
Potassium (mmol/L)	23.612	1	3.72525	3.71892	3.73158
Potassium (mmol/L)	23.8127	1	3.7267	3.72047	3.73293
Potassium (mmol/L)	24.0134	1	3.72815	3.722	3.73429
Potassium (mmol/L)	24.214	1	3.72959	3.72352	3.73567
Potassium (mmol/L)	24.4147	1	3.73104	3.72501	3.73707
Potassium (mmol/L)	24.6154	1	3.73248	3.72649	3.73847
Potassium (mmol/L)	24.8161	1	3.73392	3.72796	3.73988
Potassium (mmol/L)	25.0167	1	3.73536	3.72942	3.7413
Potassium (mmol/L)	25.2174	1	3.7368	3.73088	3.74272
Potassium (mmol/L)	25.4181	1	3.73823	3.73233	3.74414
Potassium (mmol/L)	25.6187	1	3.73967	3.73377	3.74556
Potassium (mmol/L)	25.8194	1	3.7411	3.73522	3.74698
Potassium (mmol/L)	26.0201	1	3.74253	3.73667	3.74839
Potassium (mmol/L)	26.2207	1	3.74396	3.73811	3.7498
Potassium (mmol/L)	26.4214	1	3.74538	3.73956	3.7512
Potassium (mmol/L)	26.6221	1	3.7468	3.74101	3.75259
Potassium (mmol/L)	26.8227	1	3.74822	3.74247	3.75398
Potassium (mmol/L)	27.0234	1	3.74964	3.74392	3.75537
Potassium (mmol/L)	27.2241	1	3.75106	3.74537	3.75674
Potassium (mmol/L)	27.4247	1	3.75247	3.74683	3.75812
Potassium (mmol/L)	27.6254	1	3.75388	3.74828	3.75948
Potassium (mmol/L)	27.8261	1	3.75529	3.74974	3.76085
Potassium (mmol/L)	28.0268	1	3.7567	3.75119	3.76221
Potassium (mmol/L)	28.2274	1	3.7581	3.75264	3.76357
Potassium (mmol/L)	28.4281	1	3.7595	3.75408	3.76492
Potassium (mmol/L)	28.6288	1	3.7609	3.75552	3.76628
Potassium (mmol/L)	28.8294	1	3.76229	3.75695	3.76763
Potassium (mmol/L)	29.0301	1	3.76368	3.75837	3.76898
Potassium (mmol/L)	29.2308	1	3.76506	3.75979	3.77034
Potassium (mmol/L)	29.4314	1	3.76644	3.76119	3.77169
Potassium (mmol/L)	29.6321	1	3.76782	3.76259	3.77305
Potassium (mmol/L)	29.8328	1	3.76919	3.76398	3.7744
Potassium (mmol/L)	30.0334	1	3.77055	3.76535	3.77575
Potassium (mmol/L)	30.2341	1	3.77191	3.76672	3.7771
Potassium (mmol/L)	30.4348	1	3.77326	3.76807	3.77845
Potassium (mmol/L)	30.6355	1	3.77461	3.76942	3.77979
Potassium (mmol/L)	30.8361	1	3.77594	3.77076	3.78113
Potassium (mmol/L)	31.0368	1	3.77727	3.77208	3.78246
Potassium (mmol/L)	31.2375	1	3.77859	3.7734	3.78379
Potassium (mmol/L)	31.4381	1	3.7799	3.7747	3.7851
Potassium (mmol/L)	31.6388	1	3.7812	3.776	3.78641
Potassium (mmol/L)	31.8395	1	3.78249	3.77729	3.7877
Potassium (mmol/L)	32.0401	1	3.78377	3.77857	3.78898
Potassium (mmol/L)	32.2408	1	3.78504	3.77984	3.79024
Potassium (mmol/L)	32.4415	1	3.7863	3.7811	3.79149
Potassium (mmol/L)	32.6421	1	3.78754	3.78235	3.79272
Potassium (mmol/L)	32.8428	1	3.78877	3.78359	3.79394
Potassium (mmol/L)	33.0435	1	3.78998	3.78482	3.79513
Potassium (mmol/L)	33.2441	1	3.79118	3.78604	3.79631
Potassium (mmol/L)	33.4448	1	3.79236	3.78725	3.79747
Potassium (mmol/L)	33.6455	1	3.79353	3.78845	3.79861
Potassium (mmol/L)	33.8462	1	3.79467	3.78963	3.79972
Potassium (mmol/L)	34.0468	1	3.7958	3.79079	3.80082
Potassium (mmol/L)	34.2475	1	3.79692	3.79194	3.80189
Potassium (mmol/L)	34.4482	1	3.79801	3.79307	3.80294
Potassium (mmol/L)	34.6488	1	3.79908	3.79419	3.80398
Potassium (mmol/L)	34.8495	1	3.80014	3.79528	3.80499
Potassium (mmol/L)	35.0502	1	3.80117	3.79636	3.80598
Potassium (mmol/L)	35.2508	1	3.80218	3.79741	3.80695
Potassium (mmol/L)	35.4515	1	3.80317	3.79845	3.8079
Potassium (mmol/L)	35.6522	1	3.80415	3.79946	3.80883
Potassium (mmol/L)	35.8528	1	3.80509	3.80044	3.80974
Potassium (mmol/L)	36.0535	1	3.80602	3.80141	3.81064
Potassium (mmol/L)	36.2542	1	3.80693	3.80234	3.81151
Potassium (mmol/L)	36.4548	1	3.80781	3.80326	3.81236
Potassium (mmol/L)	36.6555	1	3.80867	3.80415	3.8132
Potassium (mmol/L)	36.8562	1	3.80951	3.80501	3.81402
Potassium (mmol/L)	37.0569	1	3.81033	3.80585	3.81481
Potassium (mmol/L)	37.2575	1	3.81113	3.80667	3.81559
Potassium (mmol/L)	37.4582	1	3.81191	3.80746	3.81635
Potassium (mmol/L)	37.6589	1	3.81266	3.80824	3.81709
Potassium (mmol/L)	37.8595	1	3.8134	3.80899	3.81782
Potassium (mmol/L)	38.0602	1	3.81412	3.80972	3.81852
Potassium (mmol/L)	38.2609	1	3.81482	3.81043	3.81921
Potassium (mmol/L)	38.4615	1	3.81551	3.81113	3.81988
Potassium (mmol/L)	38.6622	1	3.81617	3.81181	3.82054
Potassium (mmol/L)	38.8629	1	3.81683	3.81248	3.82118
Potassium (mmol/L)	39.0635	1	3.81746	3.81313	3.8218
Potassium (mmol/L)	39.2642	1	3.81809	3.81377	3.8224
Potassium (mmol/L)	39.4649	1	3.8187	3.8144	3.823
Potassium (mmol/L)	39.6656	1	3.8193	3.81503	3.82358
Potassium (mmol/L)	39.8662	1	3.8199	3.81564	3.82415
Potassium (mmol/L)	40.0669	1	3.82048	3.81625	3.82471
Potassium (mmol/L)	40.2676	1	3.82106	3.81685	3.82526
Potassium (mmol/L)	40.4682	1	3.82163	3.81745	3.82581
Potassium (mmol/L)	40.6689	1	3.8222	3.81805	3.82635
Potassium (mmol/L)	40.8696	1	3.82277	3.81865	3.82689
Potassium (mmol/L)	41.0702	1	3.82334	3.81924	3.82743
Potassium (mmol/L)	41.2709	1	3.82391	3.81984	3.82797
Potassium (mmol/L)	41.4716	1	3.82448	3.82044	3.82852
Potassium (mmol/L)	41.6722	1	3.82506	3.82105	3.82907
Potassium (mmol/L)	41.8729	1	3.82564	3.82165	3.82963
Potassium (mmol/L)	42.0736	1	3.82623	3.82227	3.83019
Potassium (mmol/L)	42.2742	1	3.82683	3.82289	3.83078
Potassium (mmol/L)	42.4749	1	3.82745	3.82352	3.83137
Potassium (mmol/L)	42.6756	1	3.82807	3.82417	3.83198
Potassium (mmol/L)	42.8763	1	3.82872	3.82482	3.83261
Potassium (mmol/L)	43.0769	1	3.82937	3.82549	3.83326
Potassium (mmol/L)	43.2776	1	3.83005	3.82617	3.83392
Potassium (mmol/L)	43.4783	1	3.83074	3.82687	3.83461
Potassium (mmol/L)	43.6789	1	3.83146	3.82759	3.83533
Potassium (mmol/L)	43.8796	1	3.8322	3.82833	3.83606
Potassium (mmol/L)	44.0803	1	3.83296	3.8291	3.83682
Potassium (mmol/L)	44.2809	1	3.83375	3.82988	3.83761
Potassium (mmol/L)	44.4816	1	3.83456	3.83069	3.83842
Potassium (mmol/L)	44.6823	1	3.8354	3.83153	3.83926
Potassium (mmol/L)	44.8829	1	3.83626	3.83239	3.84013
Potassium (mmol/L)	45.0836	1	3.83715	3.83328	3.84103
Potassium (mmol/L)	45.2843	1	3.83808	3.83421	3.84195
Potassium (mmol/L)	45.4849	1	3.83903	3.83516	3.8429
Potassium (mmol/L)	45.6856	1	3.84001	3.83614	3.84388
Potassium (mmol/L)	45.8863	1	3.84102	3.83716	3.84489
Potassium (mmol/L)	46.087	1	3.84207	3.8382	3.84593
Potassium (mmol/L)	46.2876	1	3.84314	3.83928	3.847
Potassium (mmol/L)	46.4883	1	3.84425	3.84039	3.8481
Potassium (mmol/L)	46.689	1	3.84538	3.84153	3.84923
Potassium (mmol/L)	46.8896	1	3.84655	3.8427	3.8504
Potassium (mmol/L)	47.0903	1	3.84774	3.8439	3.85159
Potassium (mmol/L)	47.291	1	3.84897	3.84512	3.85281
Potassium (mmol/L)	47.4916	1	3.85022	3.84638	3.85406
Potassium (mmol/L)	47.6923	1	3.8515	3.84765	3.85535
Potassium (mmol/L)	47.893	1	3.85281	3.84896	3.85666
Potassium (mmol/L)	48.0936	1	3.85414	3.85028	3.85801
Potassium (mmol/L)	48.2943	1	3.8555	3.85163	3.85938
Potassium (mmol/L)	48.495	1	3.85689	3.85299	3.86078
Potassium (mmol/L)	48.6957	1	3.85829	3.85437	3.86221
Potassium (mmol/L)	48.8963	1	3.85972	3.85577	3.86367
Potassium (mmol/L)	49.097	1	3.86116	3.85718	3.86515
Potassium (mmol/L)	49.2977	1	3.86263	3.85861	3.86665
Potassium (mmol/L)	49.4983	1	3.86411	3.86004	3.86818
Potassium (mmol/L)	49.699	1	3.86561	3.86149	3.86972
Potassium (mmol/L)	49.8997	1	3.86711	3.86294	3.87129
Potassium (mmol/L)	50.1003	1	3.86863	3.86441	3.87286
Potassium (mmol/L)	50.301	1	3.87016	3.86587	3.87445
Potassium (mmol/L)	50.5017	1	3.8717	3.86735	3.87605
Potassium (mmol/L)	50.7023	1	3.87324	3.86883	3.87766
Potassium (mmol/L)	50.903	1	3.87479	3.87031	3.87927
Potassium (mmol/L)	51.1037	1	3.87634	3.87179	3.88089
Potassium (mmol/L)	51.3043	1	3.87789	3.87327	3.8825
Potassium (mmol/L)	51.505	1	3.87943	3.87475	3.88411
Potassium (mmol/L)	51.7057	1	3.88097	3.87623	3.88572
Potassium (mmol/L)	51.9064	1	3.88251	3.8777	3.88731
Potassium (mmol/L)	52.107	1	3.88404	3.87917	3.8889
Potassium (mmol/L)	52.3077	1	3.88555	3.88064	3.89047
Potassium (mmol/L)	52.5084	1	3.88706	3.88209	3.89203
Potassium (mmol/L)	52.709	1	3.88855	3.88353	3.89357
Potassium (mmol/L)	52.9097	1	3.89003	3.88496	3.8951
Potassium (mmol/L)	53.1104	1	3.89149	3.88638	3.8966
Potassium (mmol/L)	53.311	1	3.89293	3.88778	3.89808
Potassium (mmol/L)	53.5117	1	3.89435	3.88917	3.89954
Potassium (mmol/L)	53.7124	1	3.89575	3.89054	3.90097
Potassium (mmol/L)	53.913	1	3.89713	3.89188	3.90238
Potassium (mmol/L)	54.1137	1	3.89849	3.89321	3.90376
Potassium (mmol/L)	54.3144	1	3.89981	3.89451	3.90511
Potassium (mmol/L)	54.5151	1	3.90111	3.89579	3.90644
Potassium (mmol/L)	54.7157	1	3.90239	3.89704	3.90774
Potassium (mmol/L)	54.9164	1	3.90363	3.89826	3.90901
Potassium (mmol/L)	55.1171	1	3.90485	3.89946	3.91024
Potassium (mmol/L)	55.3177	1	3.90604	3.90062	3.91145
Potassium (mmol/L)	55.5184	1	3.90719	3.90176	3.91263
Potassium (mmol/L)	55.7191	1	3.90832	3.90286	3.91378
Potassium (mmol/L)	55.9197	1	3.90941	3.90393	3.91489
Potassium (mmol/L)	56.1204	1	3.91047	3.90497	3.91598
Potassium (mmol/L)	56.3211	1	3.9115	3.90597	3.91703
Potassium (mmol/L)	56.5217	1	3.9125	3.90695	3.91805
Potassium (mmol/L)	56.7224	1	3.91346	3.90789	3.91904
Potassium (mmol/L)	56.9231	1	3.9144	3.90879	3.92
Potassium (mmol/L)	57.1237	1	3.9153	3.90967	3.92092
Potassium (mmol/L)	57.3244	1	3.91617	3.91051	3.92182
Potassium (mmol/L)	57.5251	1	3.917	3.91133	3.92268
Potassium (mmol/L)	57.7258	1	3.91781	3.91211	3.92351
Potassium (mmol/L)	57.9264	1	3.91859	3.91286	3.92431
Potassium (mmol/L)	58.1271	1	3.91933	3.91359	3.92508
Potassium (mmol/L)	58.3278	1	3.92005	3.91429	3.92581
Potassium (mmol/L)	58.5284	1	3.92074	3.91496	3.92652
Potassium (mmol/L)	58.7291	1	3.9214	3.9156	3.92719
Potassium (mmol/L)	58.9298	1	3.92203	3.91623	3.92784
Potassium (mmol/L)	59.1304	1	3.92264	3.91682	3.92846
Potassium (mmol/L)	59.3311	1	3.92322	3.9174	3.92905
Potassium (mmol/L)	59.5318	1	3.92378	3.91795	3.92961
Potassium (mmol/L)	59.7324	1	3.92431	3.91848	3.93015
Potassium (mmol/L)	59.9331	1	3.92483	3.91899	3.93066
Potassium (mmol/L)	60.1338	1	3.92532	3.91948	3.93116
Potassium (mmol/L)	60.3344	1	3.92579	3.91995	3.93163
Potassium (mmol/L)	60.5351	1	3.92624	3.9204	3.93208
Potassium (mmol/L)	60.7358	1	3.92667	3.92083	3.93251
Potassium (mmol/L)	60.9365	1	3.92708	3.92125	3.93292
Potassium (mmol/L)	61.1371	1	3.92748	3.92164	3.93332
Potassium (mmol/L)	61.3378	1	3.92787	3.92202	3.93371
Potassium (mmol/L)	61.5385	1	3.92823	3.92238	3.93408
Potassium (mmol/L)	61.7391	1	3.92859	3.92273	3.93445
Potassium (mmol/L)	61.9398	1	3.92893	3.92306	3.9348
Potassium (mmol/L)	62.1405	1	3.92926	3.92337	3.93515
Potassium (mmol/L)	62.3411	1	3.92958	3.92367	3.93549
Potassium (mmol/L)	62.5418	1	3.92989	3.92396	3.93582
Potassium (mmol/L)	62.7425	1	3.93019	3.92423	3.93615
Potassium (mmol/L)	62.9431	1	3.93048	3.92449	3.93648
Potassium (mmol/L)	63.1438	1	3.93077	3.92474	3.9368
Potassium (mmol/L)	63.3445	1	3.93105	3.92497	3.93712
Potassium (mmol/L)	63.5452	1	3.93132	3.9252	3.93744
Potassium (mmol/L)	63.7458	1	3.93158	3.92541	3.93776
Potassium (mmol/L)	63.9465	1	3.93184	3.92562	3.93807
Potassium (mmol/L)	64.1472	1	3.9321	3.92582	3.93838
Potassium (mmol/L)	64.3478	1	3.93235	3.92601	3.93869
Potassium (mmol/L)	64.5485	1	3.9326	3.9262	3.939
Potassium (mmol/L)	64.7492	1	3.93284	3.92639	3.9393
Potassium (mmol/L)	64.9498	1	3.93308	3.92657	3.9396
Potassium (mmol/L)	65.1505	1	3.93332	3.92674	3.9399
Potassium (mmol/L)	65.3512	1	3.93356	3.92692	3.9402
Potassium (mmol/L)	65.5518	1	3.93379	3.92709	3.94049
Potassium (mmol/L)	65.7525	1	3.93402	3.92726	3.94078
Potassium (mmol/L)	65.9532	1	3.93425	3.92743	3.94107
Potassium (mmol/L)	66.1538	1	3.93447	3.92759	3.94135
Potassium (mmol/L)	66.3545	1	3.93469	3.92776	3.94163
Potassium (mmol/L)	66.5552	1	3.93491	3.92792	3.94191
Potassium (mmol/L)	66.7559	1	3.93513	3.92808	3.94219
Potassium (mmol/L)	66.9565	1	3.93535	3.92824	3.94246
Potassium (mmol/L)	67.1572	1	3.93556	3.92839	3.94273
Potassium (mmol/L)	67.3579	1	3.93577	3.92854	3.943
Potassium (mmol/L)	67.5585	1	3.93598	3.92868	3.94327
Potassium (mmol/L)	67.7592	1	3.93618	3.92882	3.94354
Potassium (mmol/L)	67.9599	1	3.93638	3.92895	3.9438
Potassium (mmol/L)	68.1605	1	3.93657	3.92908	3.94407
Potassium (mmol/L)	68.3612	1	3.93677	3.92919	3.94434
Potassium (mmol/L)	68.5619	1	3.93696	3.9293	3.94461
Potassium (mmol/L)	68.7625	1	3.93714	3.9294	3.94487
Potassium (mmol/L)	68.9632	1	3.93732	3.92949	3.94514
Potassium (mmol/L)	69.1639	1	3.93749	3.92957	3.94541
Potassium (mmol/L)	69.3645	1	3.93766	3.92964	3.94568
Potassium (mmol/L)	69.5652	1	3.93782	3.92971	3.94594
Potassium (mmol/L)	69.7659	1	3.93798	3.92976	3.94621
Potassium (mmol/L)	69.9666	1	3.93813	3.9298	3.94647
Potassium (mmol/L)	70.1672	1	3.93828	3.92983	3.94674
Potassium (mmol/L)	70.3679	1	3.93842	3.92985	3.947
Potassium (mmol/L)	70.5686	1	3.93855	3.92986	3.94725
Potassium (mmol/L)	70.7692	1	3.93868	3.92986	3.9475
Potassium (mmol/L)	70.9699	1	3.9388	3.92985	3.94775
Potassium (mmol/L)	71.1706	1	3.93891	3.92983	3.948
Potassium (mmol/L)	71.3712	1	3.93902	3.9298	3.94823
Potassium (mmol/L)	71.5719	1	3.93912	3.92977	3.94847
Potassium (mmol/L)	71.7726	1	3.93921	3.92972	3.94869
Potassium (mmol/L)	71.9732	1	3.93929	3.92967	3.94891
Potassium (mmol/L)	72.1739	1	3.93937	3.92961	3.94913
Potassium (mmol/L)	72.3746	1	3.93944	3.92953	3.94934
Potassium (mmol/L)	72.5753	1	3.9395	3.92945	3.94955
Potassium (mmol/L)	72.7759	1	3.93955	3.92935	3.94976
Potassium (mmol/L)	72.9766	1	3.9396	3.92924	3.94996
Potassium (mmol/L)	73.1773	1	3.93964	3.92911	3.95017
Potassium (mmol/L)	73.3779	1	3.93967	3.92897	3.95038
Potassium (mmol/L)	73.5786	1	3.9397	3.92881	3.95059
Potassium (mmol/L)	73.7793	1	3.93972	3.92863	3.9508
Potassium (mmol/L)	73.9799	1	3.93973	3.92843	3.95103
Potassium (mmol/L)	74.1806	1	3.93974	3.92821	3.95126
Potassium (mmol/L)	74.3813	1	3.93974	3.92796	3.95151
Potassium (mmol/L)	74.5819	1	3.93973	3.92769	3.95177
Potassium (mmol/L)	74.7826	1	3.93972	3.92739	3.95205
Potassium (mmol/L)	74.9833	1	3.9397	3.92706	3.95234
Potassium (mmol/L)	75.1839	1	3.93968	3.92669	3.95266
Potassium (mmol/L)	75.3846	1	3.93965	3.9263	3.95299
Potassium (mmol/L)	75.5853	1	3.93961	3.92588	3.95335
Potassium (mmol/L)	75.786	1	3.93958	3.92542	3.95374
Potassium (mmol/L)	75.9866	1	3.93954	3.92493	3.95414
Potassium (mmol/L)	76.1873	1	3.93949	3.92441	3.95457
Potassium (mmol/L)	76.388	1	3.93944	3.92386	3.95503
Potassium (mmol/L)	76.5886	1	3.93939	3.92327	3.95551
Potassium (mmol/L)	76.7893	1	3.93934	3.92266	3.95601
Potassium (mmol/L)	76.99	1	3.93928	3.92202	3.95653
Potassium (mmol/L)	77.1906	1	3.93922	3.92136	3.95708
Potassium (mmol/L)	77.3913	1	3.93916	3.92067	3.95764
Potassium (mmol/L)	77.592	1	3.93909	3.91996	3.95823
Potassium (mmol/L)	77.7926	1	3.93903	3.91923	3.95883
Potassium (mmol/L)	77.9933	1	3.93896	3.91847	3.95945
Potassium (mmol/L)	78.194	1	3.9389	3.91771	3.96009
Potassium (mmol/L)	78.3946	1	3.93883	3.91692	3.96074
Potassium (mmol/L)	78.5953	1	3.93876	3.91613	3.9614
Potassium (mmol/L)	78.796	1	3.93869	3.91532	3.96207
Potassium (mmol/L)	78.9967	1	3.93862	3.9145	3.96275
Potassium (mmol/L)	79.1973	1	3.93856	3.91367	3.96344
Potassium (mmol/L)	79.398	1	3.93849	3.91283	3.96414
Potassium (mmol/L)	79.5987	1	3.93842	3.91199	3.96485
Potassium (mmol/L)	79.7993	1	3.93835	3.91114	3.96556
Potassium (mmol/L)	80	1	3.93828	3.91028	3.96628
Potassium (mmol/L)	20	2	3.68856	3.67277	3.70435
Potassium (mmol/L)	20.2007	2	3.69082	3.67555	3.70609
Potassium (mmol/L)	20.4013	2	3.69308	3.67833	3.70783
Potassium (mmol/L)	20.602	2	3.69534	3.6811	3.70958
Potassium (mmol/L)	20.8027	2	3.6976	3.68386	3.71134
Potassium (mmol/L)	21.0033	2	3.69986	3.68661	3.71311
Potassium (mmol/L)	21.204	2	3.70212	3.68934	3.71489
Potassium (mmol/L)	21.4047	2	3.70437	3.69206	3.71669
Potassium (mmol/L)	21.6054	2	3.70663	3.69476	3.7185
Potassium (mmol/L)	21.806	2	3.70889	3.69745	3.72032
Potassium (mmol/L)	22.0067	2	3.71114	3.70011	3.72216
Potassium (mmol/L)	22.2074	2	3.71339	3.70276	3.72402
Potassium (mmol/L)	22.408	2	3.71564	3.70538	3.72589
Potassium (mmol/L)	22.6087	2	3.71788	3.70799	3.72778
Potassium (mmol/L)	22.8094	2	3.72013	3.71056	3.72969
Potassium (mmol/L)	23.01	2	3.72237	3.71312	3.73162
Potassium (mmol/L)	23.2107	2	3.72461	3.71565	3.73357
Potassium (mmol/L)	23.4114	2	3.72684	3.71815	3.73553
Potassium (mmol/L)	23.612	2	3.72907	3.72063	3.73752
Potassium (mmol/L)	23.8127	2	3.7313	3.72308	3.73952
Potassium (mmol/L)	24.0134	2	3.73352	3.72551	3.74153
Potassium (mmol/L)	24.214	2	3.73574	3.72791	3.74357
Potassium (mmol/L)	24.4147	2	3.73795	3.7303	3.74561
Potassium (mmol/L)	24.6154	2	3.74016	3.73266	3.74767
Potassium (mmol/L)	24.8161	2	3.74236	3.735	3.74973
Potassium (mmol/L)	25.0167	2	3.74456	3.73732	3.7518
Potassium (mmol/L)	25.2174	2	3.74675	3.73962	3.75388
Potassium (mmol/L)	25.4181	2	3.74894	3.74191	3.75597
Potassium (mmol/L)	25.6187	2	3.75112	3.74419	3.75805
Potassium (mmol/L)	25.8194	2	3.75329	3.74645	3.76014
Potassium (mmol/L)	26.0201	2	3.75546	3.7487	3.76223
Potassium (mmol/L)	26.2207	2	3.75762	3.75094	3.76431
Potassium (mmol/L)	26.4214	2	3.75978	3.75316	3.76639
Potassium (mmol/L)	26.6221	2	3.76192	3.75538	3.76847
Potassium (mmol/L)	26.8227	2	3.76406	3.75759	3.77054
Potassium (mmol/L)	27.0234	2	3.7662	3.75979	3.77261
Potassium (mmol/L)	27.2241	2	3.76832	3.76197	3.77467
Potassium (mmol/L)	27.4247	2	3.77044	3.76415	3.77673
Potassium (mmol/L)	27.6254	2	3.77255	3.76632	3.77878
Potassium (mmol/L)	27.8261	2	3.77465	3.76848	3.78082
Potassium (mmol/L)	28.0268	2	3.77674	3.77063	3.78286
Potassium (mmol/L)	28.2274	2	3.77883	3.77276	3.78489
Potassium (mmol/L)	28.4281	2	3.7809	3.77489	3.78691
Potassium (mmol/L)	28.6288	2	3.78297	3.777	3.78893
Potassium (mmol/L)	28.8294	2	3.78502	3.7791	3.79095
Potassium (mmol/L)	29.0301	2	3.78707	3.78119	3.79295
Potassium (mmol/L)	29.2308	2	3.78911	3.78326	3.79496
Potassium (mmol/L)	29.4314	2	3.79113	3.78532	3.79695
Potassium (mmol/L)	29.6321	2	3.79315	3.78736	3.79894
Potassium (mmol/L)	29.8328	2	3.79516	3.78939	3.80092
Potassium (mmol/L)	30.0334	2	3.79715	3.7914	3.8029
Potassium (mmol/L)	30.2341	2	3.79913	3.7934	3.80487
Potassium (mmol/L)	30.4348	2	3.80111	3.79539	3.80682
Potassium (mmol/L)	30.6355	2	3.80307	3.79736	3.80877
Potassium (mmol/L)	30.8361	2	3.80501	3.79931	3.81071
Potassium (mmol/L)	31.0368	2	3.80695	3.80125	3.81264
Potassium (mmol/L)	31.2375	2	3.80887	3.80318	3.81455
Potassium (mmol/L)	31.4381	2	3.81077	3.80509	3.81646
Potassium (mmol/L)	31.6388	2	3.81267	3.80699	3.81834
Potassium (mmol/L)	31.8395	2	3.81454	3.80887	3.82022
Potassium (mmol/L)	32.0401	2	3.81641	3.81074	3.82207
Potassium (mmol/L)	32.2408	2	3.81825	3.8126	3.82391
Potassium (mmol/L)	32.4415	2	3.82009	3.81444	3.82573
Potassium (mmol/L)	32.6421	2	3.8219	3.81627	3.82753
Potassium (mmol/L)	32.8428	2	3.8237	3.81808	3.82931
Potassium (mmol/L)	33.0435	2	3.82548	3.81988	3.83108
Potassium (mmol/L)	33.2441	2	3.82724	3.82166	3.83282
Potassium (mmol/L)	33.4448	2	3.82898	3.82342	3.83454
Potassium (mmol/L)	33.6455	2	3.8307	3.82517	3.83623
Potassium (mmol/L)	33.8462	2	3.83241	3.8269	3.83791
Potassium (mmol/L)	34.0468	2	3.83409	3.82861	3.83956
Potassium (mmol/L)	34.2475	2	3.83575	3.83031	3.8412
Potassium (mmol/L)	34.4482	2	3.83739	3.83198	3.8428
Potassium (mmol/L)	34.6488	2	3.83901	3.83363	3.84439
Potassium (mmol/L)	34.8495	2	3.84061	3.83526	3.84595
Potassium (mmol/L)	35.0502	2	3.84218	3.83687	3.84749
Potassium (mmol/L)	35.2508	2	3.84373	3.83846	3.84901
Potassium (mmol/L)	35.4515	2	3.84526	3.84002	3.85051
Potassium (mmol/L)	35.6522	2	3.84677	3.84155	3.85198
Potassium (mmol/L)	35.8528	2	3.84825	3.84306	3.85343
Potassium (mmol/L)	36.0535	2	3.8497	3.84455	3.85485
Potassium (mmol/L)	36.2542	2	3.85113	3.846	3.85626
Potassium (mmol/L)	36.4548	2	3.85254	3.84744	3.85764
Potassium (mmol/L)	36.6555	2	3.85392	3.84884	3.85899
Potassium (mmol/L)	36.8562	2	3.85527	3.85022	3.86033
Potassium (mmol/L)	37.0569	2	3.8566	3.85157	3.86163
Potassium (mmol/L)	37.2575	2	3.8579	3.85289	3.86292
Potassium (mmol/L)	37.4582	2	3.85918	3.85418	3.86418
Potassium (mmol/L)	37.6589	2	3.86043	3.85545	3.86541
Potassium (mmol/L)	37.8595	2	3.86166	3.85669	3.86662
Potassium (mmol/L)	38.0602	2	3.86286	3.85791	3.86781
Potassium (mmol/L)	38.2609	2	3.86403	3.8591	3.86897
Potassium (mmol/L)	38.4615	2	3.86518	3.86027	3.8701
Potassium (mmol/L)	38.6622	2	3.86631	3.86141	3.87121
Potassium (mmol/L)	38.8629	2	3.86741	3.86253	3.87229
Potassium (mmol/L)	39.0635	2	3.86849	3.86362	3.87335
Potassium (mmol/L)	39.2642	2	3.86954	3.86469	3.87438
Potassium (mmol/L)	39.4649	2	3.87056	3.86574	3.87539
Potassium (mmol/L)	39.6656	2	3.87157	3.86677	3.87637
Potassium (mmol/L)	39.8662	2	3.87255	3.86777	3.87733
Potassium (mmol/L)	40.0669	2	3.87351	3.86876	3.87826
Potassium (mmol/L)	40.2676	2	3.87445	3.86972	3.87918
Potassium (mmol/L)	40.4682	2	3.87537	3.87067	3.88007
Potassium (mmol/L)	40.6689	2	3.87626	3.87159	3.88094
Potassium (mmol/L)	40.8696	2	3.87714	3.8725	3.88178
Potassium (mmol/L)	41.0702	2	3.878	3.87339	3.88261
Potassium (mmol/L)	41.2709	2	3.87884	3.87426	3.88343
Potassium (mmol/L)	41.4716	2	3.87967	3.87511	3.88422
Potassium (mmol/L)	41.6722	2	3.88047	3.87594	3.885
Potassium (mmol/L)	41.8729	2	3.88126	3.87676	3.88577
Potassium (mmol/L)	42.0736	2	3.88204	3.87756	3.88652
Potassium (mmol/L)	42.2742	2	3.8828	3.87835	3.88726
Potassium (mmol/L)	42.4749	2	3.88355	3.87912	3.88799
Potassium (mmol/L)	42.6756	2	3.88429	3.87987	3.88871
Potassium (mmol/L)	42.8763	2	3.88502	3.88062	3.88942
Potassium (mmol/L)	43.0769	2	3.88573	3.88135	3.89012
Potassium (mmol/L)	43.2776	2	3.88644	3.88206	3.89081
Potassium (mmol/L)	43.4783	2	3.88713	3.88277	3.8915
Potassium (mmol/L)	43.6789	2	3.88782	3.88347	3.89218
Potassium (mmol/L)	43.8796	2	3.88851	3.88416	3.89285
Potassium (mmol/L)	44.0803	2	3.88918	3.88484	3.89352
Potassium (mmol/L)	44.2809	2	3.88985	3.88551	3.89419
Potassium (mmol/L)	44.4816	2	3.89052	3.88618	3.89485
Potassium (mmol/L)	44.6823	2	3.89118	3.88685	3.89552
Potassium (mmol/L)	44.8829	2	3.89184	3.88751	3.89617
Potassium (mmol/L)	45.0836	2	3.8925	3.88816	3.89683
Potassium (mmol/L)	45.2843	2	3.89315	3.88882	3.89748
Potassium (mmol/L)	45.4849	2	3.89381	3.88948	3.89814
Potassium (mmol/L)	45.6856	2	3.89446	3.89013	3.89879
Potassium (mmol/L)	45.8863	2	3.89511	3.89078	3.89944
Potassium (mmol/L)	46.087	2	3.89577	3.89144	3.90009
Potassium (mmol/L)	46.2876	2	3.89642	3.89209	3.90075
Potassium (mmol/L)	46.4883	2	3.89708	3.89275	3.9014
Potassium (mmol/L)	46.689	2	3.89773	3.89341	3.90206
Potassium (mmol/L)	46.8896	2	3.89839	3.89407	3.90272
Potassium (mmol/L)	47.0903	2	3.89906	3.89473	3.90339
Potassium (mmol/L)	47.291	2	3.89972	3.89539	3.90406
Potassium (mmol/L)	47.4916	2	3.90039	3.89605	3.90473
Potassium (mmol/L)	47.6923	2	3.90106	3.89672	3.90541
Potassium (mmol/L)	47.893	2	3.90174	3.89738	3.9061
Potassium (mmol/L)	48.0936	2	3.90242	3.89805	3.90679
Potassium (mmol/L)	48.2943	2	3.9031	3.89871	3.90749
Potassium (mmol/L)	48.495	2	3.90378	3.89938	3.90819
Potassium (mmol/L)	48.6957	2	3.90447	3.90004	3.90891
Potassium (mmol/L)	48.8963	2	3.90517	3.9007	3.90963
Potassium (mmol/L)	49.097	2	3.90586	3.90137	3.91036
Potassium (mmol/L)	49.2977	2	3.90656	3.90203	3.9111
Potassium (mmol/L)	49.4983	2	3.90727	3.90269	3.91184
Potassium (mmol/L)	49.699	2	3.90797	3.90335	3.91259
Potassium (mmol/L)	49.8997	2	3.90868	3.90401	3.91335
Potassium (mmol/L)	50.1003	2	3.90939	3.90467	3.91411
Potassium (mmol/L)	50.301	2	3.9101	3.90533	3.91488
Potassium (mmol/L)	50.5017	2	3.91082	3.90599	3.91566
Potassium (mmol/L)	50.7023	2	3.91154	3.90664	3.91643
Potassium (mmol/L)	50.903	2	3.91226	3.9073	3.91721
Potassium (mmol/L)	51.1037	2	3.91298	3.90796	3.918
Potassium (mmol/L)	51.3043	2	3.9137	3.90862	3.91878
Potassium (mmol/L)	51.505	2	3.91443	3.90929	3.91956
Potassium (mmol/L)	51.7057	2	3.91515	3.90995	3.92035
Potassium (mmol/L)	51.9064	2	3.91587	3.91062	3.92113
Potassium (mmol/L)	52.107	2	3.9166	3.91128	3.92191
Potassium (mmol/L)	52.3077	2	3.91732	3.91195	3.92269
Potassium (mmol/L)	52.5084	2	3.91805	3.91263	3.92347
Potassium (mmol/L)	52.709	2	3.91877	3.9133	3.92425
Potassium (mmol/L)	52.9097	2	3.9195	3.91397	3.92502
Potassium (mmol/L)	53.1104	2	3.92022	3.91465	3.92579
Potassium (mmol/L)	53.311	2	3.92094	3.91533	3.92655
Potassium (mmol/L)	53.5117	2	3.92166	3.91601	3.92731
Potassium (mmol/L)	53.7124	2	3.92238	3.91669	3.92807
Potassium (mmol/L)	53.913	2	3.9231	3.91737	3.92882
Potassium (mmol/L)	54.1137	2	3.92382	3.91806	3.92957
Potassium (mmol/L)	54.3144	2	3.92453	3.91874	3.93032
Potassium (mmol/L)	54.5151	2	3.92524	3.91942	3.93106
Potassium (mmol/L)	54.7157	2	3.92595	3.9201	3.9318
Potassium (mmol/L)	54.9164	2	3.92667	3.92079	3.93254
Potassium (mmol/L)	55.1171	2	3.92737	3.92147	3.93328
Potassium (mmol/L)	55.3177	2	3.92808	3.92215	3.93401
Potassium (mmol/L)	55.5184	2	3.92879	3.92283	3.93474
Potassium (mmol/L)	55.7191	2	3.92949	3.92351	3.93547
Potassium (mmol/L)	55.9197	2	3.93019	3.92419	3.9362
Potassium (mmol/L)	56.1204	2	3.9309	3.92487	3.93692
Potassium (mmol/L)	56.3211	2	3.9316	3.92555	3.93765
Potassium (mmol/L)	56.5217	2	3.9323	3.92623	3.93837
Potassium (mmol/L)	56.7224	2	3.933	3.9269	3.93909
Potassium (mmol/L)	56.9231	2	3.9337	3.92758	3.93982
Potassium (mmol/L)	57.1237	2	3.9344	3.92826	3.94054
Potassium (mmol/L)	57.3244	2	3.9351	3.92894	3.94126
Potassium (mmol/L)	57.5251	2	3.9358	3.92961	3.94198
Potassium (mmol/L)	57.7258	2	3.9365	3.9303	3.9427
Potassium (mmol/L)	57.9264	2	3.9372	3.93098	3.94342
Potassium (mmol/L)	58.1271	2	3.9379	3.93166	3.94414
Potassium (mmol/L)	58.3278	2	3.9386	3.93235	3.94486
Potassium (mmol/L)	58.5284	2	3.93931	3.93305	3.94557
Potassium (mmol/L)	58.7291	2	3.94002	3.93374	3.94629
Potassium (mmol/L)	58.9298	2	3.94072	3.93444	3.94701
Potassium (mmol/L)	59.1304	2	3.94144	3.93514	3.94773
Potassium (mmol/L)	59.3311	2	3.94215	3.93585	3.94845
Potassium (mmol/L)	59.5318	2	3.94286	3.93656	3.94916
Potassium (mmol/L)	59.7324	2	3.94358	3.93728	3.94988
Potassium (mmol/L)	59.9331	2	3.9443	3.938	3.9506
Potassium (mmol/L)	60.1338	2	3.94503	3.93873	3.95132
Potassium (mmol/L)	60.3344	2	3.94575	3.93946	3.95205
Potassium (mmol/L)	60.5351	2	3.94648	3.94019	3.95277
Potassium (mmol/L)	60.7358	2	3.94721	3.94092	3.9535
Potassium (mmol/L)	60.9365	2	3.94795	3.94166	3.95423
Potassium (mmol/L)	61.1371	2	3.94869	3.9424	3.95497
Potassium (mmol/L)	61.3378	2	3.94943	3.94315	3.95571
Potassium (mmol/L)	61.5385	2	3.95017	3.94389	3.95645
Potassium (mmol/L)	61.7391	2	3.95092	3.94464	3.9572
Potassium (mmol/L)	61.9398	2	3.95167	3.94538	3.95795
Potassium (mmol/L)	62.1405	2	3.95242	3.94613	3.95871
Potassium (mmol/L)	62.3411	2	3.95317	3.94687	3.95948
Potassium (mmol/L)	62.5418	2	3.95393	3.94762	3.96024
Potassium (mmol/L)	62.7425	2	3.95469	3.94836	3.96102
Potassium (mmol/L)	62.9431	2	3.95545	3.9491	3.9618
Potassium (mmol/L)	63.1438	2	3.95621	3.94983	3.96258
Potassium (mmol/L)	63.3445	2	3.95697	3.95057	3.96337
Potassium (mmol/L)	63.5452	2	3.95773	3.9513	3.96416
Potassium (mmol/L)	63.7458	2	3.95849	3.95203	3.96496
Potassium (mmol/L)	63.9465	2	3.95926	3.95275	3.96576
Potassium (mmol/L)	64.1472	2	3.96002	3.95347	3.96656
Potassium (mmol/L)	64.3478	2	3.96078	3.95419	3.96736
Potassium (mmol/L)	64.5485	2	3.96153	3.95491	3.96816
Potassium (mmol/L)	64.7492	2	3.96229	3.95561	3.96896
Potassium (mmol/L)	64.9498	2	3.96304	3.95632	3.96976
Potassium (mmol/L)	65.1505	2	3.96379	3.95702	3.97056
Potassium (mmol/L)	65.3512	2	3.96454	3.95772	3.97136
Potassium (mmol/L)	65.5518	2	3.96528	3.95841	3.97215
Potassium (mmol/L)	65.7525	2	3.96602	3.9591	3.97293
Potassium (mmol/L)	65.9532	2	3.96675	3.95978	3.97371
Potassium (mmol/L)	66.1538	2	3.96747	3.96045	3.97449
Potassium (mmol/L)	66.3545	2	3.96819	3.96112	3.97526
Potassium (mmol/L)	66.5552	2	3.9689	3.96178	3.97602
Potassium (mmol/L)	66.7559	2	3.96961	3.96243	3.97678
Potassium (mmol/L)	66.9565	2	3.9703	3.96308	3.97753
Potassium (mmol/L)	67.1572	2	3.97099	3.96371	3.97827
Potassium (mmol/L)	67.3579	2	3.97167	3.96433	3.979
Potassium (mmol/L)	67.5585	2	3.97233	3.96495	3.97972
Potassium (mmol/L)	67.7592	2	3.97299	3.96555	3.98044
Potassium (mmol/L)	67.9599	2	3.97364	3.96613	3.98115
Potassium (mmol/L)	68.1605	2	3.97427	3.9667	3.98185
Potassium (mmol/L)	68.3612	2	3.9749	3.96726	3.98254
Potassium (mmol/L)	68.5619	2	3.97551	3.9678	3.98322
Potassium (mmol/L)	68.7625	2	3.97611	3.96833	3.9839
Potassium (mmol/L)	68.9632	2	3.9767	3.96883	3.98457
Potassium (mmol/L)	69.1639	2	3.97727	3.96932	3.98523
Potassium (mmol/L)	69.3645	2	3.97784	3.96979	3.98588
Potassium (mmol/L)	69.5652	2	3.97838	3.97025	3.98652
Potassium (mmol/L)	69.7659	2	3.97892	3.97068	3.98716
Potassium (mmol/L)	69.9666	2	3.97944	3.9711	3.98778
Potassium (mmol/L)	70.1672	2	3.97994	3.97149	3.9884
Potassium (mmol/L)	70.3679	2	3.98044	3.97187	3.98901
Potassium (mmol/L)	70.5686	2	3.98091	3.97222	3.98961
Potassium (mmol/L)	70.7692	2	3.98138	3.97256	3.9902
Potassium (mmol/L)	70.9699	2	3.98183	3.97288	3.99078
Potassium (mmol/L)	71.1706	2	3.98226	3.97317	3.99135
Potassium (mmol/L)	71.3712	2	3.98268	3.97345	3.99191
Potassium (mmol/L)	71.5719	2	3.98309	3.97371	3.99246
Potassium (mmol/L)	71.7726	2	3.98348	3.97395	3.99301
Potassium (mmol/L)	71.9732	2	3.98386	3.97417	3.99354
Potassium (mmol/L)	72.1739	2	3.98422	3.97437	3.99407
Potassium (mmol/L)	72.3746	2	3.98457	3.97455	3.99459
Potassium (mmol/L)	72.5753	2	3.98491	3.97472	3.9951
Potassium (mmol/L)	72.7759	2	3.98523	3.97485	3.99561
Potassium (mmol/L)	72.9766	2	3.98554	3.97497	3.99611
Potassium (mmol/L)	73.1773	2	3.98584	3.97507	3.99661
Potassium (mmol/L)	73.3779	2	3.98613	3.97515	3.99711
Potassium (mmol/L)	73.5786	2	3.9864	3.9752	3.99761
Potassium (mmol/L)	73.7793	2	3.98667	3.97522	3.99811
Potassium (mmol/L)	73.9799	2	3.98692	3.97523	3.99861
Potassium (mmol/L)	74.1806	2	3.98716	3.97521	3.99912
Potassium (mmol/L)	74.3813	2	3.98739	3.97516	3.99963
Potassium (mmol/L)	74.5819	2	3.98762	3.97508	4.00015
Potassium (mmol/L)	74.7826	2	3.98783	3.97498	4.00068
Potassium (mmol/L)	74.9833	2	3.98803	3.97485	4.00122
Potassium (mmol/L)	75.1839	2	3.98823	3.97469	4.00177
Potassium (mmol/L)	75.3846	2	3.98842	3.97451	4.00233
Potassium (mmol/L)	75.5853	2	3.9886	3.9743	4.00291
Potassium (mmol/L)	75.786	2	3.98878	3.97406	4.0035
Potassium (mmol/L)	75.9866	2	3.98895	3.97379	4.0041
Potassium (mmol/L)	76.1873	2	3.98911	3.9735	4.00472
Potassium (mmol/L)	76.388	2	3.98927	3.97318	4.00536
Potassium (mmol/L)	76.5886	2	3.98942	3.97284	4.00601
Potassium (mmol/L)	76.7893	2	3.98957	3.97247	4.00667
Potassium (mmol/L)	76.99	2	3.98972	3.97208	4.00735
Potassium (mmol/L)	77.1906	2	3.98986	3.97167	4.00805
Potassium (mmol/L)	77.3913	2	3.99	3.97124	4.00876
Potassium (mmol/L)	77.592	2	3.99014	3.97079	4.00948
Potassium (mmol/L)	77.7926	2	3.99027	3.97033	4.01022
Potassium (mmol/L)	77.9933	2	3.99041	3.96985	4.01096
Potassium (mmol/L)	78.194	2	3.99054	3.96936	4.01172
Potassium (mmol/L)	78.3946	2	3.99067	3.96885	4.01249
Potassium (mmol/L)	78.5953	2	3.9908	3.96833	4.01327
Potassium (mmol/L)	78.796	2	3.99093	3.96781	4.01406
Potassium (mmol/L)	78.9967	2	3.99106	3.96727	4.01486
Potassium (mmol/L)	79.1973	2	3.99119	3.96673	4.01566
Potassium (mmol/L)	79.398	2	3.99132	3.96618	4.01647
Potassium (mmol/L)	79.5987	2	3.99145	3.96562	4.01728
Potassium (mmol/L)	79.7993	2	3.99158	3.96506	4.01811
Potassium (mmol/L)	80	2	3.99172	3.9645	4.01893
Calcium (mmol/L)	20	1	2.2643	2.25791	2.27069
Calcium (mmol/L)	20.2007	1	2.26422	2.25812	2.27033
Calcium (mmol/L)	20.4013	1	2.26415	2.25832	2.26997
Calcium (mmol/L)	20.602	1	2.26406	2.25852	2.26961
Calcium (mmol/L)	20.8027	1	2.26398	2.2587	2.26926
Calcium (mmol/L)	21.0033	1	2.26389	2.25887	2.26891
Calcium (mmol/L)	21.204	1	2.2638	2.25903	2.26857
Calcium (mmol/L)	21.4047	1	2.2637	2.25917	2.26824
Calcium (mmol/L)	21.6054	1	2.2636	2.25929	2.26791
Calcium (mmol/L)	21.806	1	2.26349	2.25939	2.26758
Calcium (mmol/L)	22.0067	1	2.26337	2.25947	2.26727
Calcium (mmol/L)	22.2074	1	2.26324	2.25952	2.26695
Calcium (mmol/L)	22.408	1	2.26309	2.25954	2.26665
Calcium (mmol/L)	22.6087	1	2.26294	2.25953	2.26635
Calcium (mmol/L)	22.8094	1	2.26277	2.25948	2.26605
Calcium (mmol/L)	23.01	1	2.26258	2.25941	2.26576
Calcium (mmol/L)	23.2107	1	2.26238	2.25929	2.26547
Calcium (mmol/L)	23.4114	1	2.26216	2.25915	2.26518
Calcium (mmol/L)	23.612	1	2.26193	2.25897	2.26489
Calcium (mmol/L)	23.8127	1	2.26168	2.25876	2.2646
Calcium (mmol/L)	24.0134	1	2.26141	2.25851	2.26431
Calcium (mmol/L)	24.214	1	2.26112	2.25824	2.264
Calcium (mmol/L)	24.4147	1	2.26082	2.25795	2.26369
Calcium (mmol/L)	24.6154	1	2.26049	2.25762	2.26336
Calcium (mmol/L)	24.8161	1	2.26015	2.25728	2.26302
Calcium (mmol/L)	25.0167	1	2.25979	2.25692	2.26266
Calcium (mmol/L)	25.2174	1	2.25941	2.25654	2.26228
Calcium (mmol/L)	25.4181	1	2.25901	2.25614	2.26189
Calcium (mmol/L)	25.6187	1	2.2586	2.25573	2.26147
Calcium (mmol/L)	25.8194	1	2.25817	2.25531	2.26104
Calcium (mmol/L)	26.0201	1	2.25773	2.25487	2.26059
Calcium (mmol/L)	26.2207	1	2.25728	2.25443	2.26013
Calcium (mmol/L)	26.4214	1	2.25681	2.25398	2.25964
Calcium (mmol/L)	26.6221	1	2.25634	2.25353	2.25914
Calcium (mmol/L)	26.8227	1	2.25585	2.25307	2.25863
Calcium (mmol/L)	27.0234	1	2.25536	2.25261	2.25811
Calcium (mmol/L)	27.2241	1	2.25486	2.25214	2.25758
Calcium (mmol/L)	27.4247	1	2.25436	2.25168	2.25704
Calcium (mmol/L)	27.6254	1	2.25385	2.25121	2.2565
Calcium (mmol/L)	27.8261	1	2.25335	2.25074	2.25595
Calcium (mmol/L)	28.0268	1	2.25285	2.25028	2.25541
Calcium (mmol/L)	28.2274	1	2.25235	2.24982	2.25487
Calcium (mmol/L)	28.4281	1	2.25185	2.24936	2.25434
Calcium (mmol/L)	28.6288	1	2.25136	2.24891	2.25382
Calcium (mmol/L)	28.8294	1	2.25089	2.24846	2.25331
Calcium (mmol/L)	29.0301	1	2.25042	2.24802	2.25281
Calcium (mmol/L)	29.2308	1	2.24996	2.24759	2.25234
Calcium (mmol/L)	29.4314	1	2.24952	2.24716	2.25188
Calcium (mmol/L)	29.6321	1	2.24909	2.24675	2.25144
Calcium (mmol/L)	29.8328	1	2.24868	2.24635	2.25102
Calcium (mmol/L)	30.0334	1	2.24829	2.24596	2.25062
Calcium (mmol/L)	30.2341	1	2.24792	2.24559	2.25025
Calcium (mmol/L)	30.4348	1	2.24757	2.24523	2.2499
Calcium (mmol/L)	30.6355	1	2.24724	2.24489	2.24958
Calcium (mmol/L)	30.8361	1	2.24693	2.24457	2.24928
Calcium (mmol/L)	31.0368	1	2.24664	2.24427	2.249
Calcium (mmol/L)	31.2375	1	2.24637	2.244	2.24875
Calcium (mmol/L)	31.4381	1	2.24613	2.24374	2.24852
Calcium (mmol/L)	31.6388	1	2.24591	2.24351	2.24831
Calcium (mmol/L)	31.8395	1	2.24571	2.24331	2.24812
Calcium (mmol/L)	32.0401	1	2.24554	2.24312	2.24795
Calcium (mmol/L)	32.2408	1	2.24539	2.24297	2.24781
Calcium (mmol/L)	32.4415	1	2.24526	2.24283	2.24768
Calcium (mmol/L)	32.6421	1	2.24515	2.24273	2.24757
Calcium (mmol/L)	32.8428	1	2.24506	2.24264	2.24747
Calcium (mmol/L)	33.0435	1	2.24498	2.24258	2.24739
Calcium (mmol/L)	33.2441	1	2.24493	2.24253	2.24732
Calcium (mmol/L)	33.4448	1	2.24489	2.24251	2.24727
Calcium (mmol/L)	33.6455	1	2.24487	2.2425	2.24723
Calcium (mmol/L)	33.8462	1	2.24486	2.24252	2.24719
Calcium (mmol/L)	34.0468	1	2.24486	2.24254	2.24717
Calcium (mmol/L)	34.2475	1	2.24487	2.24258	2.24715
Calcium (mmol/L)	34.4482	1	2.24488	2.24262	2.24714
Calcium (mmol/L)	34.6488	1	2.24491	2.24268	2.24714
Calcium (mmol/L)	34.8495	1	2.24494	2.24274	2.24714
Calcium (mmol/L)	35.0502	1	2.24497	2.2428	2.24714
Calcium (mmol/L)	35.2508	1	2.245	2.24286	2.24714
Calcium (mmol/L)	35.4515	1	2.24503	2.24292	2.24714
Calcium (mmol/L)	35.6522	1	2.24506	2.24298	2.24714
Calcium (mmol/L)	35.8528	1	2.24508	2.24303	2.24714
Calcium (mmol/L)	36.0535	1	2.2451	2.24307	2.24713
Calcium (mmol/L)	36.2542	1	2.24511	2.2431	2.24712
Calcium (mmol/L)	36.4548	1	2.24511	2.24312	2.2471
Calcium (mmol/L)	36.6555	1	2.24511	2.24313	2.24708
Calcium (mmol/L)	36.8562	1	2.24509	2.24312	2.24705
Calcium (mmol/L)	37.0569	1	2.24505	2.2431	2.247
Calcium (mmol/L)	37.2575	1	2.24501	2.24307	2.24695
Calcium (mmol/L)	37.4582	1	2.24495	2.24301	2.24688
Calcium (mmol/L)	37.6589	1	2.24488	2.24294	2.24681
Calcium (mmol/L)	37.8595	1	2.24479	2.24286	2.24672
Calcium (mmol/L)	38.0602	1	2.24469	2.24276	2.24661
Calcium (mmol/L)	38.2609	1	2.24457	2.24265	2.24649
Calcium (mmol/L)	38.4615	1	2.24444	2.24252	2.24636
Calcium (mmol/L)	38.6622	1	2.2443	2.24238	2.24621
Calcium (mmol/L)	38.8629	1	2.24414	2.24223	2.24605
Calcium (mmol/L)	39.0635	1	2.24397	2.24206	2.24588
Calcium (mmol/L)	39.2642	1	2.24379	2.24189	2.2457
Calcium (mmol/L)	39.4649	1	2.24361	2.24171	2.2455
Calcium (mmol/L)	39.6656	1	2.24341	2.24152	2.2453
Calcium (mmol/L)	39.8662	1	2.24321	2.24133	2.24509
Calcium (mmol/L)	40.0669	1	2.24301	2.24114	2.24487
Calcium (mmol/L)	40.2676	1	2.2428	2.24095	2.24465
Calcium (mmol/L)	40.4682	1	2.2426	2.24076	2.24443
Calcium (mmol/L)	40.6689	1	2.2424	2.24057	2.24422
Calcium (mmol/L)	40.8696	1	2.2422	2.24039	2.24401
Calcium (mmol/L)	41.0702	1	2.24201	2.24022	2.24381
Calcium (mmol/L)	41.2709	1	2.24184	2.24006	2.24362
Calcium (mmol/L)	41.4716	1	2.24168	2.23991	2.24344
Calcium (mmol/L)	41.6722	1	2.24153	2.23978	2.24329
Calcium (mmol/L)	41.8729	1	2.24141	2.23967	2.24315
Calcium (mmol/L)	42.0736	1	2.24131	2.23958	2.24304
Calcium (mmol/L)	42.2742	1	2.24124	2.23952	2.24296
Calcium (mmol/L)	42.4749	1	2.2412	2.23948	2.24291
Calcium (mmol/L)	42.6756	1	2.24118	2.23947	2.2429
Calcium (mmol/L)	42.8763	1	2.24121	2.2395	2.24292
Calcium (mmol/L)	43.0769	1	2.24127	2.23956	2.24298
Calcium (mmol/L)	43.2776	1	2.24137	2.23966	2.24309
Calcium (mmol/L)	43.4783	1	2.24152	2.23981	2.24324
Calcium (mmol/L)	43.6789	1	2.24171	2.23999	2.24343
Calcium (mmol/L)	43.8796	1	2.24195	2.24023	2.24368
Calcium (mmol/L)	44.0803	1	2.24225	2.24052	2.24398
Calcium (mmol/L)	44.2809	1	2.24259	2.24086	2.24432
Calcium (mmol/L)	44.4816	1	2.24299	2.24125	2.24473
Calcium (mmol/L)	44.6823	1	2.24344	2.2417	2.24519
Calcium (mmol/L)	44.8829	1	2.24395	2.24221	2.2457
Calcium (mmol/L)	45.0836	1	2.24452	2.24277	2.24627
Calcium (mmol/L)	45.2843	1	2.24515	2.2434	2.2469
Calcium (mmol/L)	45.4849	1	2.24584	2.24409	2.24758
Calcium (mmol/L)	45.6856	1	2.24658	2.24484	2.24833
Calcium (mmol/L)	45.8863	1	2.24739	2.24565	2.24913
Calcium (mmol/L)	46.087	1	2.24825	2.24652	2.24999
Calcium (mmol/L)	46.2876	1	2.24918	2.24745	2.2509
Calcium (mmol/L)	46.4883	1	2.25016	2.24844	2.25188
Calcium (mmol/L)	46.689	1	2.2512	2.24949	2.25291
Calcium (mmol/L)	46.8896	1	2.25229	2.25059	2.25399
Calcium (mmol/L)	47.0903	1	2.25343	2.25174	2.25513
Calcium (mmol/L)	47.291	1	2.25463	2.25295	2.25632
Calcium (mmol/L)	47.4916	1	2.25588	2.2542	2.25756
Calcium (mmol/L)	47.6923	1	2.25717	2.25549	2.25884
Calcium (mmol/L)	47.893	1	2.2585	2.25683	2.26018
Calcium (mmol/L)	48.0936	1	2.25988	2.2582	2.26156
Calcium (mmol/L)	48.2943	1	2.2613	2.25961	2.26298
Calcium (mmol/L)	48.495	1	2.26275	2.26105	2.26444
Calcium (mmol/L)	48.6957	1	2.26423	2.26252	2.26593
Calcium (mmol/L)	48.8963	1	2.26573	2.26401	2.26746
Calcium (mmol/L)	49.097	1	2.26726	2.26551	2.26901
Calcium (mmol/L)	49.2977	1	2.26881	2.26704	2.27059
Calcium (mmol/L)	49.4983	1	2.27038	2.26857	2.27218
Calcium (mmol/L)	49.699	1	2.27195	2.27011	2.27379
Calcium (mmol/L)	49.8997	1	2.27354	2.27166	2.27541
Calcium (mmol/L)	50.1003	1	2.27512	2.27321	2.27704
Calcium (mmol/L)	50.301	1	2.27671	2.27475	2.27867
Calcium (mmol/L)	50.5017	1	2.27829	2.27629	2.28029
Calcium (mmol/L)	50.7023	1	2.27986	2.27782	2.2819
Calcium (mmol/L)	50.903	1	2.28142	2.27934	2.28351
Calcium (mmol/L)	51.1037	1	2.28296	2.28084	2.28509
Calcium (mmol/L)	51.3043	1	2.28448	2.28232	2.28665
Calcium (mmol/L)	51.505	1	2.28598	2.28378	2.28819
Calcium (mmol/L)	51.7057	1	2.28745	2.28521	2.28969
Calcium (mmol/L)	51.9064	1	2.28889	2.28661	2.29117
Calcium (mmol/L)	52.107	1	2.29029	2.28798	2.2926
Calcium (mmol/L)	52.3077	1	2.29165	2.28931	2.294
Calcium (mmol/L)	52.5084	1	2.29298	2.29061	2.29535
Calcium (mmol/L)	52.709	1	2.29426	2.29186	2.29666
Calcium (mmol/L)	52.9097	1	2.2955	2.29308	2.29792
Calcium (mmol/L)	53.1104	1	2.29669	2.29424	2.29913
Calcium (mmol/L)	53.311	1	2.29783	2.29537	2.3003
Calcium (mmol/L)	53.5117	1	2.29892	2.29644	2.3014
Calcium (mmol/L)	53.7124	1	2.29996	2.29746	2.30246
Calcium (mmol/L)	53.913	1	2.30095	2.29843	2.30346
Calcium (mmol/L)	54.1137	1	2.30188	2.29935	2.30441
Calcium (mmol/L)	54.3144	1	2.30276	2.30021	2.30531
Calcium (mmol/L)	54.5151	1	2.30358	2.30102	2.30615
Calcium (mmol/L)	54.7157	1	2.30436	2.30178	2.30693
Calcium (mmol/L)	54.9164	1	2.30507	2.30248	2.30767
Calcium (mmol/L)	55.1171	1	2.30574	2.30313	2.30835
Calcium (mmol/L)	55.3177	1	2.30635	2.30372	2.30898
Calcium (mmol/L)	55.5184	1	2.30691	2.30427	2.30956
Calcium (mmol/L)	55.7191	1	2.30742	2.30476	2.31009
Calcium (mmol/L)	55.9197	1	2.30789	2.3052	2.31057
Calcium (mmol/L)	56.1204	1	2.3083	2.3056	2.31101
Calcium (mmol/L)	56.3211	1	2.30868	2.30595	2.3114
Calcium (mmol/L)	56.5217	1	2.309	2.30626	2.31175
Calcium (mmol/L)	56.7224	1	2.30929	2.30652	2.31206
Calcium (mmol/L)	56.9231	1	2.30954	2.30675	2.31233
Calcium (mmol/L)	57.1237	1	2.30976	2.30695	2.31256
Calcium (mmol/L)	57.3244	1	2.30994	2.30711	2.31276
Calcium (mmol/L)	57.5251	1	2.31008	2.30724	2.31293
Calcium (mmol/L)	57.7258	1	2.31021	2.30734	2.31307
Calcium (mmol/L)	57.9264	1	2.3103	2.30742	2.31318
Calcium (mmol/L)	58.1271	1	2.31037	2.30748	2.31326
Calcium (mmol/L)	58.3278	1	2.31043	2.30753	2.31332
Calcium (mmol/L)	58.5284	1	2.31046	2.30755	2.31336
Calcium (mmol/L)	58.7291	1	2.31048	2.30757	2.31339
Calcium (mmol/L)	58.9298	1	2.31049	2.30758	2.3134
Calcium (mmol/L)	59.1304	1	2.31048	2.30757	2.31339
Calcium (mmol/L)	59.3311	1	2.31047	2.30757	2.31338
Calcium (mmol/L)	59.5318	1	2.31046	2.30756	2.31336
Calcium (mmol/L)	59.7324	1	2.31044	2.30754	2.31334
Calcium (mmol/L)	59.9331	1	2.31042	2.30753	2.31331
Calcium (mmol/L)	60.1338	1	2.3104	2.30752	2.31329
Calcium (mmol/L)	60.3344	1	2.31039	2.30752	2.31326
Calcium (mmol/L)	60.5351	1	2.31038	2.30751	2.31324
Calcium (mmol/L)	60.7358	1	2.31037	2.30752	2.31323
Calcium (mmol/L)	60.9365	1	2.31038	2.30752	2.31323
Calcium (mmol/L)	61.1371	1	2.31039	2.30754	2.31324
Calcium (mmol/L)	61.3378	1	2.31041	2.30756	2.31326
Calcium (mmol/L)	61.5385	1	2.31044	2.30759	2.3133
Calcium (mmol/L)	61.7391	1	2.31049	2.30762	2.31335
Calcium (mmol/L)	61.9398	1	2.31054	2.30767	2.31342
Calcium (mmol/L)	62.1405	1	2.31061	2.30772	2.3135
Calcium (mmol/L)	62.3411	1	2.31069	2.30778	2.3136
Calcium (mmol/L)	62.5418	1	2.31078	2.30785	2.31371
Calcium (mmol/L)	62.7425	1	2.31088	2.30792	2.31385
Calcium (mmol/L)	62.9431	1	2.311	2.30801	2.31399
Calcium (mmol/L)	63.1438	1	2.31113	2.3081	2.31415
Calcium (mmol/L)	63.3445	1	2.31126	2.3082	2.31433
Calcium (mmol/L)	63.5452	1	2.31141	2.30831	2.31451
Calcium (mmol/L)	63.7458	1	2.31157	2.30843	2.31471
Calcium (mmol/L)	63.9465	1	2.31173	2.30855	2.31491
Calcium (mmol/L)	64.1472	1	2.31191	2.30869	2.31513
Calcium (mmol/L)	64.3478	1	2.31209	2.30883	2.31535
Calcium (mmol/L)	64.5485	1	2.31227	2.30898	2.31557
Calcium (mmol/L)	64.7492	1	2.31246	2.30913	2.31579
Calcium (mmol/L)	64.9498	1	2.31265	2.30929	2.31602
Calcium (mmol/L)	65.1505	1	2.31285	2.30945	2.31625
Calcium (mmol/L)	65.3512	1	2.31304	2.30962	2.31647
Calcium (mmol/L)	65.5518	1	2.31324	2.30978	2.31669
Calcium (mmol/L)	65.7525	1	2.31343	2.30995	2.31691
Calcium (mmol/L)	65.9532	1	2.31362	2.31012	2.31713
Calcium (mmol/L)	66.1538	1	2.31381	2.31029	2.31733
Calcium (mmol/L)	66.3545	1	2.31399	2.31045	2.31754
Calcium (mmol/L)	66.5552	1	2.31417	2.31061	2.31773
Calcium (mmol/L)	66.7559	1	2.31434	2.31077	2.31792
Calcium (mmol/L)	66.9565	1	2.31451	2.31091	2.3181
Calcium (mmol/L)	67.1572	1	2.31466	2.31105	2.31828
Calcium (mmol/L)	67.3579	1	2.31481	2.31117	2.31845
Calcium (mmol/L)	67.5585	1	2.31495	2.31129	2.31861
Calcium (mmol/L)	67.7592	1	2.31508	2.31139	2.31877
Calcium (mmol/L)	67.9599	1	2.3152	2.31147	2.31893
Calcium (mmol/L)	68.1605	1	2.31531	2.31154	2.31908
Calcium (mmol/L)	68.3612	1	2.31541	2.3116	2.31922
Calcium (mmol/L)	68.5619	1	2.3155	2.31164	2.31936
Calcium (mmol/L)	68.7625	1	2.31558	2.31166	2.3195
Calcium (mmol/L)	68.9632	1	2.31565	2.31167	2.31964
Calcium (mmol/L)	69.1639	1	2.31572	2.31167	2.31977
Calcium (mmol/L)	69.3645	1	2.31577	2.31165	2.3199
Calcium (mmol/L)	69.5652	1	2.31582	2.31162	2.32002
Calcium (mmol/L)	69.7659	1	2.31586	2.31158	2.32014
Calcium (mmol/L)	69.9666	1	2.31589	2.31153	2.32026
Calcium (mmol/L)	70.1672	1	2.31592	2.31147	2.32037
Calcium (mmol/L)	70.3679	1	2.31594	2.31141	2.32048
Calcium (mmol/L)	70.5686	1	2.31596	2.31134	2.32059
Calcium (mmol/L)	70.7692	1	2.31598	2.31127	2.32069
Calcium (mmol/L)	70.9699	1	2.316	2.31121	2.32079
Calcium (mmol/L)	71.1706	1	2.31601	2.31114	2.32088
Calcium (mmol/L)	71.3712	1	2.31603	2.31108	2.32097
Calcium (mmol/L)	71.5719	1	2.31604	2.31103	2.32106
Calcium (mmol/L)	71.7726	1	2.31606	2.31099	2.32114
Calcium (mmol/L)	71.9732	1	2.31609	2.31095	2.32122
Calcium (mmol/L)	72.1739	1	2.31611	2.31092	2.3213
Calcium (mmol/L)	72.3746	1	2.31615	2.31091	2.32139
Calcium (mmol/L)	72.5753	1	2.31619	2.31091	2.32147
Calcium (mmol/L)	72.7759	1	2.31624	2.31091	2.32156
Calcium (mmol/L)	72.9766	1	2.3163	2.31093	2.32166
Calcium (mmol/L)	73.1773	1	2.31636	2.31097	2.32176
Calcium (mmol/L)	73.3779	1	2.31644	2.31101	2.32188
Calcium (mmol/L)	73.5786	1	2.31653	2.31105	2.322
Calcium (mmol/L)	73.7793	1	2.31663	2.31111	2.32215
Calcium (mmol/L)	73.9799	1	2.31674	2.31117	2.32231
Calcium (mmol/L)	74.1806	1	2.31686	2.31123	2.3225
Calcium (mmol/L)	74.3813	1	2.317	2.31129	2.32271
Calcium (mmol/L)	74.5819	1	2.31715	2.31134	2.32296
Calcium (mmol/L)	74.7826	1	2.31731	2.31139	2.32323
Calcium (mmol/L)	74.9833	1	2.31749	2.31143	2.32355
Calcium (mmol/L)	75.1839	1	2.31767	2.31145	2.32389
Calcium (mmol/L)	75.3846	1	2.31787	2.31147	2.32428
Calcium (mmol/L)	75.5853	1	2.31809	2.31146	2.32471
Calcium (mmol/L)	75.786	1	2.31831	2.31144	2.32518
Calcium (mmol/L)	75.9866	1	2.31855	2.3114	2.32569
Calcium (mmol/L)	76.1873	1	2.31879	2.31135	2.32624
Calcium (mmol/L)	76.388	1	2.31905	2.31127	2.32682
Calcium (mmol/L)	76.5886	1	2.31931	2.31118	2.32745
Calcium (mmol/L)	76.7893	1	2.31959	2.31107	2.32811
Calcium (mmol/L)	76.99	1	2.31987	2.31095	2.3288
Calcium (mmol/L)	77.1906	1	2.32016	2.31081	2.32952
Calcium (mmol/L)	77.3913	1	2.32046	2.31065	2.33026
Calcium (mmol/L)	77.592	1	2.32076	2.31048	2.33103
Calcium (mmol/L)	77.7926	1	2.32106	2.3103	2.33183
Calcium (mmol/L)	77.9933	1	2.32137	2.31011	2.33264
Calcium (mmol/L)	78.194	1	2.32169	2.30991	2.33346
Calcium (mmol/L)	78.3946	1	2.322	2.3097	2.3343
Calcium (mmol/L)	78.5953	1	2.32232	2.30949	2.33516
Calcium (mmol/L)	78.796	1	2.32264	2.30926	2.33602
Calcium (mmol/L)	78.9967	1	2.32296	2.30903	2.33689
Calcium (mmol/L)	79.1973	1	2.32328	2.30879	2.33776
Calcium (mmol/L)	79.398	1	2.3236	2.30855	2.33864
Calcium (mmol/L)	79.5987	1	2.32392	2.3083	2.33953
Calcium (mmol/L)	79.7993	1	2.32424	2.30805	2.34042
Calcium (mmol/L)	80	1	2.32455	2.30779	2.34131
Calcium (mmol/L)	20	2	2.33209	2.32476	2.33941
Calcium (mmol/L)	20.2007	2	2.33174	2.32465	2.33882
Calcium (mmol/L)	20.4013	2	2.33139	2.32454	2.33824
Calcium (mmol/L)	20.602	2	2.33104	2.32443	2.33766
Calcium (mmol/L)	20.8027	2	2.33069	2.32431	2.33708
Calcium (mmol/L)	21.0033	2	2.33035	2.32418	2.33651
Calcium (mmol/L)	21.204	2	2.33	2.32406	2.33595
Calcium (mmol/L)	21.4047	2	2.32965	2.32392	2.33539
Calcium (mmol/L)	21.6054	2	2.32931	2.32378	2.33483
Calcium (mmol/L)	21.806	2	2.32896	2.32364	2.33429
Calcium (mmol/L)	22.0067	2	2.32862	2.32349	2.33375
Calcium (mmol/L)	22.2074	2	2.32827	2.32333	2.33322
Calcium (mmol/L)	22.408	2	2.32793	2.32317	2.33269
Calcium (mmol/L)	22.6087	2	2.32759	2.32299	2.33218
Calcium (mmol/L)	22.8094	2	2.32725	2.32281	2.33168
Calcium (mmol/L)	23.01	2	2.32691	2.32262	2.33119
Calcium (mmol/L)	23.2107	2	2.32657	2.32243	2.3307
Calcium (mmol/L)	23.4114	2	2.32623	2.32222	2.33023
Calcium (mmol/L)	23.612	2	2.32589	2.32201	2.32977
Calcium (mmol/L)	23.8127	2	2.32555	2.32179	2.32932
Calcium (mmol/L)	24.0134	2	2.32522	2.32156	2.32888
Calcium (mmol/L)	24.214	2	2.32488	2.32132	2.32844
Calcium (mmol/L)	24.4147	2	2.32455	2.32108	2.32802
Calcium (mmol/L)	24.6154	2	2.32422	2.32083	2.32761
Calcium (mmol/L)	24.8161	2	2.32388	2.32057	2.3272
Calcium (mmol/L)	25.0167	2	2.32355	2.32031	2.3268
Calcium (mmol/L)	25.2174	2	2.32322	2.32004	2.32641
Calcium (mmol/L)	25.4181	2	2.32289	2.31977	2.32602
Calcium (mmol/L)	25.6187	2	2.32256	2.31949	2.32564
Calcium (mmol/L)	25.8194	2	2.32223	2.31921	2.32526
Calcium (mmol/L)	26.0201	2	2.32191	2.31893	2.32489
Calcium (mmol/L)	26.2207	2	2.32158	2.31864	2.32452
Calcium (mmol/L)	26.4214	2	2.32125	2.31835	2.32415
Calcium (mmol/L)	26.6221	2	2.32092	2.31806	2.32378
Calcium (mmol/L)	26.8227	2	2.32059	2.31777	2.32342
Calcium (mmol/L)	27.0234	2	2.32026	2.31747	2.32305
Calcium (mmol/L)	27.2241	2	2.31993	2.31717	2.32269
Calcium (mmol/L)	27.4247	2	2.3196	2.31688	2.32233
Calcium (mmol/L)	27.6254	2	2.31927	2.31657	2.32196
Calcium (mmol/L)	27.8261	2	2.31894	2.31627	2.3216
Calcium (mmol/L)	28.0268	2	2.3186	2.31596	2.32124
Calcium (mmol/L)	28.2274	2	2.31826	2.31565	2.32087
Calcium (mmol/L)	28.4281	2	2.31793	2.31534	2.32051
Calcium (mmol/L)	28.6288	2	2.31759	2.31503	2.32015
Calcium (mmol/L)	28.8294	2	2.31725	2.31471	2.31978
Calcium (mmol/L)	29.0301	2	2.3169	2.31438	2.31942
Calcium (mmol/L)	29.2308	2	2.31656	2.31406	2.31906
Calcium (mmol/L)	29.4314	2	2.31621	2.31372	2.31869
Calcium (mmol/L)	29.6321	2	2.31586	2.31339	2.31832
Calcium (mmol/L)	29.8328	2	2.3155	2.31305	2.31796
Calcium (mmol/L)	30.0334	2	2.31515	2.3127	2.31759
Calcium (mmol/L)	30.2341	2	2.31479	2.31235	2.31722
Calcium (mmol/L)	30.4348	2	2.31443	2.312	2.31685
Calcium (mmol/L)	30.6355	2	2.31406	2.31164	2.31648
Calcium (mmol/L)	30.8361	2	2.31369	2.31128	2.3161
Calcium (mmol/L)	31.0368	2	2.31332	2.31092	2.31573
Calcium (mmol/L)	31.2375	2	2.31295	2.31055	2.31535
Calcium (mmol/L)	31.4381	2	2.31257	2.31018	2.31497
Calcium (mmol/L)	31.6388	2	2.3122	2.30981	2.31458
Calcium (mmol/L)	31.8395	2	2.31181	2.30943	2.31419
Calcium (mmol/L)	32.0401	2	2.31143	2.30906	2.31381
Calcium (mmol/L)	32.2408	2	2.31105	2.30868	2.31341
Calcium (mmol/L)	32.4415	2	2.31066	2.3083	2.31302
Calcium (mmol/L)	32.6421	2	2.31027	2.30792	2.31262
Calcium (mmol/L)	32.8428	2	2.30988	2.30753	2.31222
Calcium (mmol/L)	33.0435	2	2.30948	2.30715	2.31181
Calcium (mmol/L)	33.2441	2	2.30909	2.30677	2.31141
Calcium (mmol/L)	33.4448	2	2.30869	2.30638	2.311
Calcium (mmol/L)	33.6455	2	2.30829	2.306	2.31059
Calcium (mmol/L)	33.8462	2	2.3079	2.30562	2.31018
Calcium (mmol/L)	34.0468	2	2.3075	2.30523	2.30976
Calcium (mmol/L)	34.2475	2	2.3071	2.30485	2.30935
Calcium (mmol/L)	34.4482	2	2.3067	2.30447	2.30894
Calcium (mmol/L)	34.6488	2	2.30631	2.30409	2.30852
Calcium (mmol/L)	34.8495	2	2.30591	2.30371	2.30811
Calcium (mmol/L)	35.0502	2	2.30552	2.30333	2.3077
Calcium (mmol/L)	35.2508	2	2.30512	2.30296	2.30729
Calcium (mmol/L)	35.4515	2	2.30473	2.30258	2.30688
Calcium (mmol/L)	35.6522	2	2.30434	2.30221	2.30647
Calcium (mmol/L)	35.8528	2	2.30396	2.30184	2.30607
Calcium (mmol/L)	36.0535	2	2.30357	2.30147	2.30567
Calcium (mmol/L)	36.2542	2	2.30319	2.3011	2.30528
Calcium (mmol/L)	36.4548	2	2.30281	2.30074	2.30489
Calcium (mmol/L)	36.6555	2	2.30244	2.30038	2.3045
Calcium (mmol/L)	36.8562	2	2.30207	2.30002	2.30412
Calcium (mmol/L)	37.0569	2	2.30171	2.29966	2.30375
Calcium (mmol/L)	37.2575	2	2.30134	2.29931	2.30338
Calcium (mmol/L)	37.4582	2	2.30099	2.29896	2.30301
Calcium (mmol/L)	37.6589	2	2.30064	2.29862	2.30265
Calcium (mmol/L)	37.8595	2	2.30029	2.29828	2.3023
Calcium (mmol/L)	38.0602	2	2.29995	2.29795	2.30195
Calcium (mmol/L)	38.2609	2	2.29962	2.29762	2.30161
Calcium (mmol/L)	38.4615	2	2.29929	2.2973	2.30127
Calcium (mmol/L)	38.6622	2	2.29896	2.29699	2.30094
Calcium (mmol/L)	38.8629	2	2.29865	2.29668	2.30062
Calcium (mmol/L)	39.0635	2	2.29833	2.29637	2.3003
Calcium (mmol/L)	39.2642	2	2.29803	2.29607	2.29998
Calcium (mmol/L)	39.4649	2	2.29773	2.29578	2.29968
Calcium (mmol/L)	39.6656	2	2.29743	2.2955	2.29937
Calcium (mmol/L)	39.8662	2	2.29715	2.29522	2.29907
Calcium (mmol/L)	40.0669	2	2.29686	2.29494	2.29878
Calcium (mmol/L)	40.2676	2	2.29658	2.29468	2.29849
Calcium (mmol/L)	40.4682	2	2.29631	2.29441	2.29821
Calcium (mmol/L)	40.6689	2	2.29605	2.29416	2.29794
Calcium (mmol/L)	40.8696	2	2.29578	2.2939	2.29766
Calcium (mmol/L)	41.0702	2	2.29553	2.29366	2.2974
Calcium (mmol/L)	41.2709	2	2.29527	2.29341	2.29713
Calcium (mmol/L)	41.4716	2	2.29502	2.29318	2.29687
Calcium (mmol/L)	41.6722	2	2.29478	2.29294	2.29662
Calcium (mmol/L)	41.8729	2	2.29454	2.29271	2.29637
Calcium (mmol/L)	42.0736	2	2.2943	2.29248	2.29612
Calcium (mmol/L)	42.2742	2	2.29407	2.29225	2.29588
Calcium (mmol/L)	42.4749	2	2.29383	2.29203	2.29564
Calcium (mmol/L)	42.6756	2	2.2936	2.2918	2.29541
Calcium (mmol/L)	42.8763	2	2.29338	2.29158	2.29517
Calcium (mmol/L)	43.0769	2	2.29315	2.29136	2.29494
Calcium (mmol/L)	43.2776	2	2.29292	2.29113	2.29471
Calcium (mmol/L)	43.4783	2	2.2927	2.29091	2.29449
Calcium (mmol/L)	43.6789	2	2.29248	2.29069	2.29426
Calcium (mmol/L)	43.8796	2	2.29225	2.29047	2.29404
Calcium (mmol/L)	44.0803	2	2.29203	2.29024	2.29381
Calcium (mmol/L)	44.2809	2	2.2918	2.29002	2.29358
Calcium (mmol/L)	44.4816	2	2.29157	2.28979	2.29336
Calcium (mmol/L)	44.6823	2	2.29134	2.28956	2.29313
Calcium (mmol/L)	44.8829	2	2.29111	2.28933	2.2929
Calcium (mmol/L)	45.0836	2	2.29088	2.28909	2.29267
Calcium (mmol/L)	45.2843	2	2.29065	2.28886	2.29243
Calcium (mmol/L)	45.4849	2	2.29041	2.28862	2.2922
Calcium (mmol/L)	45.6856	2	2.29017	2.28838	2.29195
Calcium (mmol/L)	45.8863	2	2.28992	2.28813	2.29171
Calcium (mmol/L)	46.087	2	2.28967	2.28789	2.29146
Calcium (mmol/L)	46.2876	2	2.28942	2.28763	2.29121
Calcium (mmol/L)	46.4883	2	2.28917	2.28738	2.29096
Calcium (mmol/L)	46.689	2	2.28891	2.28712	2.2907
Calcium (mmol/L)	46.8896	2	2.28864	2.28685	2.29043
Calcium (mmol/L)	47.0903	2	2.28838	2.28659	2.29017
Calcium (mmol/L)	47.291	2	2.2881	2.28631	2.2899
Calcium (mmol/L)	47.4916	2	2.28783	2.28603	2.28962
Calcium (mmol/L)	47.6923	2	2.28755	2.28575	2.28935
Calcium (mmol/L)	47.893	2	2.28726	2.28546	2.28907
Calcium (mmol/L)	48.0936	2	2.28698	2.28516	2.28879
Calcium (mmol/L)	48.2943	2	2.28668	2.28486	2.28851
Calcium (mmol/L)	48.495	2	2.28639	2.28456	2.28822
Calcium (mmol/L)	48.6957	2	2.28609	2.28425	2.28793
Calcium (mmol/L)	48.8963	2	2.28579	2.28393	2.28765
Calcium (mmol/L)	49.097	2	2.28548	2.28361	2.28736
Calcium (mmol/L)	49.2977	2	2.28518	2.28328	2.28707
Calcium (mmol/L)	49.4983	2	2.28487	2.28295	2.28678
Calcium (mmol/L)	49.699	2	2.28455	2.28262	2.28649
Calcium (mmol/L)	49.8997	2	2.28424	2.28228	2.2862
Calcium (mmol/L)	50.1003	2	2.28393	2.28194	2.28591
Calcium (mmol/L)	50.301	2	2.28361	2.2816	2.28562
Calcium (mmol/L)	50.5017	2	2.2833	2.28126	2.28534
Calcium (mmol/L)	50.7023	2	2.28298	2.28091	2.28505
Calcium (mmol/L)	50.903	2	2.28267	2.28057	2.28477
Calcium (mmol/L)	51.1037	2	2.28236	2.28023	2.28449
Calcium (mmol/L)	51.3043	2	2.28205	2.27989	2.28421
Calcium (mmol/L)	51.505	2	2.28174	2.27955	2.28393
Calcium (mmol/L)	51.7057	2	2.28143	2.27921	2.28365
Calcium (mmol/L)	51.9064	2	2.28113	2.27888	2.28338
Calcium (mmol/L)	52.107	2	2.28083	2.27856	2.28311
Calcium (mmol/L)	52.3077	2	2.28054	2.27824	2.28285
Calcium (mmol/L)	52.5084	2	2.28025	2.27792	2.28259
Calcium (mmol/L)	52.709	2	2.27997	2.27761	2.28233
Calcium (mmol/L)	52.9097	2	2.2797	2.27731	2.28208
Calcium (mmol/L)	53.1104	2	2.27943	2.27702	2.28184
Calcium (mmol/L)	53.311	2	2.27917	2.27673	2.2816
Calcium (mmol/L)	53.5117	2	2.27891	2.27646	2.28137
Calcium (mmol/L)	53.7124	2	2.27867	2.27619	2.28114
Calcium (mmol/L)	53.913	2	2.27843	2.27594	2.28093
Calcium (mmol/L)	54.1137	2	2.2782	2.27569	2.28072
Calcium (mmol/L)	54.3144	2	2.27799	2.27545	2.28052
Calcium (mmol/L)	54.5151	2	2.27778	2.27523	2.28033
Calcium (mmol/L)	54.7157	2	2.27758	2.27502	2.28015
Calcium (mmol/L)	54.9164	2	2.2774	2.27481	2.27998
Calcium (mmol/L)	55.1171	2	2.27722	2.27462	2.27982
Calcium (mmol/L)	55.3177	2	2.27706	2.27444	2.27967
Calcium (mmol/L)	55.5184	2	2.2769	2.27428	2.27953
Calcium (mmol/L)	55.7191	2	2.27676	2.27412	2.2794
Calcium (mmol/L)	55.9197	2	2.27663	2.27398	2.27928
Calcium (mmol/L)	56.1204	2	2.27651	2.27385	2.27918
Calcium (mmol/L)	56.3211	2	2.27641	2.27373	2.27909
Calcium (mmol/L)	56.5217	2	2.27632	2.27363	2.27901
Calcium (mmol/L)	56.7224	2	2.27623	2.27353	2.27894
Calcium (mmol/L)	56.9231	2	2.27617	2.27345	2.27888
Calcium (mmol/L)	57.1237	2	2.27611	2.27339	2.27883
Calcium (mmol/L)	57.3244	2	2.27606	2.27333	2.2788
Calcium (mmol/L)	57.5251	2	2.27603	2.27329	2.27877
Calcium (mmol/L)	57.7258	2	2.27601	2.27326	2.27876
Calcium (mmol/L)	57.9264	2	2.276	2.27324	2.27876
Calcium (mmol/L)	58.1271	2	2.276	2.27323	2.27877
Calcium (mmol/L)	58.3278	2	2.27601	2.27324	2.27879
Calcium (mmol/L)	58.5284	2	2.27603	2.27325	2.27881
Calcium (mmol/L)	58.7291	2	2.27607	2.27328	2.27885
Calcium (mmol/L)	58.9298	2	2.27611	2.27332	2.2789
Calcium (mmol/L)	59.1304	2	2.27616	2.27337	2.27895
Calcium (mmol/L)	59.3311	2	2.27622	2.27343	2.27902
Calcium (mmol/L)	59.5318	2	2.27629	2.2735	2.27909
Calcium (mmol/L)	59.7324	2	2.27637	2.27358	2.27917
Calcium (mmol/L)	59.9331	2	2.27646	2.27366	2.27925
Calcium (mmol/L)	60.1338	2	2.27655	2.27376	2.27935
Calcium (mmol/L)	60.3344	2	2.27665	2.27386	2.27945
Calcium (mmol/L)	60.5351	2	2.27676	2.27397	2.27955
Calcium (mmol/L)	60.7358	2	2.27687	2.27408	2.27966
Calcium (mmol/L)	60.9365	2	2.27699	2.2742	2.27978
Calcium (mmol/L)	61.1371	2	2.27711	2.27433	2.2799
Calcium (mmol/L)	61.3378	2	2.27724	2.27445	2.28003
Calcium (mmol/L)	61.5385	2	2.27737	2.27458	2.28016
Calcium (mmol/L)	61.7391	2	2.27751	2.27472	2.2803
Calcium (mmol/L)	61.9398	2	2.27764	2.27485	2.28044
Calcium (mmol/L)	62.1405	2	2.27778	2.27499	2.28058
Calcium (mmol/L)	62.3411	2	2.27793	2.27512	2.28073
Calcium (mmol/L)	62.5418	2	2.27807	2.27526	2.28088
Calcium (mmol/L)	62.7425	2	2.27821	2.27539	2.28103
Calcium (mmol/L)	62.9431	2	2.27836	2.27553	2.28119
Calcium (mmol/L)	63.1438	2	2.2785	2.27566	2.28134
Calcium (mmol/L)	63.3445	2	2.27864	2.27579	2.2815
Calcium (mmol/L)	63.5452	2	2.27879	2.27592	2.28166
Calcium (mmol/L)	63.7458	2	2.27893	2.27604	2.28181
Calcium (mmol/L)	63.9465	2	2.27907	2.27616	2.28197
Calcium (mmol/L)	64.1472	2	2.27921	2.27628	2.28213
Calcium (mmol/L)	64.3478	2	2.27934	2.2764	2.28229
Calcium (mmol/L)	64.5485	2	2.27947	2.27651	2.28244
Calcium (mmol/L)	64.7492	2	2.27961	2.27661	2.2826
Calcium (mmol/L)	64.9498	2	2.27973	2.27672	2.28275
Calcium (mmol/L)	65.1505	2	2.27986	2.27682	2.2829
Calcium (mmol/L)	65.3512	2	2.27998	2.27692	2.28304
Calcium (mmol/L)	65.5518	2	2.2801	2.27701	2.28319
Calcium (mmol/L)	65.7525	2	2.28021	2.2771	2.28333
Calcium (mmol/L)	65.9532	2	2.28033	2.27719	2.28347
Calcium (mmol/L)	66.1538	2	2.28043	2.27727	2.2836
Calcium (mmol/L)	66.3545	2	2.28054	2.27735	2.28373
Calcium (mmol/L)	66.5552	2	2.28064	2.27742	2.28386
Calcium (mmol/L)	66.7559	2	2.28074	2.27749	2.28398
Calcium (mmol/L)	66.9565	2	2.28083	2.27756	2.2841
Calcium (mmol/L)	67.1572	2	2.28092	2.27762	2.28422
Calcium (mmol/L)	67.3579	2	2.28101	2.27768	2.28434
Calcium (mmol/L)	67.5585	2	2.2811	2.27774	2.28445
Calcium (mmol/L)	67.7592	2	2.28118	2.27779	2.28457
Calcium (mmol/L)	67.9599	2	2.28126	2.27784	2.28468
Calcium (mmol/L)	68.1605	2	2.28133	2.27788	2.28479
Calcium (mmol/L)	68.3612	2	2.28141	2.27792	2.2849
Calcium (mmol/L)	68.5619	2	2.28148	2.27796	2.285
Calcium (mmol/L)	68.7625	2	2.28155	2.27799	2.28511
Calcium (mmol/L)	68.9632	2	2.28162	2.27802	2.28522
Calcium (mmol/L)	69.1639	2	2.28169	2.27805	2.28533
Calcium (mmol/L)	69.3645	2	2.28176	2.27807	2.28545
Calcium (mmol/L)	69.5652	2	2.28182	2.27809	2.28556
Calcium (mmol/L)	69.7659	2	2.28189	2.2781	2.28567
Calcium (mmol/L)	69.9666	2	2.28195	2.27812	2.28579
Calcium (mmol/L)	70.1672	2	2.28202	2.27813	2.28591
Calcium (mmol/L)	70.3679	2	2.28209	2.27814	2.28603
Calcium (mmol/L)	70.5686	2	2.28215	2.27815	2.28616
Calcium (mmol/L)	70.7692	2	2.28222	2.27815	2.28629
Calcium (mmol/L)	70.9699	2	2.28229	2.27816	2.28642
Calcium (mmol/L)	71.1706	2	2.28236	2.27816	2.28656
Calcium (mmol/L)	71.3712	2	2.28243	2.27816	2.2867
Calcium (mmol/L)	71.5719	2	2.28251	2.27817	2.28685
Calcium (mmol/L)	71.7726	2	2.28258	2.27817	2.287
Calcium (mmol/L)	71.9732	2	2.28266	2.27817	2.28715
Calcium (mmol/L)	72.1739	2	2.28274	2.27817	2.28731
Calcium (mmol/L)	72.3746	2	2.28283	2.27817	2.28748
Calcium (mmol/L)	72.5753	2	2.28291	2.27817	2.28765
Calcium (mmol/L)	72.7759	2	2.283	2.27817	2.28783
Calcium (mmol/L)	72.9766	2	2.2831	2.27817	2.28802
Calcium (mmol/L)	73.1773	2	2.28319	2.27817	2.28821
Calcium (mmol/L)	73.3779	2	2.28329	2.27817	2.28841
Calcium (mmol/L)	73.5786	2	2.2834	2.27817	2.28862
Calcium (mmol/L)	73.7793	2	2.2835	2.27816	2.28884
Calcium (mmol/L)	73.9799	2	2.28361	2.27815	2.28907
Calcium (mmol/L)	74.1806	2	2.28373	2.27814	2.28931
Calcium (mmol/L)	74.3813	2	2.28384	2.27813	2.28956
Calcium (mmol/L)	74.5819	2	2.28396	2.27811	2.28982
Calcium (mmol/L)	74.7826	2	2.28409	2.27809	2.29008
Calcium (mmol/L)	74.9833	2	2.28421	2.27806	2.29037
Calcium (mmol/L)	75.1839	2	2.28434	2.27803	2.29066
Calcium (mmol/L)	75.3846	2	2.28448	2.27799	2.29096
Calcium (mmol/L)	75.5853	2	2.28461	2.27795	2.29127
Calcium (mmol/L)	75.786	2	2.28475	2.27791	2.2916
Calcium (mmol/L)	75.9866	2	2.28489	2.27785	2.29194
Calcium (mmol/L)	76.1873	2	2.28504	2.27779	2.29228
Calcium (mmol/L)	76.388	2	2.28519	2.27773	2.29264
Calcium (mmol/L)	76.5886	2	2.28533	2.27766	2.29301
Calcium (mmol/L)	76.7893	2	2.28549	2.27758	2.29339
Calcium (mmol/L)	76.99	2	2.28564	2.2775	2.29378
Calcium (mmol/L)	77.1906	2	2.28579	2.27741	2.29418
Calcium (mmol/L)	77.3913	2	2.28595	2.27731	2.29458
Calcium (mmol/L)	77.592	2	2.2861	2.27721	2.295
Calcium (mmol/L)	77.7926	2	2.28626	2.27711	2.29542
Calcium (mmol/L)	77.9933	2	2.28642	2.277	2.29584
Calcium (mmol/L)	78.194	2	2.28658	2.27689	2.29628
Calcium (mmol/L)	78.3946	2	2.28674	2.27677	2.29671
Calcium (mmol/L)	78.5953	2	2.2869	2.27665	2.29716
Calcium (mmol/L)	78.796	2	2.28706	2.27652	2.2976
Calcium (mmol/L)	78.9967	2	2.28722	2.27639	2.29805
Calcium (mmol/L)	79.1973	2	2.28738	2.27626	2.29851
Calcium (mmol/L)	79.398	2	2.28754	2.27612	2.29896
Calcium (mmol/L)	79.5987	2	2.2877	2.27599	2.29942
Calcium (mmol/L)	79.7993	2	2.28786	2.27584	2.29989
Calcium (mmol/L)	80	2	2.28803	2.2757	2.30035
Phosphate (mmol/L)	20	1	1.01349	1.00051	1.02648
Phosphate (mmol/L)	20.2007	1	1.01235	0.999941	1.02476
Phosphate (mmol/L)	20.4013	1	1.0112	0.999359	1.02305
Phosphate (mmol/L)	20.602	1	1.01006	0.998764	1.02135
Phosphate (mmol/L)	20.8027	1	1.00891	0.998151	1.01966
Phosphate (mmol/L)	21.0033	1	1.00775	0.997519	1.01799
Phosphate (mmol/L)	21.204	1	1.0066	0.996864	1.01633
Phosphate (mmol/L)	21.4047	1	1.00543	0.996183	1.01469
Phosphate (mmol/L)	21.6054	1	1.00427	0.995472	1.01306
Phosphate (mmol/L)	21.806	1	1.00309	0.994726	1.01146
Phosphate (mmol/L)	22.0067	1	1.00191	0.993943	1.00988
Phosphate (mmol/L)	22.2074	1	1.00072	0.99312	1.00833
Phosphate (mmol/L)	22.408	1	0.999525	0.992252	1.0068
Phosphate (mmol/L)	22.6087	1	0.998317	0.991339	1.00529
Phosphate (mmol/L)	22.8094	1	0.997098	0.990377	1.00382
Phosphate (mmol/L)	23.01	1	0.995868	0.989367	1.00237
Phosphate (mmol/L)	23.2107	1	0.994626	0.988309	1.00094
Phosphate (mmol/L)	23.4114	1	0.993373	0.987203	0.999542
Phosphate (mmol/L)	23.612	1	0.992108	0.986053	0.998162
Phosphate (mmol/L)	23.8127	1	0.99083	0.984862	0.996798
Phosphate (mmol/L)	24.0134	1	0.989541	0.983633	0.995449
Phosphate (mmol/L)	24.214	1	0.98824	0.982372	0.994108
Phosphate (mmol/L)	24.4147	1	0.986927	0.981082	0.992772
Phosphate (mmol/L)	24.6154	1	0.985604	0.97977	0.991439
Phosphate (mmol/L)	24.8161	1	0.984272	0.97844	0.990104
Phosphate (mmol/L)	25.0167	1	0.98293	0.977097	0.988764
Phosphate (mmol/L)	25.2174	1	0.981581	0.975745	0.987416
Phosphate (mmol/L)	25.4181	1	0.980225	0.974389	0.98606
Phosphate (mmol/L)	25.6187	1	0.978863	0.973032	0.984695
Phosphate (mmol/L)	25.8194	1	0.977499	0.971677	0.98332
Phosphate (mmol/L)	26.0201	1	0.976132	0.970328	0.981936
Phosphate (mmol/L)	26.2207	1	0.974765	0.968987	0.980543
Phosphate (mmol/L)	26.4214	1	0.973399	0.967656	0.979143
Phosphate (mmol/L)	26.6221	1	0.972037	0.966337	0.977738
Phosphate (mmol/L)	26.8227	1	0.970681	0.965032	0.97633
Phosphate (mmol/L)	27.0234	1	0.969333	0.963743	0.974924
Phosphate (mmol/L)	27.2241	1	0.967995	0.96247	0.97352
Phosphate (mmol/L)	27.4247	1	0.966669	0.961215	0.972124
Phosphate (mmol/L)	27.6254	1	0.965358	0.959978	0.970738
Phosphate (mmol/L)	27.8261	1	0.964063	0.95876	0.969367
Phosphate (mmol/L)	28.0268	1	0.962787	0.957561	0.968014
Phosphate (mmol/L)	28.2274	1	0.961533	0.956382	0.966683
Phosphate (mmol/L)	28.4281	1	0.960301	0.955224	0.965379
Phosphate (mmol/L)	28.6288	1	0.959095	0.954086	0.964104
Phosphate (mmol/L)	28.8294	1	0.957915	0.952968	0.962862
Phosphate (mmol/L)	29.0301	1	0.956765	0.951872	0.961657
Phosphate (mmol/L)	29.2308	1	0.955645	0.950799	0.960491
Phosphate (mmol/L)	29.4314	1	0.954557	0.949749	0.959366
Phosphate (mmol/L)	29.6321	1	0.953503	0.948722	0.958284
Phosphate (mmol/L)	29.8328	1	0.952483	0.947721	0.957246
Phosphate (mmol/L)	30.0334	1	0.951499	0.946746	0.956253
Phosphate (mmol/L)	30.2341	1	0.950552	0.9458	0.955305
Phosphate (mmol/L)	30.4348	1	0.949643	0.944884	0.954401
Phosphate (mmol/L)	30.6355	1	0.94877	0.943999	0.953541
Phosphate (mmol/L)	30.8361	1	0.947935	0.943147	0.952723
Phosphate (mmol/L)	31.0368	1	0.947139	0.94233	0.951947
Phosphate (mmol/L)	31.2375	1	0.94638	0.94155	0.951209
Phosphate (mmol/L)	31.4381	1	0.945658	0.940806	0.950509
Phosphate (mmol/L)	31.6388	1	0.944972	0.9401	0.949844
Phosphate (mmol/L)	31.8395	1	0.944321	0.939431	0.949212
Phosphate (mmol/L)	32.0401	1	0.943705	0.938801	0.94861
Phosphate (mmol/L)	32.2408	1	0.943123	0.93821	0.948036
Phosphate (mmol/L)	32.4415	1	0.942572	0.937655	0.947488
Phosphate (mmol/L)	32.6421	1	0.94205	0.937137	0.946963
Phosphate (mmol/L)	32.8428	1	0.941556	0.936653	0.94646
Phosphate (mmol/L)	33.0435	1	0.941089	0.936202	0.945975
Phosphate (mmol/L)	33.2441	1	0.940645	0.935782	0.945507
Phosphate (mmol/L)	33.4448	1	0.940222	0.935391	0.945053
Phosphate (mmol/L)	33.6455	1	0.939818	0.935024	0.944612
Phosphate (mmol/L)	33.8462	1	0.939431	0.93468	0.944181
Phosphate (mmol/L)	34.0468	1	0.939057	0.934355	0.943759
Phosphate (mmol/L)	34.2475	1	0.938695	0.934046	0.943343
Phosphate (mmol/L)	34.4482	1	0.938341	0.933749	0.942933
Phosphate (mmol/L)	34.6488	1	0.937993	0.93346	0.942526
Phosphate (mmol/L)	34.8495	1	0.937649	0.933176	0.942121
Phosphate (mmol/L)	35.0502	1	0.937305	0.932893	0.941716
Phosphate (mmol/L)	35.2508	1	0.936959	0.932608	0.94131
Phosphate (mmol/L)	35.4515	1	0.936609	0.932317	0.940901
Phosphate (mmol/L)	35.6522	1	0.936253	0.932016	0.94049
Phosphate (mmol/L)	35.8528	1	0.935888	0.931704	0.940073
Phosphate (mmol/L)	36.0535	1	0.935513	0.931376	0.93965
Phosphate (mmol/L)	36.2542	1	0.935125	0.931031	0.939219
Phosphate (mmol/L)	36.4548	1	0.934723	0.930667	0.938779
Phosphate (mmol/L)	36.6555	1	0.934306	0.930283	0.93833
Phosphate (mmol/L)	36.8562	1	0.933873	0.929877	0.937869
Phosphate (mmol/L)	37.0569	1	0.933422	0.929448	0.937396
Phosphate (mmol/L)	37.2575	1	0.932953	0.928997	0.93691
Phosphate (mmol/L)	37.4582	1	0.932467	0.928524	0.936409
Phosphate (mmol/L)	37.6589	1	0.931962	0.928029	0.935894
Phosphate (mmol/L)	37.8595	1	0.931439	0.927515	0.935364
Phosphate (mmol/L)	38.0602	1	0.930899	0.926981	0.934817
Phosphate (mmol/L)	38.2609	1	0.930342	0.92643	0.934255
Phosphate (mmol/L)	38.4615	1	0.92977	0.925863	0.933677
Phosphate (mmol/L)	38.6622	1	0.929185	0.925285	0.933086
Phosphate (mmol/L)	38.8629	1	0.928588	0.924696	0.932481
Phosphate (mmol/L)	39.0635	1	0.927982	0.924099	0.931865
Phosphate (mmol/L)	39.2642	1	0.927368	0.923497	0.931239
Phosphate (mmol/L)	39.4649	1	0.92675	0.922894	0.930605
Phosphate (mmol/L)	39.6656	1	0.92613	0.922292	0.929968
Phosphate (mmol/L)	39.8662	1	0.925513	0.921695	0.929331
Phosphate (mmol/L)	40.0669	1	0.924901	0.921106	0.928695
Phosphate (mmol/L)	40.2676	1	0.924298	0.920528	0.928067
Phosphate (mmol/L)	40.4682	1	0.923707	0.919966	0.927449
Phosphate (mmol/L)	40.6689	1	0.923135	0.919422	0.926848
Phosphate (mmol/L)	40.8696	1	0.922584	0.9189	0.926267
Phosphate (mmol/L)	41.0702	1	0.922058	0.918404	0.925712
Phosphate (mmol/L)	41.2709	1	0.921563	0.917938	0.925188
Phosphate (mmol/L)	41.4716	1	0.921103	0.917506	0.9247
Phosphate (mmol/L)	41.6722	1	0.920683	0.917111	0.924254
Phosphate (mmol/L)	41.8729	1	0.920306	0.916758	0.923855
Phosphate (mmol/L)	42.0736	1	0.919979	0.916451	0.923508
Phosphate (mmol/L)	42.2742	1	0.919705	0.916193	0.923217
Phosphate (mmol/L)	42.4749	1	0.919489	0.91599	0.922989
Phosphate (mmol/L)	42.6756	1	0.919335	0.915845	0.922826
Phosphate (mmol/L)	42.8763	1	0.919248	0.915762	0.922734
Phosphate (mmol/L)	43.0769	1	0.919231	0.915746	0.922716
Phosphate (mmol/L)	43.2776	1	0.919289	0.915802	0.922776
Phosphate (mmol/L)	43.4783	1	0.919425	0.915933	0.922917
Phosphate (mmol/L)	43.6789	1	0.919642	0.916142	0.923141
Phosphate (mmol/L)	43.8796	1	0.919943	0.916435	0.923451
Phosphate (mmol/L)	44.0803	1	0.920332	0.916814	0.923849
Phosphate (mmol/L)	44.2809	1	0.92081	0.917283	0.924338
Phosphate (mmol/L)	44.4816	1	0.921381	0.917844	0.924917
Phosphate (mmol/L)	44.6823	1	0.922044	0.9185	0.925588
Phosphate (mmol/L)	44.8829	1	0.922802	0.919252	0.926352
Phosphate (mmol/L)	45.0836	1	0.923656	0.920102	0.92721
Phosphate (mmol/L)	45.2843	1	0.924606	0.921052	0.928161
Phosphate (mmol/L)	45.4849	1	0.925653	0.922101	0.929205
Phosphate (mmol/L)	45.6856	1	0.926795	0.923249	0.930341
Phosphate (mmol/L)	45.8863	1	0.928032	0.924494	0.93157
Phosphate (mmol/L)	46.087	1	0.929362	0.925836	0.932889
Phosphate (mmol/L)	46.2876	1	0.930786	0.927273	0.934299
Phosphate (mmol/L)	46.4883	1	0.932299	0.928801	0.935796
Phosphate (mmol/L)	46.689	1	0.933899	0.930418	0.93738
Phosphate (mmol/L)	46.8896	1	0.935583	0.932119	0.939048
Phosphate (mmol/L)	47.0903	1	0.937349	0.9339	0.940797
Phosphate (mmol/L)	47.291	1	0.939192	0.935757	0.942627
Phosphate (mmol/L)	47.4916	1	0.941108	0.937684	0.944532
Phosphate (mmol/L)	47.6923	1	0.943092	0.939674	0.946509
Phosphate (mmol/L)	47.893	1	0.945139	0.941723	0.948556
Phosphate (mmol/L)	48.0936	1	0.947246	0.943824	0.950667
Phosphate (mmol/L)	48.2943	1	0.949405	0.945971	0.952839
Phosphate (mmol/L)	48.495	1	0.951612	0.948158	0.955065
Phosphate (mmol/L)	48.6957	1	0.953859	0.950377	0.957342
Phosphate (mmol/L)	48.8963	1	0.956142	0.952623	0.959661
Phosphate (mmol/L)	49.097	1	0.958454	0.95489	0.962018
Phosphate (mmol/L)	49.2977	1	0.960788	0.957171	0.964406
Phosphate (mmol/L)	49.4983	1	0.963138	0.95946	0.966816
Phosphate (mmol/L)	49.699	1	0.965497	0.961752	0.969243
Phosphate (mmol/L)	49.8997	1	0.967859	0.96404	0.971678
Phosphate (mmol/L)	50.1003	1	0.970216	0.96632	0.974113
Phosphate (mmol/L)	50.301	1	0.972563	0.968585	0.976541
Phosphate (mmol/L)	50.5017	1	0.974892	0.970831	0.978954
Phosphate (mmol/L)	50.7023	1	0.977198	0.973051	0.981344
Phosphate (mmol/L)	50.903	1	0.979473	0.975242	0.983705
Phosphate (mmol/L)	51.1037	1	0.981712	0.977397	0.986028
Phosphate (mmol/L)	51.3043	1	0.983909	0.979511	0.988307
Phosphate (mmol/L)	51.505	1	0.986058	0.981581	0.990535
Phosphate (mmol/L)	51.7057	1	0.988154	0.9836	0.992707
Phosphate (mmol/L)	51.9064	1	0.990191	0.985565	0.994817
Phosphate (mmol/L)	52.107	1	0.992164	0.98747	0.996859
Phosphate (mmol/L)	52.3077	1	0.99407	0.989312	0.998827
Phosphate (mmol/L)	52.5084	1	0.995903	0.991086	1.00072
Phosphate (mmol/L)	52.709	1	0.99766	0.99279	1.00253
Phosphate (mmol/L)	52.9097	1	0.999338	0.994418	1.00426
Phosphate (mmol/L)	53.1104	1	1.00093	0.995968	1.0059
Phosphate (mmol/L)	53.311	1	1.00244	0.997436	1.00745
Phosphate (mmol/L)	53.5117	1	1.00387	0.99882	1.00891
Phosphate (mmol/L)	53.7124	1	1.0052	1.00012	1.01028
Phosphate (mmol/L)	53.913	1	1.00644	1.00133	1.01156
Phosphate (mmol/L)	54.1137	1	1.00759	1.00245	1.01274
Phosphate (mmol/L)	54.3144	1	1.00865	1.00348	1.01383
Phosphate (mmol/L)	54.5151	1	1.00962	1.00441	1.01482
Phosphate (mmol/L)	54.7157	1	1.01049	1.00526	1.01573
Phosphate (mmol/L)	54.9164	1	1.01128	1.00601	1.01654
Phosphate (mmol/L)	55.1171	1	1.01197	1.00667	1.01727
Phosphate (mmol/L)	55.3177	1	1.01257	1.00724	1.01791
Phosphate (mmol/L)	55.5184	1	1.01309	1.00772	1.01846
Phosphate (mmol/L)	55.7191	1	1.01352	1.00812	1.01893
Phosphate (mmol/L)	55.9197	1	1.01387	1.00843	1.01932
Phosphate (mmol/L)	56.1204	1	1.01414	1.00866	1.01962
Phosphate (mmol/L)	56.3211	1	1.01433	1.00881	1.01986
Phosphate (mmol/L)	56.5217	1	1.01445	1.00888	1.02001
Phosphate (mmol/L)	56.7224	1	1.0145	1.00889	1.0201
Phosphate (mmol/L)	56.9231	1	1.01448	1.00883	1.02013
Phosphate (mmol/L)	57.1237	1	1.01439	1.00871	1.02008
Phosphate (mmol/L)	57.3244	1	1.01425	1.00853	1.01998
Phosphate (mmol/L)	57.5251	1	1.01405	1.00829	1.01981
Phosphate (mmol/L)	57.7258	1	1.01381	1.00801	1.0196
Phosphate (mmol/L)	57.9264	1	1.01351	1.00769	1.01933
Phosphate (mmol/L)	58.1271	1	1.01317	1.00732	1.01902
Phosphate (mmol/L)	58.3278	1	1.01279	1.00693	1.01866
Phosphate (mmol/L)	58.5284	1	1.01238	1.0065	1.01826
Phosphate (mmol/L)	58.7291	1	1.01194	1.00604	1.01783
Phosphate (mmol/L)	58.9298	1	1.01147	1.00557	1.01736
Phosphate (mmol/L)	59.1304	1	1.01097	1.00507	1.01687
Phosphate (mmol/L)	59.3311	1	1.01046	1.00456	1.01635
Phosphate (mmol/L)	59.5318	1	1.00993	1.00404	1.01582
Phosphate (mmol/L)	59.7324	1	1.00939	1.00351	1.01527
[truncated: 7,601 more rows]
