# Supplementary material for: Age-dependent sex differences in cardiometabolic risk factors
Source: Nat Cardiovasc Res. 2022 Sep 12;1(9):844–54. doi: 10.1038/s44161-022-00131-8 (PMC11357998; doi:10.1038/s44161-022-00131-8)
Supplement: Supplementary file 10 — Statistical source data. [file 44161_2022_131_MOESM10_ESM.xlsx]

## Sheet: Sheet1
Phenotype	age	sex_F1M2	predicted_value	lower_CI	upper_CI
Body mass index (kg/M^2)	20	1	23.3555	23.1871	23.524
Body mass index (kg/M^2)	20.2007	1	23.3887	23.2267	23.5506
Body mass index (kg/M^2)	20.4013	1	23.4218	23.2663	23.5774
Body mass index (kg/M^2)	20.602	1	23.455	23.3057	23.6043
Body mass index (kg/M^2)	20.8027	1	23.4881	23.3449	23.6314
Body mass index (kg/M^2)	21.0033	1	23.5212	23.3838	23.6586
Body mass index (kg/M^2)	21.204	1	23.5543	23.4226	23.686
Body mass index (kg/M^2)	21.4047	1	23.5873	23.461	23.7136
Body mass index (kg/M^2)	21.6054	1	23.6203	23.4992	23.7415
Body mass index (kg/M^2)	21.806	1	23.6533	23.537	23.7696
Body mass index (kg/M^2)	22.0067	1	23.6861	23.5744	23.7979
Body mass index (kg/M^2)	22.2074	1	23.7189	23.6114	23.8265
Body mass index (kg/M^2)	22.408	1	23.7516	23.6479	23.8553
Body mass index (kg/M^2)	22.6087	1	23.7842	23.6841	23.8844
Body mass index (kg/M^2)	22.8094	1	23.8168	23.7197	23.9138
Body mass index (kg/M^2)	23.01	1	23.8491	23.7548	23.9434
Body mass index (kg/M^2)	23.2107	1	23.8814	23.7895	23.9733
Body mass index (kg/M^2)	23.4114	1	23.9135	23.8237	24.0034
Body mass index (kg/M^2)	23.612	1	23.9455	23.8574	24.0336
Body mass index (kg/M^2)	23.8127	1	23.9773	23.8907	24.064
Body mass index (kg/M^2)	24.0134	1	24.009	23.9235	24.0945
Body mass index (kg/M^2)	24.214	1	24.0405	23.9559	24.1251
Body mass index (kg/M^2)	24.4147	1	24.0718	23.9879	24.1557
Body mass index (kg/M^2)	24.6154	1	24.1029	24.0196	24.1862
Body mass index (kg/M^2)	24.8161	1	24.1338	24.051	24.2167
Body mass index (kg/M^2)	25.0167	1	24.1645	24.082	24.2471
Body mass index (kg/M^2)	25.2174	1	24.195	24.1128	24.2772
Body mass index (kg/M^2)	25.4181	1	24.2253	24.1434	24.3072
Body mass index (kg/M^2)	25.6187	1	24.2554	24.1737	24.337
Body mass index (kg/M^2)	25.8194	1	24.2852	24.2038	24.3666
Body mass index (kg/M^2)	26.0201	1	24.3148	24.2337	24.3958
Body mass index (kg/M^2)	26.2207	1	24.3441	24.2634	24.4248
Body mass index (kg/M^2)	26.4214	1	24.3732	24.2929	24.4536
Body mass index (kg/M^2)	26.6221	1	24.4021	24.3222	24.482
Body mass index (kg/M^2)	26.8227	1	24.4307	24.3513	24.5101
Body mass index (kg/M^2)	27.0234	1	24.4591	24.3803	24.5379
Body mass index (kg/M^2)	27.2241	1	24.4872	24.409	24.5654
Body mass index (kg/M^2)	27.4247	1	24.5151	24.4375	24.5927
Body mass index (kg/M^2)	27.6254	1	24.5427	24.4658	24.6196
Body mass index (kg/M^2)	27.8261	1	24.5701	24.4938	24.6464
Body mass index (kg/M^2)	28.0268	1	24.5972	24.5216	24.6728
Body mass index (kg/M^2)	28.2274	1	24.6241	24.5491	24.699
Body mass index (kg/M^2)	28.4281	1	24.6507	24.5764	24.725
Body mass index (kg/M^2)	28.6288	1	24.6771	24.6034	24.7508
Body mass index (kg/M^2)	28.8294	1	24.7033	24.6301	24.7764
Body mass index (kg/M^2)	29.0301	1	24.7292	24.6565	24.8018
Body mass index (kg/M^2)	29.2308	1	24.7548	24.6826	24.8271
Body mass index (kg/M^2)	29.4314	1	24.7802	24.7083	24.8521
Body mass index (kg/M^2)	29.6321	1	24.8054	24.7338	24.877
Body mass index (kg/M^2)	29.8328	1	24.8304	24.759	24.9017
Body mass index (kg/M^2)	30.0334	1	24.8551	24.7839	24.9263
Body mass index (kg/M^2)	30.2341	1	24.8795	24.8084	24.9506
Body mass index (kg/M^2)	30.4348	1	24.9038	24.8327	24.9749
Body mass index (kg/M^2)	30.6355	1	24.9278	24.8567	24.9989
Body mass index (kg/M^2)	30.8361	1	24.9516	24.8805	25.0227
Body mass index (kg/M^2)	31.0368	1	24.9752	24.904	25.0463
Body mass index (kg/M^2)	31.2375	1	24.9985	24.9272	25.0697
Body mass index (kg/M^2)	31.4381	1	25.0216	24.9503	25.0929
Body mass index (kg/M^2)	31.6388	1	25.0445	24.9731	25.1159
Body mass index (kg/M^2)	31.8395	1	25.0671	24.9957	25.1385
Body mass index (kg/M^2)	32.0401	1	25.0895	25.0181	25.161
Body mass index (kg/M^2)	32.2408	1	25.1117	25.0403	25.1832
Body mass index (kg/M^2)	32.4415	1	25.1337	25.0624	25.2051
Body mass index (kg/M^2)	32.6421	1	25.1555	25.0842	25.2267
Body mass index (kg/M^2)	32.8428	1	25.177	25.1059	25.248
Body mass index (kg/M^2)	33.0435	1	25.1982	25.1274	25.2691
Body mass index (kg/M^2)	33.2441	1	25.2193	25.1487	25.2898
Body mass index (kg/M^2)	33.4448	1	25.2401	25.1699	25.3103
Body mass index (kg/M^2)	33.6455	1	25.2606	25.1908	25.3304
Body mass index (kg/M^2)	33.8462	1	25.2809	25.2116	25.3503
Body mass index (kg/M^2)	34.0468	1	25.301	25.2322	25.3699
Body mass index (kg/M^2)	34.2475	1	25.3208	25.2525	25.3892
Body mass index (kg/M^2)	34.4482	1	25.3404	25.2726	25.4082
Body mass index (kg/M^2)	34.6488	1	25.3597	25.2925	25.4269
Body mass index (kg/M^2)	34.8495	1	25.3788	25.3121	25.4454
Body mass index (kg/M^2)	35.0502	1	25.3976	25.3315	25.4636
Body mass index (kg/M^2)	35.2508	1	25.4161	25.3506	25.4816
Body mass index (kg/M^2)	35.4515	1	25.4344	25.3695	25.4993
Body mass index (kg/M^2)	35.6522	1	25.4524	25.388	25.5167
Body mass index (kg/M^2)	35.8528	1	25.4701	25.4063	25.5339
Body mass index (kg/M^2)	36.0535	1	25.4875	25.4242	25.5509
Body mass index (kg/M^2)	36.2542	1	25.5047	25.4418	25.5676
Body mass index (kg/M^2)	36.4548	1	25.5216	25.4591	25.5841
Body mass index (kg/M^2)	36.6555	1	25.5382	25.4761	25.6004
Body mass index (kg/M^2)	36.8562	1	25.5545	25.4927	25.6164
Body mass index (kg/M^2)	37.0569	1	25.5706	25.5091	25.6321
Body mass index (kg/M^2)	37.2575	1	25.5864	25.5251	25.6476
Body mass index (kg/M^2)	37.4582	1	25.6018	25.5408	25.6628
Body mass index (kg/M^2)	37.6589	1	25.617	25.5562	25.6778
Body mass index (kg/M^2)	37.8595	1	25.6319	25.5713	25.6925
Body mass index (kg/M^2)	38.0602	1	25.6465	25.5861	25.707
Body mass index (kg/M^2)	38.2609	1	25.6609	25.6006	25.7211
Body mass index (kg/M^2)	38.4615	1	25.6749	25.6148	25.735
Body mass index (kg/M^2)	38.6622	1	25.6887	25.6288	25.7486
Body mass index (kg/M^2)	38.8629	1	25.7022	25.6425	25.7619
Body mass index (kg/M^2)	39.0635	1	25.7154	25.6559	25.7749
Body mass index (kg/M^2)	39.2642	1	25.7284	25.6691	25.7876
Body mass index (kg/M^2)	39.4649	1	25.741	25.682	25.8
Body mass index (kg/M^2)	39.6656	1	25.7535	25.6947	25.8122
Body mass index (kg/M^2)	39.8662	1	25.7656	25.7072	25.824
Body mass index (kg/M^2)	40.0669	1	25.7775	25.7194	25.8356
Body mass index (kg/M^2)	40.2676	1	25.7891	25.7314	25.8469
Body mass index (kg/M^2)	40.4682	1	25.8005	25.7432	25.8579
Body mass index (kg/M^2)	40.6689	1	25.8117	25.7547	25.8687
Body mass index (kg/M^2)	40.8696	1	25.8226	25.766	25.8792
Body mass index (kg/M^2)	41.0702	1	25.8333	25.7771	25.8895
Body mass index (kg/M^2)	41.2709	1	25.8438	25.788	25.8995
Body mass index (kg/M^2)	41.4716	1	25.854	25.7986	25.9094
Body mass index (kg/M^2)	41.6722	1	25.864	25.809	25.919
Body mass index (kg/M^2)	41.8729	1	25.8738	25.8191	25.9285
Body mass index (kg/M^2)	42.0736	1	25.8834	25.829	25.9378
Body mass index (kg/M^2)	42.2742	1	25.8928	25.8387	25.9469
Body mass index (kg/M^2)	42.4749	1	25.902	25.8481	25.9558
Body mass index (kg/M^2)	42.6756	1	25.911	25.8574	25.9646
Body mass index (kg/M^2)	42.8763	1	25.9198	25.8664	25.9733
Body mass index (kg/M^2)	43.0769	1	25.9284	25.8751	25.9817
Body mass index (kg/M^2)	43.2776	1	25.9369	25.8837	25.9901
Body mass index (kg/M^2)	43.4783	1	25.9452	25.892	25.9983
Body mass index (kg/M^2)	43.6789	1	25.9533	25.9002	26.0063
Body mass index (kg/M^2)	43.8796	1	25.9612	25.9081	26.0142
Body mass index (kg/M^2)	44.0803	1	25.9689	25.9159	26.022
Body mass index (kg/M^2)	44.2809	1	25.9765	25.9234	26.0296
Body mass index (kg/M^2)	44.4816	1	25.9839	25.9308	26.0371
Body mass index (kg/M^2)	44.6823	1	25.9912	25.9381	26.0444
Body mass index (kg/M^2)	44.8829	1	25.9983	25.9451	26.0515
Body mass index (kg/M^2)	45.0836	1	26.0053	25.9521	26.0585
Body mass index (kg/M^2)	45.2843	1	26.012	25.9588	26.0653
Body mass index (kg/M^2)	45.4849	1	26.0187	25.9654	26.0719
Body mass index (kg/M^2)	45.6856	1	26.0251	25.9719	26.0783
Body mass index (kg/M^2)	45.8863	1	26.0314	25.9782	26.0846
Body mass index (kg/M^2)	46.087	1	26.0376	25.9844	26.0907
Body mass index (kg/M^2)	46.2876	1	26.0436	25.9905	26.0967
Body mass index (kg/M^2)	46.4883	1	26.0494	25.9963	26.1024
Body mass index (kg/M^2)	46.689	1	26.0551	26.0021	26.108
Body mass index (kg/M^2)	46.8896	1	26.0606	26.0076	26.1135
Body mass index (kg/M^2)	47.0903	1	26.0659	26.013	26.1188
Body mass index (kg/M^2)	47.291	1	26.0711	26.0182	26.124
Body mass index (kg/M^2)	47.4916	1	26.0761	26.0233	26.129
Body mass index (kg/M^2)	47.6923	1	26.081	26.0281	26.1339
Body mass index (kg/M^2)	47.893	1	26.0857	26.0327	26.1387
Body mass index (kg/M^2)	48.0936	1	26.0903	26.0372	26.1434
Body mass index (kg/M^2)	48.2943	1	26.0947	26.0414	26.148
Body mass index (kg/M^2)	48.495	1	26.099	26.0454	26.1525
Body mass index (kg/M^2)	48.6957	1	26.1031	26.0491	26.157
Body mass index (kg/M^2)	48.8963	1	26.107	26.0527	26.1613
Body mass index (kg/M^2)	49.097	1	26.1108	26.0561	26.1656
Body mass index (kg/M^2)	49.2977	1	26.1145	26.0592	26.1698
Body mass index (kg/M^2)	49.4983	1	26.1181	26.0622	26.174
Body mass index (kg/M^2)	49.699	1	26.1215	26.0649	26.1781
Body mass index (kg/M^2)	49.8997	1	26.1249	26.0675	26.1822
Body mass index (kg/M^2)	50.1003	1	26.1281	26.07	26.1862
Body mass index (kg/M^2)	50.301	1	26.1312	26.0723	26.1901
Body mass index (kg/M^2)	50.5017	1	26.1342	26.0745	26.194
Body mass index (kg/M^2)	50.7023	1	26.1372	26.0766	26.1978
Body mass index (kg/M^2)	50.903	1	26.1401	26.0786	26.2016
Body mass index (kg/M^2)	51.1037	1	26.1429	26.0805	26.2053
Body mass index (kg/M^2)	51.3043	1	26.1457	26.0825	26.209
Body mass index (kg/M^2)	51.505	1	26.1485	26.0844	26.2127
Body mass index (kg/M^2)	51.7057	1	26.1513	26.0864	26.2163
Body mass index (kg/M^2)	51.9064	1	26.1541	26.0884	26.2199
Body mass index (kg/M^2)	52.107	1	26.157	26.0904	26.2235
Body mass index (kg/M^2)	52.3077	1	26.1599	26.0926	26.2272
Body mass index (kg/M^2)	52.5084	1	26.1628	26.0949	26.2308
Body mass index (kg/M^2)	52.709	1	26.1659	26.0973	26.2345
Body mass index (kg/M^2)	52.9097	1	26.1691	26.0999	26.2383
Body mass index (kg/M^2)	53.1104	1	26.1724	26.1026	26.2421
Body mass index (kg/M^2)	53.311	1	26.1758	26.1055	26.2461
Body mass index (kg/M^2)	53.5117	1	26.1795	26.1087	26.2502
Body mass index (kg/M^2)	53.7124	1	26.1833	26.1121	26.2545
Body mass index (kg/M^2)	53.913	1	26.1873	26.1158	26.2589
Body mass index (kg/M^2)	54.1137	1	26.1916	26.1197	26.2636
Body mass index (kg/M^2)	54.3144	1	26.1962	26.1239	26.2685
Body mass index (kg/M^2)	54.5151	1	26.2011	26.1284	26.2737
Body mass index (kg/M^2)	54.7157	1	26.2062	26.1333	26.2792
Body mass index (kg/M^2)	54.9164	1	26.2117	26.1385	26.285
Body mass index (kg/M^2)	55.1171	1	26.2176	26.144	26.2911
Body mass index (kg/M^2)	55.3177	1	26.2238	26.1499	26.2976
Body mass index (kg/M^2)	55.5184	1	26.2304	26.1563	26.3046
Body mass index (kg/M^2)	55.7191	1	26.2374	26.163	26.3119
Body mass index (kg/M^2)	55.9197	1	26.2449	26.1701	26.3197
Body mass index (kg/M^2)	56.1204	1	26.2528	26.1776	26.3279
Body mass index (kg/M^2)	56.3211	1	26.2611	26.1857	26.3366
Body mass index (kg/M^2)	56.5217	1	26.27	26.1941	26.3458
Body mass index (kg/M^2)	56.7224	1	26.2793	26.2031	26.3554
Body mass index (kg/M^2)	56.9231	1	26.2891	26.2125	26.3656
Body mass index (kg/M^2)	57.1237	1	26.2994	26.2225	26.3763
Body mass index (kg/M^2)	57.3244	1	26.3102	26.2329	26.3874
Body mass index (kg/M^2)	57.5251	1	26.3215	26.2439	26.3991
Body mass index (kg/M^2)	57.7258	1	26.3333	26.2554	26.4113
Body mass index (kg/M^2)	57.9264	1	26.3457	26.2674	26.424
Body mass index (kg/M^2)	58.1271	1	26.3586	26.28	26.4372
Body mass index (kg/M^2)	58.3278	1	26.372	26.2931	26.4508
Body mass index (kg/M^2)	58.5284	1	26.3859	26.3068	26.465
Body mass index (kg/M^2)	58.7291	1	26.4003	26.321	26.4796
Body mass index (kg/M^2)	58.9298	1	26.4152	26.3357	26.4947
Body mass index (kg/M^2)	59.1304	1	26.4305	26.3509	26.5102
Body mass index (kg/M^2)	59.3311	1	26.4464	26.3666	26.5261
Body mass index (kg/M^2)	59.5318	1	26.4627	26.3828	26.5425
Body mass index (kg/M^2)	59.7324	1	26.4794	26.3995	26.5593
Body mass index (kg/M^2)	59.9331	1	26.4965	26.4166	26.5765
Body mass index (kg/M^2)	60.1338	1	26.5141	26.4341	26.594
Body mass index (kg/M^2)	60.3344	1	26.532	26.452	26.6119
Body mass index (kg/M^2)	60.5351	1	26.5502	26.4702	26.6302
Body mass index (kg/M^2)	60.7358	1	26.5688	26.4888	26.6488
Body mass index (kg/M^2)	60.9365	1	26.5876	26.5076	26.6676
Body mass index (kg/M^2)	61.1371	1	26.6068	26.5267	26.6868
Body mass index (kg/M^2)	61.3378	1	26.6261	26.546	26.7062
Body mass index (kg/M^2)	61.5385	1	26.6457	26.5655	26.7259
Body mass index (kg/M^2)	61.7391	1	26.6654	26.585	26.7457
Body mass index (kg/M^2)	61.9398	1	26.6852	26.6047	26.7658
Body mass index (kg/M^2)	62.1405	1	26.7052	26.6244	26.786
Body mass index (kg/M^2)	62.3411	1	26.7252	26.6442	26.8063
Body mass index (kg/M^2)	62.5418	1	26.7453	26.6639	26.8267
Body mass index (kg/M^2)	62.7425	1	26.7654	26.6835	26.8472
Body mass index (kg/M^2)	62.9431	1	26.7854	26.7031	26.8677
Body mass index (kg/M^2)	63.1438	1	26.8053	26.7225	26.8882
Body mass index (kg/M^2)	63.3445	1	26.8252	26.7418	26.9086
Body mass index (kg/M^2)	63.5452	1	26.8449	26.7609	26.929
Body mass index (kg/M^2)	63.7458	1	26.8645	26.7797	26.9492
Body mass index (kg/M^2)	63.9465	1	26.8838	26.7984	26.9693
Body mass index (kg/M^2)	64.1472	1	26.903	26.8168	26.9892
Body mass index (kg/M^2)	64.3478	1	26.9218	26.8349	27.0088
Body mass index (kg/M^2)	64.5485	1	26.9404	26.8527	27.0282
Body mass index (kg/M^2)	64.7492	1	26.9587	26.8701	27.0473
Body mass index (kg/M^2)	64.9498	1	26.9767	26.8873	27.066
Body mass index (kg/M^2)	65.1505	1	26.9942	26.9041	27.0844
Body mass index (kg/M^2)	65.3512	1	27.0115	26.9205	27.1024
Body mass index (kg/M^2)	65.5518	1	27.0283	26.9365	27.12
Body mass index (kg/M^2)	65.7525	1	27.0447	26.9521	27.1372
Body mass index (kg/M^2)	65.9532	1	27.0606	26.9673	27.1539
Body mass index (kg/M^2)	66.1538	1	27.0762	26.9821	27.1702
Body mass index (kg/M^2)	66.3545	1	27.0912	26.9964	27.1861
Body mass index (kg/M^2)	66.5552	1	27.1059	27.0103	27.2014
Body mass index (kg/M^2)	66.7559	1	27.12	27.0237	27.2163
Body mass index (kg/M^2)	66.9565	1	27.1337	27.0367	27.2308
Body mass index (kg/M^2)	67.1572	1	27.147	27.0491	27.2448
Body mass index (kg/M^2)	67.3579	1	27.1597	27.061	27.2584
Body mass index (kg/M^2)	67.5585	1	27.172	27.0725	27.2716
Body mass index (kg/M^2)	67.7592	1	27.1839	27.0834	27.2843
Body mass index (kg/M^2)	67.9599	1	27.1953	27.0939	27.2966
Body mass index (kg/M^2)	68.1605	1	27.2062	27.1038	27.3086
Body mass index (kg/M^2)	68.3612	1	27.2168	27.1133	27.3202
Body mass index (kg/M^2)	68.5619	1	27.2269	27.1222	27.3315
Body mass index (kg/M^2)	68.7625	1	27.2366	27.1307	27.3425
Body mass index (kg/M^2)	68.9632	1	27.246	27.1388	27.3532
Body mass index (kg/M^2)	69.1639	1	27.255	27.1464	27.3636
Body mass index (kg/M^2)	69.3645	1	27.2636	27.1535	27.3737
Body mass index (kg/M^2)	69.5652	1	27.272	27.1603	27.3836
Body mass index (kg/M^2)	69.7659	1	27.28	27.1668	27.3933
Body mass index (kg/M^2)	69.9666	1	27.2878	27.1728	27.4027
Body mass index (kg/M^2)	70.1672	1	27.2953	27.1786	27.412
Body mass index (kg/M^2)	70.3679	1	27.3026	27.1841	27.4211
Body mass index (kg/M^2)	70.5686	1	27.3098	27.1894	27.4301
Body mass index (kg/M^2)	70.7692	1	27.3167	27.1945	27.4389
Body mass index (kg/M^2)	70.9699	1	27.3235	27.1994	27.4476
Body mass index (kg/M^2)	71.1706	1	27.3302	27.2042	27.4563
Body mass index (kg/M^2)	71.3712	1	27.3368	27.2088	27.4648
Body mass index (kg/M^2)	71.5719	1	27.3434	27.2134	27.4733
Body mass index (kg/M^2)	71.7726	1	27.3499	27.218	27.4818
Body mass index (kg/M^2)	71.9732	1	27.3563	27.2225	27.4902
Body mass index (kg/M^2)	72.1739	1	27.3628	27.227	27.4987
Body mass index (kg/M^2)	72.3746	1	27.3694	27.2315	27.5072
Body mass index (kg/M^2)	72.5753	1	27.3759	27.2361	27.5158
Body mass index (kg/M^2)	72.7759	1	27.3826	27.2406	27.5245
Body mass index (kg/M^2)	72.9766	1	27.3893	27.2453	27.5334
Body mass index (kg/M^2)	73.1773	1	27.3961	27.2499	27.5424
Body mass index (kg/M^2)	73.3779	1	27.4031	27.2546	27.5516
Body mass index (kg/M^2)	73.5786	1	27.4102	27.2592	27.5612
Body mass index (kg/M^2)	73.7793	1	27.4174	27.2639	27.571
Body mass index (kg/M^2)	73.9799	1	27.4248	27.2685	27.5811
Body mass index (kg/M^2)	74.1806	1	27.4324	27.2732	27.5916
Body mass index (kg/M^2)	74.3813	1	27.4401	27.2777	27.6025
Body mass index (kg/M^2)	74.5819	1	27.448	27.2822	27.6139
Body mass index (kg/M^2)	74.7826	1	27.4561	27.2865	27.6258
Body mass index (kg/M^2)	74.9833	1	27.4644	27.2907	27.6381
Body mass index (kg/M^2)	75.1839	1	27.4729	27.2947	27.651
Body mass index (kg/M^2)	75.3846	1	27.4815	27.2986	27.6644
Body mass index (kg/M^2)	75.5853	1	27.4903	27.3023	27.6784
Body mass index (kg/M^2)	75.786	1	27.4993	27.3057	27.6929
Body mass index (kg/M^2)	75.9866	1	27.5085	27.3089	27.708
Body mass index (kg/M^2)	76.1873	1	27.5178	27.3119	27.7237
Body mass index (kg/M^2)	76.388	1	27.5273	27.3147	27.7398
Body mass index (kg/M^2)	76.5886	1	27.5369	27.3172	27.7566
Body mass index (kg/M^2)	76.7893	1	27.5466	27.3194	27.7738
Body mass index (kg/M^2)	76.99	1	27.5565	27.3214	27.7915
Body mass index (kg/M^2)	77.1906	1	27.5664	27.3232	27.8096
Body mass index (kg/M^2)	77.3913	1	27.5765	27.3248	27.8282
Body mass index (kg/M^2)	77.592	1	27.5866	27.3261	27.8471
Body mass index (kg/M^2)	77.7926	1	27.5969	27.3273	27.8664
Body mass index (kg/M^2)	77.9933	1	27.6071	27.3282	27.8861
Body mass index (kg/M^2)	78.194	1	27.6174	27.3289	27.906
Body mass index (kg/M^2)	78.3946	1	27.6278	27.3295	27.9261
Body mass index (kg/M^2)	78.5953	1	27.6382	27.3299	27.9464
Body mass index (kg/M^2)	78.796	1	27.6486	27.3302	27.967
Body mass index (kg/M^2)	78.9967	1	27.659	27.3303	27.9877
Body mass index (kg/M^2)	79.1973	1	27.6694	27.3303	28.0085
Body mass index (kg/M^2)	79.398	1	27.6798	27.3302	28.0295
Body mass index (kg/M^2)	79.5987	1	27.6902	27.3299	28.0505
Body mass index (kg/M^2)	79.7993	1	27.7007	27.3296	28.0717
Body mass index (kg/M^2)	80	1	27.7111	27.3292	28.0929
Body mass index (kg/M^2)	20	2	23.2743	23.0463	23.5023
Body mass index (kg/M^2)	20.2007	2	23.3184	23.0984	23.5383
Body mass index (kg/M^2)	20.4013	2	23.3625	23.1505	23.5744
Body mass index (kg/M^2)	20.602	2	23.4065	23.2024	23.6107
Body mass index (kg/M^2)	20.8027	2	23.4506	23.2541	23.647
Body mass index (kg/M^2)	21.0033	2	23.4946	23.3056	23.6836
Body mass index (kg/M^2)	21.204	2	23.5385	23.3568	23.7203
Body mass index (kg/M^2)	21.4047	2	23.5824	23.4077	23.7572
Body mass index (kg/M^2)	21.6054	2	23.6262	23.4583	23.7942
Body mass index (kg/M^2)	21.806	2	23.67	23.5085	23.8315
Body mass index (kg/M^2)	22.0067	2	23.7136	23.5583	23.8689
Body mass index (kg/M^2)	22.2074	2	23.7571	23.6077	23.9066
Body mass index (kg/M^2)	22.408	2	23.8005	23.6566	23.9445
Body mass index (kg/M^2)	22.6087	2	23.8438	23.705	23.9826
Body mass index (kg/M^2)	22.8094	2	23.8868	23.7528	24.0208
Body mass index (kg/M^2)	23.01	2	23.9297	23.8001	24.0593
Body mass index (kg/M^2)	23.2107	2	23.9724	23.8469	24.098
Body mass index (kg/M^2)	23.4114	2	24.0149	23.8931	24.1368
Body mass index (kg/M^2)	23.612	2	24.0572	23.9386	24.1757
Body mass index (kg/M^2)	23.8127	2	24.0992	23.9837	24.2148
Body mass index (kg/M^2)	24.0134	2	24.141	24.0281	24.254
Body mass index (kg/M^2)	24.214	2	24.1826	24.072	24.2931
Body mass index (kg/M^2)	24.4147	2	24.2238	24.1154	24.3323
Body mass index (kg/M^2)	24.6154	2	24.2648	24.1582	24.3714
Body mass index (kg/M^2)	24.8161	2	24.3055	24.2005	24.4105
Body mass index (kg/M^2)	25.0167	2	24.3459	24.2424	24.4494
Body mass index (kg/M^2)	25.2174	2	24.386	24.2838	24.4882
Body mass index (kg/M^2)	25.4181	2	24.4258	24.3248	24.5267
Body mass index (kg/M^2)	25.6187	2	24.4652	24.3654	24.5651
Body mass index (kg/M^2)	25.8194	2	24.5044	24.4056	24.6031
Body mass index (kg/M^2)	26.0201	2	24.5432	24.4455	24.6409
Body mass index (kg/M^2)	26.2207	2	24.5817	24.485	24.6784
Body mass index (kg/M^2)	26.4214	2	24.6199	24.5242	24.7156
Body mass index (kg/M^2)	26.6221	2	24.6577	24.563	24.7524
Body mass index (kg/M^2)	26.8227	2	24.6952	24.6015	24.789
Body mass index (kg/M^2)	27.0234	2	24.7324	24.6397	24.8251
Body mass index (kg/M^2)	27.2241	2	24.7693	24.6776	24.861
Body mass index (kg/M^2)	27.4247	2	24.8058	24.7151	24.8965
Body mass index (kg/M^2)	27.6254	2	24.8421	24.7523	24.9318
Body mass index (kg/M^2)	27.8261	2	24.878	24.7893	24.9667
Body mass index (kg/M^2)	28.0268	2	24.9136	24.8258	25.0014
Body mass index (kg/M^2)	28.2274	2	24.9489	24.8621	25.0358
Body mass index (kg/M^2)	28.4281	2	24.9839	24.8979	25.0699
Body mass index (kg/M^2)	28.6288	2	25.0187	24.9335	25.1038
Body mass index (kg/M^2)	28.8294	2	25.0531	24.9687	25.1375
Body mass index (kg/M^2)	29.0301	2	25.0873	25.0035	25.171
Body mass index (kg/M^2)	29.2308	2	25.1212	25.038	25.2043
Body mass index (kg/M^2)	29.4314	2	25.1548	25.0722	25.2374
Body mass index (kg/M^2)	29.6321	2	25.1882	25.1059	25.2704
Body mass index (kg/M^2)	29.8328	2	25.2213	25.1394	25.3032
Body mass index (kg/M^2)	30.0334	2	25.2542	25.1725	25.3358
Body mass index (kg/M^2)	30.2341	2	25.2868	25.2053	25.3682
Body mass index (kg/M^2)	30.4348	2	25.3192	25.2379	25.4005
Body mass index (kg/M^2)	30.6355	2	25.3513	25.2701	25.4326
Body mass index (kg/M^2)	30.8361	2	25.3832	25.302	25.4645
Body mass index (kg/M^2)	31.0368	2	25.4149	25.3337	25.4962
Body mass index (kg/M^2)	31.2375	2	25.4464	25.3651	25.5277
Body mass index (kg/M^2)	31.4381	2	25.4776	25.3963	25.559
Body mass index (kg/M^2)	31.6388	2	25.5087	25.4272	25.5901
Body mass index (kg/M^2)	31.8395	2	25.5394	25.458	25.6209
Body mass index (kg/M^2)	32.0401	2	25.57	25.4885	25.6515
Body mass index (kg/M^2)	32.2408	2	25.6003	25.5189	25.6818
Body mass index (kg/M^2)	32.4415	2	25.6304	25.549	25.7118
Body mass index (kg/M^2)	32.6421	2	25.6603	25.579	25.7416
Body mass index (kg/M^2)	32.8428	2	25.6899	25.6088	25.771
Body mass index (kg/M^2)	33.0435	2	25.7193	25.6384	25.8002
Body mass index (kg/M^2)	33.2441	2	25.7484	25.6678	25.8291
Body mass index (kg/M^2)	33.4448	2	25.7773	25.6969	25.8576
Body mass index (kg/M^2)	33.6455	2	25.8059	25.7259	25.8858
Body mass index (kg/M^2)	33.8462	2	25.8342	25.7547	25.9137
Body mass index (kg/M^2)	34.0468	2	25.8622	25.7832	25.9413
Body mass index (kg/M^2)	34.2475	2	25.89	25.8114	25.9686
Body mass index (kg/M^2)	34.4482	2	25.9174	25.8394	25.9955
Body mass index (kg/M^2)	34.6488	2	25.9445	25.867	26.0221
Body mass index (kg/M^2)	34.8495	2	25.9714	25.8944	26.0483
Body mass index (kg/M^2)	35.0502	2	25.9978	25.9214	26.0742
Body mass index (kg/M^2)	35.2508	2	26.024	25.9481	26.0998
Body mass index (kg/M^2)	35.4515	2	26.0497	25.9744	26.125
Body mass index (kg/M^2)	35.6522	2	26.0751	26.0004	26.1499
Body mass index (kg/M^2)	35.8528	2	26.1001	26.0259	26.1744
Body mass index (kg/M^2)	36.0535	2	26.1248	26.051	26.1986
Body mass index (kg/M^2)	36.2542	2	26.149	26.0756	26.2224
Body mass index (kg/M^2)	36.4548	2	26.1728	26.0999	26.2458
Body mass index (kg/M^2)	36.6555	2	26.1963	26.1236	26.2689
Body mass index (kg/M^2)	36.8562	2	26.2192	26.1469	26.2916
Body mass index (kg/M^2)	37.0569	2	26.2418	26.1698	26.3138
Body mass index (kg/M^2)	37.2575	2	26.2639	26.1921	26.3357
Body mass index (kg/M^2)	37.4582	2	26.2855	26.214	26.3571
Body mass index (kg/M^2)	37.6589	2	26.3067	26.2354	26.378
Body mass index (kg/M^2)	37.8595	2	26.3274	26.2563	26.3986
Body mass index (kg/M^2)	38.0602	2	26.3477	26.2767	26.4186
Body mass index (kg/M^2)	38.2609	2	26.3675	26.2967	26.4382
Body mass index (kg/M^2)	38.4615	2	26.3868	26.3162	26.4573
Body mass index (kg/M^2)	38.6622	2	26.4056	26.3352	26.4759
Body mass index (kg/M^2)	38.8629	2	26.4239	26.3538	26.4941
Body mass index (kg/M^2)	39.0635	2	26.4418	26.3719	26.5117
Body mass index (kg/M^2)	39.2642	2	26.4591	26.3895	26.5288
Body mass index (kg/M^2)	39.4649	2	26.476	26.4067	26.5454
Body mass index (kg/M^2)	39.6656	2	26.4925	26.4235	26.5615
Body mass index (kg/M^2)	39.8662	2	26.5084	26.4398	26.5771
Body mass index (kg/M^2)	40.0669	2	26.5239	26.4556	26.5921
Body mass index (kg/M^2)	40.2676	2	26.5389	26.471	26.6068
Body mass index (kg/M^2)	40.4682	2	26.5534	26.486	26.6209
Body mass index (kg/M^2)	40.6689	2	26.5675	26.5005	26.6345
Body mass index (kg/M^2)	40.8696	2	26.5812	26.5147	26.6477
Body mass index (kg/M^2)	41.0702	2	26.5944	26.5283	26.6605
Body mass index (kg/M^2)	41.2709	2	26.6072	26.5416	26.6728
Body mass index (kg/M^2)	41.4716	2	26.6196	26.5544	26.6848
Body mass index (kg/M^2)	41.6722	2	26.6315	26.5668	26.6963
Body mass index (kg/M^2)	41.8729	2	26.6431	26.5788	26.7075
Body mass index (kg/M^2)	42.0736	2	26.6543	26.5903	26.7183
Body mass index (kg/M^2)	42.2742	2	26.6651	26.6015	26.7287
Body mass index (kg/M^2)	42.4749	2	26.6755	26.6122	26.7388
Body mass index (kg/M^2)	42.6756	2	26.6856	26.6226	26.7487
Body mass index (kg/M^2)	42.8763	2	26.6954	26.6326	26.7582
Body mass index (kg/M^2)	43.0769	2	26.7048	26.6422	26.7674
Body mass index (kg/M^2)	43.2776	2	26.7139	26.6514	26.7763
Body mass index (kg/M^2)	43.4783	2	26.7226	26.6603	26.785
Body mass index (kg/M^2)	43.6789	2	26.7311	26.6689	26.7934
Body mass index (kg/M^2)	43.8796	2	26.7393	26.6771	26.8015
Body mass index (kg/M^2)	44.0803	2	26.7473	26.6851	26.8094
Body mass index (kg/M^2)	44.2809	2	26.7549	26.6927	26.8171
Body mass index (kg/M^2)	44.4816	2	26.7623	26.7001	26.8245
Body mass index (kg/M^2)	44.6823	2	26.7695	26.7073	26.8316
Body mass index (kg/M^2)	44.8829	2	26.7764	26.7142	26.8386
Body mass index (kg/M^2)	45.0836	2	26.783	26.7208	26.8452
Body mass index (kg/M^2)	45.2843	2	26.7895	26.7273	26.8517
Body mass index (kg/M^2)	45.4849	2	26.7957	26.7335	26.8579
Body mass index (kg/M^2)	45.6856	2	26.8018	26.7396	26.8639
Body mass index (kg/M^2)	45.8863	2	26.8076	26.7454	26.8697
Body mass index (kg/M^2)	46.087	2	26.8132	26.7511	26.8753
Body mass index (kg/M^2)	46.2876	2	26.8186	26.7566	26.8807
Body mass index (kg/M^2)	46.4883	2	26.8239	26.7619	26.8859
Body mass index (kg/M^2)	46.689	2	26.8289	26.7669	26.8908
Body mass index (kg/M^2)	46.8896	2	26.8337	26.7719	26.8956
Body mass index (kg/M^2)	47.0903	2	26.8384	26.7766	26.9003
Body mass index (kg/M^2)	47.291	2	26.8429	26.7811	26.9048
Body mass index (kg/M^2)	47.4916	2	26.8472	26.7854	26.9091
Body mass index (kg/M^2)	47.6923	2	26.8513	26.7894	26.9133
Body mass index (kg/M^2)	47.893	2	26.8553	26.7933	26.9173
Body mass index (kg/M^2)	48.0936	2	26.8591	26.7969	26.9213
Body mass index (kg/M^2)	48.2943	2	26.8627	26.8003	26.9251
Body mass index (kg/M^2)	48.495	2	26.8661	26.8034	26.9288
Body mass index (kg/M^2)	48.6957	2	26.8693	26.8063	26.9324
Body mass index (kg/M^2)	48.8963	2	26.8724	26.8089	26.9359
Body mass index (kg/M^2)	49.097	2	26.8753	26.8113	26.9393
Body mass index (kg/M^2)	49.2977	2	26.878	26.8135	26.9426
Body mass index (kg/M^2)	49.4983	2	26.8806	26.8154	26.9458
Body mass index (kg/M^2)	49.699	2	26.883	26.817	26.9489
Body mass index (kg/M^2)	49.8997	2	26.8852	26.8185	26.9519
Body mass index (kg/M^2)	50.1003	2	26.8872	26.8197	26.9548
Body mass index (kg/M^2)	50.301	2	26.8891	26.8207	26.9576
Body mass index (kg/M^2)	50.5017	2	26.8908	26.8215	26.9602
Body mass index (kg/M^2)	50.7023	2	26.8924	26.8221	26.9628
Body mass index (kg/M^2)	50.903	2	26.8938	26.8225	26.9651
Body mass index (kg/M^2)	51.1037	2	26.8951	26.8228	26.9674
Body mass index (kg/M^2)	51.3043	2	26.8962	26.823	26.9695
Body mass index (kg/M^2)	51.505	2	26.8972	26.823	26.9715
Body mass index (kg/M^2)	51.7057	2	26.8981	26.823	26.9733
Body mass index (kg/M^2)	51.9064	2	26.8989	26.8228	26.9749
Body mass index (kg/M^2)	52.107	2	26.8996	26.8226	26.9765
Body mass index (kg/M^2)	52.3077	2	26.9001	26.8224	26.9779
Body mass index (kg/M^2)	52.5084	2	26.9006	26.822	26.9791
Body mass index (kg/M^2)	52.709	2	26.901	26.8217	26.9803
Body mass index (kg/M^2)	52.9097	2	26.9013	26.8214	26.9813
Body mass index (kg/M^2)	53.1104	2	26.9016	26.821	26.9823
Body mass index (kg/M^2)	53.311	2	26.9019	26.8207	26.9831
Body mass index (kg/M^2)	53.5117	2	26.9021	26.8203	26.9839
Body mass index (kg/M^2)	53.7124	2	26.9024	26.8201	26.9847
Body mass index (kg/M^2)	53.913	2	26.9026	26.8198	26.9854
Body mass index (kg/M^2)	54.1137	2	26.9029	26.8196	26.9861
Body mass index (kg/M^2)	54.3144	2	26.9032	26.8195	26.9869
Body mass index (kg/M^2)	54.5151	2	26.9036	26.8195	26.9876
Body mass index (kg/M^2)	54.7157	2	26.904	26.8196	26.9884
Body mass index (kg/M^2)	54.9164	2	26.9045	26.8197	26.9893
Body mass index (kg/M^2)	55.1171	2	26.9051	26.82	26.9903
Body mass index (kg/M^2)	55.3177	2	26.9059	26.8204	26.9914
Body mass index (kg/M^2)	55.5184	2	26.9068	26.8209	26.9927
Body mass index (kg/M^2)	55.7191	2	26.9078	26.8216	26.994
Body mass index (kg/M^2)	55.9197	2	26.909	26.8224	26.9956
Body mass index (kg/M^2)	56.1204	2	26.9104	26.8234	26.9973
Body mass index (kg/M^2)	56.3211	2	26.9119	26.8246	26.9992
Body mass index (kg/M^2)	56.5217	2	26.9137	26.8259	27.0014
Body mass index (kg/M^2)	56.7224	2	26.9156	26.8275	27.0037
Body mass index (kg/M^2)	56.9231	2	26.9178	26.8293	27.0063
Body mass index (kg/M^2)	57.1237	2	26.9202	26.8314	27.009
Body mass index (kg/M^2)	57.3244	2	26.9228	26.8336	27.012
Body mass index (kg/M^2)	57.5251	2	26.9257	26.8362	27.0152
Body mass index (kg/M^2)	57.7258	2	26.9288	26.8389	27.0187
Body mass index (kg/M^2)	57.9264	2	26.9322	26.842	27.0223
Body mass index (kg/M^2)	58.1271	2	26.9358	26.8453	27.0262
Body mass index (kg/M^2)	58.3278	2	26.9396	26.8489	27.0303
Body mass index (kg/M^2)	58.5284	2	26.9437	26.8528	27.0346
Body mass index (kg/M^2)	58.7291	2	26.948	26.857	27.0391
Body mass index (kg/M^2)	58.9298	2	26.9526	26.8614	27.0437
Body mass index (kg/M^2)	59.1304	2	26.9573	26.8661	27.0486
Body mass index (kg/M^2)	59.3311	2	26.9623	26.8711	27.0536
Body mass index (kg/M^2)	59.5318	2	26.9675	26.8762	27.0588
Body mass index (kg/M^2)	59.7324	2	26.9729	26.8816	27.0641
Body mass index (kg/M^2)	59.9331	2	26.9784	26.8873	27.0696
Body mass index (kg/M^2)	60.1338	2	26.9841	26.893	27.0752
Body mass index (kg/M^2)	60.3344	2	26.9899	26.899	27.0809
Body mass index (kg/M^2)	60.5351	2	26.9959	26.9051	27.0867
Body mass index (kg/M^2)	60.7358	2	27.0019	26.9113	27.0926
Body mass index (kg/M^2)	60.9365	2	27.0081	26.9175	27.0986
Body mass index (kg/M^2)	61.1371	2	27.0142	26.9238	27.1046
Body mass index (kg/M^2)	61.3378	2	27.0204	26.9301	27.1107
Body mass index (kg/M^2)	61.5385	2	27.0266	26.9364	27.1169
Body mass index (kg/M^2)	61.7391	2	27.0328	26.9426	27.123
Body mass index (kg/M^2)	61.9398	2	27.0389	26.9487	27.1292
Body mass index (kg/M^2)	62.1405	2	27.045	26.9546	27.1353
Body mass index (kg/M^2)	62.3411	2	27.0509	26.9604	27.1413
Body mass index (kg/M^2)	62.5418	2	27.0567	26.9661	27.1473
Body mass index (kg/M^2)	62.7425	2	27.0623	26.9714	27.1532
Body mass index (kg/M^2)	62.9431	2	27.0678	26.9766	27.159
Body mass index (kg/M^2)	63.1438	2	27.073	26.9814	27.1646
Body mass index (kg/M^2)	63.3445	2	27.078	26.9859	27.17
Body mass index (kg/M^2)	63.5452	2	27.0827	26.9901	27.1752
Body mass index (kg/M^2)	63.7458	2	27.0871	26.994	27.1802
Body mass index (kg/M^2)	63.9465	2	27.0912	26.9975	27.1849
Body mass index (kg/M^2)	64.1472	2	27.0949	27.0006	27.1892
Body mass index (kg/M^2)	64.3478	2	27.0983	27.0033	27.1933
Body mass index (kg/M^2)	64.5485	2	27.1012	27.0055	27.1969
Body mass index (kg/M^2)	64.7492	2	27.1038	27.0074	27.2002
Body mass index (kg/M^2)	64.9498	2	27.1059	27.0088	27.203
Body mass index (kg/M^2)	65.1505	2	27.1076	27.0098	27.2054
Body mass index (kg/M^2)	65.3512	2	27.1088	27.0103	27.2074
Body mass index (kg/M^2)	65.5518	2	27.1096	27.0103	27.2089
Body mass index (kg/M^2)	65.7525	2	27.1099	27.0099	27.2098
Body mass index (kg/M^2)	65.9532	2	27.1096	27.009	27.2103
Body mass index (kg/M^2)	66.1538	2	27.1089	27.0076	27.2103
Body mass index (kg/M^2)	66.3545	2	27.1077	27.0057	27.2098
Body mass index (kg/M^2)	66.5552	2	27.106	27.0032	27.2087
Body mass index (kg/M^2)	66.7559	2	27.1038	27.0003	27.2072
Body mass index (kg/M^2)	66.9565	2	27.101	26.9969	27.2052
Body mass index (kg/M^2)	67.1572	2	27.0978	26.9929	27.2027
Body mass index (kg/M^2)	67.3579	2	27.0941	26.9885	27.1998
Body mass index (kg/M^2)	67.5585	2	27.0899	26.9835	27.1964
Body mass index (kg/M^2)	67.7592	2	27.0853	26.978	27.1926
Body mass index (kg/M^2)	67.9599	2	27.0802	26.9719	27.1884
Body mass index (kg/M^2)	68.1605	2	27.0746	26.9654	27.1838
Body mass index (kg/M^2)	68.3612	2	27.0687	26.9584	27.1789
Body mass index (kg/M^2)	68.5619	2	27.0623	26.9509	27.1737
Body mass index (kg/M^2)	68.7625	2	27.0556	26.9429	27.1682
Body mass index (kg/M^2)	68.9632	2	27.0485	26.9345	27.1624
Body mass index (kg/M^2)	69.1639	2	27.041	26.9257	27.1564
Body mass index (kg/M^2)	69.3645	2	27.0333	26.9164	27.1501
Body mass index (kg/M^2)	69.5652	2	27.0253	26.9068	27.1437
Body mass index (kg/M^2)	69.7659	2	27.017	26.8969	27.1371
Body mass index (kg/M^2)	69.9666	2	27.0085	26.8867	27.1303
Body mass index (kg/M^2)	70.1672	2	26.9998	26.8762	27.1235
Body mass index (kg/M^2)	70.3679	2	26.991	26.8654	27.1165
Body mass index (kg/M^2)	70.5686	2	26.982	26.8545	27.1094
Body mass index (kg/M^2)	70.7692	2	26.9728	26.8435	27.1022
Body mass index (kg/M^2)	70.9699	2	26.9637	26.8323	27.095
Body mass index (kg/M^2)	71.1706	2	26.9544	26.821	27.0878
Body mass index (kg/M^2)	71.3712	2	26.9451	26.8097	27.0806
Body mass index (kg/M^2)	71.5719	2	26.9359	26.7984	27.0734
Body mass index (kg/M^2)	71.7726	2	26.9267	26.7871	27.0663
Body mass index (kg/M^2)	71.9732	2	26.9175	26.7758	27.0592
Body mass index (kg/M^2)	72.1739	2	26.9084	26.7646	27.0522
Body mass index (kg/M^2)	72.3746	2	26.8994	26.7535	27.0454
Body mass index (kg/M^2)	72.5753	2	26.8906	26.7424	27.0387
Body mass index (kg/M^2)	72.7759	2	26.8818	26.7315	27.0322
Body mass index (kg/M^2)	72.9766	2	26.8733	26.7206	27.026
Body mass index (kg/M^2)	73.1773	2	26.8649	26.7099	27.02
Body mass index (kg/M^2)	73.3779	2	26.8568	26.6992	27.0143
Body mass index (kg/M^2)	73.5786	2	26.8488	26.6886	27.009
Body mass index (kg/M^2)	73.7793	2	26.8411	26.6781	27.0041
Body mass index (kg/M^2)	73.9799	2	26.8336	26.6675	26.9996
Body mass index (kg/M^2)	74.1806	2	26.8263	26.657	26.9956
Body mass index (kg/M^2)	74.3813	2	26.8193	26.6465	26.9921
Body mass index (kg/M^2)	74.5819	2	26.8126	26.6359	26.9892
Body mass index (kg/M^2)	74.7826	2	26.806	26.6253	26.9868
Body mass index (kg/M^2)	74.9833	2	26.7998	26.6145	26.985
Body mass index (kg/M^2)	75.1839	2	26.7937	26.6036	26.9839
Body mass index (kg/M^2)	75.3846	2	26.788	26.5926	26.9834
Body mass index (kg/M^2)	75.5853	2	26.7824	26.5813	26.9835
Body mass index (kg/M^2)	75.786	2	26.7771	26.5699	26.9842
Body mass index (kg/M^2)	75.9866	2	26.772	26.5583	26.9857
Body mass index (kg/M^2)	76.1873	2	26.7671	26.5464	26.9877
Body mass index (kg/M^2)	76.388	2	26.7623	26.5343	26.9904
Body mass index (kg/M^2)	76.5886	2	26.7578	26.522	26.9936
Body mass index (kg/M^2)	76.7893	2	26.7534	26.5094	26.9974
Body mass index (kg/M^2)	76.99	2	26.7492	26.4966	27.0018
Body mass index (kg/M^2)	77.1906	2	26.7451	26.4836	27.0066
Body mass index (kg/M^2)	77.3913	2	26.7412	26.4704	27.012
Body mass index (kg/M^2)	77.592	2	26.7373	26.4569	27.0177
Body mass index (kg/M^2)	77.7926	2	26.7335	26.4432	27.0238
Body mass index (kg/M^2)	77.9933	2	26.7298	26.4293	27.0303
Body mass index (kg/M^2)	78.194	2	26.7262	26.4153	27.0371
Body mass index (kg/M^2)	78.3946	2	26.7226	26.401	27.0442
Body mass index (kg/M^2)	78.5953	2	26.719	26.3866	27.0514
Body mass index (kg/M^2)	78.796	2	26.7155	26.372	27.0589
Body mass index (kg/M^2)	78.9967	2	26.7119	26.3573	27.0666
Body mass index (kg/M^2)	79.1973	2	26.7084	26.3425	27.0744
Body mass index (kg/M^2)	79.398	2	26.7049	26.3275	27.0823
Body mass index (kg/M^2)	79.5987	2	26.7014	26.3124	27.0903
Body mass index (kg/M^2)	79.7993	2	26.6978	26.2972	27.0984
Body mass index (kg/M^2)	80	2	26.6943	26.2819	27.1067
Weight (kg)	20	1	68.1877	67.6235	68.7519
Weight (kg)	20.2007	1	68.3039	67.762	68.8458
Weight (kg)	20.4013	1	68.42	67.9	68.94
Weight (kg)	20.602	1	68.536	68.0374	69.0347
Weight (kg)	20.8027	1	68.6519	68.174	69.1298
Weight (kg)	21.0033	1	68.7676	68.3098	69.2254
Weight (kg)	21.204	1	68.883	68.4446	69.3215
Weight (kg)	21.4047	1	68.9982	68.5783	69.4182
Weight (kg)	21.6054	1	69.113	68.7106	69.5154
Weight (kg)	21.806	1	69.2274	68.8415	69.6133
Weight (kg)	22.0067	1	69.3413	68.9709	69.7117
Weight (kg)	22.2074	1	69.4546	69.0984	69.8107
Weight (kg)	22.408	1	69.5672	69.2241	69.9103
Weight (kg)	22.6087	1	69.6791	69.3478	70.0105
Weight (kg)	22.8094	1	69.7903	69.4694	70.1111
Weight (kg)	23.01	1	69.9005	69.5888	70.2122
Weight (kg)	23.2107	1	70.0098	69.706	70.3136
Weight (kg)	23.4114	1	70.1181	69.8209	70.4152
Weight (kg)	23.612	1	70.2253	69.9337	70.5169
Weight (kg)	23.8127	1	70.3313	70.0443	70.6184
Weight (kg)	24.0134	1	70.4362	70.1527	70.7197
Weight (kg)	24.214	1	70.5398	70.259	70.8205
Weight (kg)	24.4147	1	70.642	70.3634	70.9206
Weight (kg)	24.6154	1	70.7429	70.4659	71.0199
Weight (kg)	24.8161	1	70.8424	70.5666	71.1182
Weight (kg)	25.0167	1	70.9404	70.6656	71.2153
Weight (kg)	25.2174	1	71.037	70.7629	71.3111
Weight (kg)	25.4181	1	71.1321	70.8586	71.4055
Weight (kg)	25.6187	1	71.2256	70.9529	71.4983
Weight (kg)	25.8194	1	71.3176	71.0457	71.5895
Weight (kg)	26.0201	1	71.408	71.137	71.679
Weight (kg)	26.2207	1	71.4969	71.227	71.7667
Weight (kg)	26.4214	1	71.5842	71.3156	71.8527
Weight (kg)	26.6221	1	71.6699	71.4029	71.937
Weight (kg)	26.8227	1	71.7541	71.4888	72.0195
Weight (kg)	27.0234	1	71.8368	71.5734	72.1003
Weight (kg)	27.2241	1	71.918	71.6566	72.1794
Weight (kg)	27.4247	1	71.9977	71.7385	72.2569
Weight (kg)	27.6254	1	72.0759	71.819	72.3328
Weight (kg)	27.8261	1	72.1527	71.8981	72.4073
Weight (kg)	28.0268	1	72.2281	71.9759	72.4804
Weight (kg)	28.2274	1	72.3022	72.0523	72.5522
Weight (kg)	28.4281	1	72.375	72.1272	72.6228
Weight (kg)	28.6288	1	72.4465	72.2008	72.6922
Weight (kg)	28.8294	1	72.5168	72.273	72.7606
Weight (kg)	29.0301	1	72.586	72.3438	72.8281
Weight (kg)	29.2308	1	72.654	72.4133	72.8946
Weight (kg)	29.4314	1	72.7209	72.4815	72.9604
Weight (kg)	29.6321	1	72.7868	72.5483	73.0253
Weight (kg)	29.8328	1	72.8518	72.614	73.0895
Weight (kg)	30.0334	1	72.9158	72.6785	73.1531
Weight (kg)	30.2341	1	72.9789	72.7418	73.216
Weight (kg)	30.4348	1	73.0412	72.8042	73.2782
Weight (kg)	30.6355	1	73.1027	72.8656	73.3398
Weight (kg)	30.8361	1	73.1635	72.9261	73.4008
Weight (kg)	31.0368	1	73.2235	72.9858	73.4612
Weight (kg)	31.2375	1	73.2829	73.0448	73.5209
Weight (kg)	31.4381	1	73.3416	73.1032	73.5799
Weight (kg)	31.6388	1	73.3997	73.161	73.6384
Weight (kg)	31.8395	1	73.4572	73.2182	73.6961
Weight (kg)	32.0401	1	73.5141	73.275	73.7532
Weight (kg)	32.2408	1	73.5705	73.3315	73.8095
Weight (kg)	32.4415	1	73.6264	73.3875	73.8652
Weight (kg)	32.6421	1	73.6817	73.4432	73.9202
Weight (kg)	32.8428	1	73.7365	73.4986	73.9744
Weight (kg)	33.0435	1	73.7908	73.5537	74.0279
Weight (kg)	33.2441	1	73.8446	73.6084	74.0807
Weight (kg)	33.4448	1	73.8978	73.6629	74.1328
Weight (kg)	33.6455	1	73.9506	73.717	74.1842
Weight (kg)	33.8462	1	74.0027	73.7707	74.2348
Weight (kg)	34.0468	1	74.0544	73.824	74.2847
Weight (kg)	34.2475	1	74.1054	73.8769	74.3339
Weight (kg)	34.4482	1	74.1558	73.9292	74.3824
Weight (kg)	34.6488	1	74.2057	73.9811	74.4303
Weight (kg)	34.8495	1	74.2548	74.0322	74.4774
Weight (kg)	35.0502	1	74.3033	74.0827	74.5238
Weight (kg)	35.2508	1	74.351	74.1325	74.5695
Weight (kg)	35.4515	1	74.398	74.1815	74.6145
Weight (kg)	35.6522	1	74.4442	74.2295	74.6588
Weight (kg)	35.8528	1	74.4895	74.2767	74.7024
Weight (kg)	36.0535	1	74.534	74.3228	74.7452
Weight (kg)	36.2542	1	74.5776	74.368	74.7873
Weight (kg)	36.4548	1	74.6202	74.412	74.8285
Weight (kg)	36.6555	1	74.6619	74.4549	74.8689
Weight (kg)	36.8562	1	74.7025	74.4966	74.9084
Weight (kg)	37.0569	1	74.7421	74.5371	74.947
Weight (kg)	37.2575	1	74.7805	74.5764	74.9846
Weight (kg)	37.4582	1	74.8179	74.6145	75.0212
Weight (kg)	37.6589	1	74.854	74.6513	75.0567
Weight (kg)	37.8595	1	74.889	74.6869	75.0911
Weight (kg)	38.0602	1	74.9227	74.7211	75.1243
Weight (kg)	38.2609	1	74.9552	74.7541	75.1562
Weight (kg)	38.4615	1	74.9863	74.7859	75.1868
Weight (kg)	38.6622	1	75.0162	74.8163	75.2161
Weight (kg)	38.8629	1	75.0447	74.8455	75.244
Weight (kg)	39.0635	1	75.0719	74.8734	75.2705
Weight (kg)	39.2642	1	75.0978	74.9	75.2956
Weight (kg)	39.4649	1	75.1222	74.9253	75.3192
Weight (kg)	39.6656	1	75.1453	74.9493	75.3413
Weight (kg)	39.8662	1	75.167	74.972	75.362
Weight (kg)	40.0669	1	75.1873	74.9935	75.3811
Weight (kg)	40.2676	1	75.2062	75.0136	75.3988
Weight (kg)	40.4682	1	75.2237	75.0324	75.4151
Weight (kg)	40.6689	1	75.2399	75.0499	75.4299
Weight (kg)	40.8696	1	75.2547	75.066	75.4434
Weight (kg)	41.0702	1	75.2681	75.0808	75.4555
Weight (kg)	41.2709	1	75.2802	75.0942	75.4662
Weight (kg)	41.4716	1	75.291	75.1063	75.4756
Weight (kg)	41.6722	1	75.3004	75.117	75.4838
Weight (kg)	41.8729	1	75.3086	75.1264	75.4908
Weight (kg)	42.0736	1	75.3155	75.1344	75.4967
Weight (kg)	42.2742	1	75.3212	75.1411	75.5014
Weight (kg)	42.4749	1	75.3257	75.1464	75.505
Weight (kg)	42.6756	1	75.329	75.1504	75.5075
Weight (kg)	42.8763	1	75.3311	75.1531	75.5091
Weight (kg)	43.0769	1	75.3321	75.1545	75.5096
Weight (kg)	43.2776	1	75.332	75.1548	75.5092
Weight (kg)	43.4783	1	75.3308	75.1538	75.5078
Weight (kg)	43.6789	1	75.3286	75.1517	75.5054
Weight (kg)	43.8796	1	75.3253	75.1484	75.5022
Weight (kg)	44.0803	1	75.3211	75.1441	75.498
Weight (kg)	44.2809	1	75.3159	75.1389	75.4929
Weight (kg)	44.4816	1	75.3097	75.1326	75.4869
Weight (kg)	44.6823	1	75.3027	75.1254	75.48
Weight (kg)	44.8829	1	75.2948	75.1174	75.4722
Weight (kg)	45.0836	1	75.286	75.1085	75.4635
Weight (kg)	45.2843	1	75.2764	75.0988	75.4539
Weight (kg)	45.4849	1	75.2659	75.0884	75.4434
Weight (kg)	45.6856	1	75.2547	75.0772	75.4322
Weight (kg)	45.8863	1	75.2427	75.0653	75.42
Weight (kg)	46.087	1	75.2299	75.0527	75.4071
Weight (kg)	46.2876	1	75.2163	75.0393	75.3933
Weight (kg)	46.4883	1	75.2021	75.0253	75.3788
Weight (kg)	46.689	1	75.1871	75.0106	75.3636
Weight (kg)	46.8896	1	75.1714	74.9952	75.3477
Weight (kg)	47.0903	1	75.1551	74.979	75.3312
Weight (kg)	47.291	1	75.138	74.9621	75.314
Weight (kg)	47.4916	1	75.1203	74.9444	75.2962
Weight (kg)	47.6923	1	75.1019	74.926	75.2779
Weight (kg)	47.893	1	75.0829	74.9067	75.2592
Weight (kg)	48.0936	1	75.0633	74.8866	75.2399
Weight (kg)	48.2943	1	75.043	74.8657	75.2203
Weight (kg)	48.495	1	75.0221	74.8439	75.2002
Weight (kg)	48.6957	1	75.0006	74.8213	75.1798
Weight (kg)	48.8963	1	74.9785	74.7979	75.1591
Weight (kg)	49.097	1	74.9558	74.7736	75.138
Weight (kg)	49.2977	1	74.9326	74.7485	75.1167
Weight (kg)	49.4983	1	74.9088	74.7226	75.095
Weight (kg)	49.699	1	74.8845	74.696	75.073
Weight (kg)	49.8997	1	74.8597	74.6686	75.0507
Weight (kg)	50.1003	1	74.8343	74.6406	75.0281
Weight (kg)	50.301	1	74.8086	74.612	75.0051
Weight (kg)	50.5017	1	74.7824	74.5829	74.9819
Weight (kg)	50.7023	1	74.7558	74.5533	74.9583
Weight (kg)	50.903	1	74.7288	74.5233	74.9343
Weight (kg)	51.1037	1	74.7015	74.4929	74.9101
Weight (kg)	51.3043	1	74.6739	74.4623	74.8855
Weight (kg)	51.505	1	74.646	74.4314	74.8606
Weight (kg)	51.7057	1	74.6179	74.4005	74.8354
Weight (kg)	51.9064	1	74.5897	74.3695	74.8099
Weight (kg)	52.107	1	74.5613	74.3385	74.7842
Weight (kg)	52.3077	1	74.5329	74.3076	74.7582
Weight (kg)	52.5084	1	74.5045	74.2768	74.7322
Weight (kg)	52.709	1	74.4761	74.2462	74.706
Weight (kg)	52.9097	1	74.4478	74.216	74.6797
Weight (kg)	53.1104	1	74.4198	74.186	74.6535
Weight (kg)	53.311	1	74.3919	74.1565	74.6273
Weight (kg)	53.5117	1	74.3644	74.1274	74.6014
Weight (kg)	53.7124	1	74.3372	74.0989	74.5756
Weight (kg)	53.913	1	74.3105	74.0708	74.5502
Weight (kg)	54.1137	1	74.2843	74.0434	74.5252
Weight (kg)	54.3144	1	74.2587	74.0167	74.5008
Weight (kg)	54.5151	1	74.2338	73.9907	74.4769
Weight (kg)	54.7157	1	74.2096	73.9655	74.4537
Weight (kg)	54.9164	1	74.1862	73.9411	74.4313
Weight (kg)	55.1171	1	74.1636	73.9175	74.4097
Weight (kg)	55.3177	1	74.142	73.8949	74.3891
Weight (kg)	55.5184	1	74.1214	73.8732	74.3695
Weight (kg)	55.7191	1	74.1018	73.8526	74.351
Weight (kg)	55.9197	1	74.0834	73.8331	74.3337
Weight (kg)	56.1204	1	74.0661	73.8147	74.3176
Weight (kg)	56.3211	1	74.0501	73.7975	74.3027
Weight (kg)	56.5217	1	74.0353	73.7815	74.2892
Weight (kg)	56.7224	1	74.0219	73.7668	74.277
Weight (kg)	56.9231	1	74.0098	73.7535	74.2661
Weight (kg)	57.1237	1	73.9991	73.7416	74.2567
Weight (kg)	57.3244	1	73.9899	73.7311	74.2487
Weight (kg)	57.5251	1	73.982	73.722	74.242
Weight (kg)	57.7258	1	73.9757	73.7145	74.2368
Weight (kg)	57.9264	1	73.9708	73.7085	74.233
Weight (kg)	58.1271	1	73.9673	73.7041	74.2306
Weight (kg)	58.3278	1	73.9653	73.7012	74.2295
Weight (kg)	58.5284	1	73.9648	73.6999	74.2298
Weight (kg)	58.7291	1	73.9657	73.7001	74.2314
Weight (kg)	58.9298	1	73.968	73.7018	74.2342
Weight (kg)	59.1304	1	73.9717	73.705	74.2383
Weight (kg)	59.3311	1	73.9767	73.7097	74.2437
Weight (kg)	59.5318	1	73.9829	73.7157	74.2502
Weight (kg)	59.7324	1	73.9904	73.7231	74.2578
Weight (kg)	59.9331	1	73.9991	73.7317	74.2665
Weight (kg)	60.1338	1	74.0089	73.7415	74.2762
Weight (kg)	60.3344	1	74.0196	73.7523	74.287
Weight (kg)	60.5351	1	74.0314	73.7641	74.2986
Weight (kg)	60.7358	1	74.0439	73.7768	74.3111
Weight (kg)	60.9365	1	74.0573	73.7901	74.3244
Weight (kg)	61.1371	1	74.0713	73.804	74.3385
Weight (kg)	61.3378	1	74.0858	73.8185	74.3532
Weight (kg)	61.5385	1	74.1009	73.8332	74.3685
Weight (kg)	61.7391	1	74.1162	73.8481	74.3843
Weight (kg)	61.9398	1	74.1319	73.8631	74.4006
Weight (kg)	62.1405	1	74.1476	73.878	74.4172
Weight (kg)	62.3411	1	74.1634	73.8928	74.434
Weight (kg)	62.5418	1	74.1791	73.9072	74.4509
Weight (kg)	62.7425	1	74.1945	73.9212	74.4678
Weight (kg)	62.9431	1	74.2097	73.9347	74.4847
Weight (kg)	63.1438	1	74.2244	73.9475	74.5012
Weight (kg)	63.3445	1	74.2385	73.9595	74.5175
Weight (kg)	63.5452	1	74.252	73.9708	74.5332
Weight (kg)	63.7458	1	74.2647	73.9811	74.5483
Weight (kg)	63.9465	1	74.2766	73.9905	74.5627
Weight (kg)	64.1472	1	74.2875	73.9987	74.5762
Weight (kg)	64.3478	1	74.2973	74.0059	74.5887
Weight (kg)	64.5485	1	74.306	74.0119	74.6
Weight (kg)	64.7492	1	74.3134	74.0166	74.6102
Weight (kg)	64.9498	1	74.3196	74.02	74.6191
Weight (kg)	65.1505	1	74.3243	74.0221	74.6266
Weight (kg)	65.3512	1	74.3277	74.0228	74.6326
Weight (kg)	65.5518	1	74.3295	74.0221	74.637
Weight (kg)	65.7525	1	74.3299	74.0198	74.6399
Weight (kg)	65.9532	1	74.3286	74.0161	74.6412
Weight (kg)	66.1538	1	74.3258	74.0108	74.6408
Weight (kg)	66.3545	1	74.3213	74.0039	74.6387
Weight (kg)	66.5552	1	74.3152	73.9954	74.635
Weight (kg)	66.7559	1	74.3075	73.9852	74.6297
Weight (kg)	66.9565	1	74.2981	73.9734	74.6229
Weight (kg)	67.1572	1	74.2872	73.9599	74.6144
Weight (kg)	67.3579	1	74.2746	73.9447	74.6045
Weight (kg)	67.5585	1	74.2605	73.9278	74.5932
Weight (kg)	67.7592	1	74.2449	73.9093	74.5805
Weight (kg)	67.9599	1	74.2278	73.889	74.5666
Weight (kg)	68.1605	1	74.2093	73.8672	74.5515
Weight (kg)	68.3612	1	74.1895	73.8437	74.5353
Weight (kg)	68.5619	1	74.1684	73.8187	74.5181
Weight (kg)	68.7625	1	74.1461	73.7922	74.5
Weight (kg)	68.9632	1	74.1227	73.7643	74.4812
Weight (kg)	69.1639	1	74.0983	73.7351	74.4615
Weight (kg)	69.3645	1	74.073	73.7047	74.4413
Weight (kg)	69.5652	1	74.0468	73.6732	74.4204
Weight (kg)	69.7659	1	74.0199	73.6406	74.3991
Weight (kg)	69.9666	1	73.9924	73.6073	74.3774
Weight (kg)	70.1672	1	73.9643	73.5732	74.3554
Weight (kg)	70.3679	1	73.9359	73.5386	74.3332
Weight (kg)	70.5686	1	73.9071	73.5035	74.3107
Weight (kg)	70.7692	1	73.8782	73.4681	74.2882
Weight (kg)	70.9699	1	73.8491	73.4326	74.2656
Weight (kg)	71.1706	1	73.8201	73.3971	74.2431
Weight (kg)	71.3712	1	73.7912	73.3617	74.2208
Weight (kg)	71.5719	1	73.7626	73.3265	74.1986
Weight (kg)	71.7726	1	73.7342	73.2917	74.1768
Weight (kg)	71.9732	1	73.7063	73.2573	74.1553
Weight (kg)	72.1739	1	73.6789	73.2235	74.1344
Weight (kg)	72.3746	1	73.6521	73.1902	74.1141
Weight (kg)	72.5753	1	73.626	73.1576	74.0944
Weight (kg)	72.7759	1	73.6006	73.1256	74.0756
Weight (kg)	72.9766	1	73.5761	73.0943	74.0578
Weight (kg)	73.1773	1	73.5524	73.0637	74.0411
Weight (kg)	73.3779	1	73.5296	73.0337	74.0256
Weight (kg)	73.5786	1	73.5079	73.0043	74.0114
Weight (kg)	73.7793	1	73.4871	72.9754	73.9987
Weight (kg)	73.9799	1	73.4673	72.9469	73.9877
Weight (kg)	74.1806	1	73.4486	72.9188	73.9785
Weight (kg)	74.3813	1	73.431	72.8909	73.9711
Weight (kg)	74.5819	1	73.4145	72.8632	73.9658
Weight (kg)	74.7826	1	73.399	72.8354	73.9626
Weight (kg)	74.9833	1	73.3846	72.8076	73.9616
Weight (kg)	75.1839	1	73.3712	72.7795	73.963
Weight (kg)	75.3846	1	73.3589	72.7512	73.9666
Weight (kg)	75.5853	1	73.3476	72.7225	73.9726
Weight (kg)	75.786	1	73.3372	72.6933	73.981
Weight (kg)	75.9866	1	73.3277	72.6636	73.9918
Weight (kg)	76.1873	1	73.319	72.6333	74.0048
Weight (kg)	76.388	1	73.3112	72.6023	74.0201
Weight (kg)	76.5886	1	73.3041	72.5707	74.0375
Weight (kg)	76.7893	1	73.2977	72.5384	74.057
Weight (kg)	76.99	1	73.2919	72.5054	74.0784
Weight (kg)	77.1906	1	73.2867	72.4718	74.1017
Weight (kg)	77.3913	1	73.282	72.4374	74.1265
Weight (kg)	77.592	1	73.2777	72.4024	74.153
Weight (kg)	77.7926	1	73.2738	72.3668	74.1807
Weight (kg)	77.9933	1	73.2701	72.3305	74.2097
Weight (kg)	78.194	1	73.2667	72.2936	74.2398
Weight (kg)	78.3946	1	73.2635	72.2562	74.2708
Weight (kg)	78.5953	1	73.2604	72.2182	74.3026
Weight (kg)	78.796	1	73.2574	72.1797	74.3351
Weight (kg)	78.9967	1	73.2545	72.1408	74.3682
Weight (kg)	79.1973	1	73.2516	72.1014	74.4018
Weight (kg)	79.398	1	73.2486	72.0615	74.4357
Weight (kg)	79.5987	1	73.2457	72.0213	74.4701
Weight (kg)	79.7993	1	73.2428	71.9808	74.5048
Weight (kg)	80	1	73.2398	71.9399	74.5398
Weight (kg)	20	2	78.5964	77.8073	79.3855
Weight (kg)	20.2007	2	78.7669	78.0074	79.5263
Weight (kg)	20.4013	2	78.9373	78.207	79.6676
Weight (kg)	20.602	2	79.1076	78.4059	79.8092
Weight (kg)	20.8027	2	79.2776	78.604	79.9513
Weight (kg)	21.0033	2	79.4474	78.801	80.0938
Weight (kg)	21.204	2	79.6169	78.997	80.2368
Weight (kg)	21.4047	2	79.7859	79.1916	80.3802
Weight (kg)	21.6054	2	79.9544	79.3846	80.5241
Weight (kg)	21.806	2	80.1222	79.5759	80.6685
Weight (kg)	22.0067	2	80.2893	79.7653	80.8133
Weight (kg)	22.2074	2	80.4555	79.9525	80.9585
Weight (kg)	22.408	2	80.6208	80.1375	81.1041
Weight (kg)	22.6087	2	80.785	80.32	81.2501
Weight (kg)	22.8094	2	80.9481	80.4999	81.3963
Weight (kg)	23.01	2	81.1099	80.6771	81.5427
Weight (kg)	23.2107	2	81.2703	80.8514	81.6892
Weight (kg)	23.4114	2	81.4293	81.0228	81.8357
Weight (kg)	23.612	2	81.5867	81.1912	81.9821
Weight (kg)	23.8127	2	81.7424	81.3567	82.1282
Weight (kg)	24.0134	2	81.8964	81.5192	82.2737
Weight (kg)	24.214	2	82.0487	81.6787	82.4186
Weight (kg)	24.4147	2	82.1991	81.8354	82.5627
Weight (kg)	24.6154	2	82.3475	81.9894	82.7057
Weight (kg)	24.8161	2	82.494	82.1406	82.8475
Weight (kg)	25.0167	2	82.6385	82.2893	82.9878
Weight (kg)	25.2174	2	82.781	82.4354	83.1266
Weight (kg)	25.4181	2	82.9214	82.5792	83.2636
Weight (kg)	25.6187	2	83.0597	82.7207	83.3988
Weight (kg)	25.8194	2	83.196	82.86	83.532
Weight (kg)	26.0201	2	83.3302	82.9971	83.6632
Weight (kg)	26.2207	2	83.4623	83.1322	83.7923
Weight (kg)	26.4214	2	83.5924	83.2654	83.9194
Weight (kg)	26.6221	2	83.7204	83.3966	84.0443
Weight (kg)	26.8227	2	83.8465	83.5259	84.1671
Weight (kg)	27.0234	2	83.9707	83.6534	84.2879
Weight (kg)	27.2241	2	84.0929	83.7792	84.4067
Weight (kg)	27.4247	2	84.2134	83.9031	84.5237
Weight (kg)	27.6254	2	84.3321	84.0254	84.6388
Weight (kg)	27.8261	2	84.4491	84.1459	84.7522
Weight (kg)	28.0268	2	84.5644	84.2648	84.8641
Weight (kg)	28.2274	2	84.6783	84.382	84.9746
Weight (kg)	28.4281	2	84.7906	84.4976	85.0837
Weight (kg)	28.6288	2	84.9016	84.6116	85.1916
Weight (kg)	28.8294	2	85.0113	84.724	85.2985
Weight (kg)	29.0301	2	85.1197	84.835	85.4044
Weight (kg)	29.2308	2	85.227	84.9445	85.5096
Weight (kg)	29.4314	2	85.3333	85.0526	85.614
Weight (kg)	29.6321	2	85.4386	85.1594	85.7177
Weight (kg)	29.8328	2	85.5429	85.2649	85.821
Weight (kg)	30.0334	2	85.6465	85.3693	85.9237
Weight (kg)	30.2341	2	85.7494	85.4727	86.026
Weight (kg)	30.4348	2	85.8515	85.5751	86.1279
Weight (kg)	30.6355	2	85.9531	85.6767	86.2295
Weight (kg)	30.8361	2	86.0541	85.7775	86.3306
Weight (kg)	31.0368	2	86.1546	85.8777	86.4315
Weight (kg)	31.2375	2	86.2546	85.9773	86.5319
Weight (kg)	31.4381	2	86.3543	86.0765	86.632
Weight (kg)	31.6388	2	86.4535	86.1753	86.7317
Weight (kg)	31.8395	2	86.5524	86.2738	86.831
Weight (kg)	32.0401	2	86.651	86.3721	86.9299
Weight (kg)	32.2408	2	86.7493	86.4702	87.0283
Weight (kg)	32.4415	2	86.8472	86.5682	87.1262
Weight (kg)	32.6421	2	86.9448	86.666	87.2236
Weight (kg)	32.8428	2	87.0421	86.7638	87.3204
Weight (kg)	33.0435	2	87.139	86.8613	87.4167
Weight (kg)	33.2441	2	87.2355	86.9588	87.5123
Weight (kg)	33.4448	2	87.3317	87.056	87.6073
Weight (kg)	33.6455	2	87.4273	87.153	87.7016
Weight (kg)	33.8462	2	87.5224	87.2496	87.7952
Weight (kg)	34.0468	2	87.617	87.3459	87.8881
Weight (kg)	34.2475	2	87.7109	87.4417	87.9802
Weight (kg)	34.4482	2	87.8042	87.5369	88.0714
Weight (kg)	34.6488	2	87.8966	87.6314	88.1618
Weight (kg)	34.8495	2	87.9882	87.7251	88.2513
Weight (kg)	35.0502	2	88.0789	87.8178	88.3399
Weight (kg)	35.2508	2	88.1685	87.9096	88.4275
Weight (kg)	35.4515	2	88.2571	88.0002	88.514
Weight (kg)	35.6522	2	88.3444	88.0895	88.5994
Weight (kg)	35.8528	2	88.4305	88.1773	88.6836
Weight (kg)	36.0535	2	88.5152	88.2637	88.7666
Weight (kg)	36.2542	2	88.5984	88.3485	88.8483
Weight (kg)	36.4548	2	88.68	88.4315	88.9285
Weight (kg)	36.6555	2	88.76	88.5127	89.0072
Weight (kg)	36.8562	2	88.8382	88.5921	89.0844
Weight (kg)	37.0569	2	88.9146	88.6694	89.1599
Weight (kg)	37.2575	2	88.9891	88.7447	89.2335
Weight (kg)	37.4582	2	89.0616	88.8179	89.3053
Weight (kg)	37.6589	2	89.132	88.889	89.3751
Weight (kg)	37.8595	2	89.2003	88.9578	89.4428
Weight (kg)	38.0602	2	89.2664	89.0244	89.5083
Weight (kg)	38.2609	2	89.3301	89.0887	89.5715
Weight (kg)	38.4615	2	89.3916	89.1508	89.6324
Weight (kg)	38.6622	2	89.4507	89.2105	89.6909
Weight (kg)	38.8629	2	89.5073	89.2678	89.7469
Weight (kg)	39.0635	2	89.5616	89.3228	89.8003
Weight (kg)	39.2642	2	89.6133	89.3755	89.8511
Weight (kg)	39.4649	2	89.6625	89.4257	89.8993
Weight (kg)	39.6656	2	89.7092	89.4735	89.9449
Weight (kg)	39.8662	2	89.7534	89.519	89.9878
Weight (kg)	40.0669	2	89.7951	89.562	90.0282
Weight (kg)	40.2676	2	89.8342	89.6026	90.0658
Weight (kg)	40.4682	2	89.8708	89.6408	90.1009
Weight (kg)	40.6689	2	89.905	89.6765	90.1335
Weight (kg)	40.8696	2	89.9367	89.7099	90.1635
Weight (kg)	41.0702	2	89.966	89.7409	90.1911
Weight (kg)	41.2709	2	89.9929	89.7694	90.2164
Weight (kg)	41.4716	2	90.0175	89.7956	90.2393
Weight (kg)	41.6722	2	90.0398	89.8195	90.26
Weight (kg)	41.8729	2	90.0598	89.8411	90.2786
Weight (kg)	42.0736	2	90.0777	89.8603	90.2951
Weight (kg)	42.2742	2	90.0935	89.8774	90.3097
Weight (kg)	42.4749	2	90.1073	89.8922	90.3223
Weight (kg)	42.6756	2	90.119	89.9049	90.3331
Weight (kg)	42.8763	2	90.1289	89.9156	90.3422
Weight (kg)	43.0769	2	90.137	89.9243	90.3497
Weight (kg)	43.2776	2	90.1433	89.931	90.3555
Weight (kg)	43.4783	2	90.1479	89.936	90.3598
Weight (kg)	43.6789	2	90.1509	89.9392	90.3626
Weight (kg)	43.8796	2	90.1524	89.9408	90.364
Weight (kg)	44.0803	2	90.1524	89.9408	90.364
Weight (kg)	44.2809	2	90.1511	89.9394	90.3627
Weight (kg)	44.4816	2	90.1484	89.9366	90.3602
Weight (kg)	44.6823	2	90.1445	89.9326	90.3564
Weight (kg)	44.8829	2	90.1394	89.9274	90.3514
Weight (kg)	45.0836	2	90.1332	89.9211	90.3452
Weight (kg)	45.2843	2	90.1259	89.9138	90.3379
Weight (kg)	45.4849	2	90.1176	89.9055	90.3296
Weight (kg)	45.6856	2	90.1083	89.8964	90.3202
Weight (kg)	45.8863	2	90.0981	89.8863	90.3099
Weight (kg)	46.087	2	90.0871	89.8755	90.2986
Weight (kg)	46.2876	2	90.0752	89.8639	90.2864
Weight (kg)	46.4883	2	90.0624	89.8515	90.2734
Weight (kg)	46.689	2	90.0489	89.8383	90.2596
Weight (kg)	46.8896	2	90.0347	89.8244	90.245
Weight (kg)	47.0903	2	90.0197	89.8097	90.2297
Weight (kg)	47.291	2	90.004	89.7942	90.2138
Weight (kg)	47.4916	2	89.9875	89.7778	90.1972
Weight (kg)	47.6923	2	89.9704	89.7606	90.1801
Weight (kg)	47.893	2	89.9525	89.7425	90.1625
Weight (kg)	48.0936	2	89.9339	89.7235	90.1443
Weight (kg)	48.2943	2	89.9146	89.7035	90.1257
Weight (kg)	48.495	2	89.8946	89.6825	90.1066
Weight (kg)	48.6957	2	89.8738	89.6605	90.087
Weight (kg)	48.8963	2	89.8522	89.6375	90.067
Weight (kg)	49.097	2	89.8299	89.6133	90.0465
Weight (kg)	49.2977	2	89.8068	89.5881	90.0255
Weight (kg)	49.4983	2	89.7829	89.5618	90.004
Weight (kg)	49.699	2	89.7582	89.5344	89.982
Weight (kg)	49.8997	2	89.7326	89.5059	89.9594
Weight (kg)	50.1003	2	89.7062	89.4764	89.9361
Weight (kg)	50.301	2	89.6789	89.4458	89.9121
Weight (kg)	50.5017	2	89.6508	89.4142	89.8874
Weight (kg)	50.7023	2	89.6217	89.3816	89.8618
Weight (kg)	50.903	2	89.5917	89.348	89.8354
Weight (kg)	51.1037	2	89.5608	89.3135	89.8081
Weight (kg)	51.3043	2	89.529	89.2781	89.7799
Weight (kg)	51.505	2	89.4962	89.2418	89.7506
Weight (kg)	51.7057	2	89.4626	89.2047	89.7204
Weight (kg)	51.9064	2	89.428	89.1669	89.6891
Weight (kg)	52.107	2	89.3924	89.1282	89.6567
Weight (kg)	52.3077	2	89.356	89.0888	89.6232
Weight (kg)	52.5084	2	89.3187	89.0487	89.5887
Weight (kg)	52.709	2	89.2806	89.0079	89.5532
Weight (kg)	52.9097	2	89.2416	88.9665	89.5167
Weight (kg)	53.1104	2	89.2018	88.9245	89.4791
Weight (kg)	53.311	2	89.1612	88.8819	89.4406
Weight (kg)	53.5117	2	89.1199	88.8387	89.4012
Weight (kg)	53.7124	2	89.0779	88.7949	89.3609
Weight (kg)	53.913	2	89.0353	88.7507	89.3199
Weight (kg)	54.1137	2	88.9921	88.706	89.2782
Weight (kg)	54.3144	2	88.9483	88.6609	89.2358
Weight (kg)	54.5151	2	88.9041	88.6154	89.1928
Weight (kg)	54.7157	2	88.8594	88.5694	89.1494
Weight (kg)	54.9164	2	88.8144	88.5232	89.1056
Weight (kg)	55.1171	2	88.7691	88.4767	89.0615
Weight (kg)	55.3177	2	88.7235	88.4299	89.0171
Weight (kg)	55.5184	2	88.6778	88.383	88.9726
Weight (kg)	55.7191	2	88.632	88.3359	88.9281
Weight (kg)	55.9197	2	88.5861	88.2887	88.8835
Weight (kg)	56.1204	2	88.5403	88.2416	88.8389
Weight (kg)	56.3211	2	88.4945	88.1945	88.7945
Weight (kg)	56.5217	2	88.4489	88.1475	88.7503
Weight (kg)	56.7224	2	88.4035	88.1008	88.7063
Weight (kg)	56.9231	2	88.3584	88.0543	88.6625
Weight (kg)	57.1237	2	88.3136	88.0081	88.6191
Weight (kg)	57.3244	2	88.2692	87.9624	88.576
Weight (kg)	57.5251	2	88.2252	87.9171	88.5333
Weight (kg)	57.7258	2	88.1816	87.8724	88.4909
Weight (kg)	57.9264	2	88.1386	87.8283	88.4489
Weight (kg)	58.1271	2	88.096	87.7848	88.4073
Weight (kg)	58.3278	2	88.054	87.742	88.3661
Weight (kg)	58.5284	2	88.0126	87.6999	88.3254
Weight (kg)	58.7291	2	87.9718	87.6585	88.285
Weight (kg)	58.9298	2	87.9315	87.6179	88.245
Weight (kg)	59.1304	2	87.8918	87.5781	88.2055
Weight (kg)	59.3311	2	87.8526	87.539	88.1663
Weight (kg)	59.5318	2	87.8141	87.5006	88.1275
Weight (kg)	59.7324	2	87.776	87.4628	88.0891
Weight (kg)	59.9331	2	87.7384	87.4257	88.0511
Weight (kg)	60.1338	2	87.7013	87.3892	88.0134
Weight (kg)	60.3344	2	87.6646	87.3531	87.976
Weight (kg)	60.5351	2	87.6282	87.3175	87.9389
Weight (kg)	60.7358	2	87.5921	87.2821	87.9022
Weight (kg)	60.9365	2	87.5563	87.247	87.8656
Weight (kg)	61.1371	2	87.5207	87.212	87.8293
Weight (kg)	61.3378	2	87.4851	87.177	87.7932
Weight (kg)	61.5385	2	87.4495	87.1418	87.7572
Weight (kg)	61.7391	2	87.4139	87.1064	87.7214
Weight (kg)	61.9398	2	87.3781	87.0707	87.6855
Weight (kg)	62.1405	2	87.3421	87.0344	87.6497
Weight (kg)	62.3411	2	87.3057	86.9976	87.6137
Weight (kg)	62.5418	2	87.2688	86.9601	87.5775
Weight (kg)	62.7425	2	87.2315	86.9218	87.5411
Weight (kg)	62.9431	2	87.1935	86.8826	87.5043
Weight (kg)	63.1438	2	87.1548	86.8425	87.4671
Weight (kg)	63.3445	2	87.1152	86.8012	87.4292
Weight (kg)	63.5452	2	87.0748	86.7589	87.3907
Weight (kg)	63.7458	2	87.0333	86.7154	87.3513
Weight (kg)	63.9465	2	86.9908	86.6706	87.311
Weight (kg)	64.1472	2	86.9471	86.6245	87.2697
Weight (kg)	64.3478	2	86.9021	86.577	87.2272
Weight (kg)	64.5485	2	86.8558	86.5282	87.1834
Weight (kg)	64.7492	2	86.8081	86.478	87.1383
Weight (kg)	64.9498	2	86.759	86.4263	87.0918
Weight (kg)	65.1505	2	86.7084	86.3731	87.0437
Weight (kg)	65.3512	2	86.6562	86.3184	86.994
Weight (kg)	65.5518	2	86.6024	86.2622	86.9427
Weight (kg)	65.7525	2	86.5471	86.2044	86.8897
Weight (kg)	65.9532	2	86.49	86.1451	86.835
Weight (kg)	66.1538	2	86.4314	86.0841	86.7786
Weight (kg)	66.3545	2	86.3711	86.0216	86.7205
Weight (kg)	66.5552	2	86.3091	85.9574	86.6608
Weight (kg)	66.7559	2	86.2455	85.8916	86.5994
Weight (kg)	66.9565	2	86.1804	85.8242	86.5365
Weight (kg)	67.1572	2	86.1136	85.7551	86.4722
Weight (kg)	67.3579	2	86.0454	85.6844	86.4064
Weight (kg)	67.5585	2	85.9757	85.612	86.3393
Weight (kg)	67.7592	2	85.9046	85.5381	86.271
Weight (kg)	67.9599	2	85.8321	85.4626	86.2017
Weight (kg)	68.1605	2	85.7585	85.3856	86.1314
Weight (kg)	68.3612	2	85.6837	85.3071	86.0602
Weight (kg)	68.5619	2	85.6078	85.2272	85.9884
Weight (kg)	68.7625	2	85.531	85.146	85.9159
Weight (kg)	68.9632	2	85.4533	85.0637	85.843
Weight (kg)	69.1639	2	85.375	84.9802	85.7697
Weight (kg)	69.3645	2	85.296	84.8958	85.6961
Weight (kg)	69.5652	2	85.2165	84.8106	85.6224
Weight (kg)	69.7659	2	85.1367	84.7247	85.5486
Weight (kg)	69.9666	2	85.0567	84.6384	85.4749
Weight (kg)	70.1672	2	84.9765	84.5517	85.4013
Weight (kg)	70.3679	2	84.8965	84.4649	85.328
Weight (kg)	70.5686	2	84.8166	84.3782	85.2549
Weight (kg)	70.7692	2	84.737	84.2916	85.1823
Weight (kg)	70.9699	2	84.6578	84.2055	85.1101
Weight (kg)	71.1706	2	84.5792	84.1199	85.0385
Weight (kg)	71.3712	2	84.5013	84.035	84.9676
Weight (kg)	71.5719	2	84.4243	83.951	84.8975
Weight (kg)	71.7726	2	84.3481	83.868	84.8282
Weight (kg)	71.9732	2	84.273	83.7861	84.7598
Weight (kg)	72.1739	2	84.199	83.7054	84.6926
Weight (kg)	72.3746	2	84.1262	83.626	84.6265
Weight (kg)	72.5753	2	84.0548	83.5478	84.5618
Weight (kg)	72.7759	2	83.9848	83.471	84.4985
Weight (kg)	72.9766	2	83.9162	83.3956	84.4368
Weight (kg)	73.1773	2	83.8492	83.3214	84.3769
Weight (kg)	73.3779	2	83.7837	83.2486	84.3189
Weight (kg)	73.5786	2	83.7199	83.1769	84.2629
Weight (kg)	73.7793	2	83.6577	83.1063	84.2092
Weight (kg)	73.9799	2	83.5972	83.0366	84.1578
Weight (kg)	74.1806	2	83.5384	82.9678	84.1091
Weight (kg)	74.3813	2	83.4813	82.8996	84.063
Weight (kg)	74.5819	2	83.4258	82.832	84.0197
Weight (kg)	74.7826	2	83.372	82.7647	83.9794
Weight (kg)	74.9833	2	83.3199	82.6977	83.9421
Weight (kg)	75.1839	2	83.2693	82.6306	83.9079
Weight (kg)	75.3846	2	83.2202	82.5635	83.8769
Weight (kg)	75.5853	2	83.1726	82.4962	83.8491
Weight (kg)	75.786	2	83.1265	82.4285	83.8244
Weight (kg)	75.9866	2	83.0816	82.3604	83.8028
Weight (kg)	76.1873	2	83.0381	82.2918	83.7843
Weight (kg)	76.388	2	82.9957	82.2227	83.7687
Weight (kg)	76.5886	2	82.9544	82.1528	83.756
Weight (kg)	76.7893	2	82.9141	82.0824	83.7458
Weight (kg)	76.99	2	82.8747	82.0112	83.7382
Weight (kg)	77.1906	2	82.8361	81.9394	83.7328
Weight (kg)	77.3913	2	82.7982	81.8669	83.7295
Weight (kg)	77.592	2	82.7609	81.7937	83.7282
Weight (kg)	77.7926	2	82.7242	81.7198	83.7285
Weight (kg)	77.9933	2	82.6879	81.6453	83.7304
Weight (kg)	78.194	2	82.6519	81.5701	83.7336
Weight (kg)	78.3946	2	82.6161	81.4944	83.7379
Weight (kg)	78.5953	2	82.5806	81.418	83.7432
Weight (kg)	78.796	2	82.5452	81.3411	83.7493
Weight (kg)	78.9967	2	82.5099	81.2637	83.7561
Weight (kg)	79.1973	2	82.4745	81.1857	83.7634
Weight (kg)	79.398	2	82.4392	81.1073	83.7711
Weight (kg)	79.5987	2	82.4039	81.0285	83.7793
Weight (kg)	79.7993	2	82.3685	80.9493	83.7878
Weight (kg)	80	2	82.3332	80.8697	83.7967
Hip circumference (cm)	20	1	93.8994	93.5253	94.2735
Hip circumference (cm)	20.2007	1	94.002	93.6426	94.3614
Hip circumference (cm)	20.4013	1	94.1046	93.7597	94.4495
Hip circumference (cm)	20.602	1	94.207	93.8762	94.5378
Hip circumference (cm)	20.8027	1	94.3094	93.9923	94.6265
Hip circumference (cm)	21.0033	1	94.4116	94.1078	94.7155
Hip circumference (cm)	21.204	1	94.5137	94.2225	94.8049
Hip circumference (cm)	21.4047	1	94.6155	94.3365	94.8945
Hip circumference (cm)	21.6054	1	94.717	94.4495	94.9845
Hip circumference (cm)	21.806	1	94.8182	94.5615	95.0749
Hip circumference (cm)	22.0067	1	94.919	94.6723	95.1656
Hip circumference (cm)	22.2074	1	95.0193	94.7819	95.2566
Hip circumference (cm)	22.408	1	95.1191	94.8901	95.348
Hip circumference (cm)	22.6087	1	95.2183	94.9969	95.4396
Hip circumference (cm)	22.8094	1	95.3168	95.1022	95.5315
Hip circumference (cm)	23.01	1	95.4147	95.2059	95.6234
Hip circumference (cm)	23.2107	1	95.5118	95.3081	95.7155
Hip circumference (cm)	23.4114	1	95.6081	95.4086	95.8076
Hip circumference (cm)	23.612	1	95.7035	95.5075	95.8995
Hip circumference (cm)	23.8127	1	95.798	95.6048	95.9911
Hip circumference (cm)	24.0134	1	95.8915	95.7005	96.0824
Hip circumference (cm)	24.214	1	95.9839	95.7947	96.1732
Hip circumference (cm)	24.4147	1	96.0753	95.8875	96.2632
Hip circumference (cm)	24.6154	1	96.1656	95.9788	96.3525
Hip circumference (cm)	24.8161	1	96.2548	96.0687	96.4409
Hip circumference (cm)	25.0167	1	96.3428	96.1573	96.5283
Hip circumference (cm)	25.2174	1	96.4295	96.2445	96.6145
Hip circumference (cm)	25.4181	1	96.515	96.3306	96.6994
Hip circumference (cm)	25.6187	1	96.5993	96.4154	96.7831
Hip circumference (cm)	25.8194	1	96.6822	96.499	96.8655
Hip circumference (cm)	26.0201	1	96.7639	96.5815	96.9464
Hip circumference (cm)	26.2207	1	96.8443	96.6627	97.0259
Hip circumference (cm)	26.4214	1	96.9234	96.7429	97.1039
Hip circumference (cm)	26.6221	1	97.0012	96.8218	97.1805
Hip circumference (cm)	26.8227	1	97.0776	96.8996	97.2556
Hip circumference (cm)	27.0234	1	97.1528	96.9763	97.3293
Hip circumference (cm)	27.2241	1	97.2267	97.0518	97.4016
Hip circumference (cm)	27.4247	1	97.2993	97.1261	97.4725
Hip circumference (cm)	27.6254	1	97.3707	97.1992	97.5422
Hip circumference (cm)	27.8261	1	97.4408	97.2711	97.6105
Hip circumference (cm)	28.0268	1	97.5097	97.3417	97.6776
Hip circumference (cm)	28.2274	1	97.5774	97.4112	97.7436
Hip circumference (cm)	28.4281	1	97.6439	97.4794	97.8085
Hip circumference (cm)	28.6288	1	97.7094	97.5464	97.8723
Hip circumference (cm)	28.8294	1	97.7737	97.6121	97.9352
Hip circumference (cm)	29.0301	1	97.8369	97.6766	97.9971
Hip circumference (cm)	29.2308	1	97.899	97.7399	98.0582
Hip circumference (cm)	29.4314	1	97.9602	97.802	98.1184
Hip circumference (cm)	29.6321	1	98.0204	97.8629	98.1778
Hip circumference (cm)	29.8328	1	98.0796	97.9227	98.2365
Hip circumference (cm)	30.0334	1	98.1379	97.9813	98.2944
Hip circumference (cm)	30.2341	1	98.1953	98.0389	98.3516
Hip circumference (cm)	30.4348	1	98.2518	98.0955	98.4081
Hip circumference (cm)	30.6355	1	98.3075	98.1512	98.4639
Hip circumference (cm)	30.8361	1	98.3624	98.2059	98.5189
Hip circumference (cm)	31.0368	1	98.4165	98.2597	98.5732
Hip circumference (cm)	31.2375	1	98.4698	98.3128	98.6269
Hip circumference (cm)	31.4381	1	98.5224	98.3651	98.6797
Hip circumference (cm)	31.6388	1	98.5743	98.4167	98.7318
Hip circumference (cm)	31.8395	1	98.6254	98.4676	98.7832
Hip circumference (cm)	32.0401	1	98.6759	98.518	98.8338
Hip circumference (cm)	32.2408	1	98.7256	98.5677	98.8836
Hip circumference (cm)	32.4415	1	98.7747	98.6169	98.9326
Hip circumference (cm)	32.6421	1	98.8232	98.6655	98.9808
Hip circumference (cm)	32.8428	1	98.8709	98.7135	99.0282
Hip circumference (cm)	33.0435	1	98.918	98.7611	99.0748
Hip circumference (cm)	33.2441	1	98.9644	98.8081	99.1206
Hip circumference (cm)	33.4448	1	99.0101	98.8546	99.1656
Hip circumference (cm)	33.6455	1	99.0551	98.9005	99.2097
Hip circumference (cm)	33.8462	1	99.0994	98.9458	99.253
Hip circumference (cm)	34.0468	1	99.1431	98.9906	99.2956
Hip circumference (cm)	34.2475	1	99.186	99.0347	99.3373
Hip circumference (cm)	34.4482	1	99.2281	99.0781	99.3781
Hip circumference (cm)	34.6488	1	99.2696	99.1209	99.4182
Hip circumference (cm)	34.8495	1	99.3102	99.1629	99.4575
Hip circumference (cm)	35.0502	1	99.35	99.2041	99.496
Hip circumference (cm)	35.2508	1	99.3891	99.2445	99.5337
Hip circumference (cm)	35.4515	1	99.4273	99.284	99.5706
Hip circumference (cm)	35.6522	1	99.4646	99.3226	99.6067
Hip circumference (cm)	35.8528	1	99.5011	99.3602	99.6419
Hip circumference (cm)	36.0535	1	99.5367	99.3969	99.6764
Hip circumference (cm)	36.2542	1	99.5713	99.4326	99.71
Hip circumference (cm)	36.4548	1	99.605	99.4672	99.7428
Hip circumference (cm)	36.6555	1	99.6378	99.5008	99.7748
Hip circumference (cm)	36.8562	1	99.6696	99.5333	99.8058
Hip circumference (cm)	37.0569	1	99.7004	99.5647	99.836
Hip circumference (cm)	37.2575	1	99.7302	99.5951	99.8652
Hip circumference (cm)	37.4582	1	99.7589	99.6243	99.8935
Hip circumference (cm)	37.6589	1	99.7867	99.6525	99.9209
Hip circumference (cm)	37.8595	1	99.8134	99.6795	99.9472
Hip circumference (cm)	38.0602	1	99.839	99.7056	99.9725
Hip circumference (cm)	38.2609	1	99.8636	99.7305	99.9968
Hip circumference (cm)	38.4615	1	99.8872	99.7544	100.02
Hip circumference (cm)	38.6622	1	99.9097	99.7773	100.042
Hip circumference (cm)	38.8629	1	99.9312	99.7992	100.063
Hip circumference (cm)	39.0635	1	99.9516	99.8201	100.083
Hip circumference (cm)	39.2642	1	99.971	99.84	100.102
Hip circumference (cm)	39.4649	1	99.9895	99.859	100.12
Hip circumference (cm)	39.6656	1	100.007	99.8771	100.137
Hip circumference (cm)	39.8662	1	100.023	99.8942	100.152
Hip circumference (cm)	40.0669	1	100.039	99.9104	100.167
Hip circumference (cm)	40.2676	1	100.053	99.9258	100.181
Hip circumference (cm)	40.4682	1	100.067	99.9403	100.194
Hip circumference (cm)	40.6689	1	100.08	99.954	100.206
Hip circumference (cm)	40.8696	1	100.092	99.9669	100.217
Hip circumference (cm)	41.0702	1	100.103	99.979	100.227
Hip circumference (cm)	41.2709	1	100.113	99.9903	100.236
Hip circumference (cm)	41.4716	1	100.123	100.001	100.245
Hip circumference (cm)	41.6722	1	100.132	100.011	100.253
Hip circumference (cm)	41.8729	1	100.14	100.02	100.261
Hip circumference (cm)	42.0736	1	100.148	100.028	100.268
Hip circumference (cm)	42.2742	1	100.155	100.036	100.275
Hip circumference (cm)	42.4749	1	100.162	100.043	100.281
Hip circumference (cm)	42.6756	1	100.168	100.05	100.286
Hip circumference (cm)	42.8763	1	100.174	100.056	100.292
Hip circumference (cm)	43.0769	1	100.179	100.062	100.297
Hip circumference (cm)	43.2776	1	100.185	100.067	100.302
Hip circumference (cm)	43.4783	1	100.189	100.072	100.307
Hip circumference (cm)	43.6789	1	100.194	100.077	100.311
Hip circumference (cm)	43.8796	1	100.198	100.081	100.315
Hip circumference (cm)	44.0803	1	100.202	100.085	100.32
Hip circumference (cm)	44.2809	1	100.206	100.089	100.324
Hip circumference (cm)	44.4816	1	100.21	100.093	100.328
Hip circumference (cm)	44.6823	1	100.214	100.097	100.332
Hip circumference (cm)	44.8829	1	100.218	100.1	100.336
Hip circumference (cm)	45.0836	1	100.222	100.104	100.34
Hip circumference (cm)	45.2843	1	100.226	100.108	100.344
Hip circumference (cm)	45.4849	1	100.23	100.112	100.348
Hip circumference (cm)	45.6856	1	100.234	100.116	100.352
Hip circumference (cm)	45.8863	1	100.238	100.121	100.356
Hip circumference (cm)	46.087	1	100.243	100.125	100.361
Hip circumference (cm)	46.2876	1	100.247	100.13	100.365
Hip circumference (cm)	46.4883	1	100.252	100.135	100.37
Hip circumference (cm)	46.689	1	100.257	100.14	100.374
Hip circumference (cm)	46.8896	1	100.262	100.145	100.379
Hip circumference (cm)	47.0903	1	100.268	100.151	100.384
Hip circumference (cm)	47.291	1	100.273	100.156	100.39
Hip circumference (cm)	47.4916	1	100.279	100.162	100.396
Hip circumference (cm)	47.6923	1	100.285	100.168	100.402
Hip circumference (cm)	47.893	1	100.291	100.174	100.408
Hip circumference (cm)	48.0936	1	100.297	100.18	100.415
Hip circumference (cm)	48.2943	1	100.304	100.187	100.422
Hip circumference (cm)	48.495	1	100.311	100.193	100.429
Hip circumference (cm)	48.6957	1	100.318	100.199	100.437
Hip circumference (cm)	48.8963	1	100.325	100.206	100.445
Hip circumference (cm)	49.097	1	100.333	100.212	100.454
Hip circumference (cm)	49.2977	1	100.341	100.219	100.463
Hip circumference (cm)	49.4983	1	100.349	100.225	100.472
Hip circumference (cm)	49.699	1	100.357	100.232	100.482
Hip circumference (cm)	49.8997	1	100.365	100.239	100.492
Hip circumference (cm)	50.1003	1	100.374	100.245	100.502
Hip circumference (cm)	50.301	1	100.382	100.252	100.512
Hip circumference (cm)	50.5017	1	100.391	100.259	100.523
Hip circumference (cm)	50.7023	1	100.4	100.266	100.534
Hip circumference (cm)	50.903	1	100.409	100.273	100.545
Hip circumference (cm)	51.1037	1	100.419	100.281	100.557
Hip circumference (cm)	51.3043	1	100.428	100.288	100.568
Hip circumference (cm)	51.505	1	100.438	100.296	100.58
Hip circumference (cm)	51.7057	1	100.448	100.304	100.592
Hip circumference (cm)	51.9064	1	100.458	100.313	100.604
Hip circumference (cm)	52.107	1	100.469	100.322	100.616
Hip circumference (cm)	52.3077	1	100.48	100.331	100.628
Hip circumference (cm)	52.5084	1	100.49	100.34	100.641
Hip circumference (cm)	52.709	1	100.502	100.35	100.653
Hip circumference (cm)	52.9097	1	100.513	100.36	100.666
Hip circumference (cm)	53.1104	1	100.525	100.371	100.679
Hip circumference (cm)	53.311	1	100.537	100.382	100.692
Hip circumference (cm)	53.5117	1	100.55	100.393	100.706
Hip circumference (cm)	53.7124	1	100.563	100.405	100.72
Hip circumference (cm)	53.913	1	100.576	100.418	100.734
Hip circumference (cm)	54.1137	1	100.59	100.431	100.748
Hip circumference (cm)	54.3144	1	100.604	100.445	100.764
Hip circumference (cm)	54.5151	1	100.619	100.459	100.779
Hip circumference (cm)	54.7157	1	100.634	100.474	100.795
Hip circumference (cm)	54.9164	1	100.65	100.489	100.812
Hip circumference (cm)	55.1171	1	100.667	100.505	100.829
Hip circumference (cm)	55.3177	1	100.684	100.521	100.847
Hip circumference (cm)	55.5184	1	100.702	100.539	100.865
Hip circumference (cm)	55.7191	1	100.721	100.557	100.885
Hip circumference (cm)	55.9197	1	100.74	100.575	100.905
Hip circumference (cm)	56.1204	1	100.76	100.595	100.926
Hip circumference (cm)	56.3211	1	100.781	100.615	100.948
Hip circumference (cm)	56.5217	1	100.803	100.636	100.971
Hip circumference (cm)	56.7224	1	100.826	100.658	100.994
Hip circumference (cm)	56.9231	1	100.85	100.681	101.019
Hip circumference (cm)	57.1237	1	100.874	100.704	101.044
Hip circumference (cm)	57.3244	1	100.9	100.729	101.071
Hip circumference (cm)	57.5251	1	100.926	100.755	101.098
Hip circumference (cm)	57.7258	1	100.954	100.781	101.126
Hip circumference (cm)	57.9264	1	100.982	100.809	101.155
Hip circumference (cm)	58.1271	1	101.011	100.837	101.185
Hip circumference (cm)	58.3278	1	101.042	100.867	101.216
Hip circumference (cm)	58.5284	1	101.073	100.898	101.248
Hip circumference (cm)	58.7291	1	101.105	100.929	101.281
Hip circumference (cm)	58.9298	1	101.138	100.962	101.314
Hip circumference (cm)	59.1304	1	101.172	100.996	101.349
Hip circumference (cm)	59.3311	1	101.207	101.031	101.384
Hip circumference (cm)	59.5318	1	101.243	101.066	101.42
Hip circumference (cm)	59.7324	1	101.28	101.103	101.457
Hip circumference (cm)	59.9331	1	101.317	101.14	101.494
Hip circumference (cm)	60.1338	1	101.355	101.179	101.532
Hip circumference (cm)	60.3344	1	101.394	101.218	101.571
Hip circumference (cm)	60.5351	1	101.434	101.257	101.611
Hip circumference (cm)	60.7358	1	101.474	101.298	101.651
Hip circumference (cm)	60.9365	1	101.515	101.339	101.692
Hip circumference (cm)	61.1371	1	101.557	101.38	101.733
Hip circumference (cm)	61.3378	1	101.598	101.422	101.775
Hip circumference (cm)	61.5385	1	101.641	101.464	101.818
Hip circumference (cm)	61.7391	1	101.683	101.506	101.86
Hip circumference (cm)	61.9398	1	101.726	101.548	101.904
Hip circumference (cm)	62.1405	1	101.769	101.591	101.947
Hip circumference (cm)	62.3411	1	101.812	101.633	101.991
Hip circumference (cm)	62.5418	1	101.855	101.676	102.035
Hip circumference (cm)	62.7425	1	101.899	101.718	102.079
Hip circumference (cm)	62.9431	1	101.942	101.76	102.124
Hip circumference (cm)	63.1438	1	101.985	101.802	102.168
Hip circumference (cm)	63.3445	1	102.028	101.843	102.212
Hip circumference (cm)	63.5452	1	102.07	101.884	102.256
Hip circumference (cm)	63.7458	1	102.112	101.925	102.3
Hip circumference (cm)	63.9465	1	102.154	101.965	102.343
Hip circumference (cm)	64.1472	1	102.195	102.004	102.386
Hip circumference (cm)	64.3478	1	102.236	102.043	102.429
Hip circumference (cm)	64.5485	1	102.276	102.082	102.471
Hip circumference (cm)	64.7492	1	102.316	102.12	102.512
Hip circumference (cm)	64.9498	1	102.355	102.157	102.553
Hip circumference (cm)	65.1505	1	102.393	102.193	102.593
Hip circumference (cm)	65.3512	1	102.431	102.229	102.633
Hip circumference (cm)	65.5518	1	102.468	102.264	102.671
Hip circumference (cm)	65.7525	1	102.504	102.298	102.709
Hip circumference (cm)	65.9532	1	102.539	102.332	102.746
Hip circumference (cm)	66.1538	1	102.573	102.365	102.782
Hip circumference (cm)	66.3545	1	102.607	102.397	102.817
Hip circumference (cm)	66.5552	1	102.64	102.428	102.851
Hip circumference (cm)	66.7559	1	102.672	102.458	102.885
Hip circumference (cm)	66.9565	1	102.703	102.488	102.918
Hip circumference (cm)	67.1572	1	102.733	102.516	102.95
Hip circumference (cm)	67.3579	1	102.763	102.544	102.981
Hip circumference (cm)	67.5585	1	102.792	102.571	103.012
Hip circumference (cm)	67.7592	1	102.82	102.597	103.042
Hip circumference (cm)	67.9599	1	102.847	102.622	103.072
Hip circumference (cm)	68.1605	1	102.874	102.647	103.101
Hip circumference (cm)	68.3612	1	102.9	102.67	103.13
Hip circumference (cm)	68.5619	1	102.926	102.693	103.159
Hip circumference (cm)	68.7625	1	102.952	102.716	103.187
Hip circumference (cm)	68.9632	1	102.977	102.737	103.216
Hip circumference (cm)	69.1639	1	103.001	102.758	103.244
Hip circumference (cm)	69.3645	1	103.025	102.779	103.272
Hip circumference (cm)	69.5652	1	103.05	102.799	103.3
Hip circumference (cm)	69.7659	1	103.074	102.819	103.328
Hip circumference (cm)	69.9666	1	103.097	102.839	103.356
Hip circumference (cm)	70.1672	1	103.121	102.859	103.384
Hip circumference (cm)	70.3679	1	103.145	102.878	103.413
Hip circumference (cm)	70.5686	1	103.17	102.898	103.441
Hip circumference (cm)	70.7692	1	103.194	102.918	103.47
Hip circumference (cm)	70.9699	1	103.219	102.938	103.499
Hip circumference (cm)	71.1706	1	103.244	102.959	103.529
Hip circumference (cm)	71.3712	1	103.27	102.98	103.559
Hip circumference (cm)	71.5719	1	103.296	103.002	103.59
Hip circumference (cm)	71.7726	1	103.322	103.024	103.621
Hip circumference (cm)	71.9732	1	103.35	103.047	103.652
Hip circumference (cm)	72.1739	1	103.378	103.071	103.684
Hip circumference (cm)	72.3746	1	103.406	103.096	103.717
Hip circumference (cm)	72.5753	1	103.436	103.121	103.751
Hip circumference (cm)	72.7759	1	103.466	103.147	103.786
Hip circumference (cm)	72.9766	1	103.498	103.175	103.821
Hip circumference (cm)	73.1773	1	103.53	103.203	103.857
Hip circumference (cm)	73.3779	1	103.563	103.231	103.895
Hip circumference (cm)	73.5786	1	103.597	103.261	103.934
Hip circumference (cm)	73.7793	1	103.632	103.291	103.974
Hip circumference (cm)	73.9799	1	103.668	103.322	104.015
Hip circumference (cm)	74.1806	1	103.706	103.353	104.058
Hip circumference (cm)	74.3813	1	103.744	103.385	104.102
Hip circumference (cm)	74.5819	1	103.783	103.418	104.148
Hip circumference (cm)	74.7826	1	103.823	103.45	104.195
Hip circumference (cm)	74.9833	1	103.864	103.483	104.245
Hip circumference (cm)	75.1839	1	103.906	103.516	104.296
Hip circumference (cm)	75.3846	1	103.948	103.549	104.348
Hip circumference (cm)	75.5853	1	103.992	103.581	104.403
Hip circumference (cm)	75.786	1	104.037	103.614	104.459
Hip circumference (cm)	75.9866	1	104.082	103.646	104.518
Hip circumference (cm)	76.1873	1	104.128	103.678	104.578
Hip circumference (cm)	76.388	1	104.175	103.71	104.639
Hip circumference (cm)	76.5886	1	104.222	103.741	104.703
Hip circumference (cm)	76.7893	1	104.27	103.772	104.768
Hip circumference (cm)	76.99	1	104.318	103.803	104.834
Hip circumference (cm)	77.1906	1	104.367	103.833	104.902
Hip circumference (cm)	77.3913	1	104.417	103.863	104.971
Hip circumference (cm)	77.592	1	104.466	103.892	105.041
Hip circumference (cm)	77.7926	1	104.516	103.921	105.112
Hip circumference (cm)	77.9933	1	104.567	103.949	105.184
Hip circumference (cm)	78.194	1	104.617	103.978	105.257
Hip circumference (cm)	78.3946	1	104.668	104.005	105.33
Hip circumference (cm)	78.5953	1	104.718	104.033	105.404
Hip circumference (cm)	78.796	1	104.769	104.06	105.479
Hip circumference (cm)	78.9967	1	104.82	104.086	105.554
Hip circumference (cm)	79.1973	1	104.871	104.113	105.629
Hip circumference (cm)	79.398	1	104.922	104.139	105.705
Hip circumference (cm)	79.5987	1	104.972	104.164	105.78
Hip circumference (cm)	79.7993	1	105.023	104.19	105.856
Hip circumference (cm)	80	1	105.074	104.215	105.933
Hip circumference (cm)	20	2	93.6319	93.1606	94.1032
Hip circumference (cm)	20.2007	2	93.7292	93.2739	94.1844
Hip circumference (cm)	20.4013	2	93.8264	93.3868	94.2659
Hip circumference (cm)	20.602	2	93.9235	93.4994	94.3476
Hip circumference (cm)	20.8027	2	94.0206	93.6115	94.4296
Hip circumference (cm)	21.0033	2	94.1174	93.723	94.5119
Hip circumference (cm)	21.204	2	94.2142	93.834	94.5943
Hip circumference (cm)	21.4047	2	94.3106	93.9442	94.6771
Hip circumference (cm)	21.6054	2	94.4068	94.0536	94.7601
Hip circumference (cm)	21.806	2	94.5027	94.162	94.8433
Hip circumference (cm)	22.0067	2	94.5981	94.2695	94.9267
Hip circumference (cm)	22.2074	2	94.6931	94.3758	95.0103
Hip circumference (cm)	22.408	2	94.7875	94.481	95.0941
Hip circumference (cm)	22.6087	2	94.8814	94.5849	95.178
Hip circumference (cm)	22.8094	2	94.9747	94.6874	95.2619
Hip circumference (cm)	23.01	2	95.0672	94.7886	95.3459
Hip circumference (cm)	23.2107	2	95.159	94.8882	95.4298
Hip circumference (cm)	23.4114	2	95.25	94.9864	95.5136
Hip circumference (cm)	23.612	2	95.3401	95.0831	95.5972
Hip circumference (cm)	23.8127	2	95.4294	95.1782	95.6806
Hip circumference (cm)	24.0134	2	95.5176	95.2717	95.7635
Hip circumference (cm)	24.214	2	95.6048	95.3637	95.8459
Hip circumference (cm)	24.4147	2	95.691	95.4542	95.9278
Hip circumference (cm)	24.6154	2	95.7761	95.5432	96.009
Hip circumference (cm)	24.8161	2	95.8601	95.6307	96.0894
Hip circumference (cm)	25.0167	2	95.9429	95.7168	96.169
Hip circumference (cm)	25.2174	2	96.0245	95.8014	96.2476
Hip circumference (cm)	25.4181	2	96.1049	95.8847	96.3252
Hip circumference (cm)	25.6187	2	96.1841	95.9666	96.4016
Hip circumference (cm)	25.8194	2	96.2621	96.0472	96.477
Hip circumference (cm)	26.0201	2	96.3388	96.1264	96.5511
Hip circumference (cm)	26.2207	2	96.4142	96.2044	96.624
Hip circumference (cm)	26.4214	2	96.4883	96.2811	96.6956
Hip circumference (cm)	26.6221	2	96.5613	96.3565	96.766
Hip circumference (cm)	26.8227	2	96.6329	96.4307	96.8351
Hip circumference (cm)	27.0234	2	96.7033	96.5037	96.903
Hip circumference (cm)	27.2241	2	96.7725	96.5754	96.9696
Hip circumference (cm)	27.4247	2	96.8405	96.6459	97.035
Hip circumference (cm)	27.6254	2	96.9072	96.7151	97.0993
Hip circumference (cm)	27.8261	2	96.9728	96.7832	97.1625
Hip circumference (cm)	28.0268	2	97.0373	96.85	97.2246
Hip circumference (cm)	28.2274	2	97.1006	96.9155	97.2856
Hip circumference (cm)	28.4281	2	97.1628	96.9799	97.3457
Hip circumference (cm)	28.6288	2	97.224	97.043	97.4049
Hip circumference (cm)	28.8294	2	97.2841	97.105	97.4632
Hip circumference (cm)	29.0301	2	97.3432	97.1657	97.5207
Hip circumference (cm)	29.2308	2	97.4014	97.2253	97.5775
Hip circumference (cm)	29.4314	2	97.4586	97.2838	97.6335
Hip circumference (cm)	29.6321	2	97.5149	97.3411	97.6888
Hip circumference (cm)	29.8328	2	97.5704	97.3973	97.7434
Hip circumference (cm)	30.0334	2	97.625	97.4526	97.7974
Hip circumference (cm)	30.2341	2	97.6788	97.5068	97.8507
Hip circumference (cm)	30.4348	2	97.7318	97.5601	97.9035
Hip circumference (cm)	30.6355	2	97.7841	97.6125	97.9556
Hip circumference (cm)	30.8361	2	97.8356	97.6641	98.0071
Hip circumference (cm)	31.0368	2	97.8865	97.7149	98.058
Hip circumference (cm)	31.2375	2	97.9366	97.765	98.1083
Hip circumference (cm)	31.4381	2	97.9861	97.8143	98.158
Hip circumference (cm)	31.6388	2	98.035	97.8631	98.2069
Hip circumference (cm)	31.8395	2	98.0832	97.9112	98.2553
Hip circumference (cm)	32.0401	2	98.1308	97.9587	98.303
Hip circumference (cm)	32.2408	2	98.1779	98.0058	98.3499
Hip circumference (cm)	32.4415	2	98.2243	98.0523	98.3962
Hip circumference (cm)	32.6421	2	98.2701	98.0983	98.4418
Hip circumference (cm)	32.8428	2	98.3153	98.1438	98.4867
Hip circumference (cm)	33.0435	2	98.3598	98.1888	98.5309
Hip circumference (cm)	33.2441	2	98.4038	98.2334	98.5743
Hip circumference (cm)	33.4448	2	98.4472	98.2774	98.617
Hip circumference (cm)	33.6455	2	98.4899	98.3209	98.6589
Hip circumference (cm)	33.8462	2	98.532	98.3639	98.7001
Hip circumference (cm)	34.0468	2	98.5734	98.4062	98.7405
Hip circumference (cm)	34.2475	2	98.6141	98.448	98.7802
Hip circumference (cm)	34.4482	2	98.6542	98.4892	98.8192
Hip circumference (cm)	34.6488	2	98.6935	98.5296	98.8573
Hip circumference (cm)	34.8495	2	98.732	98.5693	98.8947
Hip circumference (cm)	35.0502	2	98.7698	98.6083	98.9313
Hip circumference (cm)	35.2508	2	98.8068	98.6464	98.9671
Hip circumference (cm)	35.4515	2	98.8429	98.6837	99.0021
Hip circumference (cm)	35.6522	2	98.8782	98.7201	99.0363
Hip circumference (cm)	35.8528	2	98.9126	98.7556	99.0697
Hip circumference (cm)	36.0535	2	98.9461	98.79	99.1023
Hip circumference (cm)	36.2542	2	98.9787	98.8235	99.1339
Hip circumference (cm)	36.4548	2	99.0103	98.8559	99.1647
Hip circumference (cm)	36.6555	2	99.0409	98.8873	99.1946
Hip circumference (cm)	36.8562	2	99.0706	98.9175	99.2236
Hip circumference (cm)	37.0569	2	99.0991	98.9467	99.2516
Hip circumference (cm)	37.2575	2	99.1267	98.9747	99.2786
Hip circumference (cm)	37.4582	2	99.1531	99.0016	99.3046
Hip circumference (cm)	37.6589	2	99.1785	99.0274	99.3295
Hip circumference (cm)	37.8595	2	99.2027	99.0521	99.3533
Hip circumference (cm)	38.0602	2	99.2258	99.0756	99.3761
Hip circumference (cm)	38.2609	2	99.2478	99.098	99.3977
Hip circumference (cm)	38.4615	2	99.2687	99.1192	99.4182
Hip circumference (cm)	38.6622	2	99.2884	99.1394	99.4375
Hip circumference (cm)	38.8629	2	99.307	99.1585	99.4556
Hip circumference (cm)	39.0635	2	99.3245	99.1764	99.4726
Hip circumference (cm)	39.2642	2	99.3408	99.1933	99.4883
Hip circumference (cm)	39.4649	2	99.3561	99.2092	99.5029
Hip circumference (cm)	39.6656	2	99.3702	99.224	99.5163
Hip circumference (cm)	39.8662	2	99.3832	99.2377	99.5286
Hip circumference (cm)	40.0669	2	99.3951	99.2505	99.5398
Hip circumference (cm)	40.2676	2	99.406	99.2622	99.5498
Hip circumference (cm)	40.4682	2	99.4159	99.273	99.5587
Hip circumference (cm)	40.6689	2	99.4247	99.2828	99.5667
Hip circumference (cm)	40.8696	2	99.4326	99.2916	99.5736
Hip circumference (cm)	41.0702	2	99.4395	99.2995	99.5796
Hip circumference (cm)	41.2709	2	99.4456	99.3064	99.5847
Hip circumference (cm)	41.4716	2	99.4507	99.3125	99.5889
Hip circumference (cm)	41.6722	2	99.455	99.3177	99.5923
Hip circumference (cm)	41.8729	2	99.4586	99.3221	99.595
Hip circumference (cm)	42.0736	2	99.4613	99.3256	99.597
Hip circumference (cm)	42.2742	2	99.4634	99.3284	99.5984
Hip circumference (cm)	42.4749	2	99.4648	99.3304	99.5991
Hip circumference (cm)	42.6756	2	99.4655	99.3317	99.5993
Hip circumference (cm)	42.8763	2	99.4657	99.3323	99.5991
Hip circumference (cm)	43.0769	2	99.4653	99.3323	99.5983
Hip circumference (cm)	43.2776	2	99.4644	99.3317	99.5972
Hip circumference (cm)	43.4783	2	99.4631	99.3306	99.5956
Hip circumference (cm)	43.6789	2	99.4613	99.329	99.5937
Hip circumference (cm)	43.8796	2	99.4592	99.3269	99.5915
Hip circumference (cm)	44.0803	2	99.4568	99.3245	99.589
Hip circumference (cm)	44.2809	2	99.454	99.3217	99.5863
Hip circumference (cm)	44.4816	2	99.451	99.3186	99.5833
Hip circumference (cm)	44.6823	2	99.4477	99.3153	99.5801
Hip circumference (cm)	44.8829	2	99.4443	99.3118	99.5767
Hip circumference (cm)	45.0836	2	99.4406	99.3082	99.5731
Hip circumference (cm)	45.2843	2	99.4369	99.3044	99.5694
Hip circumference (cm)	45.4849	2	99.433	99.3005	99.5655
Hip circumference (cm)	45.6856	2	99.4291	99.2966	99.5616
Hip circumference (cm)	45.8863	2	99.425	99.2926	99.5575
Hip circumference (cm)	46.087	2	99.421	99.2886	99.5533
Hip circumference (cm)	46.2876	2	99.4169	99.2846	99.5491
Hip circumference (cm)	46.4883	2	99.4127	99.2806	99.5449
Hip circumference (cm)	46.689	2	99.4086	99.2765	99.5407
Hip circumference (cm)	46.8896	2	99.4045	99.2725	99.5364
Hip circumference (cm)	47.0903	2	99.4003	99.2684	99.5323
Hip circumference (cm)	47.291	2	99.3962	99.2643	99.5281
Hip circumference (cm)	47.4916	2	99.3921	99.2602	99.524
Hip circumference (cm)	47.6923	2	99.388	99.256	99.5201
Hip circumference (cm)	47.893	2	99.3839	99.2517	99.5162
Hip circumference (cm)	48.0936	2	99.3798	99.2472	99.5124
Hip circumference (cm)	48.2943	2	99.3757	99.2427	99.5088
Hip circumference (cm)	48.495	2	99.3716	99.238	99.5053
Hip circumference (cm)	48.6957	2	99.3675	99.2332	99.5019
Hip circumference (cm)	48.8963	2	99.3634	99.2282	99.4986
Hip circumference (cm)	49.097	2	99.3592	99.223	99.4955
Hip circumference (cm)	49.2977	2	99.355	99.2176	99.4925
Hip circumference (cm)	49.4983	2	99.3508	99.212	99.4896
Hip circumference (cm)	49.699	2	99.3465	99.2062	99.4868
Hip circumference (cm)	49.8997	2	99.3421	99.2002	99.484
Hip circumference (cm)	50.1003	2	99.3377	99.1941	99.4813
Hip circumference (cm)	50.301	2	99.3331	99.1878	99.4785
Hip circumference (cm)	50.5017	2	99.3285	99.1813	99.4758
Hip circumference (cm)	50.7023	2	99.3238	99.1747	99.473
Hip circumference (cm)	50.903	2	99.319	99.1679	99.4701
Hip circumference (cm)	51.1037	2	99.3142	99.1611	99.4672
Hip circumference (cm)	51.3043	2	99.3092	99.1542	99.4642
Hip circumference (cm)	51.505	2	99.3041	99.1472	99.461
Hip circumference (cm)	51.7057	2	99.2989	99.1402	99.4577
Hip circumference (cm)	51.9064	2	99.2937	99.1331	99.4543
Hip circumference (cm)	52.107	2	99.2884	99.1261	99.4507
Hip circumference (cm)	52.3077	2	99.283	99.119	99.4469
Hip circumference (cm)	52.5084	2	99.2776	99.1121	99.4431
Hip circumference (cm)	52.709	2	99.2721	99.1051	99.4391
Hip circumference (cm)	52.9097	2	99.2667	99.0983	99.435
Hip circumference (cm)	53.1104	2	99.2612	99.0916	99.4308
Hip circumference (cm)	53.311	2	99.2558	99.085	99.4266
Hip circumference (cm)	53.5117	2	99.2504	99.0785	99.4224
Hip circumference (cm)	53.7124	2	99.2452	99.0722	99.4181
Hip circumference (cm)	53.913	2	99.24	99.0661	99.4139
Hip circumference (cm)	54.1137	2	99.235	99.0602	99.4098
Hip circumference (cm)	54.3144	2	99.2301	99.0545	99.4058
Hip circumference (cm)	54.5151	2	99.2255	99.049	99.402
Hip circumference (cm)	54.7157	2	99.2211	99.0439	99.3984
Hip circumference (cm)	54.9164	2	99.217	99.039	99.3951
Hip circumference (cm)	55.1171	2	99.2133	99.0344	99.3921
Hip circumference (cm)	55.3177	2	99.2098	99.0302	99.3895
Hip circumference (cm)	55.5184	2	99.2068	99.0264	99.3872
Hip circumference (cm)	55.7191	2	99.2042	99.023	99.3854
Hip circumference (cm)	55.9197	2	99.2021	99.02	99.3841
Hip circumference (cm)	56.1204	2	99.2004	99.0175	99.3833
Hip circumference (cm)	56.3211	2	99.1993	99.0156	99.3831
Hip circumference (cm)	56.5217	2	99.1988	99.0141	99.3834
Hip circumference (cm)	56.7224	2	99.1988	99.0133	99.3843
Hip circumference (cm)	56.9231	2	99.1995	99.0131	99.3859
Hip circumference (cm)	57.1237	2	99.2008	99.0136	99.3881
Hip circumference (cm)	57.3244	2	99.2029	99.0147	99.391
Hip circumference (cm)	57.5251	2	99.2056	99.0166	99.3945
Hip circumference (cm)	57.7258	2	99.209	99.0193	99.3987
Hip circumference (cm)	57.9264	2	99.2131	99.0227	99.4035
Hip circumference (cm)	58.1271	2	99.218	99.027	99.4091
Hip circumference (cm)	58.3278	2	99.2237	99.0321	99.4153
Hip circumference (cm)	58.5284	2	99.2301	99.038	99.4222
Hip circumference (cm)	58.7291	2	99.2372	99.0447	99.4297
Hip circumference (cm)	58.9298	2	99.2451	99.0523	99.438
Hip circumference (cm)	59.1304	2	99.2537	99.0607	99.4468
Hip circumference (cm)	59.3311	2	99.2631	99.0699	99.4563
Hip circumference (cm)	59.5318	2	99.2732	99.0799	99.4664
Hip circumference (cm)	59.7324	2	99.2839	99.0907	99.4772
Hip circumference (cm)	59.9331	2	99.2954	99.1022	99.4885
Hip circumference (cm)	60.1338	2	99.3074	99.1144	99.5004
Hip circumference (cm)	60.3344	2	99.3201	99.1273	99.5129
Hip circumference (cm)	60.5351	2	99.3333	99.1407	99.526
Hip circumference (cm)	60.7358	2	99.3471	99.1547	99.5395
Hip circumference (cm)	60.9365	2	99.3613	99.1691	99.5536
Hip circumference (cm)	61.1371	2	99.376	99.184	99.5681
Hip circumference (cm)	61.3378	2	99.3911	99.1992	99.583
Hip circumference (cm)	61.5385	2	99.4065	99.2146	99.5984
Hip circumference (cm)	61.7391	2	99.4222	99.2302	99.6141
Hip circumference (cm)	61.9398	2	99.4381	99.246	99.6302
Hip circumference (cm)	62.1405	2	99.4542	99.2618	99.6466
Hip circumference (cm)	62.3411	2	99.4704	99.2776	99.6632
Hip circumference (cm)	62.5418	2	99.4866	99.2933	99.6799
Hip circumference (cm)	62.7425	2	99.5029	99.3089	99.6968
Hip circumference (cm)	62.9431	2	99.519	99.3243	99.7138
Hip circumference (cm)	63.1438	2	99.5351	99.3394	99.7308
Hip circumference (cm)	63.3445	2	99.5509	99.3542	99.7477
Hip circumference (cm)	63.5452	2	99.5665	99.3686	99.7644
Hip circumference (cm)	63.7458	2	99.5818	99.3827	99.781
Hip circumference (cm)	63.9465	2	99.5968	99.3963	99.7973
Hip circumference (cm)	64.1472	2	99.6113	99.4095	99.8132
Hip circumference (cm)	64.3478	2	99.6254	99.4221	99.8288
Hip circumference (cm)	64.5485	2	99.639	99.4342	99.8439
Hip circumference (cm)	64.7492	2	99.6521	99.4458	99.8585
Hip circumference (cm)	64.9498	2	99.6646	99.4567	99.8725
Hip circumference (cm)	65.1505	2	99.6765	99.4671	99.8859
Hip circumference (cm)	65.3512	2	99.6877	99.4768	99.8986
Hip circumference (cm)	65.5518	2	99.6983	99.4859	99.9107
Hip circumference (cm)	65.7525	2	99.7082	99.4943	99.9221
Hip circumference (cm)	65.9532	2	99.7174	99.502	99.9327
Hip circumference (cm)	66.1538	2	99.7259	99.5091	99.9427
Hip circumference (cm)	66.3545	2	99.7336	99.5154	99.9519
Hip circumference (cm)	66.5552	2	99.7407	99.521	99.9604
Hip circumference (cm)	66.7559	2	99.7471	99.5258	99.9683
Hip circumference (cm)	66.9565	2	99.7528	99.53	99.9756
Hip circumference (cm)	67.1572	2	99.7578	99.5334	99.9822
Hip circumference (cm)	67.3579	2	99.7622	99.536	99.9883
Hip circumference (cm)	67.5585	2	99.7659	99.5379	99.9939
Hip circumference (cm)	67.7592	2	99.7691	99.5391	99.9991
Hip circumference (cm)	67.9599	2	99.7717	99.5396	100.004
Hip circumference (cm)	68.1605	2	99.7739	99.5394	100.008
Hip circumference (cm)	68.3612	2	99.7755	99.5385	100.013
Hip circumference (cm)	68.5619	2	99.7768	99.5371	100.017
Hip circumference (cm)	68.7625	2	99.7778	99.5351	100.02
Hip circumference (cm)	68.9632	2	99.7784	99.5325	100.024
Hip circumference (cm)	69.1639	2	99.7788	99.5296	100.028
Hip circumference (cm)	69.3645	2	99.7791	99.5262	100.032
Hip circumference (cm)	69.5652	2	99.7793	99.5226	100.036
Hip circumference (cm)	69.7659	2	99.7794	99.5188	100.04
Hip circumference (cm)	69.9666	2	99.7797	99.5148	100.044
Hip circumference (cm)	70.1672	2	99.78	99.5109	100.049
Hip circumference (cm)	70.3679	2	99.7805	99.507	100.054
Hip circumference (cm)	70.5686	2	99.7813	99.5032	100.059
Hip circumference (cm)	70.7692	2	99.7824	99.4998	100.065
Hip circumference (cm)	70.9699	2	99.784	99.4967	100.071
Hip circumference (cm)	71.1706	2	99.786	99.494	100.078
Hip circumference (cm)	71.3712	2	99.7885	99.4919	100.085
Hip circumference (cm)	71.5719	2	99.7916	99.4904	100.093
Hip circumference (cm)	71.7726	2	99.7954	99.4896	100.101
Hip circumference (cm)	71.9732	2	99.8	99.4895	100.11
Hip circumference (cm)	72.1739	2	99.8053	99.4902	100.12
Hip circumference (cm)	72.3746	2	99.8114	99.4918	100.131
Hip circumference (cm)	72.5753	2	99.8184	99.4942	100.143
Hip circumference (cm)	72.7759	2	99.8263	99.4974	100.155
Hip circumference (cm)	72.9766	2	99.8351	99.5016	100.169
Hip circumference (cm)	73.1773	2	99.8449	99.5066	100.183
Hip circumference (cm)	73.3779	2	99.8558	99.5124	100.199
Hip circumference (cm)	73.5786	2	99.8676	99.519	100.216
Hip circumference (cm)	73.7793	2	99.8804	99.5263	100.235
Hip circumference (cm)	73.9799	2	99.8943	99.5343	100.254
Hip circumference (cm)	74.1806	2	99.9093	99.5429	100.276
Hip circumference (cm)	74.3813	2	99.9252	99.552	100.298
Hip circumference (cm)	74.5819	2	99.9422	99.5616	100.323
Hip circumference (cm)	74.7826	2	99.9602	99.5714	100.349
Hip circumference (cm)	74.9833	2	99.9792	99.5816	100.377
Hip circumference (cm)	75.1839	2	99.9991	99.5919	100.406
Hip circumference (cm)	75.3846	2	100.02	99.6022	100.438
Hip circumference (cm)	75.5853	2	100.042	99.6126	100.471
Hip circumference (cm)	75.786	2	100.064	99.6229	100.506
Hip circumference (cm)	75.9866	2	100.088	99.6331	100.542
Hip circumference (cm)	76.1873	2	100.112	99.6431	100.581
Hip circumference (cm)	76.388	2	100.137	99.6528	100.621
Hip circumference (cm)	76.5886	2	100.162	99.6623	100.662
Hip circumference (cm)	76.7893	2	100.188	99.6714	100.705
Hip circumference (cm)	76.99	2	100.215	99.6802	100.749
Hip circumference (cm)	77.1906	2	100.242	99.6887	100.795
Hip circumference (cm)	77.3913	2	100.269	99.6968	100.842
Hip circumference (cm)	77.592	2	100.297	99.7045	100.89
Hip circumference (cm)	77.7926	2	100.326	99.7119	100.939
Hip circumference (cm)	77.9933	2	100.354	99.7189	100.989
Hip circumference (cm)	78.194	2	100.383	99.7256	101.04
Hip circumference (cm)	78.3946	2	100.411	99.7318	101.091
Hip circumference (cm)	78.5953	2	100.44	99.7378	101.143
Hip circumference (cm)	78.796	2	100.469	99.7434	101.195
Hip circumference (cm)	78.9967	2	100.498	99.7487	101.248
Hip circumference (cm)	79.1973	2	100.527	99.7537	101.301
Hip circumference (cm)	79.398	2	100.556	99.7584	101.354
Hip circumference (cm)	79.5987	2	100.585	99.7628	101.408
Hip circumference (cm)	79.7993	2	100.614	99.767	101.462
Hip circumference (cm)	80	2	100.643	99.771	101.516
Length (cm)	20	1	170.836	170.581	171.09
Length (cm)	20.2007	1	170.848	170.602	171.093
Length (cm)	20.4013	1	170.86	170.624	171.097
Length (cm)	20.602	1	170.873	170.645	171.1
Length (cm)	20.8027	1	170.885	170.666	171.104
Length (cm)	21.0033	1	170.897	170.687	171.108
Length (cm)	21.204	1	170.909	170.707	171.112
Length (cm)	21.4047	1	170.921	170.727	171.116
Length (cm)	21.6054	1	170.933	170.746	171.121
Length (cm)	21.806	1	170.945	170.764	171.125
Length (cm)	22.0067	1	170.956	170.782	171.13
Length (cm)	22.2074	1	170.967	170.799	171.135
Length (cm)	22.408	1	170.978	170.816	171.14
Length (cm)	22.6087	1	170.989	170.832	171.146
Length (cm)	22.8094	1	170.999	170.846	171.151
Length (cm)	23.01	1	171.008	170.86	171.156
Length (cm)	23.2107	1	171.018	170.873	171.162
Length (cm)	23.4114	1	171.026	170.885	171.167
Length (cm)	23.612	1	171.035	170.896	171.173
Length (cm)	23.8127	1	171.042	170.907	171.178
Length (cm)	24.0134	1	171.05	170.916	171.183
Length (cm)	24.214	1	171.056	170.924	171.188
Length (cm)	24.4147	1	171.062	170.932	171.193
Length (cm)	24.6154	1	171.068	170.938	171.197
Length (cm)	24.8161	1	171.073	170.944	171.201
Length (cm)	25.0167	1	171.077	170.949	171.204
Length (cm)	25.2174	1	171.08	170.953	171.207
Length (cm)	25.4181	1	171.083	170.957	171.209
Length (cm)	25.6187	1	171.085	170.96	171.21
Length (cm)	25.8194	1	171.086	170.962	171.211
Length (cm)	26.0201	1	171.087	170.963	171.211
Length (cm)	26.2207	1	171.087	170.964	171.21
Length (cm)	26.4214	1	171.086	170.964	171.209
Length (cm)	26.6221	1	171.085	170.963	171.207
Length (cm)	26.8227	1	171.083	170.962	171.204
Length (cm)	27.0234	1	171.08	170.96	171.2
Length (cm)	27.2241	1	171.077	170.958	171.196
Length (cm)	27.4247	1	171.073	170.955	171.191
Length (cm)	27.6254	1	171.068	170.951	171.186
Length (cm)	27.8261	1	171.063	170.947	171.179
Length (cm)	28.0268	1	171.058	170.942	171.173
Length (cm)	28.2274	1	171.051	170.937	171.165
Length (cm)	28.4281	1	171.044	170.931	171.158
Length (cm)	28.6288	1	171.037	170.925	171.15
Length (cm)	28.8294	1	171.029	170.918	171.141
Length (cm)	29.0301	1	171.021	170.91	171.132
Length (cm)	29.2308	1	171.013	170.902	171.123
Length (cm)	29.4314	1	171.004	170.894	171.113
Length (cm)	29.6321	1	170.994	170.885	171.104
Length (cm)	29.8328	1	170.985	170.876	171.094
Length (cm)	30.0334	1	170.975	170.866	171.083
Length (cm)	30.2341	1	170.965	170.857	171.073
Length (cm)	30.4348	1	170.954	170.846	171.063
Length (cm)	30.6355	1	170.944	170.836	171.052
Length (cm)	30.8361	1	170.933	170.825	171.041
Length (cm)	31.0368	1	170.922	170.815	171.03
Length (cm)	31.2375	1	170.912	170.804	171.02
Length (cm)	31.4381	1	170.901	170.793	171.009
Length (cm)	31.6388	1	170.89	170.782	170.998
Length (cm)	31.8395	1	170.879	170.771	170.987
Length (cm)	32.0401	1	170.868	170.76	170.975
Length (cm)	32.2408	1	170.857	170.749	170.964
Length (cm)	32.4415	1	170.846	170.738	170.953
Length (cm)	32.6421	1	170.835	170.727	170.942
Length (cm)	32.8428	1	170.824	170.717	170.931
Length (cm)	33.0435	1	170.813	170.707	170.92
Length (cm)	33.2441	1	170.803	170.696	170.909
Length (cm)	33.4448	1	170.792	170.686	170.898
Length (cm)	33.6455	1	170.781	170.676	170.887
Length (cm)	33.8462	1	170.771	170.666	170.876
Length (cm)	34.0468	1	170.761	170.657	170.865
Length (cm)	34.2475	1	170.751	170.647	170.854
Length (cm)	34.4482	1	170.74	170.638	170.843
Length (cm)	34.6488	1	170.73	170.629	170.832
Length (cm)	34.8495	1	170.72	170.62	170.821
Length (cm)	35.0502	1	170.711	170.611	170.811
Length (cm)	35.2508	1	170.701	170.601	170.8
Length (cm)	35.4515	1	170.691	170.592	170.789
Length (cm)	35.6522	1	170.681	170.583	170.779
Length (cm)	35.8528	1	170.671	170.574	170.768
Length (cm)	36.0535	1	170.661	170.565	170.758
Length (cm)	36.2542	1	170.651	170.556	170.747
Length (cm)	36.4548	1	170.642	170.546	170.737
Length (cm)	36.6555	1	170.631	170.537	170.726
Length (cm)	36.8562	1	170.621	170.527	170.715
Length (cm)	37.0569	1	170.611	170.517	170.705
Length (cm)	37.2575	1	170.6	170.507	170.694
Length (cm)	37.4582	1	170.59	170.497	170.683
Length (cm)	37.6589	1	170.579	170.486	170.671
Length (cm)	37.8595	1	170.568	170.475	170.66
Length (cm)	38.0602	1	170.556	170.464	170.648
Length (cm)	38.2609	1	170.544	170.453	170.636
Length (cm)	38.4615	1	170.532	170.441	170.623
Length (cm)	38.6622	1	170.52	170.429	170.611
Length (cm)	38.8629	1	170.507	170.416	170.597
Length (cm)	39.0635	1	170.493	170.403	170.584
Length (cm)	39.2642	1	170.48	170.39	170.57
Length (cm)	39.4649	1	170.465	170.376	170.555
Length (cm)	39.6656	1	170.451	170.362	170.54
Length (cm)	39.8662	1	170.436	170.347	170.524
Length (cm)	40.0669	1	170.42	170.332	170.508
Length (cm)	40.2676	1	170.404	170.316	170.491
Length (cm)	40.4682	1	170.387	170.3	170.474
Length (cm)	40.6689	1	170.369	170.283	170.456
Length (cm)	40.8696	1	170.351	170.265	170.437
Length (cm)	41.0702	1	170.333	170.247	170.418
Length (cm)	41.2709	1	170.314	170.229	170.398
Length (cm)	41.4716	1	170.294	170.209	170.378
Length (cm)	41.6722	1	170.273	170.19	170.357
Length (cm)	41.8729	1	170.252	170.169	170.336
Length (cm)	42.0736	1	170.231	170.148	170.314
Length (cm)	42.2742	1	170.208	170.126	170.291
Length (cm)	42.4749	1	170.185	170.103	170.268
Length (cm)	42.6756	1	170.162	170.08	170.244
Length (cm)	42.8763	1	170.138	170.056	170.219
Length (cm)	43.0769	1	170.113	170.032	170.194
Length (cm)	43.2776	1	170.088	170.006	170.169
Length (cm)	43.4783	1	170.062	169.981	170.143
Length (cm)	43.6789	1	170.035	169.954	170.116
Length (cm)	43.8796	1	170.008	169.927	170.089
Length (cm)	44.0803	1	169.98	169.899	170.061
Length (cm)	44.2809	1	169.952	169.871	170.033
Length (cm)	44.4816	1	169.923	169.842	170.004
Length (cm)	44.6823	1	169.894	169.813	169.974
Length (cm)	44.8829	1	169.864	169.783	169.945
Length (cm)	45.0836	1	169.833	169.752	169.914
Length (cm)	45.2843	1	169.803	169.722	169.883
Length (cm)	45.4849	1	169.771	169.69	169.852
Length (cm)	45.6856	1	169.739	169.658	169.82
Length (cm)	45.8863	1	169.707	169.626	169.788
Length (cm)	46.087	1	169.675	169.594	169.756
Length (cm)	46.2876	1	169.642	169.561	169.723
Length (cm)	46.4883	1	169.608	169.527	169.689
Length (cm)	46.689	1	169.575	169.494	169.656
Length (cm)	46.8896	1	169.541	169.46	169.621
Length (cm)	47.0903	1	169.506	169.425	169.587
Length (cm)	47.291	1	169.472	169.391	169.552
Length (cm)	47.4916	1	169.437	169.356	169.518
Length (cm)	47.6923	1	169.401	169.32	169.482
Length (cm)	47.893	1	169.366	169.285	169.447
Length (cm)	48.0936	1	169.33	169.249	169.412
Length (cm)	48.2943	1	169.294	169.212	169.376
Length (cm)	48.495	1	169.258	169.176	169.34
Length (cm)	48.6957	1	169.221	169.139	169.304
Length (cm)	48.8963	1	169.185	169.102	169.268
Length (cm)	49.097	1	169.148	169.064	169.232
Length (cm)	49.2977	1	169.111	169.026	169.196
Length (cm)	49.4983	1	169.074	168.988	169.159
Length (cm)	49.699	1	169.036	168.95	169.123
Length (cm)	49.8997	1	168.999	168.912	169.086
Length (cm)	50.1003	1	168.961	168.873	169.05
Length (cm)	50.301	1	168.923	168.834	169.013
Length (cm)	50.5017	1	168.885	168.795	168.976
Length (cm)	50.7023	1	168.847	168.755	168.939
Length (cm)	50.903	1	168.809	168.716	168.902
Length (cm)	51.1037	1	168.771	168.676	168.865
Length (cm)	51.3043	1	168.732	168.637	168.828
Length (cm)	51.505	1	168.693	168.597	168.79
Length (cm)	51.7057	1	168.655	168.557	168.753
Length (cm)	51.9064	1	168.616	168.517	168.715
Length (cm)	52.107	1	168.576	168.476	168.677
Length (cm)	52.3077	1	168.537	168.436	168.638
Length (cm)	52.5084	1	168.498	168.395	168.6
Length (cm)	52.709	1	168.458	168.355	168.561
Length (cm)	52.9097	1	168.418	168.314	168.522
Length (cm)	53.1104	1	168.378	168.274	168.483
Length (cm)	53.311	1	168.338	168.233	168.444
Length (cm)	53.5117	1	168.298	168.192	168.404
Length (cm)	53.7124	1	168.258	168.151	168.365
Length (cm)	53.913	1	168.217	168.11	168.325
Length (cm)	54.1137	1	168.176	168.068	168.285
Length (cm)	54.3144	1	168.135	168.027	168.244
Length (cm)	54.5151	1	168.094	167.985	168.203
Length (cm)	54.7157	1	168.053	167.943	168.163
Length (cm)	54.9164	1	168.011	167.901	168.122
Length (cm)	55.1171	1	167.97	167.859	168.08
Length (cm)	55.3177	1	167.928	167.817	168.039
Length (cm)	55.5184	1	167.886	167.774	167.997
Length (cm)	55.7191	1	167.843	167.731	167.955
Length (cm)	55.9197	1	167.801	167.688	167.913
Length (cm)	56.1204	1	167.758	167.645	167.871
Length (cm)	56.3211	1	167.715	167.601	167.829
Length (cm)	56.5217	1	167.672	167.558	167.786
Length (cm)	56.7224	1	167.629	167.514	167.743
Length (cm)	56.9231	1	167.585	167.47	167.7
Length (cm)	57.1237	1	167.541	167.425	167.657
Length (cm)	57.3244	1	167.497	167.381	167.613
Length (cm)	57.5251	1	167.453	167.336	167.57
Length (cm)	57.7258	1	167.409	167.291	167.526
Length (cm)	57.9264	1	167.364	167.246	167.482
Length (cm)	58.1271	1	167.319	167.201	167.437
Length (cm)	58.3278	1	167.274	167.155	167.393
Length (cm)	58.5284	1	167.229	167.11	167.348
Length (cm)	58.7291	1	167.183	167.064	167.303
Length (cm)	58.9298	1	167.138	167.018	167.257
Length (cm)	59.1304	1	167.092	166.972	167.212
Length (cm)	59.3311	1	167.046	166.925	167.166
Length (cm)	59.5318	1	167	166.879	167.12
Length (cm)	59.7324	1	166.953	166.832	167.074
[truncated: 7,601 more rows]
