# Supplementary material for: Age-dependent sex differences in cardiometabolic risk factors
Source: Nat Cardiovasc Res. 2022 Sep 12;1(9):844–54. doi: 10.1038/s44161-022-00131-8 (PMC11357998; doi:10.1038/s44161-022-00131-8)
Supplement: Supplementary file 11 — Statistical source data. [file 44161_2022_131_MOESM11_ESM.xlsx]

## Sheet: Sheet2
predictor	Alkaline phosphatase	Alanine aminotransferase	Aspartate aminotransferase	Calcium	Phosphate	Sodium	Systolic Blood Pressure	Total cholesterol	LDL-cholesterol	Triglycerides	Apolipoprotein B100	Neutrophil counts	Erythrocyte count	Haematocrit	Albumin	Uric acid
sex	50	50	50	50	50	50	50	50	50	50	50	50	50	50	50	50
age	38	45	6	26	41	18	41.6667	30.6122	43	46.875	17	42	12.766	40	43	15
age in women	50	50	50	45	43	50	45	47.9592	50	40.625	40	50	46.8085	48	49	48.3333
age in men	32	48	4	30	38	21	35	27.551	39	44.7917	22	23	44.6809	42	49	21.6667
stress	7	33	14	22	46	6	50	17.3469	29	48.9583	15	47	27.6596	50	38	8.33333
stress : age	4	8	17	17	17	14	43.3333	16.3265	15	23.9583	10	27	30.8511	17	9	23.3333
stress in women	7	24	41	22	5	13	15	34.6939	28	14.5833	18	27	6.38298	7	15	40
stress in men	25	31	9	24	46	4	13.3333	10.2041	40	21.875	5	10	44.6809	23	16	13.3333
stress : age in women	23	8	13	20	30	13	30	13.2653	20	12.5	19	33	25.5319	21	9	18.3333
stress : age in men	22	19	26	48	9	10	25	44.898	45	27.0833	40	40	27.6596	17	19	35
physical activity	40	14	47	3	8	11	46.6667	46.9388	49	50	34	50	48.9362	50	14	13.3333
physical activity : age	22	15	12	16	35	13	26.6667	47.9592	46	46.875	32	42	31.9149	33	40	45
physical activity in women	40	16	34	9	6	2	33.3333	13.2653	25	37.5	31	32	42.5532	36	16	3.33333
physical activity in men	17	47	36	4	49	34	43.3333	43.8776	27	48.9583	12	40	50	50	27	46.6667
physical activity : age in women	28	11	13	30	38	19	18.3333	20.4082	38	22.9167	27	31	19.1489	11	33	21.6667
physical activity : age in men	22	37	40	15	38	17	21.6667	17.3469	20	30.2083	12	34	42.5532	39	39	25
diet	49	24	36	35	49	24	50	48.9796	50	50	49	50	47.8723	49	50	50
diet : age	26	33	19	9	33	26	31.6667	21.4286	45	27.0833	9	24	25.5319	24	23	28.3333
diet in women	8	48	27	27	12	27	15	16.3265	6	2.08333	3	22	8.51064	28	31	8.33333
diet in men	21	50	13	10	9	4	23.3333	50	33	50	30	5	43.617	46	22	11.6667
diet : age in women	8	37	37	29	28	31	25	20.4082	14	29.1667	11	37	42.5532	38	41	21.6667
diet : age in men	30	49	39	33	22	30	33.3333	48.9796	44	46.875	36	26	39.3617	38	35	40
alcohol	50	48	50	44	50	10	40	47.9592	32	48.9583	40	50	50	34	48	41.6667
alcohol : age	39	17	23	17	29	44	46.6667	50	45	35.4167	17	43	41.4894	27	25	20
alcohol in women	50	14	3	40	30	11	50	33.6735	50	50	50	43	47.8723	16	49	48.3333
alcohol in men	27	11	10	20	9	47	30	50	50	27.0833	48	17	29.7872	48	13	50
alcohol : age in women	44	10	20	35	21	41	21.6667	34.6939	43	50	40	26	25.5319	35	44	25
alcohol : age in men	41	24	23	13	24	17	31.6667	32.6531	42	30.2083	34	21	18.0851	20	25	33.3333
sleep duration	34	36	18	2	12	7	8.33333	48.9796	47	50	42	49	19.1489	6	40	28.3333
sleep duration : age	8	16	13	23	3	3	20	17.3469	20	15.625	7	34	20.2128	9	28	3.33333
sleep duration in women	22	7	29	5	41	16	8.33333	16.3265	20	8.33333	23	28	9.57447	37	43	16.6667
sleep duration in men	17	9	7	21	30	4	30	30.6122	25	33.3333	1	24	8.51064	10	29	36.6667
sleep duration : age in women	9	30	10	10	11	11	16.6667	23.4694	20	10.4167	34	5	40.4255	31	26	10
sleep duration : age in men	15	34	23	23	17	6	40	17.3469	21	39.5833	13	31	35.1064	20	24	35
smoking	50	50	50	7	50	50	41.6667	50	50	50	50	50	50	50	50	50
age in noon-smokers	11	23	9	26	36	8	48.3333	27.551	41	6.25	21	45	11.7021	9	15	8.33333
age in smokers	31	19	16	16	23	11	28.3333	36.7347	39	15.625	20	49	11.7021	20	21	10
age in non-smoking women	44	27	18	25	15	27	10	28.5714	43	48.9583	22	20	18.0851	46	29	15
age in smoking women	32	24	25	24	14	18	10	31.6327	37	32.2917	10	3	11.7021	35	19	18.3333
age in non-smoking men	27	44	41	42	20	7	11.6667	19.3878	25	32.2917	4	17	48.9362	34	29	16.6667
age in smoking men	30	28	12	8	5	21	13.3333	14.2857	19	12.5	1	18	26.5957	13	25	6.66667
medication	50	49	8	42	42	50	50	50	50	50	34	50	13.8298	49	0	50
age in not taking medication	30	8	3	32	22	6	48.3333	44.898	33	13.5417	27	14	5.31915	18	0	20
age in taking medication	14	5	2	16	6	6	31.6667	40.8163	37	36.4583	40	13	7.44681	26	0	18.3333
age in women not taking medication	49	16	3	32	22	23	48.3333	41.8367	49	40.625	42	12	50	40	0	15
age in women taking medication	28	14	2	18	14	12	48.3333	20.4082	29	21.875	18	38	12.766	29	0	15
age in men not taking medication	36	18	17	41	44	14	36.6667	48.9796	50	48.9583	49	12	15.9574	26	0	6.66667
age in men taking medication	22	13	11	24	5	1	33.3333	34.6939	45	6.25	26	5	9.57447	39	0	23.3333
