# Supplementary material for: Age-dependent sex differences in cardiometabolic risk factors
Source: Nat Cardiovasc Res. 2022 Sep 12;1(9):844–54. doi: 10.1038/s44161-022-00131-8 (PMC11357998; doi:10.1038/s44161-022-00131-8)
Supplement: Supplementary file 12 — Statistical source data. [file 44161_2022_131_MOESM12_ESM.xlsx]

## Sheet: barplot
Protein	null_model_(covariates)	sex	age	age:sex_interaction
GDF-15	0.0697897	0	0.322911	1.9872e-05
MMP-3	0.136997	0.188478	0.00574913	0
FABP4	0.0324757	0.0756883	0.111246	0.00402255
IGFBP-1	0.198993	0.00970418	0.00154553	0.00272186
PAI	0.148287	0	0.041743	0.0122466
ST2	0.111842	0.0803344	0.000516341	0.00680635
IGFBP-2	0.176596	0	0.0128451	0.00442981
MB	0.0982131	0.0466709	0.0474262	0
MMP-9	0.184673	0.0026444	0	0
CHIT1	0.0386087	0.00036384	0.143125	0.00384579
CHI3L1	0.043255	0	0.125377	0.00140007
OPG	0.0951449	0.0045435	0.0663704	0.00201495
NT-pro-BNP	0.0589089	0.0219995	0.0858648	0
LDL-receptor	0.0592712	0.00122748	0.0757534	0.0285926
t-PA	0.100081	0.011472	0.0411989	0.0108184
SELP	0.104766	0.0123718	0.029847	0.00517734
TIMP4	0.0534698	0.0141462	0.0831899	0
AZU1	0.141105	0.000343292	0	9.34845e-05
TFF3	0.103377	0.000931269	0.0337352	0
U-PAR	0.0854806	0.0203291	0.0220143	0.00119186
COL1A1	0.0349246	0	0.0786553	0.0130189
CSTB	0.0461837	0.00287055	0.0765686	0
PDGF-subunit-A	0.109433	0	0.0138985	0
CTSD	0.0545551	0.00513125	0.0584791	0.00479607
TFPI	0.0542908	0.0162774	0.0322092	0.0154686
IGFBP-7	0.0991004	0.00547187	0.0124597	0.000612577
TR-AP	0.0669305	0.0229069	0.0094477	0.0181566
MCP-1	0.0402829	0.00329157	0.0692995	0
SELE	0.104671	0.00194794	0.00095547	0.00286802
RARRES2	0.0656472	0.00385138	0.035473	0.00228587
DLK-1	0.045842	0.004761	0.032755	0.0128407
Notch-3	0.0664325	0.0149614	0.0147712	0
SPON1	0.0675852	0	0.0218741	0.00640858
PON3	0.075056	0.00249714	0.0116715	0.00499762
FAS	0.0227589	0.00865441	0.0548346	0.00789469
MEPE	0.0175926	0.0118099	0.0568788	0
PRTN3	0.0787885	0.00190609	0.00228214	0
PGLYRP1	0.0785528	0	0.00252264	0
SCGB3A2	0.0705635	0.00515874	0.00296949	0.000604771
RETN	0.0614289	0.0105916	0	0.00338693
MPO	0.071824	0.000775314	0	0.00067315
CCL16	0.0366569	0.02428	0.0103824	0
CPA1	0.0045612	1.19589e-05	0.0635272	0
IL-18BP	0.0481312	0	0.0162297	0.00351003
PI3	0.0436037	0.0215147	0	0
Gal-4	0.0112791	0	0.0535934	0
CD163	0.0296536	0.000971805	0.0265916	0.00588548
Gal-3	0.00724483	0.00408955	0.0478695	0.00177048
uPA	0.0552957	8.06819e-05	0	0.00463551
TNF-R1	0.0260619	0	0.0327712	0
TNFSF13B	0.0276318	0.0287443	0.00141269	0
CPB1	0.00412347	0	0.0529082	0
BLM-hydrolase	0.0501948	0.0036729	0.000878444	0.00153487
AXL	0.0422929	0	0.00525219	0.0068987
CTSZ	0.0174689	0.00606881	0.0295296	0
TNFRSF10C	0.0510794	0	0	0.000576829
CCL15	0.0437039	0	0.00238759	0.00257668
CNTN1	0.0363525	0.0120342	0	0
ITGB2	0.0173559	0.0176206	0.00980837	0.00197178
MMP-2	0.0380935	0	0.00389723	0
CASP-3	0.0360956	0.00448512	0.000895207	0
OPN	0.0204549	0.000836402	0.0200002	0
TNF-R2	0.0233498	0	0.016825	0
EGFR	0.0205107	0	0.0135224	0.00397276
IL-1RT2	0.0145128	0.0154063	0.00102931	0.00691154
ALCAM	0.0215807	0.0114008	0.00385224	0
AP-N	0.0174108	0.00864925	0.00632841	0.00363627
CXCL16	0.023001	0.000494649	0.0100351	0.00228044
TNFRSF14	0.00755578	0	0.0266853	0
PSP-D	0.0192993	0	0.014916	0
PCSK9	0.00346089	0	0.0282287	0
IL2-RA	0.0241959	0	0.0031727	0.00273584
PECAM-1	0.0185123	0	0.00630891	0.00499517
PLC	0.00667675	0.000193975	0.0215536	0
JAM-A	0.0143483	0.00266243	0.00987906	0.00100322
CCL24	0.0189614	0.0050302	0	0
TLT-2	0.0081323	0.00499434	0.0104796	0
TR	0.0160166	0.0069142	0	0.000384581
CDH5	0.0197331	0	0.00175512	0.000668513
KLK6	0.0151419	0.000472189	0	0.00170697
CD93	0.0126845	0.00228718	0	0.000525221
Ep-CAM	0.00768803	0.00514353	0.000588443	0.00148689
CCL22	0.0132139	0	0	0
vWF	0.00267119	0	0.0087477	0.000613577
EPHB4	0.00543647	0.000892156	0.00290478	0
GRN	0.00735448	0.000539394	0.000817796	0
IL-6RA	0.00503615	0	0.00022174	0
LTBR	0.00386728	0	0.00128639	0
IL-17RA	0.004144	0.000565746	0	0.000244633
IL-1RT1	0.00319152	0.000648106	0	0
ICAM-2	0.00277061	0.000509002	0	0.00016277
SHPS-1	0.00296663	0	7.54295e-05	0.000267318

## Sheet: dendrogram
('GDF-15':18.95234,((MEPE:7.576828,COL1A1:7.576828):5.235396,((FABP4:9.715123,('NT-pro-BNP':6.922184,(OPG:5.052729,CHI3L1:5.052729):1.869455):2.792939):2.38435,(('MMP-3':8.427583,(ST2:6.216098,(MB:5.50344,(PI3:3.864738,CCL16:3.864738):1.638702):0.7126584):2.211485):1.745059,(TFF3:9.1992,((CHIT1:7.682204,(((TFPI:2.563728,'TR-AP':2.563728):2.516298,('LDL-receptor':3.545043,PAI:3.545043):1.534982):1…
