# Supplementary material for: Age-dependent sex differences in cardiometabolic risk factors
Source: Nat Cardiovasc Res. 2022 Sep 12;1(9):844–54. doi: 10.1038/s44161-022-00131-8 (PMC11357998; doi:10.1038/s44161-022-00131-8)
Supplement: Supplementary file 13 — Statistical source data. [file 44161_2022_131_MOESM13_ESM.xlsx]

## Sheet: Sheet1
Phenotype	age	sex_F1M2	predicted_value	lower_CI	upper_CI
LDL-receptor	20	1	-0.88174	-1.07429	-0.689192
LDL-receptor	20.2007	1	-0.874948	-1.06547	-0.684423
LDL-receptor	20.4013	1	-0.868155	-1.05667	-0.679637
LDL-receptor	20.602	1	-0.861363	-1.04789	-0.674834
LDL-receptor	20.8027	1	-0.85457	-1.03913	-0.670014
LDL-receptor	21.0033	1	-0.847778	-1.03038	-0.665176
LDL-receptor	21.204	1	-0.840985	-1.02165	-0.660319
LDL-receptor	21.4047	1	-0.834193	-1.01294	-0.655444
LDL-receptor	21.6054	1	-0.827401	-1.00425	-0.650549
LDL-receptor	21.806	1	-0.82061	-0.995586	-0.645634
LDL-receptor	22.0067	1	-0.813819	-0.98694	-0.640698
LDL-receptor	22.2074	1	-0.807028	-0.978314	-0.635741
LDL-receptor	22.408	1	-0.800238	-0.969711	-0.630764
LDL-receptor	22.6087	1	-0.793448	-0.961131	-0.625765
LDL-receptor	22.8094	1	-0.786659	-0.952573	-0.620745
LDL-receptor	23.01	1	-0.779871	-0.944039	-0.615703
LDL-receptor	23.2107	1	-0.773084	-0.935528	-0.610639
LDL-receptor	23.4114	1	-0.766297	-0.927041	-0.605553
LDL-receptor	23.612	1	-0.759512	-0.918578	-0.600446
LDL-receptor	23.8127	1	-0.752728	-0.910138	-0.595318
LDL-receptor	24.0134	1	-0.745945	-0.901723	-0.590168
LDL-receptor	24.214	1	-0.739164	-0.893332	-0.584996
LDL-receptor	24.4147	1	-0.732385	-0.884965	-0.579804
LDL-receptor	24.6154	1	-0.725607	-0.876623	-0.574591
LDL-receptor	24.8161	1	-0.718832	-0.868305	-0.569358
LDL-receptor	25.0167	1	-0.712058	-0.860011	-0.564105
LDL-receptor	25.2174	1	-0.705287	-0.851742	-0.558832
LDL-receptor	25.4181	1	-0.698518	-0.843497	-0.553539
LDL-receptor	25.6187	1	-0.691752	-0.835277	-0.548227
LDL-receptor	25.8194	1	-0.684989	-0.827081	-0.542896
LDL-receptor	26.0201	1	-0.678228	-0.81891	-0.537546
LDL-receptor	26.2207	1	-0.671471	-0.810764	-0.532178
LDL-receptor	26.4214	1	-0.664718	-0.802643	-0.526792
LDL-receptor	26.6221	1	-0.657967	-0.794547	-0.521388
LDL-receptor	26.8227	1	-0.651221	-0.786476	-0.515966
LDL-receptor	27.0234	1	-0.644479	-0.778431	-0.510526
LDL-receptor	27.2241	1	-0.63774	-0.770411	-0.505069
LDL-receptor	27.4247	1	-0.631006	-0.762417	-0.499595
LDL-receptor	27.6254	1	-0.624277	-0.75445	-0.494104
LDL-receptor	27.8261	1	-0.617552	-0.746508	-0.488596
LDL-receptor	28.0268	1	-0.610832	-0.738593	-0.483071
LDL-receptor	28.2274	1	-0.604117	-0.730705	-0.47753
LDL-receptor	28.4281	1	-0.597408	-0.722843	-0.471972
LDL-receptor	28.6288	1	-0.590703	-0.715009	-0.466398
LDL-receptor	28.8294	1	-0.584005	-0.707201	-0.460808
LDL-receptor	29.0301	1	-0.577312	-0.699421	-0.455202
LDL-receptor	29.2308	1	-0.570625	-0.691668	-0.449581
LDL-receptor	29.4314	1	-0.563943	-0.683943	-0.443944
LDL-receptor	29.6321	1	-0.557268	-0.676245	-0.438292
LDL-receptor	29.8328	1	-0.550599	-0.668574	-0.432624
LDL-receptor	30.0334	1	-0.543937	-0.660931	-0.426943
LDL-receptor	30.2341	1	-0.537281	-0.653314	-0.421247
LDL-receptor	30.4348	1	-0.530631	-0.645725	-0.415537
LDL-receptor	30.6355	1	-0.523988	-0.638163	-0.409813
LDL-receptor	30.8361	1	-0.517351	-0.630627	-0.404076
LDL-receptor	31.0368	1	-0.510722	-0.623117	-0.398326
LDL-receptor	31.2375	1	-0.504099	-0.615634	-0.392564
LDL-receptor	31.4381	1	-0.497483	-0.608177	-0.386789
LDL-receptor	31.6388	1	-0.490873	-0.600745	-0.381002
LDL-receptor	31.8395	1	-0.484271	-0.593338	-0.375203
LDL-receptor	32.0401	1	-0.477675	-0.585956	-0.369393
LDL-receptor	32.2408	1	-0.471086	-0.578599	-0.363572
LDL-receptor	32.4415	1	-0.464504	-0.571267	-0.357741
LDL-receptor	32.6421	1	-0.457928	-0.563958	-0.351898
LDL-receptor	32.8428	1	-0.451359	-0.556672	-0.346046
LDL-receptor	33.0435	1	-0.444797	-0.54941	-0.340183
LDL-receptor	33.2441	1	-0.438241	-0.542171	-0.33431
LDL-receptor	33.4448	1	-0.431691	-0.534955	-0.328427
LDL-receptor	33.6455	1	-0.425148	-0.527761	-0.322535
LDL-receptor	33.8462	1	-0.418611	-0.520589	-0.316633
LDL-receptor	34.0468	1	-0.41208	-0.513438	-0.310721
LDL-receptor	34.2475	1	-0.405555	-0.506309	-0.3048
LDL-receptor	34.4482	1	-0.399035	-0.499201	-0.298869
LDL-receptor	34.6488	1	-0.392521	-0.492114	-0.292929
LDL-receptor	34.8495	1	-0.386013	-0.485047	-0.286979
LDL-receptor	35.0502	1	-0.37951	-0.478001	-0.28102
LDL-receptor	35.2508	1	-0.373012	-0.470974	-0.275051
LDL-receptor	35.4515	1	-0.366519	-0.463966	-0.269073
LDL-receptor	35.6522	1	-0.360031	-0.456977	-0.263085
LDL-receptor	35.8528	1	-0.353548	-0.450007	-0.257088
LDL-receptor	36.0535	1	-0.347069	-0.443056	-0.251082
LDL-receptor	36.2542	1	-0.340594	-0.436122	-0.245066
LDL-receptor	36.4548	1	-0.334123	-0.429205	-0.239042
LDL-receptor	36.6555	1	-0.327657	-0.422305	-0.233008
LDL-receptor	36.8562	1	-0.321194	-0.415422	-0.226965
LDL-receptor	37.0569	1	-0.314734	-0.408555	-0.220913
LDL-receptor	37.2575	1	-0.308278	-0.401703	-0.214853
LDL-receptor	37.4582	1	-0.301825	-0.394866	-0.208784
LDL-receptor	37.6589	1	-0.295375	-0.388044	-0.202706
LDL-receptor	37.8595	1	-0.288928	-0.381236	-0.196621
LDL-receptor	38.0602	1	-0.282484	-0.374442	-0.190527
LDL-receptor	38.2609	1	-0.276043	-0.36766	-0.184425
LDL-receptor	38.4615	1	-0.269603	-0.360892	-0.178315
LDL-receptor	38.6622	1	-0.263167	-0.354136	-0.172198
LDL-receptor	38.8629	1	-0.256732	-0.347392	-0.166073
LDL-receptor	39.0635	1	-0.2503	-0.34066	-0.15994
LDL-receptor	39.2642	1	-0.24387	-0.333939	-0.153801
LDL-receptor	39.4649	1	-0.237441	-0.327229	-0.147654
LDL-receptor	39.6656	1	-0.231015	-0.32053	-0.1415
LDL-receptor	39.8662	1	-0.224591	-0.313841	-0.13534
LDL-receptor	40.0669	1	-0.218168	-0.307164	-0.129172
LDL-receptor	40.2676	1	-0.211747	-0.300496	-0.122998
LDL-receptor	40.4682	1	-0.205328	-0.293839	-0.116817
LDL-receptor	40.6689	1	-0.198911	-0.287192	-0.110629
LDL-receptor	40.8696	1	-0.192495	-0.280555	-0.104435
LDL-receptor	41.0702	1	-0.186081	-0.273928	-0.0982343
LDL-receptor	41.2709	1	-0.17967	-0.267312	-0.0920272
LDL-receptor	41.4716	1	-0.17326	-0.260706	-0.0858137
LDL-receptor	41.6722	1	-0.166852	-0.25411	-0.0795939
LDL-receptor	41.8729	1	-0.160446	-0.247524	-0.073368
LDL-receptor	42.0736	1	-0.154042	-0.240949	-0.0671359
LDL-receptor	42.2742	1	-0.147641	-0.234384	-0.060898
LDL-receptor	42.4749	1	-0.141242	-0.22783	-0.0546542
LDL-receptor	42.6756	1	-0.134846	-0.221287	-0.0484049
LDL-receptor	42.8763	1	-0.128452	-0.214754	-0.0421501
LDL-receptor	43.0769	1	-0.122061	-0.208233	-0.0358901
LDL-receptor	43.2776	1	-0.115674	-0.201722	-0.0296251
LDL-receptor	43.4783	1	-0.109289	-0.195223	-0.0233555
LDL-receptor	43.6789	1	-0.102908	-0.188734	-0.0170813
LDL-receptor	43.8796	1	-0.0965302	-0.182257	-0.0108031
LDL-receptor	44.0803	1	-0.0901564	-0.175792	-0.00452099
LDL-receptor	44.2809	1	-0.0837865	-0.169338	0.00176461
LDL-receptor	44.4816	1	-0.0774209	-0.162895	0.00805341
LDL-receptor	44.6823	1	-0.0710598	-0.156465	0.0143451
LDL-receptor	44.8829	1	-0.0647033	-0.150046	0.0206393
LDL-receptor	45.0836	1	-0.0583518	-0.143639	0.0269358
LDL-receptor	45.2843	1	-0.0520054	-0.137245	0.0332341
LDL-receptor	45.4849	1	-0.0456645	-0.130863	0.039534
LDL-receptor	45.6856	1	-0.0393291	-0.124494	0.0458353
LDL-receptor	45.8863	1	-0.0329997	-0.118137	0.0521376
LDL-receptor	46.087	1	-0.0266765	-0.111794	0.0584406
LDL-receptor	46.2876	1	-0.0203597	-0.105463	0.0647441
LDL-receptor	46.4883	1	-0.0140495	-0.0991469	0.0710479
LDL-receptor	46.689	1	-0.00774621	-0.0928443	0.0773518
LDL-receptor	46.8896	1	-0.00145009	-0.0865558	0.0836557
LDL-receptor	47.0903	1	0.00483863	-0.0802819	0.0899592
LDL-receptor	47.291	1	0.0111197	-0.0740229	0.0962622
LDL-receptor	47.4916	1	0.0173929	-0.067779	0.102565
LDL-receptor	47.6923	1	0.023658	-0.0615507	0.108867
LDL-receptor	47.893	1	0.0299147	-0.0553382	0.115168
LDL-receptor	48.0936	1	0.0361628	-0.049142	0.121468
LDL-receptor	48.2943	1	0.0424022	-0.0429624	0.127767
LDL-receptor	48.495	1	0.0486326	-0.0367997	0.134065
LDL-receptor	48.6957	1	0.0548537	-0.0306542	0.140362
LDL-receptor	48.8963	1	0.0610654	-0.0245262	0.146657
LDL-receptor	49.097	1	0.0672675	-0.018416	0.152951
LDL-receptor	49.2977	1	0.0734598	-0.0123239	0.159244
LDL-receptor	49.4983	1	0.0796421	-0.00625022	0.165534
LDL-receptor	49.699	1	0.0858143	-0.000195089	0.171824
LDL-receptor	49.8997	1	0.0919762	0.00584123	0.178111
LDL-receptor	50.1003	1	0.0981275	0.0118586	0.184397
LDL-receptor	50.301	1	0.104268	0.0178567	0.19068
LDL-receptor	50.5017	1	0.110398	0.0238355	0.196961
LDL-receptor	50.7023	1	0.116517	0.0297948	0.20324
LDL-receptor	50.903	1	0.122625	0.0357345	0.209516
LDL-receptor	51.1037	1	0.128722	0.0416543	0.21579
LDL-receptor	51.3043	1	0.134808	0.0475543	0.222062
LDL-receptor	51.505	1	0.140882	0.0534342	0.22833
LDL-receptor	51.7057	1	0.146945	0.0592939	0.234596
LDL-receptor	51.9064	1	0.152996	0.0651332	0.240859
LDL-receptor	52.107	1	0.159036	0.0709521	0.24712
LDL-receptor	52.3077	1	0.165064	0.0767504	0.253377
LDL-receptor	52.5084	1	0.17108	0.0825279	0.259632
LDL-receptor	52.709	1	0.177084	0.0882844	0.265884
LDL-receptor	52.9097	1	0.183077	0.0940197	0.272134
LDL-receptor	53.1104	1	0.189057	0.0997336	0.278381
LDL-receptor	53.311	1	0.195026	0.105426	0.284625
LDL-receptor	53.5117	1	0.200982	0.111096	0.290867
LDL-receptor	53.7124	1	0.206926	0.116745	0.297108
LDL-receptor	53.913	1	0.212859	0.122371	0.303346
LDL-receptor	54.1137	1	0.218779	0.127974	0.309583
LDL-receptor	54.3144	1	0.224687	0.133555	0.315819
LDL-receptor	54.5151	1	0.230583	0.139112	0.322054
LDL-receptor	54.7157	1	0.236466	0.144645	0.328287
LDL-receptor	54.9164	1	0.242338	0.150155	0.33452
LDL-receptor	55.1171	1	0.248197	0.155641	0.340753
LDL-receptor	55.3177	1	0.254044	0.161103	0.346986
LDL-receptor	55.5184	1	0.259879	0.16654	0.353219
LDL-receptor	55.7191	1	0.265702	0.171952	0.359452
LDL-receptor	55.9197	1	0.271513	0.17734	0.365686
LDL-receptor	56.1204	1	0.277312	0.182702	0.371922
LDL-receptor	56.3211	1	0.283098	0.188038	0.378158
LDL-receptor	56.5217	1	0.288873	0.193349	0.384396
LDL-receptor	56.7224	1	0.294635	0.198634	0.390636
LDL-receptor	56.9231	1	0.300385	0.203893	0.396877
LDL-receptor	57.1237	1	0.306123	0.209126	0.403121
LDL-receptor	57.3244	1	0.31185	0.214333	0.409366
LDL-receptor	57.5251	1	0.317564	0.219513	0.415615
LDL-receptor	57.7258	1	0.323266	0.224667	0.421866
LDL-receptor	57.9264	1	0.328957	0.229794	0.42812
LDL-receptor	58.1271	1	0.334636	0.234895	0.434377
LDL-receptor	58.3278	1	0.340303	0.239968	0.440637
LDL-receptor	58.5284	1	0.345958	0.245015	0.446901
LDL-receptor	58.7291	1	0.351602	0.250034	0.453169
LDL-receptor	58.9298	1	0.357234	0.255027	0.459441
LDL-receptor	59.1304	1	0.362854	0.259992	0.465717
LDL-receptor	59.3311	1	0.368463	0.264929	0.471997
LDL-receptor	59.5318	1	0.374061	0.269839	0.478283
LDL-receptor	59.7324	1	0.379647	0.274721	0.484573
LDL-receptor	59.9331	1	0.385222	0.279576	0.490869
LDL-receptor	60.1338	1	0.390786	0.284402	0.497171
LDL-receptor	60.3344	1	0.396339	0.289199	0.503479
LDL-receptor	60.5351	1	0.401881	0.293969	0.509794
LDL-receptor	60.7358	1	0.407413	0.29871	0.516115
LDL-receptor	60.9365	1	0.412933	0.303421	0.522444
LDL-receptor	61.1371	1	0.418443	0.308105	0.528781
LDL-receptor	61.3378	1	0.423942	0.312758	0.535126
LDL-receptor	61.5385	1	0.429431	0.317383	0.541479
LDL-receptor	61.7391	1	0.43491	0.321979	0.54784
LDL-receptor	61.9398	1	0.440378	0.326545	0.554211
LDL-receptor	62.1405	1	0.445837	0.331081	0.560592
LDL-receptor	62.3411	1	0.451285	0.335588	0.566982
LDL-receptor	62.5418	1	0.456724	0.340066	0.573383
LDL-receptor	62.7425	1	0.462154	0.344514	0.579794
LDL-receptor	62.9431	1	0.467574	0.348932	0.586216
LDL-receptor	63.1438	1	0.472985	0.353321	0.592649
LDL-receptor	63.3445	1	0.478387	0.357681	0.599093
LDL-receptor	63.5452	1	0.48378	0.362011	0.605549
LDL-receptor	63.7458	1	0.489165	0.366313	0.612016
LDL-receptor	63.9465	1	0.494541	0.370585	0.618496
LDL-receptor	64.1472	1	0.499908	0.374829	0.624988
LDL-receptor	64.3478	1	0.505268	0.379044	0.631492
LDL-receptor	64.5485	1	0.51062	0.383231	0.638009
LDL-receptor	64.7492	1	0.515964	0.38739	0.644539
LDL-receptor	64.9498	1	0.521301	0.39152	0.651082
LDL-receptor	65.1505	1	0.526631	0.395623	0.657638
LDL-receptor	65.3512	1	0.531953	0.399699	0.664208
LDL-receptor	65.5518	1	0.537269	0.403747	0.670791
LDL-receptor	65.7525	1	0.542579	0.407769	0.677388
LDL-receptor	65.9532	1	0.547882	0.411763	0.684
LDL-receptor	66.1538	1	0.553179	0.415731	0.690626
LDL-receptor	66.3545	1	0.55847	0.419673	0.697267
LDL-receptor	66.5552	1	0.563756	0.423588	0.703923
LDL-receptor	66.7559	1	0.569036	0.427478	0.710594
LDL-receptor	66.9565	1	0.574311	0.431341	0.717281
LDL-receptor	67.1572	1	0.579581	0.435179	0.723983
LDL-receptor	67.3579	1	0.584847	0.438992	0.730702
LDL-receptor	67.5585	1	0.590108	0.442779	0.737438
LDL-receptor	67.7592	1	0.595365	0.446541	0.74419
LDL-receptor	67.9599	1	0.600619	0.450278	0.750959
LDL-receptor	68.1605	1	0.605868	0.453991	0.757746
LDL-receptor	68.3612	1	0.611114	0.457678	0.76455
LDL-receptor	68.5619	1	0.616357	0.461342	0.771372
LDL-receptor	68.7625	1	0.621597	0.464981	0.778213
LDL-receptor	68.9632	1	0.626834	0.468596	0.785071
LDL-receptor	69.1639	1	0.632068	0.472188	0.791948
LDL-receptor	69.3645	1	0.6373	0.475756	0.798844
LDL-receptor	69.5652	1	0.64253	0.479301	0.805759
LDL-receptor	69.7659	1	0.647758	0.482824	0.812693
LDL-receptor	69.9666	1	0.652984	0.486323	0.819645
LDL-receptor	70.1672	1	0.658209	0.489801	0.826617
LDL-receptor	70.3679	1	0.663432	0.493256	0.833608
LDL-receptor	70.5686	1	0.668654	0.49669	0.840618
LDL-receptor	70.7692	1	0.673875	0.500103	0.847647
LDL-receptor	70.9699	1	0.679095	0.503494	0.854696
LDL-receptor	71.1706	1	0.684314	0.506866	0.861763
LDL-receptor	71.3712	1	0.689533	0.510216	0.86885
LDL-receptor	71.5719	1	0.694751	0.513547	0.875956
LDL-receptor	71.7726	1	0.699969	0.516858	0.88308
LDL-receptor	71.9732	1	0.705187	0.52015	0.890224
LDL-receptor	72.1739	1	0.710405	0.523423	0.897387
LDL-receptor	72.3746	1	0.715622	0.526677	0.904568
LDL-receptor	72.5753	1	0.72084	0.529912	0.911768
LDL-receptor	72.7759	1	0.726058	0.533129	0.918987
LDL-receptor	72.9766	1	0.731276	0.536327	0.926225
LDL-receptor	73.1773	1	0.736495	0.539508	0.933482
LDL-receptor	73.3779	1	0.741714	0.54267	0.940758
LDL-receptor	73.5786	1	0.746933	0.545814	0.948052
LDL-receptor	73.7793	1	0.752153	0.54894	0.955365
LDL-receptor	73.9799	1	0.757373	0.552049	0.962698
LDL-receptor	74.1806	1	0.762594	0.55514	0.970049
LDL-receptor	74.3813	1	0.767816	0.558212	0.977419
LDL-receptor	74.5819	1	0.773038	0.561267	0.984808
LDL-receptor	74.7826	1	0.77826	0.564304	0.992217
LDL-receptor	74.9833	1	0.783484	0.567324	0.999644
LDL-receptor	75.1839	1	0.788707	0.570325	1.00709
LDL-receptor	75.3846	1	0.793932	0.573308	1.01456
LDL-receptor	75.5853	1	0.799157	0.576274	1.02204
LDL-receptor	75.786	1	0.804382	0.579222	1.02954
LDL-receptor	75.9866	1	0.809608	0.582152	1.03706
LDL-receptor	76.1873	1	0.814834	0.585065	1.0446
LDL-receptor	76.388	1	0.820061	0.58796	1.05216
LDL-receptor	76.5886	1	0.825288	0.590838	1.05974
LDL-receptor	76.7893	1	0.830516	0.593698	1.06733
LDL-receptor	76.99	1	0.835744	0.596543	1.07494
LDL-receptor	77.1906	1	0.840972	0.599371	1.08257
LDL-receptor	77.3913	1	0.8462	0.602182	1.09022
LDL-receptor	77.592	1	0.851429	0.604979	1.09788
LDL-receptor	77.7926	1	0.856658	0.60776	1.10556
LDL-receptor	77.9933	1	0.861887	0.610526	1.11325
LDL-receptor	78.194	1	0.867116	0.613278	1.12095
LDL-receptor	78.3946	1	0.872345	0.616016	1.12867
LDL-receptor	78.5953	1	0.877574	0.61874	1.13641
LDL-receptor	78.796	1	0.882804	0.621451	1.14416
LDL-receptor	78.9967	1	0.888033	0.62415	1.15192
LDL-receptor	79.1973	1	0.893263	0.626837	1.15969
LDL-receptor	79.398	1	0.898492	0.629511	1.16747
LDL-receptor	79.5987	1	0.903721	0.632175	1.17527
LDL-receptor	79.7993	1	0.908951	0.634827	1.18307
LDL-receptor	80	1	0.91418	0.637469	1.19089
LDL-receptor	20	2	-0.936866	-1.3086	-0.565131
LDL-receptor	20.2007	2	-0.916159	-1.2783	-0.554012
LDL-receptor	20.4013	2	-0.895453	-1.24815	-0.542754
LDL-receptor	20.602	2	-0.874753	-1.21816	-0.531345
LDL-receptor	20.8027	2	-0.854058	-1.18835	-0.519771
LDL-receptor	21.0033	2	-0.833373	-1.15873	-0.50802
LDL-receptor	21.204	2	-0.812698	-1.12932	-0.49608
LDL-receptor	21.4047	2	-0.792039	-1.10014	-0.483938
LDL-receptor	21.6054	2	-0.771398	-1.07121	-0.471582
LDL-receptor	21.806	2	-0.750781	-1.04256	-0.459002
LDL-receptor	22.0067	2	-0.730191	-1.01419	-0.446188
LDL-receptor	22.2074	2	-0.709632	-0.98613	-0.433133
LDL-receptor	22.408	2	-0.68911	-0.958388	-0.419831
LDL-receptor	22.6087	2	-0.66863	-0.930982	-0.406278
LDL-receptor	22.8094	2	-0.648199	-0.903924	-0.392474
LDL-receptor	23.01	2	-0.627821	-0.877224	-0.378418
LDL-receptor	23.2107	2	-0.607503	-0.850892	-0.364115
LDL-receptor	23.4114	2	-0.587252	-0.824933	-0.349571
LDL-receptor	23.612	2	-0.567074	-0.799352	-0.334795
LDL-receptor	23.8127	2	-0.546976	-0.774153	-0.319799
LDL-receptor	24.0134	2	-0.526965	-0.749335	-0.304596
LDL-receptor	24.214	2	-0.507049	-0.724895	-0.289202
LDL-receptor	24.4147	2	-0.487234	-0.700832	-0.273636
LDL-receptor	24.6154	2	-0.467529	-0.677141	-0.257917
LDL-receptor	24.8161	2	-0.447941	-0.653817	-0.242065
LDL-receptor	25.0167	2	-0.428478	-0.630854	-0.226103
LDL-receptor	25.2174	2	-0.409149	-0.608245	-0.210053
LDL-receptor	25.4181	2	-0.38996	-0.585984	-0.193937
LDL-receptor	25.6187	2	-0.370921	-0.564066	-0.177776
LDL-receptor	25.8194	2	-0.352039	-0.542486	-0.161593
LDL-receptor	26.0201	2	-0.333323	-0.521238	-0.145408
LDL-receptor	26.2207	2	-0.314781	-0.50032	-0.129242
LDL-receptor	26.4214	2	-0.296421	-0.479729	-0.113112
LDL-receptor	26.6221	2	-0.27825	-0.459465	-0.0970347
LDL-receptor	26.8227	2	-0.260278	-0.439529	-0.0810262
LDL-receptor	27.0234	2	-0.242511	-0.419921	-0.0651014
LDL-receptor	27.2241	2	-0.224959	-0.400644	-0.0492739
LDL-receptor	27.4247	2	-0.207628	-0.381701	-0.0335548
LDL-receptor	27.6254	2	-0.190526	-0.363098	-0.0179543
LDL-receptor	27.8261	2	-0.173661	-0.344839	-0.00248236
LDL-receptor	28.0268	2	-0.157039	-0.326929	0.0128512
LDL-receptor	28.2274	2	-0.140668	-0.309373	0.028037
LDL-receptor	28.4281	2	-0.124555	-0.292177	0.0430678
LDL-receptor	28.6288	2	-0.108705	-0.275345	0.0579358
LDL-receptor	28.8294	2	-0.0931248	-0.258882	0.0726329
LDL-receptor	29.0301	2	-0.0778209	-0.242792	0.0871497
LDL-receptor	29.2308	2	-0.0627991	-0.227075	0.101477
LDL-receptor	29.4314	2	-0.0480641	-0.211735	0.115607
LDL-receptor	29.6321	2	-0.0336205	-0.196772	0.129531
LDL-receptor	29.8328	2	-0.0194731	-0.182185	0.143238
LDL-receptor	30.0334	2	-0.00562634	-0.167971	0.156719
LDL-receptor	30.2341	2	0.00791554	-0.15413	0.169961
LDL-receptor	30.4348	2	0.0211497	-0.140656	0.182955
LDL-receptor	30.6355	2	0.0340735	-0.127545	0.195691
LDL-receptor	30.8361	2	0.0466842	-0.114791	0.20816
LDL-receptor	31.0368	2	0.0589791	-0.10239	0.220348
LDL-receptor	31.2375	2	0.0709562	-0.0903346	0.232247
LDL-receptor	31.4381	2	0.0826148	-0.0786183	0.243848
LDL-receptor	31.6388	2	0.0939543	-0.0672346	0.255143
LDL-receptor	31.8395	2	0.104974	-0.0561772	0.266126
LDL-receptor	32.0401	2	0.115674	-0.0454393	0.276787
LDL-receptor	32.2408	2	0.126054	-0.0350149	0.287123
LDL-receptor	32.4415	2	0.136115	-0.0248983	0.297129
LDL-receptor	32.6421	2	0.145859	-0.0150845	0.306803
LDL-receptor	32.8428	2	0.155288	-0.00556861	0.316146
LDL-receptor	33.0435	2	0.164404	0.00365411	0.325154
LDL-receptor	33.2441	2	0.173208	0.0125877	0.333828
LDL-receptor	33.4448	2	0.181704	0.0212353	0.342173
LDL-receptor	33.6455	2	0.189896	0.0295998	0.350191
LDL-receptor	33.8462	2	0.197787	0.0376842	0.357889
LDL-receptor	34.0468	2	0.20538	0.0454913	0.36527
LDL-receptor	34.2475	2	0.212681	0.0530238	0.372339
LDL-receptor	34.4482	2	0.219694	0.0602839	0.379105
LDL-receptor	34.6488	2	0.226425	0.0672738	0.385576
LDL-receptor	34.8495	2	0.232878	0.0739964	0.391759
LDL-receptor	35.0502	2	0.239058	0.0804553	0.397662
LDL-receptor	35.2508	2	0.244973	0.0866541	0.403291
LDL-receptor	35.4515	2	0.250627	0.0925963	0.408657
LDL-receptor	35.6522	2	0.256027	0.0982863	0.413768
LDL-receptor	35.8528	2	0.26118	0.103729	0.41863
LDL-receptor	36.0535	2	0.266091	0.108932	0.423251
LDL-receptor	36.2542	2	0.270769	0.1139	0.427637
LDL-receptor	36.4548	2	0.275218	0.118641	0.431795
LDL-receptor	36.6555	2	0.279448	0.123162	0.435733
LDL-receptor	36.8562	2	0.283463	0.127472	0.439454
LDL-receptor	37.0569	2	0.287272	0.131579	0.442965
LDL-receptor	37.2575	2	0.290882	0.135494	0.44627
LDL-receptor	37.4582	2	0.294299	0.139224	0.449374
LDL-receptor	37.6589	2	0.297531	0.142779	0.452283
LDL-receptor	37.8595	2	0.300584	0.146168	0.455
LDL-receptor	38.0602	2	0.303466	0.149402	0.457529
LDL-receptor	38.2609	2	0.306183	0.152491	0.459875
LDL-receptor	38.4615	2	0.308743	0.155441	0.462044
LDL-receptor	38.6622	2	0.311151	0.158262	0.46404
LDL-receptor	38.8629	2	0.313414	0.16096	0.465869
LDL-receptor	39.0635	2	0.31554	0.163545	0.467535
LDL-receptor	39.2642	2	0.317534	0.166022	0.469045
LDL-receptor	39.4649	2	0.319401	0.168396	0.470407
LDL-receptor	39.6656	2	0.321148	0.170671	0.471626
LDL-receptor	39.8662	2	0.322781	0.172852	0.47271
LDL-receptor	40.0669	2	0.324305	0.174943	0.473668
LDL-receptor	40.2676	2	0.325726	0.176947	0.474506
LDL-receptor	40.4682	2	0.327048	0.178863	0.475233
LDL-receptor	40.6689	2	0.328276	0.180693	0.475859
LDL-receptor	40.8696	2	0.329415	0.182438	0.476393
LDL-receptor	41.0702	2	0.330469	0.184098	0.476841
LDL-receptor	41.2709	2	0.331443	0.185673	0.477213
LDL-receptor	41.4716	2	0.33234	0.187163	0.477518
LDL-receptor	41.6722	2	0.333164	0.188565	0.477763
LDL-receptor	41.8729	2	0.333918	0.189879	0.477957
LDL-receptor	42.0736	2	0.334606	0.191106	0.478105
LDL-receptor	42.2742	2	0.33523	0.192247	0.478213
LDL-receptor	42.4749	2	0.335794	0.193299	0.478289
LDL-receptor	42.6756	2	0.3363	0.194263	0.478336
LDL-receptor	42.8763	2	0.336749	0.195141	0.478358
LDL-receptor	43.0769	2	0.337146	0.195934	0.478358
LDL-receptor	43.2776	2	0.337491	0.196644	0.478338
LDL-receptor	43.4783	2	0.337786	0.197273	0.478299
LDL-receptor	43.6789	2	0.338033	0.197823	0.478243
LDL-receptor	43.8796	2	0.338234	0.198298	0.478169
LDL-receptor	44.0803	2	0.338389	0.198701	0.478077
LDL-receptor	44.2809	2	0.3385	0.199036	0.477964
LDL-receptor	44.4816	2	0.338568	0.199305	0.477831
LDL-receptor	44.6823	2	0.338594	0.199513	0.477675
LDL-receptor	44.8829	2	0.338579	0.199661	0.477496
LDL-receptor	45.0836	2	0.338523	0.199755	0.47729
LDL-receptor	45.2843	2	0.338427	0.199797	0.477057
LDL-receptor	45.4849	2	0.338292	0.199789	0.476796
LDL-receptor	45.6856	2	0.338119	0.199731	0.476506
LDL-receptor	45.8863	2	0.337907	0.199626	0.476188
LDL-receptor	46.087	2	0.337658	0.199474	0.475841
LDL-receptor	46.2876	2	0.337371	0.199276	0.475465
LDL-receptor	46.4883	2	0.337047	0.199031	0.475064
LDL-receptor	46.689	2	0.336687	0.198735	0.474639
LDL-receptor	46.8896	2	0.336291	0.198389	0.474192
LDL-receptor	47.0903	2	0.335858	0.197991	0.473726
LDL-receptor	47.291	2	0.335391	0.197537	0.473244
LDL-receptor	47.4916	2	0.334888	0.197025	0.472751
LDL-receptor	47.6923	2	0.334351	0.196451	0.472251
LDL-receptor	47.893	2	0.333779	0.195812	0.471747
LDL-receptor	48.0936	2	0.333174	0.195106	0.471243
LDL-receptor	48.2943	2	0.332536	0.19433	0.470742
LDL-receptor	48.495	2	0.331865	0.193481	0.470249
LDL-receptor	48.6957	2	0.331162	0.192558	0.469766
LDL-receptor	48.8963	2	0.330427	0.191558	0.469296
LDL-receptor	49.097	2	0.329661	0.190483	0.46884
LDL-receptor	49.2977	2	0.328865	0.189331	0.468399
LDL-receptor	49.4983	2	0.328039	0.188104	0.467975
LDL-receptor	49.699	2	0.327185	0.186803	0.467566
LDL-receptor	49.8997	2	0.326301	0.18543	0.467172
LDL-receptor	50.1003	2	0.32539	0.18399	0.466791
LDL-receptor	50.301	2	0.324452	0.182485	0.466419
LDL-receptor	50.5017	2	0.323488	0.18092	0.466056
LDL-receptor	50.7023	2	0.322498	0.1793	0.465697
LDL-receptor	50.903	2	0.321484	0.177628	0.465339
LDL-receptor	51.1037	2	0.320445	0.175912	0.464977
LDL-receptor	51.3043	2	0.319382	0.174158	0.464606
LDL-receptor	51.505	2	0.318296	0.172369	0.464224
LDL-receptor	51.7057	2	0.317188	0.17055	0.463826
LDL-receptor	51.9064	2	0.316058	0.168708	0.463409
LDL-receptor	52.107	2	0.314907	0.166847	0.462967
LDL-receptor	52.3077	2	0.313735	0.164971	0.462499
LDL-receptor	52.5084	2	0.312542	0.163083	0.462
LDL-receptor	52.709	2	0.311328	0.161186	0.46147
LDL-receptor	52.9097	2	0.310094	0.159283	0.460906
LDL-receptor	53.1104	2	0.30884	0.157375	0.460306
LDL-receptor	53.311	2	0.307567	0.155465	0.459668
LDL-receptor	53.5117	2	0.306272	0.153551	0.458994
LDL-receptor	53.7124	2	0.304958	0.151632	0.458283
LDL-receptor	53.913	2	0.303622	0.149709	0.457535
LDL-receptor	54.1137	2	0.302265	0.147781	0.45675
LDL-receptor	54.3144	2	0.300887	0.145846	0.455928
LDL-receptor	54.5151	2	0.299486	0.143901	0.455071
LDL-receptor	54.7157	2	0.298062	0.141944	0.45418
LDL-receptor	54.9164	2	0.296614	0.139972	0.453256
LDL-receptor	55.1171	2	0.295141	0.137985	0.452297
LDL-receptor	55.3177	2	0.293641	0.135978	0.451305
LDL-receptor	55.5184	2	0.292114	0.13395	0.450279
LDL-receptor	55.7191	2	0.290558	0.131896	0.44922
LDL-receptor	55.9197	2	0.288972	0.129817	0.448127
LDL-receptor	56.1204	2	0.287353	0.12771	0.446996
LDL-receptor	56.3211	2	0.285701	0.125574	0.445827
LDL-receptor	56.5217	2	0.284013	0.123407	0.444619
LDL-receptor	56.7224	2	0.282287	0.121207	0.443367
LDL-receptor	56.9231	2	0.280522	0.118974	0.442069
LDL-receptor	57.1237	2	0.278714	0.116708	0.440721
LDL-receptor	57.3244	2	0.276863	0.114407	0.439319
LDL-receptor	57.5251	2	0.274966	0.112072	0.43786
LDL-receptor	57.7258	2	0.273019	0.109699	0.436339
LDL-receptor	57.9264	2	0.271022	0.10729	0.434754
LDL-receptor	58.1271	2	0.268971	0.104844	0.433099
LDL-receptor	58.3278	2	0.266865	0.102359	0.431371
LDL-receptor	58.5284	2	0.2647	0.0998329	0.429566
LDL-receptor	58.7291	2	0.262474	0.097263	0.427684
LDL-receptor	58.9298	2	0.260184	0.0946472	0.425721
LDL-receptor	59.1304	2	0.257828	0.091983	0.423674
LDL-receptor	59.3311	2	0.255404	0.0892663	0.421542
LDL-receptor	59.5318	2	0.252909	0.0864921	0.419326
LDL-receptor	59.7324	2	0.25034	0.0836551	0.417026
LDL-receptor	59.9331	2	0.247696	0.0807502	0.414642
LDL-receptor	60.1338	2	0.244974	0.0777721	0.412175
LDL-receptor	60.3344	2	0.242171	0.0747142	0.409628
LDL-receptor	60.5351	2	0.239286	0.071569	0.407002
LDL-receptor	60.7358	2	0.236316	0.0683293	0.404303
LDL-receptor	60.9365	2	0.23326	0.0649883	0.401532
LDL-receptor	61.1371	2	0.230115	0.0615395	0.398691
LDL-receptor	61.3378	2	0.226881	0.0579757	0.395786
LDL-receptor	61.5385	2	0.223555	0.0542897	0.39282
LDL-receptor	61.7391	2	0.220136	0.0504751	0.389797
LDL-receptor	61.9398	2	0.216623	0.0465263	0.386719
LDL-receptor	62.1405	2	0.213014	0.0424388	0.383588
LDL-receptor	62.3411	2	0.209308	0.0382081	0.380408
LDL-receptor	62.5418	2	0.205506	0.0338303	0.377181
LDL-receptor	62.7425	2	0.201605	0.0293029	0.373908
LDL-receptor	62.9431	2	0.197607	0.0246244	0.370589
LDL-receptor	63.1438	2	0.193509	0.0197944	0.367224
LDL-receptor	63.3445	2	0.189313	0.0148131	0.363813
LDL-receptor	63.5452	2	0.185018	0.0096813	0.360355
LDL-receptor	63.7458	2	0.180625	0.00440081	0.35685
LDL-receptor	63.9465	2	0.176134	-0.00102558	0.353294
LDL-receptor	64.1472	2	0.171546	-0.0065944	0.349686
LDL-receptor	64.3478	2	0.166861	-0.0123022	0.346023
LDL-receptor	64.5485	2	0.16208	-0.0181456	0.342306
LDL-receptor	64.7492	2	0.157205	-0.0241206	0.338531
LDL-receptor	64.9498	2	0.152237	-0.0302231	0.334698
LDL-receptor	65.1505	2	0.147178	-0.0364488	0.330804
LDL-receptor	65.3512	2	0.142028	-0.0427945	0.32685
LDL-receptor	65.5518	2	0.13679	-0.0492577	0.322838
LDL-receptor	65.7525	2	0.131467	-0.0558361	0.318769
LDL-receptor	65.9532	2	0.126059	-0.0625276	0.314645
LDL-receptor	66.1538	2	0.120569	-0.0693305	0.310469
LDL-receptor	66.3545	2	0.115	-0.0762449	0.306245
LDL-receptor	66.5552	2	0.109354	-0.0832717	0.301979
LDL-receptor	66.7559	2	0.103633	-0.0904123	0.297679
LDL-receptor	66.9565	2	0.0978413	-0.0976682	0.293351
LDL-receptor	67.1572	2	0.0919802	-0.105042	0.289002
LDL-receptor	67.3579	2	0.086053	-0.112536	0.284642
LDL-receptor	67.5585	2	0.0800628	-0.120155	0.280281
LDL-receptor	67.7592	2	0.0740124	-0.127904	0.275929
LDL-receptor	67.9599	2	0.067905	-0.135786	0.271596
LDL-receptor	68.1605	2	0.0617435	-0.143805	0.267292
LDL-receptor	68.3612	2	0.055531	-0.151966	0.263028
LDL-receptor	68.5619	2	0.0492707	-0.160273	0.258814
LDL-receptor	68.7625	2	0.0429657	-0.16873	0.254661
LDL-receptor	68.9632	2	0.0366192	-0.177341	0.250579
LDL-receptor	69.1639	2	0.0302341	-0.186107	0.246575
LDL-receptor	69.3645	2	0.0238137	-0.195032	0.24266
LDL-receptor	69.5652	2	0.0173607	-0.204118	0.23884
LDL-receptor	69.7659	2	0.0108784	-0.213367	0.235123
LDL-receptor	69.9666	2	0.0043695	-0.222778	0.231517
LDL-receptor	70.1672	2	-0.00216289	-0.232351	0.228025
LDL-receptor	70.3679	2	-0.0087161	-0.242087	0.224655
LDL-receptor	70.5686	2	-0.0152875	-0.251985	0.22141
LDL-receptor	70.7692	2	-0.0218746	-0.262046	0.218296
LDL-receptor	70.9699	2	-0.0284746	-0.272267	0.215317
LDL-receptor	71.1706	2	-0.0350851	-0.282647	0.212477
LDL-receptor	71.3712	2	-0.0417038	-0.293187	0.20978
LDL-receptor	71.5719	2	-0.0483287	-0.303888	0.20723
LDL-receptor	71.7726	2	-0.0549579	-0.314749	0.204833
LDL-receptor	71.9732	2	-0.0615891	-0.325772	0.202594
LDL-receptor	72.1739	2	-0.0682204	-0.336957	0.200516
LDL-receptor	72.3746	2	-0.0748504	-0.348308	0.198608
LDL-receptor	72.5753	2	-0.0814776	-0.35983	0.196874
LDL-receptor	72.7759	2	-0.0881006	-0.371525	0.195324
LDL-receptor	72.9766	2	-0.0947181	-0.3834	0.193964
LDL-receptor	73.1773	2	-0.101329	-0.395459	0.192801
LDL-receptor	73.3779	2	-0.107932	-0.407709	0.191846
LDL-receptor	73.5786	2	-0.114526	-0.420158	0.191106
LDL-receptor	73.7793	2	-0.121112	-0.432814	0.19059
LDL-receptor	73.9799	2	-0.127688	-0.445684	0.190308
LDL-receptor	74.1806	2	-0.134253	-0.458774	0.190267
LDL-receptor	74.3813	2	-0.140809	-0.472094	0.190476
LDL-receptor	74.5819	2	-0.147353	-0.48565	0.190943
LDL-receptor	74.7826	2	-0.153888	-0.499449	0.191674
LDL-receptor	74.9833	2	-0.160411	-0.513496	0.192674
LDL-receptor	75.1839	2	-0.166925	-0.527797	0.193948
LDL-receptor	75.3846	2	-0.173428	-0.542354	0.195499
LDL-receptor	75.5853	2	-0.179921	-0.557172	0.197329
LDL-receptor	75.786	2	-0.186406	-0.57225	0.199437
LDL-receptor	75.9866	2	-0.192882	-0.587588	0.201824
LDL-receptor	76.1873	2	-0.19935	-0.603184	0.204484
LDL-receptor	76.388	2	-0.205811	-0.619034	0.207413
LDL-receptor	76.5886	2	-0.212265	-0.635134	0.210605
LDL-receptor	76.7893	2	-0.218712	-0.651475	0.214052
LDL-receptor	76.99	2	-0.225153	-0.668051	0.217745
LDL-receptor	77.1906	2	-0.231589	-0.684851	0.221673
LDL-receptor	77.3913	2	-0.23802	-0.701867	0.225828
LDL-receptor	77.592	2	-0.244447	-0.719089	0.230195
LDL-receptor	77.7926	2	-0.25087	-0.736505	0.234765
LDL-receptor	77.9933	2	-0.25729	-0.754104	0.239523
LDL-receptor	78.194	2	-0.263708	-0.771874	0.244457
LDL-receptor	78.3946	2	-0.270125	-0.789804	0.249555
LDL-receptor	78.5953	2	-0.276539	-0.807883	0.254804
LDL-receptor	78.796	2	-0.282953	-0.8261	0.260193
LDL-receptor	78.9967	2	-0.289367	-0.844443	0.26571
LDL-receptor	79.1973	2	-0.29578	-0.862904	0.271344
LDL-receptor	79.398	2	-0.302193	-0.881472	0.277086
LDL-receptor	79.5987	2	-0.308607	-0.900143	0.28293
LDL-receptor	79.7993	2	-0.31502	-0.91891	0.28887
LDL-receptor	80	2	-0.321433	-0.937766	0.2949
FABP4	20	1	-0.386428	-0.536738	-0.236117
FABP4	20.2007	1	-0.380796	-0.530209	-0.231384
FABP4	20.4013	1	-0.375165	-0.523681	-0.226649
FABP4	20.602	1	-0.369534	-0.517155	-0.221912
FABP4	20.8027	1	-0.363902	-0.51063	-0.217174
FABP4	21.0033	1	-0.358271	-0.504107	-0.212434
FABP4	21.204	1	-0.352639	-0.497586	-0.207693
FABP4	21.4047	1	-0.347008	-0.491066	-0.202949
FABP4	21.6054	1	-0.341376	-0.484548	-0.198204
FABP4	21.806	1	-0.335745	-0.478032	-0.193457
FABP4	22.0067	1	-0.330113	-0.471518	-0.188709
FABP4	22.2074	1	-0.324482	-0.465006	-0.183958
FABP4	22.408	1	-0.318851	-0.458496	-0.179206
FABP4	22.6087	1	-0.313219	-0.451987	-0.174451
FABP4	22.8094	1	-0.307588	-0.445481	-0.169695
FABP4	23.01	1	-0.301956	-0.438976	-0.164937
FABP4	23.2107	1	-0.296325	-0.432474	-0.160176
FABP4	23.4114	1	-0.290694	-0.425973	-0.155414
FABP4	23.612	1	-0.285062	-0.419475	-0.150649
FABP4	23.8127	1	-0.279431	-0.412979	-0.145883
FABP4	24.0134	1	-0.273799	-0.406485	-0.141114
FABP4	24.214	1	-0.268168	-0.399993	-0.136343
FABP4	24.4147	1	-0.262537	-0.393504	-0.131569
FABP4	24.6154	1	-0.256905	-0.387017	-0.126794
FABP4	24.8161	1	-0.251274	-0.380532	-0.122016
FABP4	25.0167	1	-0.245642	-0.37405	-0.117235
FABP4	25.2174	1	-0.240011	-0.36757	-0.112452
FABP4	25.4181	1	-0.23438	-0.361093	-0.107667
FABP4	25.6187	1	-0.228748	-0.354618	-0.102879
FABP4	25.8194	1	-0.223117	-0.348146	-0.0980886
FABP4	26.0201	1	-0.217486	-0.341676	-0.0932955
FABP4	26.2207	1	-0.211855	-0.33521	-0.0884997
FABP4	26.4214	1	-0.206223	-0.328745	-0.0837012
FABP4	26.6221	1	-0.200592	-0.322284	-0.0788999
FABP4	26.8227	1	-0.194961	-0.315826	-0.0740957
FABP4	27.0234	1	-0.18933	-0.309371	-0.0692886
FABP4	27.2241	1	-0.183698	-0.302918	-0.0644786
FABP4	27.4247	1	-0.178067	-0.296469	-0.0596656
FABP4	27.6254	1	-0.172436	-0.290023	-0.0548495
FABP4	27.8261	1	-0.166805	-0.28358	-0.0500302
FABP4	28.0268	1	-0.161174	-0.27714	-0.0452077
FABP4	28.2274	1	-0.155543	-0.270703	-0.040382
FABP4	28.4281	1	-0.149911	-0.26427	-0.0355529
FABP4	28.6288	1	-0.14428	-0.25784	-0.0307204
FABP4	28.8294	1	-0.138649	-0.251414	-0.0258845
FABP4	29.0301	1	-0.133018	-0.244992	-0.0210449
FABP4	29.2308	1	-0.127387	-0.238573	-0.0162018
FABP4	29.4314	1	-0.121756	-0.232158	-0.011355
FABP4	29.6321	1	-0.116125	-0.225746	-0.00650437
FABP4	29.8328	1	-0.110494	-0.219339	-0.00164991
FABP4	30.0334	1	-0.104863	-0.212935	0.00320848
FABP4	30.2341	1	-0.0992325	-0.206536	0.00807089
FABP4	30.4348	1	-0.0936017	-0.200141	0.0129374
FABP4	30.6355	1	-0.0879708	-0.19375	0.0178081
FABP4	30.8361	1	-0.08234	-0.187363	0.0226831
FABP4	31.0368	1	-0.0767092	-0.180981	0.0275624
FABP4	31.2375	1	-0.0710784	-0.174603	0.0324462
FABP4	31.4381	1	-0.0654477	-0.16823	0.0373346
FABP4	31.6388	1	-0.059817	-0.161861	0.0422276
FABP4	31.8395	1	-0.0541863	-0.155498	0.0471253
FABP4	32.0401	1	-0.0485556	-0.149139	0.0520279
FABP4	32.2408	1	-0.042925	-0.142785	0.0569355
FABP4	32.4415	1	-0.0372944	-0.136437	0.0618481
FABP4	32.6421	1	-0.0316638	-0.130093	0.0667659
FABP4	32.8428	1	-0.0260332	-0.123755	0.0716889
FABP4	33.0435	1	-0.0204027	-0.117423	0.0766174
FABP4	33.2441	1	-0.0147722	-0.111096	0.0815514
FABP4	33.4448	1	-0.00914174	-0.104774	0.086491
FABP4	33.6455	1	-0.0035113	-0.0984589	0.0914363
FABP4	33.8462	1	0.00211911	-0.0921493	0.0963876
FABP4	34.0468	1	0.00774949	-0.0858458	0.101345
FABP4	34.2475	1	0.0133798	-0.0795485	0.106308
FABP4	34.4482	1	0.0190102	-0.0732574	0.111278
FABP4	34.6488	1	0.0246404	-0.0669729	0.116254
FABP4	34.8495	1	0.0302707	-0.0606949	0.121236
FABP4	35.0502	1	0.0359009	-0.0544236	0.126225
FABP4	35.2508	1	0.0415312	-0.0481592	0.131222
FABP4	35.4515	1	0.0471613	-0.0419018	0.136224
FABP4	35.6522	1	0.0527915	-0.0356516	0.141235
FABP4	35.8528	1	0.0584216	-0.0294087	0.146252
FABP4	36.0535	1	0.0640517	-0.0231732	0.151277
FABP4	36.2542	1	0.0696818	-0.0169454	0.156309
FABP4	36.4548	1	0.0753118	-0.0107253	0.161349
FABP4	36.6555	1	0.0809418	-0.00451315	0.166397
FABP4	36.8562	1	0.0865718	0.00169092	0.171453
FABP4	37.0569	1	0.0922017	0.00788674	0.176517
FABP4	37.2575	1	0.0978317	0.0140741	0.181589
FABP4	37.4582	1	0.103462	0.020253	0.18667
FABP4	37.6589	1	0.109091	0.0264231	0.19176
FABP4	37.8595	1	0.114721	0.0325843	0.196858
FABP4	38.0602	1	0.120351	0.0387363	0.201966
FABP4	38.2609	1	0.125981	0.0448792	0.207083
FABP4	38.4615	1	0.131611	0.0510126	0.212209
FABP4	38.6622	1	0.13724	0.0571364	0.217345
FABP4	38.8629	1	0.14287	0.0632504	0.22249
FABP4	39.0635	1	0.1485	0.0693545	0.227645
FABP4	39.2642	1	0.15413	0.0754484	0.232811
FABP4	39.4649	1	0.159759	0.081532	0.237987
FABP4	39.6656	1	0.165389	0.0876051	0.243173
FABP4	39.8662	1	0.171018	0.0936675	0.248369
FABP4	40.0669	1	0.176648	0.0997191	0.253577
FABP4	40.2676	1	0.182278	0.10576	0.258796
FABP4	40.4682	1	0.187907	0.111789	0.264025
FABP4	40.6689	1	0.193537	0.117807	0.269266
FABP4	40.8696	1	0.199166	0.123814	0.274519
FABP4	41.0702	1	0.204796	0.129808	0.279783
FABP4	41.2709	1	0.210425	0.135791	0.285059
FABP4	41.4716	1	0.216055	0.141762	0.290347
FABP4	41.6722	1	0.221684	0.14772	0.295648
FABP4	41.8729	1	0.227313	0.153666	0.30096
FABP4	42.0736	1	0.232943	0.1596	0.306286
FABP4	42.2742	1	0.238572	0.165521	0.311623
FABP4	42.4749	1	0.244202	0.171429	0.316974
FABP4	42.6756	1	0.249831	0.177324	0.322338
FABP4	42.8763	1	0.25546	0.183206	0.327714
FABP4	43.0769	1	0.261089	0.189075	0.333104
FABP4	43.2776	1	0.266719	0.19493	0.338508
FABP4	43.4783	1	0.272348	0.200771	0.343925
FABP4	43.6789	1	0.277977	0.206599	0.349355
FABP4	43.8796	1	0.283606	0.212414	0.354799
FABP4	44.0803	1	0.289236	0.218214	0.360257
FABP4	44.2809	1	0.294865	0.224	0.365729
FABP4	44.4816	1	0.300494	0.229773	0.371215
FABP4	44.6823	1	0.306123	0.235531	0.376716
FABP4	44.8829	1	0.311752	0.241275	0.38223
FABP4	45.0836	1	0.317381	0.247004	0.387759
FABP4	45.2843	1	0.323011	0.25272	0.393301
FABP4	45.4849	1	0.32864	0.25842	0.398859
FABP4	45.6856	1	0.334269	0.264107	0.404431
FABP4	45.8863	1	0.339898	0.269779	0.410017
FABP4	46.087	1	0.345527	0.275436	0.415617
FABP4	46.2876	1	0.351156	0.281079	0.421233
FABP4	46.4883	1	0.356785	0.286707	0.426862
FABP4	46.689	1	0.362414	0.292321	0.432507
FABP4	46.8896	1	0.368043	0.29792	0.438165
FABP4	47.0903	1	0.373672	0.303505	0.443839
FABP4	47.291	1	0.379301	0.309075	0.449526
FABP4	47.4916	1	0.38493	0.314631	0.455228
FABP4	47.6923	1	0.390559	0.320172	0.460945
FABP4	47.893	1	0.396187	0.325699	0.466676
FABP4	48.0936	1	0.401816	0.331212	0.472421
FABP4	48.2943	1	0.407445	0.33671	0.47818
FABP4	48.495	1	0.413074	0.342195	0.483953
FABP4	48.6957	1	0.418703	0.347665	0.489741
FABP4	48.8963	1	0.424332	0.353121	0.495542
FABP4	49.097	1	0.429961	0.358564	0.501357
FABP4	49.2977	1	0.435589	0.363993	0.507186
FABP4	49.4983	1	0.441218	0.369408	0.513029
FABP4	49.699	1	0.446847	0.374809	0.518885
FABP4	49.8997	1	0.452476	0.380197	0.524754
FABP4	50.1003	1	0.458104	0.385572	0.530637
FABP4	50.301	1	0.463733	0.390934	0.536533
FABP4	50.5017	1	0.469362	0.396283	0.542441
FABP4	50.7023	1	0.474991	0.401618	0.548363
FABP4	50.903	1	0.480619	0.406942	0.554297
FABP4	51.1037	1	0.486248	0.412252	0.560244
FABP4	51.3043	1	0.491877	0.417551	0.566203
FABP4	51.505	1	0.497505	0.422837	0.572174
FABP4	51.7057	1	0.503134	0.428111	0.578157
FABP4	51.9064	1	0.508763	0.433373	0.584152
FABP4	52.107	1	0.514391	0.438624	0.590159
FABP4	52.3077	1	0.52002	0.443863	0.596177
FABP4	52.5084	1	0.525649	0.44909	0.602207
FABP4	52.709	1	0.531277	0.454307	0.608247
FABP4	52.9097	1	0.536906	0.459512	0.614299
FABP4	53.1104	1	0.542534	0.464707	0.620362
FABP4	53.311	1	0.548163	0.469891	0.626435
FABP4	53.5117	1	0.553791	0.475064	0.632518
FABP4	53.7124	1	0.55942	0.480228	0.638612
FABP4	53.913	1	0.565049	0.485381	0.644716
FABP4	54.1137	1	0.570677	0.490524	0.65083
FABP4	54.3144	1	0.576306	0.495658	0.656954
FABP4	54.5151	1	0.581934	0.500781	0.663087
FABP4	54.7157	1	0.587563	0.505896	0.669229
FABP4	54.9164	1	0.593191	0.511001	0.675381
FABP4	55.1171	1	0.59882	0.516097	0.681542
FABP4	55.3177	1	0.604448	0.521185	0.687712
FABP4	55.5184	1	0.610077	0.526263	0.69389
FABP4	55.7191	1	0.615705	0.531333	0.700077
FABP4	55.9197	1	0.621334	0.536395	0.706272
FABP4	56.1204	1	0.626962	0.541449	0.712476
FABP4	56.3211	1	0.632591	0.546494	0.718687
FABP4	56.5217	1	0.638219	0.551532	0.724906
FABP4	56.7224	1	0.643848	0.556562	0.731134
FABP4	56.9231	1	0.649476	0.561584	0.737368
FABP4	57.1237	1	0.655104	0.566599	0.74361
FABP4	57.3244	1	0.660733	0.571606	0.74986
FABP4	57.5251	1	0.666361	0.576607	0.756116
FABP4	57.7258	1	0.67199	0.5816	0.762379
FABP4	57.9264	1	0.677618	0.586587	0.76865
FABP4	58.1271	1	0.683247	0.591567	0.774927
FABP4	58.3278	1	0.688875	0.59654	0.78121
FABP4	58.5284	1	0.694504	0.601507	0.7875
FABP4	58.7291	1	0.700132	0.606468	0.793796
FABP4	58.9298	1	0.70576	0.611423	0.800098
FABP4	59.1304	1	0.711389	0.616371	0.806407
FABP4	59.3311	1	0.717017	0.621314	0.812721
FABP4	59.5318	1	0.722646	0.626251	0.819041
FABP4	59.7324	1	0.728274	0.631182	0.825367
FABP4	59.9331	1	0.733903	0.636108	0.831698
FABP4	60.1338	1	0.739531	0.641028	0.838034
FABP4	60.3344	1	0.74516	0.645943	0.844376
FABP4	60.5351	1	0.750788	0.650853	0.850723
FABP4	60.7358	1	0.756417	0.655758	0.857075
FABP4	60.9365	1	0.762045	0.660658	0.863432
FABP4	61.1371	1	0.767673	0.665553	0.869794
FABP4	61.3378	1	0.773302	0.670443	0.876161
FABP4	61.5385	1	0.77893	0.675328	0.882533
FABP4	61.7391	1	0.784559	0.680209	0.888909
FABP4	61.9398	1	0.790187	0.685086	0.895289
FABP4	62.1405	1	0.795816	0.689958	0.901674
FABP4	62.3411	1	0.801444	0.694826	0.908063
FABP4	62.5418	1	0.807073	0.699689	0.914456
FABP4	62.7425	1	0.812701	0.704549	0.920854
FABP4	62.9431	1	0.81833	0.709404	0.927255
FABP4	63.1438	1	0.823958	0.714256	0.933661
FABP4	63.3445	1	0.829587	0.719104	0.94007
FABP4	63.5452	1	0.835215	0.723948	0.946483
FABP4	63.7458	1	0.840844	0.728788	0.9529
FABP4	63.9465	1	0.846473	0.733624	0.959321
FABP4	64.1472	1	0.852101	0.738457	0.965745
FABP4	64.3478	1	0.85773	0.743287	0.972172
FABP4	64.5485	1	0.863358	0.748113	0.978603
FABP4	64.7492	1	0.868987	0.752936	0.985038
FABP4	64.9498	1	0.874615	0.757755	0.991475
FABP4	65.1505	1	0.880244	0.762572	0.997916
FABP4	65.3512	1	0.885872	0.767385	1.00436
FABP4	65.5518	1	0.891501	0.772195	1.01081
FABP4	65.7525	1	0.89713	0.777002	1.01726
FABP4	65.9532	1	0.902758	0.781806	1.02371
FABP4	66.1538	1	0.908387	0.786607	1.03017
FABP4	66.3545	1	0.914015	0.791406	1.03663
FABP4	66.5552	1	0.919644	0.796201	1.04309
FABP4	66.7559	1	0.925273	0.800994	1.04955
FABP4	66.9565	1	0.930901	0.805784	1.05602
FABP4	67.1572	1	0.93653	0.810572	1.06249
FABP4	67.3579	1	0.942159	0.815357	1.06896
FABP4	67.5585	1	0.947787	0.820139	1.07544
FABP4	67.7592	1	0.953416	0.824919	1.08191
FABP4	67.9599	1	0.959045	0.829696	1.08839
FABP4	68.1605	1	0.964673	0.834471	1.09488
FABP4	68.3612	1	0.970302	0.839244	1.10136
FABP4	68.5619	1	0.975931	0.844015	1.10785
FABP4	68.7625	1	0.981559	0.848783	1.11434
FABP4	68.9632	1	0.987188	0.853549	1.12083
FABP4	69.1639	1	0.992817	0.858312	1.12732
FABP4	69.3645	1	0.998445	0.863074	1.13382
FABP4	69.5652	1	1.00407	0.867834	1.14031
FABP4	69.7659	1	1.0097	0.872591	1.14681
FABP4	69.9666	1	1.01533	0.877346	1.15332
FABP4	70.1672	1	1.02096	0.8821	1.15982
FABP4	70.3679	1	1.02659	0.886851	1.16633
FABP4	70.5686	1	1.03222	0.891601	1.17283
FABP4	70.7692	1	1.03785	0.896349	1.17934
FABP4	70.9699	1	1.04348	0.901095	1.18586
FABP4	71.1706	1	1.0491	0.905839	1.19237
FABP4	71.3712	1	1.05473	0.910581	1.19888
FABP4	71.5719	1	1.06036	0.915321	1.2054
FABP4	71.7726	1	1.06599	0.92006	1.21192
FABP4	71.9732	1	1.07162	0.924797	1.21844
FABP4	72.1739	1	1.07725	0.929533	1.22496
FABP4	72.3746	1	1.08288	0.934266	1.23149
FABP4	72.5753	1	1.08851	0.938999	1.23801
FABP4	72.7759	1	1.09413	0.943729	1.24454
FABP4	72.9766	1	1.09976	0.948458	1.25107
FABP4	73.1773	1	1.10539	0.953186	1.2576
FABP4	73.3779	1	1.11102	0.957912	1.26413
FABP4	73.5786	1	1.11665	0.962636	1.27066
FABP4	73.7793	1	1.12228	0.967359	1.2772
FABP4	73.9799	1	1.12791	0.972081	1.28373
FABP4	74.1806	1	1.13354	0.976801	1.29027
FABP4	74.3813	1	1.13916	0.98152	1.29681
FABP4	74.5819	1	1.14479	0.986237	1.30335
FABP4	74.7826	1	1.15042	0.990954	1.30989
FABP4	74.9833	1	1.15605	0.995668	1.31643
FABP4	75.1839	1	1.16168	1.00038	1.32298
FABP4	75.3846	1	1.16731	1.00509	1.32952
FABP4	75.5853	1	1.17294	1.00981	1.33607
FABP4	75.786	1	1.17857	1.01451	1.34262
FABP4	75.9866	1	1.18419	1.01922	1.34917
FABP4	76.1873	1	1.18982	1.02393	1.35572
FABP4	76.388	1	1.19545	1.02864	1.36227
FABP4	76.5886	1	1.20108	1.03334	1.36882
FABP4	76.7893	1	1.20671	1.03805	1.37537
FABP4	76.99	1	1.21234	1.04275	1.38193
FABP4	77.1906	1	1.21797	1.04745	1.38848
FABP4	77.3913	1	1.2236	1.05215	1.39504
FABP4	77.592	1	1.22922	1.05685	1.4016
FABP4	77.7926	1	1.23485	1.06155	1.40816
FABP4	77.9933	1	1.24048	1.06625	1.41472
FABP4	78.194	1	1.24611	1.07094	1.42128
FABP4	78.3946	1	1.25174	1.07564	1.42784
FABP4	78.5953	1	1.25737	1.08033	1.43441
FABP4	78.796	1	1.263	1.08502	1.44097
FABP4	78.9967	1	1.26863	1.08972	1.44754
FABP4	79.1973	1	1.27426	1.09441	1.4541
FABP4	79.398	1	1.27988	1.0991	1.46067
FABP4	79.5987	1	1.28551	1.10379	1.46724
FABP4	79.7993	1	1.29114	1.10848	1.47381
FABP4	80	1	1.29677	1.11316	1.48038
FABP4	20	2	-1.64333	-1.99036	-1.2963
FABP4	20.2007	2	-1.62391	-1.9623	-1.28553
FABP4	20.4013	2	-1.6045	-1.93437	-1.27464
FABP4	20.602	2	-1.58509	-1.90658	-1.26361
FABP4	20.8027	2	-1.5657	-1.87895	-1.25244
FABP4	21.0033	2	-1.54631	-1.85149	-1.24113
FABP4	21.204	2	-1.52694	-1.82422	-1.22965
FABP4	21.4047	2	-1.50758	-1.79716	-1.21801
FABP4	21.6054	2	-1.48826	-1.77033	-1.20618
FABP4	21.806	2	-1.46896	-1.74374	-1.19417
FABP4	22.0067	2	-1.44969	-1.71741	-1.18198
FABP4	22.2074	2	-1.43047	-1.69135	-1.16958
FABP4	22.408	2	-1.41129	-1.66559	-1.15699
FABP4	22.6087	2	-1.39216	-1.64012	-1.14419
FABP4	22.8094	2	-1.37308	-1.61498	-1.13119
FABP4	23.01	2	-1.35407	-1.59015	-1.11799
FABP4	23.2107	2	-1.33513	-1.56566	-1.10459
FABP4	23.4114	2	-1.31626	-1.54152	-1.09101
FABP4	23.612	2	-1.29747	-1.51771	-1.07724
FABP4	23.8127	2	-1.27877	-1.49426	-1.06329
FABP4	24.0134	2	-1.26017	-1.47115	-1.04918
FABP4	24.214	2	-1.24166	-1.44839	-1.03492
FABP4	24.4147	2	-1.22325	-1.42598	-1.02053
FABP4	24.6154	2	-1.20496	-1.4039	-1.00601
FABP4	24.8161	2	-1.18678	-1.38217	-0.991389
FABP4	25.0167	2	-1.16872	-1.36077	-0.976678
FABP4	25.2174	2	-1.15079	-1.33969	-0.961896
FABP4	25.4181	2	-1.133	-1.31894	-0.947057
FABP4	25.6187	2	-1.11534	-1.2985	-0.932179
FABP4	25.8194	2	-1.09782	-1.27837	-0.917277
FABP4	26.0201	2	-1.08046	-1.25855	-0.902365
FABP4	26.2207	2	-1.06324	-1.23902	-0.88746
FABP4	26.4214	2	-1.04618	-1.21979	-0.872572
FABP4	26.6221	2	-1.02928	-1.20084	-0.857714
FABP4	26.8227	2	-1.01254	-1.18219	-0.842895
FABP4	27.0234	2	-0.995976	-1.16383	-0.828125
FABP4	27.2241	2	-0.97958	-1.14575	-0.813414
FABP4	27.4247	2	-0.96336	-1.12795	-0.798767
FABP4	27.6254	2	-0.947317	-1.11044	-0.784191
FABP4	27.8261	2	-0.931455	-1.09322	-0.76969
FABP4	28.0268	2	-0.915777	-1.07628	-0.755272
FABP4	28.2274	2	-0.900285	-1.05963	-0.740939
FABP4	28.4281	2	-0.884982	-1.04327	-0.726698
FABP4	28.6288	2	-0.869869	-1.02719	-0.71255
FABP4	28.8294	2	-0.854949	-1.0114	-0.698501
FABP4	29.0301	2	-0.840223	-0.995891	-0.684555
FABP4	29.2308	2	-0.825693	-0.980668	-0.670719
FABP4	29.4314	2	-0.811361	-0.965726	-0.656995
FABP4	29.6321	2	-0.797227	-0.951062	-0.643391
FABP4	29.8328	2	-0.783293	-0.936673	-0.629912
FABP4	30.0334	2	-0.769559	-0.922553	-0.616566
FABP4	30.2341	2	-0.756028	-0.908697	-0.603359
FABP4	30.4348	2	-0.742698	-0.895099	-0.590298
FABP4	30.6355	2	-0.729572	-0.881754	-0.577391
FABP4	30.8361	2	-0.716649	-0.868654	-0.564645
FABP4	31.0368	2	-0.703931	-0.855794	-0.552068
FABP4	31.2375	2	-0.691417	-0.843165	-0.539668
FABP4	31.4381	2	-0.679107	-0.830761	-0.527453
FABP4	31.6388	2	-0.667002	-0.818576	-0.515427
FABP4	31.8395	2	-0.655101	-0.806605	-0.503597
FABP4	32.0401	2	-0.643405	-0.79484	-0.491971
FABP4	32.2408	2	-0.631914	-0.783277	-0.480552
FABP4	32.4415	2	-0.620627	-0.77191	-0.469344
FABP4	32.6421	2	-0.609545	-0.760738	-0.458351
FABP4	32.8428	2	-0.598666	-0.749756	-0.447575
FABP4	33.0435	2	-0.58799	-0.738962	-0.437018
FABP4	33.2441	2	-0.577517	-0.728353	-0.426682
FABP4	33.4448	2	-0.567247	-0.717928	-0.416565
FABP4	33.6455	2	-0.557178	-0.707688	-0.406668
FABP4	33.8462	2	-0.54731	-0.697632	-0.396988
FABP4	34.0468	2	-0.537642	-0.687759	-0.387525
FABP4	34.2475	2	-0.528174	-0.67807	-0.378277
FABP4	34.4482	2	-0.518903	-0.668567	-0.36924
FABP4	34.6488	2	-0.50983	-0.659249	-0.360411
FABP4	34.8495	2	-0.500952	-0.650119	-0.351786
FABP4	35.0502	2	-0.49227	-0.641176	-0.343364
FABP4	35.2508	2	-0.48378	-0.63242	-0.335141
FABP4	35.4515	2	-0.475483	-0.623853	-0.327113
FABP4	35.6522	2	-0.467375	-0.615473	-0.319277
FABP4	35.8528	2	-0.459456	-0.60728	-0.311631
FABP4	36.0535	2	-0.451723	-0.599273	-0.304173
FABP4	36.2542	2	-0.444175	-0.59145	-0.2969
FABP4	36.4548	2	-0.43681	-0.583808	-0.289811
FABP4	36.6555	2	-0.429624	-0.576345	-0.282903
FABP4	36.8562	2	-0.422616	-0.569057	-0.276175
FABP4	37.0569	2	-0.415784	-0.56194	-0.269627
FABP4	37.2575	2	-0.409124	-0.55499	-0.263258
FABP4	37.4582	2	-0.402634	-0.548202	-0.257066
FABP4	37.6589	2	-0.39631	-0.541571	-0.251049
FABP4	37.8595	2	-0.39015	-0.535093	-0.245208
FABP4	38.0602	2	-0.384151	-0.528762	-0.239541
FABP4	38.2609	2	-0.378309	-0.522571	-0.234047
FABP4	38.4615	2	-0.372621	-0.516518	-0.228723
FABP4	38.6622	2	-0.367082	-0.510596	-0.223568
FABP4	38.8629	2	-0.361689	-0.504801	-0.218577
FABP4	39.0635	2	-0.356439	-0.499128	-0.21375
FABP4	39.2642	2	-0.351327	-0.493574	-0.209081
FABP4	39.4649	2	-0.34635	-0.488133	-0.204566
FABP4	39.6656	2	-0.341502	-0.482805	-0.200198
FABP4	39.8662	2	-0.33678	-0.477586	-0.195974
FABP4	40.0669	2	-0.332179	-0.472473	-0.191886
FABP4	40.2676	2	-0.327695	-0.467463	-0.187928
FABP4	40.4682	2	-0.323324	-0.462556	-0.184092
FABP4	40.6689	2	-0.319061	-0.457751	-0.180371
FABP4	40.8696	2	-0.314901	-0.453046	-0.176756
FABP4	41.0702	2	-0.31084	-0.448441	-0.173239
FABP4	41.2709	2	-0.306873	-0.443933	-0.169813
FABP4	41.4716	2	-0.302996	-0.439523	-0.166469
FABP4	41.6722	2	-0.299204	-0.43521	-0.163199
FABP4	41.8729	2	-0.295494	-0.430994	-0.159993
FABP4	42.0736	2	-0.291859	-0.426871	-0.156847
FABP4	42.2742	2	-0.288296	-0.422841	-0.153752
FABP4	42.4749	2	-0.284801	-0.418902	-0.150701
FABP4	42.6756	2	-0.28137	-0.415052	-0.147689
FABP4	42.8763	2	-0.277999	-0.411289	-0.14471
FABP4	43.0769	2	-0.274684	-0.407608	-0.141759
FABP4	43.2776	2	-0.27142	-0.404006	-0.138834
FABP4	43.4783	2	-0.268205	-0.40048	-0.135929
FABP4	43.6789	2	-0.265035	-0.397027	-0.133044
FABP4	43.8796	2	-0.261908	-0.393641	-0.130174
FABP4	44.0803	2	-0.258819	-0.390318	-0.12732
FABP4	44.2809	2	-0.255766	-0.387052	-0.12448
FABP4	44.4816	2	-0.252747	-0.383841	-0.121653
FABP4	44.6823	2	-0.249759	-0.38068	-0.118839
FABP4	44.8829	2	-0.246801	-0.377565	-0.116038
FABP4	45.0836	2	-0.24387	-0.374491	-0.113249
FABP4	45.2843	2	-0.240965	-0.371456	-0.110474
FABP4	45.4849	2	-0.238084	-0.368457	-0.107711
FABP4	45.6856	2	-0.235227	-0.365493	-0.104961
FABP4	45.8863	2	-0.232393	-0.362563	-0.102223
FABP4	46.087	2	-0.22958	-0.359664	-0.0994966
FABP4	46.2876	2	-0.226789	-0.356796	-0.0967817
FABP4	46.4883	2	-0.224019	-0.353962	-0.0940768
FABP4	46.689	2	-0.221272	-0.351163	-0.0913806
FABP4	46.8896	2	-0.218547	-0.348402	-0.0886919
FABP4	47.0903	2	-0.215844	-0.345679	-0.0860095
FABP4	47.291	2	-0.213165	-0.342998	-0.0833319
FABP4	47.4916	2	-0.210511	-0.340365	-0.0806571
FABP4	47.6923	2	-0.207883	-0.337782	-0.0779836
FABP4	47.893	2	-0.205282	-0.335255	-0.0753101
FABP4	48.0936	2	-0.202711	-0.332786	-0.072636
FABP4	48.2943	2	-0.20017	-0.33038	-0.0699604
FABP4	48.495	2	-0.197663	-0.328042	-0.0672828
FABP4	48.6957	2	-0.19519	-0.325776	-0.0646031
FABP4	48.8963	2	-0.192754	-0.323586	-0.0619222
FABP4	49.097	2	-0.190358	-0.321474	-0.0592421
FABP4	49.2977	2	-0.188003	-0.319442	-0.0565645
FABP4	49.4983	2	-0.185693	-0.317494	-0.0538918
FABP4	49.699	2	-0.183429	-0.31563	-0.051227
FABP4	49.8997	2	-0.181213	-0.313853	-0.0485743
FABP4	50.1003	2	-0.17905	-0.312161	-0.0459386
FABP4	50.301	2	-0.17694	-0.310554	-0.0433251
FABP4	50.5017	2	-0.174885	-0.309033	-0.0407382
FABP4	50.7023	2	-0.17289	-0.307596	-0.0381836
FABP4	50.903	2	-0.170954	-0.306241	-0.0356674
FABP4	51.1037	2	-0.169081	-0.304966	-0.0331963
FABP4	51.3043	2	-0.167273	-0.30377	-0.0307762
FABP4	51.505	2	-0.165531	-0.30265	-0.028412
FABP4	51.7057	2	-0.163856	-0.301604	-0.0261089
FABP4	51.9064	2	-0.162251	-0.30063	-0.0238725
FABP4	52.107	2	-0.160717	-0.299725	-0.0217084
FABP4	52.3077	2	-0.159254	-0.298887	-0.0196206
FABP4	52.5084	2	-0.157863	-0.298115	-0.0176115
FABP4	52.709	2	-0.156545	-0.297407	-0.0156837
FABP4	52.9097	2	-0.155301	-0.296762	-0.0138397
FABP4	53.1104	2	-0.154129	-0.296177	-0.012082
FABP4	53.311	2	-0.153031	-0.295652	-0.010411
FABP4	53.5117	2	-0.152006	-0.295186	-0.00882548
FABP4	53.7124	2	-0.151051	-0.294778	-0.00732438
FABP4	53.913	2	-0.150168	-0.294428	-0.00590666
FABP4	54.1137	2	-0.149353	-0.294135	-0.00457142
FABP4	54.3144	2	-0.148607	-0.293898	-0.00331586
FABP4	54.5151	2	-0.147926	-0.293717	-0.00213583
FABP4	54.7157	2	-0.147309	-0.29359	-0.00102753
FABP4	54.9164	2	-0.146752	-0.293517	1.24e-05
FABP4	55.1171	2	-0.146254	-0.293495	0.000986829
FABP4	55.3177	2	-0.145811	-0.293522	0.00190021
FABP4	55.5184	2	-0.14542	-0.293597	0.00275781
FABP4	55.7191	2	-0.145076	-0.293717	0.00356425
FABP4	55.9197	2	-0.144777	-0.293878	0.00432343
FABP4	56.1204	2	-0.144518	-0.294075	0.00503867
FABP4	56.3211	2	-0.144296	-0.294306	0.00571433
FABP4	56.5217	2	-0.144104	-0.294564	0.00635542
FABP4	56.7224	2	-0.14394	-0.294846	0.00696626
FABP4	56.9231	2	-0.143797	-0.295144	0.00755045
FABP4	57.1237	2	-0.143671	-0.295452	0.00811103
FABP4	57.3244	2	-0.143556	-0.295764	0.00865213
FABP4	57.5251	2	-0.143448	-0.296074	0.00917853
FABP4	57.7258	2	-0.14334	-0.296375	0.00969458
FABP4	57.9264	2	-0.143228	-0.29666	0.0102042
FABP4	58.1271	2	-0.143105	-0.296922	0.010711
FABP4	58.3278	2	-0.142967	-0.297153	0.0112199
FABP4	58.5284	2	-0.142806	-0.297349	0.0117368
FABP4	58.7291	2	-0.142618	-0.297504	0.0122672
FABP4	58.9298	2	-0.142397	-0.297612	0.0128168
FABP4	59.1304	2	-0.142138	-0.297666	0.013391
FABP4	59.3311	2	-0.141833	-0.297663	0.013997
FABP4	59.5318	2	-0.141479	-0.297599	0.0146423
FABP4	59.7324	2	-0.141068	-0.297472	0.0153349
FABP4	59.9331	2	-0.140597	-0.297277	0.0160826
FABP4	60.1338	2	-0.14006	-0.297012	0.0168931
FABP4	60.3344	2	-0.13945	-0.296675	0.0177754
FABP4	60.5351	2	-0.138764	-0.296267	0.0187388
FABP4	60.7358	2	-0.137996	-0.295785	0.0197924
FABP4	60.9365	2	-0.137143	-0.29523	0.0209453
FABP4	61.1371	2	-0.136198	-0.294601	0.0222059
FABP4	61.3378	2	-0.135157	-0.293897	0.0235832
FABP4	61.5385	2	-0.134017	-0.29312	0.0250861
FABP4	61.7391	2	-0.132774	-0.292271	0.0267227
FABP4	61.9398	2	-0.131424	-0.291347	0.0285004
FABP4	62.1405	2	-0.129962	-0.29035	0.0304259
FABP4	62.3411	2	-0.128386	-0.289278	0.0325057
FABP4	62.5418	2	-0.126693	-0.288132	0.0347453
FABP4	62.7425	2	-0.124881	-0.286911	0.0371494
FABP4	62.9431	2	-0.122945	-0.285612	0.0397218
FABP4	63.1438	2	-0.120885	-0.284234	0.0424653
FABP4	63.3445	2	-0.118697	-0.282775	0.0453821
FABP4	63.5452	2	-0.11638	-0.281233	0.0484738
FABP4	63.7458	2	-0.113932	-0.279606	0.0517411
FABP4	63.9465	2	-0.111353	-0.27789	0.0551838
FABP4	64.1472	2	-0.10864	-0.276082	0.0588012
FABP4	64.3478	2	-0.105793	-0.274179	0.0625927
FABP4	64.5485	2	-0.102811	-0.272179	0.0665571
FABP4	64.7492	2	-0.099694	-0.270081	0.0706931
FABP4	64.9498	2	-0.0964414	-0.267882	0.0749992
FABP4	65.1505	2	-0.0930528	-0.265579	0.0794737
FABP4	65.3512	2	-0.0895285	-0.263173	0.0841156
FABP4	65.5518	2	-0.0858691	-0.260663	0.0889244
FABP4	65.7525	2	-0.0820753	-0.25805	0.0938997
FABP4	65.9532	2	-0.0781475	-0.255336	0.0990414
FABP4	66.1538	2	-0.0740865	-0.252523	0.10435
FABP4	66.3545	2	-0.0698933	-0.249612	0.109826
FABP4	66.5552	2	-0.0655694	-0.246611	0.115472
FABP4	66.7559	2	-0.0611162	-0.243522	0.12129
FABP4	66.9565	2	-0.056535	-0.240353	0.127283
FABP4	67.1572	2	-0.0518272	-0.237109	0.133454
FABP4	67.3579	2	-0.0469948	-0.233797	0.139807
FABP4	67.5585	2	-0.0420396	-0.230425	0.146346
FABP4	67.7592	2	-0.0369637	-0.227002	0.153075
FABP4	67.9599	2	-0.031769	-0.223536	0.159998
FABP4	68.1605	2	-0.0264576	-0.220036	0.16712
FABP4	68.3612	2	-0.0210316	-0.216509	0.174446
FABP4	68.5619	2	-0.0154935	-0.212965	0.181978
FABP4	68.7625	2	-0.00984554	-0.209412	0.189721
FABP4	68.9632	2	-0.00409021	-0.205859	0.197679
FABP4	69.1639	2	0.00177015	-0.202312	0.205853
FABP4	69.3645	2	0.00773302	-0.198779	0.214245
FABP4	69.5652	2	0.0137958	-0.195268	0.222859
FABP4	69.7659	2	0.019956	-0.191783	0.231695
FABP4	69.9666	2	0.0262109	-0.188331	0.240753
FABP4	70.1672	2	0.032558	-0.184917	0.250033
FABP4	70.3679	2	0.0389947	-0.181545	0.259534
FABP4	70.5686	2	0.0455182	-0.17822	0.269257
FABP4	70.7692	2	0.052126	-0.174948	0.2792
FABP4	70.9699	2	0.0588153	-0.17173	0.289361
FABP4	71.1706	2	0.0655834	-0.168572	0.299739
FABP4	71.3712	2	0.0724278	-0.165477	0.310333
FABP4	71.5719	2	0.0793458	-0.162451	0.321142
FABP4	71.7726	2	0.0863346	-0.159497	0.332166
FABP4	71.9732	2	0.0933917	-0.15662	0.343404
FABP4	72.1739	2	0.100514	-0.153826	0.354855
FABP4	72.3746	2	0.1077	-0.15112	0.36652
FABP4	72.5753	2	0.114946	-0.148509	0.378402
FABP4	72.7759	2	0.12225	-0.146001	0.390501
FABP4	72.9766	2	0.12961	-0.143602	0.402821
FABP4	73.1773	2	0.137022	-0.141319	0.415362
FABP4	73.3779	2	0.144484	-0.139162	0.428129
FABP4	73.5786	2	0.151994	-0.137139	0.441126
FABP4	73.7793	2	0.159549	-0.135258	0.454357
FABP4	73.9799	2	0.167148	-0.133529	0.467825
FABP4	74.1806	2	0.174787	-0.13196	0.481533
FABP4	74.3813	2	0.182464	-0.130559	0.495487
FABP4	74.5819	2	0.190178	-0.129334	0.509689
FABP4	74.7826	2	0.197925	-0.128293	0.524142
FABP4	74.9833	2	0.205704	-0.127441	0.538849
FABP4	75.1839	2	0.213512	-0.126786	0.553811
FABP4	75.3846	2	0.221349	-0.12633	0.569027
FABP4	75.5853	2	0.22921	-0.126078	0.584499
FABP4	75.786	2	0.237096	-0.126032	0.600224
FABP4	75.9866	2	0.245004	-0.126193	0.6162
FABP4	76.1873	2	0.252931	-0.126561	0.632423
FABP4	76.388	2	0.260877	-0.127133	0.648886
FABP4	76.5886	2	0.268839	-0.127906	0.665583
FABP4	76.7893	2	0.276815	-0.128878	0.682507
FABP4	76.99	2	0.284803	-0.130041	0.699648
FABP4	77.1906	2	0.292802	-0.131391	0.716996
FABP4	77.3913	2	0.300811	-0.132921	0.734542
FABP4	77.592	2	0.308827	-0.134622	0.752276
FABP4	77.7926	2	0.316849	-0.136487	0.770185
FABP4	77.9933	2	0.324877	-0.138506	0.78826
FABP4	78.194	2	0.332908	-0.140672	0.806488
FABP4	78.3946	2	0.340942	-0.142973	0.824858
FABP4	78.5953	2	0.348979	-0.145403	0.843361
FABP4	78.796	2	0.357017	-0.147952	0.861985
FABP4	78.9967	2	0.365055	-0.150612	0.880722
FABP4	79.1973	2	0.373094	-0.153373	0.89956
FABP4	79.398	2	0.381133	-0.156229	0.918494
FABP4	79.5987	2	0.389171	-0.159175	0.937517
FABP4	79.7993	2	0.39721	-0.162205	0.956625
FABP4	80	2	0.405249	-0.165314	0.975812
TFPI	20	1	-0.578623	-0.862395	-0.294852
TFPI	20.2007	1	-0.577085	-0.854835	-0.299334
TFPI	20.4013	1	-0.575546	-0.847368	-0.303724
TFPI	20.602	1	-0.574007	-0.840001	-0.308013
TFPI	20.8027	1	-0.572466	-0.83274	-0.312193
TFPI	21.0033	1	-0.570925	-0.825593	-0.316256
TFPI	21.204	1	-0.569381	-0.818567	-0.320195
TFPI	21.4047	1	-0.567835	-0.811668	-0.324002
TFPI	21.6054	1	-0.566287	-0.804905	-0.327669
TFPI	21.806	1	-0.564735	-0.798282	-0.331188
TFPI	22.0067	1	-0.56318	-0.791806	-0.334554
TFPI	22.2074	1	-0.561621	-0.78548	-0.337761
TFPI	22.408	1	-0.560057	-0.77931	-0.340804
TFPI	22.6087	1	-0.558489	-0.773298	-0.34368
TFPI	22.8094	1	-0.556916	-0.767447	-0.346385
TFPI	23.01	1	-0.555337	-0.761757	-0.348917
TFPI	23.2107	1	-0.553753	-0.756228	-0.351277
TFPI	23.4114	1	-0.552163	-0.750861	-0.353465
TFPI	23.612	1	-0.550567	-0.745652	-0.355482
TFPI	23.8127	1	-0.548965	-0.740599	-0.357332
TFPI	24.0134	1	-0.547358	-0.735699	-0.359017
TFPI	24.214	1	-0.545744	-0.730946	-0.360542
TFPI	24.4147	1	-0.544125	-0.726336	-0.361913
TFPI	24.6154	1	-0.5425	-0.721863	-0.363136
TFPI	24.8161	1	-0.540869	-0.717523	-0.364216
TFPI	25.0167	1	-0.539234	-0.713307	-0.365161
TFPI	25.2174	1	-0.537594	-0.709211	-0.365977
TFPI	25.4181	1	-0.53595	-0.705229	-0.366671
TFPI	25.6187	1	-0.534302	-0.701355	-0.36725
TFPI	25.8194	1	-0.532651	-0.697583	-0.36772
TFPI	26.0201	1	-0.530998	-0.693909	-0.368087
TFPI	26.2207	1	-0.529343	-0.690327	-0.368359
TFPI	26.4214	1	-0.527686	-0.686833	-0.368539
TFPI	26.6221	1	-0.526029	-0.683425	-0.368633
TFPI	26.8227	1	-0.524372	-0.680099	-0.368645
TFPI	27.0234	1	-0.522716	-0.676853	-0.368579
TFPI	27.2241	1	-0.521062	-0.673684	-0.368439
TFPI	27.4247	1	-0.51941	-0.670592	-0.368228
TFPI	27.6254	1	-0.517761	-0.667574	-0.367948
TFPI	27.8261	1	-0.516115	-0.66463	-0.367601
TFPI	28.0268	1	-0.514474	-0.661758	-0.367191
TFPI	28.2274	1	-0.512838	-0.658959	-0.366718
TFPI	28.4281	1	-0.511208	-0.65623	-0.366186
TFPI	28.6288	1	-0.509583	-0.653572	-0.365595
TFPI	28.8294	1	-0.507965	-0.650982	-0.364948
TFPI	29.0301	1	-0.506353	-0.64846	-0.364246
TFPI	29.2308	1	-0.504749	-0.646004	-0.363493
TFPI	29.4314	1	-0.503151	-0.643611	-0.362691
TFPI	29.6321	1	-0.50156	-0.641279	-0.361841
TFPI	29.8328	1	-0.499976	-0.639005	-0.360946
TFPI	30.0334	1	-0.498398	-0.636786	-0.36001
TFPI	30.2341	1	-0.496826	-0.634616	-0.359035
TFPI	30.4348	1	-0.495259	-0.632493	-0.358026
TFPI	30.6355	1	-0.493697	-0.630412	-0.356983
TFPI	30.8361	1	-0.492139	-0.628367	-0.35591
TFPI	31.0368	1	-0.490583	-0.626354	-0.354812
TFPI	31.2375	1	-0.489029	-0.624368	-0.35369
TFPI	31.4381	1	-0.487474	-0.622402	-0.352546
TFPI	31.6388	1	-0.485917	-0.620452	-0.351382
TFPI	31.8395	1	-0.484356	-0.618512	-0.350201
TFPI	32.0401	1	-0.48279	-0.616577	-0.349003
TFPI	32.2408	1	-0.481215	-0.614642	-0.347789
TFPI	32.4415	1	-0.47963	-0.612701	-0.346559
TFPI	32.6421	1	-0.478032	-0.610751	-0.345313
TFPI	32.8428	1	-0.476417	-0.608786	-0.344048
TFPI	33.0435	1	-0.474784	-0.606803	-0.342765
TFPI	33.2441	1	-0.473128	-0.604796	-0.34146
TFPI	33.4448	1	-0.471447	-0.602762	-0.340131
TFPI	33.6455	1	-0.469736	-0.600699	-0.338773
TFPI	33.8462	1	-0.467992	-0.598601	-0.337383
TFPI	34.0468	1	-0.466211	-0.596466	-0.335957
TFPI	34.2475	1	-0.46439	-0.59429	-0.33449
TFPI	34.4482	1	-0.462524	-0.59207	-0.332978
TFPI	34.6488	1	-0.460608	-0.589802	-0.331414
TFPI	34.8495	1	-0.458639	-0.587484	-0.329794
TFPI	35.0502	1	-0.456612	-0.585112	-0.328111
TFPI	35.2508	1	-0.454522	-0.582681	-0.326362
TFPI	35.4515	1	-0.452365	-0.580189	-0.32454
TFPI	35.6522	1	-0.450135	-0.577631	-0.32264
TFPI	35.8528	1	-0.44783	-0.575002	-0.320657
TFPI	36.0535	1	-0.445443	-0.572299	-0.318587
TFPI	36.2542	1	-0.44297	-0.569515	-0.316424
TFPI	36.4548	1	-0.440406	-0.566646	-0.314165
TFPI	36.6555	1	-0.437747	-0.563688	-0.311806
TFPI	36.8562	1	-0.434988	-0.560634	-0.309342
TFPI	37.0569	1	-0.432124	-0.557478	-0.30677
TFPI	37.2575	1	-0.429152	-0.554215	-0.304089
TFPI	37.4582	1	-0.426066	-0.550839	-0.301293
TFPI	37.6589	1	-0.422863	-0.547345	-0.298382
TFPI	37.8595	1	-0.419539	-0.543727	-0.295351
TFPI	38.0602	1	-0.41609	-0.539979	-0.2922
TFPI	38.2609	1	-0.412511	-0.536096	-0.288926
TFPI	38.4615	1	-0.4088	-0.532074	-0.285527
TFPI	38.6622	1	-0.404954	-0.527909	-0.282
TFPI	38.8629	1	-0.40097	-0.523596	-0.278343
TFPI	39.0635	1	-0.396844	-0.519132	-0.274556
TFPI	39.2642	1	-0.392574	-0.514513	-0.270634
TFPI	39.4649	1	-0.388158	-0.509738	-0.266577
TFPI	39.6656	1	-0.383594	-0.504806	-0.262382
TFPI	39.8662	1	-0.378881	-0.499715	-0.258048
TFPI	40.0669	1	-0.374017	-0.494464	-0.253571
TFPI	40.2676	1	-0.369002	-0.489053	-0.24895
TFPI	40.4682	1	-0.363834	-0.483484	-0.244183
TFPI	40.6689	1	-0.358513	-0.477759	-0.239268
TFPI	40.8696	1	-0.353041	-0.471879	-0.234203
TFPI	41.0702	1	-0.347416	-0.465846	-0.228987
TFPI	41.2709	1	-0.34164	-0.459662	-0.223618
TFPI	41.4716	1	-0.335713	-0.453332	-0.218095
TFPI	41.6722	1	-0.329639	-0.44686	-0.212418
TFPI	41.8729	1	-0.323418	-0.440249	-0.206586
TFPI	42.0736	1	-0.317052	-0.433504	-0.200601
TFPI	42.2742	1	-0.310544	-0.426627	-0.194462
TFPI	42.4749	1	-0.303898	-0.419625	-0.18817
TFPI	42.6756	1	-0.297116	-0.412502	-0.181729
TFPI	42.8763	1	-0.290202	-0.405264	-0.17514
TFPI	43.0769	1	-0.28316	-0.397914	-0.168406
TFPI	43.2776	1	-0.275994	-0.390456	-0.161532
TFPI	43.4783	1	-0.268709	-0.382898	-0.15452
TFPI	43.6789	1	-0.26131	-0.375243	-0.147377
TFPI	43.8796	1	-0.253802	-0.367497	-0.140107
TFPI	44.0803	1	-0.24619	-0.359664	-0.132716
TFPI	44.2809	1	-0.23848	-0.35175	-0.12521
TFPI	44.4816	1	-0.230678	-0.34376	-0.117596
TFPI	44.6823	1	-0.22279	-0.3357	-0.10988
TFPI	44.8829	1	-0.214823	-0.327576	-0.102069
TFPI	45.0836	1	-0.206782	-0.319393	-0.094171
TFPI	45.2843	1	-0.198675	-0.311158	-0.0861924
TFPI	45.4849	1	-0.190508	-0.302876	-0.0781405
TFPI	45.6856	1	-0.182289	-0.294556	-0.0700223
TFPI	45.8863	1	-0.174025	-0.286204	-0.061845
TFPI	46.087	1	-0.165722	-0.277827	-0.053616
TFPI	46.2876	1	-0.157387	-0.269433	-0.045342
TFPI	46.4883	1	-0.149029	-0.261028	-0.0370294
TFPI	46.689	1	-0.140654	-0.252623	-0.0286844
TFPI	46.8896	1	-0.132269	-0.244224	-0.0203136
TFPI	47.0903	1	-0.123882	-0.23584	-0.0119236
TFPI	47.291	1	-0.1155	-0.227479	-0.00352028
TFPI	47.4916	1	-0.10713	-0.21915	0.00489097
TFPI	47.6923	1	-0.0987782	-0.210861	0.0133046
TFPI	47.893	1	-0.0904526	-0.20262	0.0217148
TFPI	48.0936	1	-0.0821597	-0.194435	0.0301153
TFPI	48.2943	1	-0.0739062	-0.186313	0.0385006
TFPI	48.495	1	-0.0656983	-0.178262	0.0468657
TFPI	48.6957	1	-0.0575422	-0.17029	0.055205
TFPI	48.8963	1	-0.0494441	-0.162401	0.0635127
TFPI	49.097	1	-0.0414101	-0.154603	0.0717823
TFPI	49.2977	1	-0.033446	-0.1469	0.0800078
TFPI	49.4983	1	-0.0255567	-0.139297	0.088184
TFPI	49.699	1	-0.0177473	-0.1318	0.0963051
TFPI	49.8997	1	-0.0100228	-0.12441	0.104365
TFPI	50.1003	1	-0.00238826	-0.117132	0.112356
TFPI	50.301	1	0.00515199	-0.109969	0.120273
TFPI	50.5017	1	0.0125943	-0.102921	0.12811
TFPI	50.7023	1	0.0199351	-0.0959915	0.135862
TFPI	50.903	1	0.0271707	-0.0891806	0.143522
TFPI	51.1037	1	0.0342976	-0.0824896	0.151085
TFPI	51.3043	1	0.0413129	-0.0759188	0.158545
TFPI	51.505	1	0.0482145	-0.0694684	0.165897
TFPI	51.7057	1	0.0550004	-0.0631385	0.173139
TFPI	51.9064	1	0.0616684	-0.0569289	0.180266
TFPI	52.107	1	0.0682164	-0.0508392	0.187272
TFPI	52.3077	1	0.0746433	-0.0448692	0.194156
TFPI	52.5084	1	0.0809484	-0.0390184	0.200915
TFPI	52.709	1	0.0871311	-0.0332864	0.207549
TFPI	52.9097	1	0.0931908	-0.0276728	0.214054
TFPI	53.1104	1	0.099127	-0.0221771	0.220431
TFPI	53.311	1	0.10494	-0.0167988	0.226678
TFPI	53.5117	1	0.11063	-0.0115378	0.232798
TFPI	53.7124	1	0.116198	-0.00639353	0.23879
TFPI	53.913	1	0.121646	-0.00136562	0.244657
TFPI	54.1137	1	0.126972	0.00354654	0.250398
TFPI	54.3144	1	0.13218	0.00834345	0.256017
TFPI	54.5151	1	0.137271	0.0130256	0.261517
TFPI	54.7157	1	0.142247	0.0175938	0.2669
TFPI	54.9164	1	0.147109	0.022049	0.272169
TFPI	55.1171	1	0.151859	0.0263925	0.277326
TFPI	55.3177	1	0.156501	0.0306258	0.282375
TFPI	55.5184	1	0.161035	0.0347502	0.28732
TFPI	55.7191	1	0.165466	0.0387675	0.292164
TFPI	55.9197	1	0.169795	0.0426802	0.296909
TFPI	56.1204	1	0.174025	0.0464909	0.301559
TFPI	56.3211	1	0.178159	0.0502022	0.306116
TFPI	56.5217	1	0.1822	0.0538169	0.310584
TFPI	56.7224	1	0.186152	0.0573383	0.314965
TFPI	56.9231	1	0.190016	0.0607698	0.319263
TFPI	57.1237	1	0.193797	0.0641154	0.323479
TFPI	57.3244	1	0.197497	0.0673789	0.327615
TFPI	57.5251	1	0.20112	0.0705635	0.331676
TFPI	57.7258	1	0.204668	0.0736732	0.335662
TFPI	57.9264	1	0.208144	0.0767118	0.339577
TFPI	58.1271	1	0.211553	0.0796836	0.343423
TFPI	58.3278	1	0.214897	0.0825919	0.347202
TFPI	58.5284	1	0.218178	0.0854396	0.350917
TFPI	58.7291	1	0.221401	0.0882298	0.354572
TFPI	58.9298	1	0.224568	0.0909654	0.35817
TFPI	59.1304	1	0.227681	0.0936495	0.361714
TFPI	59.3311	1	0.230745	0.0962839	0.365206
TFPI	59.5318	1	0.233761	0.09887	0.368652
TFPI	59.7324	1	0.236732	0.101409	0.372056
TFPI	59.9331	1	0.239661	0.103902	0.375421
TFPI	60.1338	1	0.242551	0.10635	0.378752
TFPI	60.3344	1	0.245404	0.108753	0.382054
TFPI	60.5351	1	0.248221	0.111111	0.385332
TFPI	60.7358	1	0.251007	0.113423	0.388591
TFPI	60.9365	1	0.253762	0.115688	0.391835
TFPI	61.1371	1	0.256489	0.117907	0.395071
TFPI	61.3378	1	0.25919	0.120078	0.398302
TFPI	61.5385	1	0.261867	0.122199	0.401535
TFPI	61.7391	1	0.264522	0.124269	0.404774
TFPI	61.9398	1	0.267156	0.126287	0.408024
TFPI	62.1405	1	0.269771	0.128253	0.411288
TFPI	62.3411	1	0.272369	0.130166	0.414572
TFPI	62.5418	1	0.274951	0.132023	0.41788
TFPI	62.7425	1	0.277519	0.133825	0.421214
TFPI	62.9431	1	0.280075	0.13557	0.424579
TFPI	63.1438	1	0.282619	0.13726	0.427978
TFPI	63.3445	1	0.285152	0.138893	0.431412
TFPI	63.5452	1	0.287677	0.140469	0.434885
TFPI	63.7458	1	0.290194	0.141989	0.438398
TFPI	63.9465	1	0.292704	0.143452	0.441955
TFPI	64.1472	1	0.295208	0.14486	0.445556
TFPI	64.3478	1	0.297708	0.146212	0.449204
TFPI	64.5485	1	0.300204	0.147508	0.4529
TFPI	64.7492	1	0.302697	0.148748	0.456646
TFPI	64.9498	1	0.305189	0.149933	0.460444
TFPI	65.1505	1	0.30768	0.151063	0.464296
TFPI	65.3512	1	0.31017	0.152137	0.468204
TFPI	65.5518	1	0.312662	0.153153	0.472171
TFPI	65.7525	1	0.315156	0.154112	0.4762
TFPI	65.9532	1	0.317652	0.155011	0.480293
TFPI	66.1538	1	0.320152	0.15585	0.484454
TFPI	66.3545	1	0.322656	0.156626	0.488686
TFPI	66.5552	1	0.325166	0.157337	0.492994
TFPI	66.7559	1	0.327681	0.15798	0.497382
TFPI	66.9565	1	0.330203	0.158552	0.501855
TFPI	67.1572	1	0.332733	0.159051	0.506416
TFPI	67.3579	1	0.335272	0.159474	0.51107
TFPI	67.5585	1	0.33782	0.159817	0.515823
TFPI	67.7592	1	0.340378	0.160076	0.52068
TFPI	67.9599	1	0.342948	0.16025	0.525645
TFPI	68.1605	1	0.345529	0.160335	0.530723
TFPI	68.3612	1	0.348123	0.160327	0.535918
TFPI	68.5619	1	0.35073	0.160225	0.541235
TFPI	68.7625	1	0.353352	0.160026	0.546677
TFPI	68.9632	1	0.355989	0.159729	0.552249
TFPI	69.1639	1	0.358642	0.159331	0.557952
TFPI	69.3645	1	0.361311	0.158832	0.563791
TFPI	69.5652	1	0.363998	0.158231	0.569766
TFPI	69.7659	1	0.366704	0.157526	0.575881
TFPI	69.9666	1	0.369428	0.156719	0.582136
TFPI	70.1672	1	0.372171	0.15581	0.588533
TFPI	70.3679	1	0.374935	0.154799	0.595072
TFPI	70.5686	1	0.37772	0.153686	0.601754
TFPI	70.7692	1	0.380526	0.152473	0.608579
TFPI	70.9699	1	0.383354	0.151161	0.615547
TFPI	71.1706	1	0.386204	0.149751	0.622657
TFPI	71.3712	1	0.389077	0.148244	0.62991
TFPI	71.5719	1	0.391973	0.146641	0.637305
TFPI	71.7726	1	0.394892	0.144942	0.644843
TFPI	71.9732	1	0.397835	0.143149	0.652522
TFPI	72.1739	1	0.400802	0.141262	0.660343
TFPI	72.3746	1	0.403793	0.13928	0.668306
TFPI	72.5753	1	0.406808	0.137205	0.676411
TFPI	72.7759	1	0.409846	0.135034	0.684658
TFPI	72.9766	1	0.412908	0.132767	0.693049
TFPI	73.1773	1	0.415994	0.130405	0.701583
TFPI	73.3779	1	0.419103	0.127944	0.710263
TFPI	73.5786	1	0.422235	0.125383	0.719088
TFPI	73.7793	1	0.42539	0.122721	0.728059
TFPI	73.9799	1	0.428567	0.119955	0.737179
TFPI	74.1806	1	0.431765	0.117084	0.746447
TFPI	74.3813	1	0.434985	0.114106	0.755864
TFPI	74.5819	1	0.438225	0.111018	0.765431
TFPI	74.7826	1	0.441484	0.107818	0.775149
TFPI	74.9833	1	0.444762	0.104506	0.785018
TFPI	75.1839	1	0.448058	0.101078	0.795037
TFPI	75.3846	1	0.45137	0.097535	0.805206
TFPI	75.5853	1	0.454699	0.093875	0.815523
TFPI	75.786	1	0.458043	0.0900979	0.825988
TFPI	75.9866	1	0.4614	0.0862037	0.836597
TFPI	76.1873	1	0.464771	0.0821932	0.847348
TFPI	76.388	1	0.468153	0.0780678	0.858238
TFPI	76.5886	1	0.471546	0.0738293	0.869262
TFPI	76.7893	1	0.474949	0.06948	0.880417
TFPI	76.99	1	0.47836	0.065023	0.891698
TFPI	77.1906	1	0.48178	0.0604615	0.903098
TFPI	77.3913	1	0.485206	0.0557991	0.914613
TFPI	77.592	1	0.488638	0.0510393	0.926237
TFPI	77.7926	1	0.492075	0.0461864	0.937964
TFPI	77.9933	1	0.495516	0.0412448	0.949788
TFPI	78.194	1	0.498961	0.0362191	0.961702
TFPI	78.3946	1	0.502407	0.0311136	0.973701
TFPI	78.5953	1	0.505856	0.0259327	0.985779
TFPI	78.796	1	0.509305	0.0206807	0.99793
TFPI	78.9967	1	0.512756	0.0153622	1.01015
TFPI	79.1973	1	0.516206	0.0099814	1.02243
TFPI	79.398	1	0.519657	0.00454181	1.03477
TFPI	79.5987	1	0.523107	-0.000953619	1.04717
TFPI	79.7993	1	0.526558	-0.00650207	1.05962
TFPI	80	1	0.530008	-0.0121009	1.07212
TFPI	20	2	-0.256305	-0.562531	0.0499211
TFPI	20.2007	2	-0.248263	-0.548838	0.0523129
TFPI	20.4013	2	-0.240221	-0.535213	0.0547715
TFPI	20.602	2	-0.232181	-0.521663	0.057301
TFPI	20.8027	2	-0.224144	-0.508194	0.0599054
TFPI	21.0033	2	-0.216111	-0.494811	0.0625886
TFPI	21.204	2	-0.208083	-0.48152	0.0653542
TFPI	21.4047	2	-0.200061	-0.468328	0.068206
TFPI	21.6054	2	-0.192047	-0.455241	0.0711473
TFPI	21.806	2	-0.184043	-0.442266	0.074181
TFPI	22.0067	2	-0.176049	-0.429409	0.0773098
TFPI	22.2074	2	-0.168069	-0.416674	0.0805358
TFPI	22.408	2	-0.160103	-0.404067	0.0838605
TFPI	22.6087	2	-0.152154	-0.391593	0.0872853
TFPI	22.8094	2	-0.144223	-0.379257	0.0908105
TFPI	23.01	2	-0.136313	-0.367062	0.0944362
TFPI	23.2107	2	-0.128425	-0.355011	0.0981616
TFPI	23.4114	2	-0.120561	-0.343108	0.101986
TFPI	23.612	2	-0.112724	-0.331355	0.105907
TFPI	23.8127	2	-0.104915	-0.319753	0.109923
TFPI	24.0134	2	-0.0971366	-0.308305	0.114032
TFPI	24.214	2	-0.0893905	-0.29701	0.118229
TFPI	24.4147	2	-0.0816787	-0.28587	0.122512
TFPI	24.6154	2	-0.0740031	-0.274884	0.126877
TFPI	24.8161	2	-0.0663656	-0.264052	0.131321
TFPI	25.0167	2	-0.0587681	-0.253375	0.135839
TFPI	25.2174	2	-0.0512123	-0.242851	0.140426
TFPI	25.4181	2	-0.0437	-0.23248	0.14508
TFPI	25.6187	2	-0.0362328	-0.222261	0.149795
TFPI	25.8194	2	-0.0288123	-0.212194	0.154569
TFPI	26.0201	2	-0.0214401	-0.202277	0.159397
TFPI	26.2207	2	-0.0141179	-0.19251	0.164274
TFPI	26.4214	2	-0.00684684	-0.182893	0.169199
TFPI	26.6221	2	0.000371692	-0.173424	0.174168
TFPI	26.8227	2	0.00753644	-0.164104	0.179177
TFPI	27.0234	2	0.0146461	-0.154932	0.184224
TFPI	27.2241	2	0.0216995	-0.145907	0.189306
TFPI	27.4247	2	0.0286957	-0.13703	0.194421
TFPI	27.6254	2	0.0356338	-0.1283	0.199567
TFPI	27.8261	2	0.0425128	-0.119716	0.204741
TFPI	28.0268	2	0.0493319	-0.111278	0.209941
TFPI	28.2274	2	0.0560901	-0.102985	0.215165
TFPI	28.4281	2	0.062787	-0.0948368	0.220411
TFPI	28.6288	2	0.0694218	-0.0868321	0.225676
TFPI	28.8294	2	0.0759941	-0.0789695	0.230958
TFPI	29.0301	2	0.0825033	-0.0712476	0.236254
TFPI	29.2308	2	0.0889488	-0.0636644	0.241562
TFPI	29.4314	2	0.0953304	-0.0562178	0.246879
TFPI	29.6321	2	0.101648	-0.0489055	0.252201
TFPI	29.8328	2	0.1079	-0.0417246	0.257525
TFPI	30.0334	2	0.114088	-0.0346721	0.262848
TFPI	30.2341	2	0.120211	-0.0277447	0.268166
TFPI	30.4348	2	0.126268	-0.020939	0.273475
TFPI	30.6355	2	0.13226	-0.0142514	0.278772
TFPI	30.8361	2	0.138187	-0.0076782	0.284051
TFPI	31.0368	2	0.144047	-0.0012154	0.28931
TFPI	31.2375	2	0.149843	0.00514094	0.294544
TFPI	31.4381	2	0.155572	0.0113945	0.299749
TFPI	31.6388	2	0.161235	0.0175487	0.304922
TFPI	31.8395	2	0.166833	0.0236074	0.310058
TFPI	32.0401	2	0.172364	0.029574	0.315155
TFPI	32.2408	2	0.17783	0.0354519	0.320209
TFPI	32.4415	2	0.18323	0.0412438	0.325216
TFPI	32.6421	2	0.188564	0.0469522	0.330176
TFPI	32.8428	2	0.193832	0.0525794	0.335084
TFPI	33.0435	2	0.199033	0.0581278	0.339939
TFPI	33.2441	2	0.204169	0.0635993	0.344739
TFPI	33.4448	2	0.209239	0.068995	0.349482
TFPI	33.6455	2	0.214242	0.0743161	0.354168
TFPI	33.8462	2	0.219179	0.0795634	0.358794
TFPI	34.0468	2	0.224049	0.0847378	0.363361
TFPI	34.2475	2	0.228853	0.0898401	0.367866
TFPI	34.4482	2	0.23359	0.0948702	0.37231
TFPI	34.6488	2	0.23826	0.0998281	0.376693
TFPI	34.8495	2	0.242864	0.104714	0.381013
TFPI	35.0502	2	0.2474	0.109528	0.385271
TFPI	35.2508	2	0.251868	0.11427	0.389465
TFPI	35.4515	2	0.256269	0.118941	0.393597
TFPI	35.6522	2	0.260601	0.123539	0.397664
TFPI	35.8528	2	0.264866	0.128064	0.401667
TFPI	36.0535	2	0.269061	0.132518	0.405604
TFPI	36.2542	2	0.273188	0.136901	0.409476
TFPI	36.4548	2	0.277246	0.141211	0.41328
TFPI	36.6555	2	0.281234	0.14545	0.417017
TFPI	36.8562	2	0.285152	0.149618	0.420686
TFPI	37.0569	2	0.289	0.153716	0.424284
TFPI	37.2575	2	0.292777	0.157743	0.427811
TFPI	37.4582	2	0.296483	0.161701	0.431266
TFPI	37.6589	2	0.300118	0.16559	0.434647
TFPI	37.8595	2	0.303681	0.169409	0.437953
TFPI	38.0602	2	0.307172	0.173161	0.441184
TFPI	38.2609	2	0.31059	0.176844	0.444337
TFPI	38.4615	2	0.313936	0.18046	0.447412
TFPI	38.6622	2	0.317208	0.184008	0.450408
TFPI	38.8629	2	0.320407	0.187488	0.453325
TFPI	39.0635	2	0.323531	0.190901	0.456161
TFPI	39.2642	2	0.326581	0.194246	0.458917
TFPI	39.4649	2	0.329557	0.197522	0.461592
TFPI	39.6656	2	0.332458	0.200728	0.464187
TFPI	39.8662	2	0.335283	0.203864	0.466702
TFPI	40.0669	2	0.338033	0.206929	0.469137
TFPI	40.2676	2	0.340707	0.209922	0.471493
TFPI	40.4682	2	0.343306	0.212841	0.473771
TFPI	40.6689	2	0.345828	0.215685	0.475971
TFPI	40.8696	2	0.348274	0.218453	0.478096
TFPI	41.0702	2	0.350644	0.221143	0.480146
TFPI	41.2709	2	0.352938	0.223754	0.482122
TFPI	41.4716	2	0.355155	0.226283	0.484026
TFPI	41.6722	2	0.357295	0.228731	0.485859
TFPI	41.8729	2	0.359359	0.231095	0.487623
TFPI	42.0736	2	0.361346	0.233374	0.489319
TFPI	42.2742	2	0.363257	0.235567	0.490947
TFPI	42.4749	2	0.365092	0.237674	0.492511
TFPI	42.6756	2	0.366851	0.239693	0.494009
TFPI	42.8763	2	0.368534	0.241624	0.495444
TFPI	43.0769	2	0.370141	0.243466	0.496816
TFPI	43.2776	2	0.371673	0.24522	0.498126
TFPI	43.4783	2	0.37313	0.246886	0.499374
TFPI	43.6789	2	0.374512	0.248463	0.500561
TFPI	43.8796	2	0.37582	0.249952	0.501687
TFPI	44.0803	2	0.377054	0.251354	0.502753
TFPI	44.2809	2	0.378214	0.25267	0.503758
TFPI	44.4816	2	0.379302	0.2539	0.504704
TFPI	44.6823	2	0.380317	0.255045	0.505589
TFPI	44.8829	2	0.381261	0.256105	0.506416
TFPI	45.0836	2	0.382133	0.257083	0.507183
TFPI	45.2843	2	0.382935	0.257979	0.507891
TFPI	45.4849	2	0.383667	0.258793	0.50854
TFPI	45.6856	2	0.38433	0.259527	0.509132
TFPI	45.8863	2	0.384924	0.260181	0.509668
TFPI	46.087	2	0.385451	0.260756	0.510146
TFPI	46.2876	2	0.385912	0.261254	0.510569
TFPI	46.4883	2	0.386306	0.261673	0.510939
TFPI	46.689	2	0.386635	0.262015	0.511255
TFPI	46.8896	2	0.386901	0.262281	0.511521
TFPI	47.0903	2	0.387103	0.262469	0.511736
TFPI	47.291	2	0.387243	0.262582	0.511903
TFPI	47.4916	2	0.387321	0.262619	0.512024
TFPI	47.6923	2	0.38734	0.26258	0.5121
TFPI	47.893	2	0.387299	0.262466	0.512133
TFPI	48.0936	2	0.387201	0.262277	0.512124
TFPI	48.2943	2	0.387045	0.262014	0.512076
TFPI	48.495	2	0.386833	0.261677	0.511989
TFPI	48.6957	2	0.386567	0.261267	0.511866
TFPI	48.8963	2	0.386246	0.260784	0.511708
TFPI	49.097	2	0.385874	0.260231	0.511516
TFPI	49.2977	2	0.385449	0.259608	0.511291
TFPI	49.4983	2	0.384975	0.258916	0.511034
TFPI	49.699	2	0.384452	0.258158	0.510746
TFPI	49.8997	2	0.383881	0.257335	0.510427
TFPI	50.1003	2	0.383263	0.256449	0.510077
TFPI	50.301	2	0.3826	0.255502	0.509697
TFPI	50.5017	2	0.381893	0.254497	0.509288
TFPI	50.7023	2	0.381142	0.253436	0.508848
TFPI	50.903	2	0.38035	0.252322	0.508379
TFPI	51.1037	2	0.379518	0.251157	0.50788
TFPI	51.3043	2	0.378646	0.249943	0.50735
TFPI	51.505	2	0.377737	0.248684	0.506789
TFPI	51.7057	2	0.37679	0.247382	0.506198
TFPI	51.9064	2	0.375808	0.246039	0.505577
TFPI	52.107	2	0.374791	0.244658	0.504925
TFPI	52.3077	2	0.373742	0.243241	0.504242
TFPI	52.5084	2	0.37266	0.241791	0.503529
TFPI	52.709	2	0.371547	0.240308	0.502786
TFPI	52.9097	2	0.370405	0.238796	0.502014
TFPI	53.1104	2	0.369234	0.237255	0.501213
TFPI	53.311	2	0.368036	0.235687	0.500384
TFPI	53.5117	2	0.366811	0.234094	0.499528
TFPI	53.7124	2	0.365561	0.232476	0.498646
TFPI	53.913	2	0.364287	0.230835	0.497739
TFPI	54.1137	2	0.362989	0.229171	0.496808
TFPI	54.3144	2	0.36167	0.227486	0.495854
TFPI	54.5151	2	0.360329	0.225779	0.494879
TFPI	54.7157	2	0.358968	0.224051	0.493885
TFPI	54.9164	2	0.357587	0.222302	0.492872
TFPI	55.1171	2	0.356188	0.220534	0.491841
TFPI	55.3177	2	0.354771	0.218746	0.490795
TFPI	55.5184	2	0.353336	0.21694	0.489733
TFPI	55.7191	2	0.351886	0.215114	0.488658
TFPI	55.9197	2	0.35042	0.213271	0.487569
TFPI	56.1204	2	0.348939	0.21141	0.486469
TFPI	56.3211	2	0.347444	0.209532	0.485356
TFPI	56.5217	2	0.345935	0.207637	0.484232
TFPI	56.7224	2	0.344412	0.205727	0.483098
TFPI	56.9231	2	0.342877	0.203801	0.481954
TFPI	57.1237	2	0.34133	0.201861	0.480799
TFPI	57.3244	2	0.33977	0.199907	0.479634
TFPI	57.5251	2	0.338199	0.197939	0.478459
TFPI	57.7258	2	0.336616	0.195958	0.477274
TFPI	57.9264	2	0.335022	0.193965	0.476079
TFPI	58.1271	2	0.333417	0.19196	0.474875
TFPI	58.3278	2	0.331801	0.189943	0.47366
TFPI	58.5284	2	0.330174	0.187913	0.472435
TFPI	58.7291	2	0.328537	0.185872	0.471202
TFPI	58.9298	2	0.326888	0.183817	0.469959
TFPI	59.1304	2	0.325229	0.18175	0.468707
TFPI	59.3311	2	0.323558	0.179669	0.467447
TFPI	59.5318	2	0.321877	0.177573	0.466181
TFPI	59.7324	2	0.320184	0.175459	0.464908
TFPI	59.9331	2	0.318479	0.173328	0.46363
TFPI	60.1338	2	0.316763	0.171178	0.462348
TFPI	60.3344	2	0.315034	0.169006	0.461063
TFPI	60.5351	2	0.313293	0.166809	0.459778
TFPI	60.7358	2	0.31154	0.164587	0.458493
TFPI	60.9365	2	0.309773	0.162335	0.457211
TFPI	61.1371	2	0.307993	0.160053	0.455933
TFPI	61.3378	2	0.306199	0.157737	0.454661
TFPI	61.5385	2	0.30439	0.155384	0.453396
TFPI	61.7391	2	0.302567	0.152992	0.452142
TFPI	61.9398	2	0.300728	0.150558	0.450898
TFPI	62.1405	2	0.298874	0.14808	0.449667
TFPI	62.3411	2	0.297003	0.145556	0.448451
TFPI	62.5418	2	0.295116	0.142982	0.44725
TFPI	62.7425	2	0.293212	0.140357	0.446067
TFPI	62.9431	2	0.29129	0.137679	0.444902
TFPI	63.1438	2	0.289351	0.134946	0.443755
TFPI	63.3445	2	0.287393	0.132156	0.442629
TFPI	63.5452	2	0.285416	0.129308	0.441524
TFPI	63.7458	2	0.28342	0.126399	0.44044
TFPI	63.9465	2	0.281404	0.12343	0.439378
TFPI	64.1472	2	0.279368	0.120398	0.438339
TFPI	64.3478	2	0.277312	0.117302	0.437323
TFPI	64.5485	2	0.275236	0.114142	0.43633
TFPI	64.7492	2	0.273139	0.110916	0.435361
TFPI	64.9498	2	0.27102	0.107623	0.434418
TFPI	65.1505	2	0.268881	0.104262	0.433499
TFPI	65.3512	2	0.26672	0.100832	0.432607
TFPI	65.5518	2	0.264537	0.0973317	0.431743
TFPI	65.7525	2	0.262333	0.0937593	0.430907
TFPI	65.9532	2	0.260108	0.0901135	0.430102
TFPI	66.1538	2	0.25786	0.0863929	0.429328
TFPI	66.3545	2	0.255591	0.0825956	0.428587
TFPI	66.5552	2	0.253301	0.0787197	0.427882
TFPI	66.7559	2	0.250989	0.0747631	0.427216
TFPI	66.9565	2	0.248656	0.0707239	0.426589
TFPI	67.1572	2	0.246303	0.0666002	0.426005
TFPI	67.3579	2	0.243928	0.0623896	0.425466
TFPI	67.5585	2	0.241533	0.05809	0.424976
TFPI	67.7592	2	0.239118	0.0536992	0.424536
TFPI	67.9599	2	0.236683	0.0492153	0.424151
TFPI	68.1605	2	0.234229	0.0446364	0.423822
TFPI	68.3612	2	0.231756	0.0399606	0.423551
TFPI	68.5619	2	0.229265	0.0351863	0.423343
TFPI	68.7625	2	0.226755	0.030312	0.423199
TFPI	68.9632	2	0.224229	0.0253366	0.423121
TFPI	69.1639	2	0.221686	0.0202592	0.423112
TFPI	69.3645	2	0.219126	0.0150791	0.423173
TFPI	69.5652	2	0.216551	0.00979574	0.423306
TFPI	69.7659	2	0.213961	0.00440889	0.423513
TFPI	69.9666	2	0.211356	-0.00108132	0.423794
TFPI	70.1672	2	0.208738	-0.00667452	0.424151
TFPI	70.3679	2	0.206107	-0.0123703	0.424585
TFPI	70.5686	2	0.203464	-0.0181682	0.425096
TFPI	70.7692	2	0.200809	-0.0240674	0.425685
TFPI	70.9699	2	0.198142	-0.0300669	0.426352
TFPI	71.1706	2	0.195466	-0.0361657	0.427098
TFPI	71.3712	2	0.19278	-0.0423629	0.427922
TFPI	71.5719	2	0.190084	-0.0486578	0.428827
TFPI	71.7726	2	0.187381	-0.0550494	0.429811
TFPI	71.9732	2	0.184669	-0.0615369	0.430876
TFPI	72.1739	2	0.181951	-0.0681195	0.432021
TFPI	72.3746	2	0.179226	-0.0747968	0.433248
TFPI	72.5753	2	0.176494	-0.0815685	0.434557
TFPI	72.7759	2	0.173758	-0.0884346	0.43595
TFPI	72.9766	2	0.171016	-0.0953948	0.437427
TFPI	73.1773	2	0.16827	-0.102449	0.43899
TFPI	73.3779	2	0.16552	-0.109598	0.440639
TFPI	73.5786	2	0.162767	-0.116842	0.442376
TFPI	73.7793	2	0.16001	-0.124183	0.444203
TFPI	73.9799	2	0.157251	-0.131619	0.446122
TFPI	74.1806	2	0.15449	-0.139153	0.448132
TFPI	74.3813	2	0.151726	-0.146785	0.450237
TFPI	74.5819	2	0.148961	-0.154515	0.452436
TFPI	74.7826	2	0.146194	-0.162345	0.454733
TFPI	74.9833	2	0.143426	-0.170275	0.457126
TFPI	75.1839	2	0.140656	-0.178305	0.459618
TFPI	75.3846	2	0.137886	-0.186436	0.462209
TFPI	75.5853	2	0.135115	-0.194667	0.464898
TFPI	75.786	2	0.132344	-0.202999	0.467687
TFPI	75.9866	2	0.129572	-0.21143	0.470573
TFPI	76.1873	2	0.126799	-0.21996	0.473557
TFPI	76.388	2	0.124026	-0.228586	0.476638
TFPI	76.5886	2	0.121252	-0.237308	0.479813
TFPI	76.7893	2	0.118479	-0.246122	0.48308
TFPI	76.99	2	0.115705	-0.255027	0.486437
TFPI	77.1906	2	0.112931	-0.264019	0.489881
TFPI	77.3913	2	0.110158	-0.273095	0.49341
TFPI	77.592	2	0.107384	-0.282252	0.49702
TFPI	77.7926	2	0.10461	-0.291488	0.500708
TFPI	77.9933	2	0.101837	-0.300797	0.50447
TFPI	78.194	2	0.0990633	-0.310176	0.508303
TFPI	78.3946	2	0.0962899	-0.319623	0.512203
TFPI	78.5953	2	0.0935165	-0.329133	0.516166
TFPI	78.796	2	0.0907432	-0.338702	0.520189
TFPI	78.9967	2	0.0879699	-0.348328	0.524268
TFPI	79.1973	2	0.0851966	-0.358006	0.528399
TFPI	79.398	2	0.0824233	-0.367735	0.532581
TFPI	79.5987	2	0.0796499	-0.377511	0.536811
TFPI	79.7993	2	0.0768766	-0.387333	0.541087
TFPI	80	2	0.0741033	-0.397199	0.545406
PAI	20	1	-0.562319	-0.71643	-0.408209
PAI	20.2007	1	-0.558182	-0.71137	-0.404993
PAI	20.4013	1	-0.554044	-0.706312	-0.401776
PAI	20.602	1	-0.549906	-0.701255	-0.398558
PAI	20.8027	1	-0.545769	-0.6962	-0.395338
PAI	21.0033	1	-0.541631	-0.691146	-0.392116
PAI	21.204	1	-0.537493	-0.686095	-0.388892
PAI	21.4047	1	-0.533355	-0.681045	-0.385666
PAI	21.6054	1	-0.529218	-0.675997	-0.382439
PAI	21.806	1	-0.52508	-0.670951	-0.379209
PAI	22.0067	1	-0.520942	-0.665906	-0.375978
PAI	22.2074	1	-0.516805	-0.660864	-0.372745
PAI	22.408	1	-0.512667	-0.655824	-0.36951
PAI	22.6087	1	-0.508529	-0.650786	-0.366273
PAI	22.8094	1	-0.504391	-0.645749	-0.363033
PAI	23.01	1	-0.500254	-0.640715	-0.359792
PAI	23.2107	1	-0.496116	-0.635683	-0.356549
PAI	23.4114	1	-0.491978	-0.630653	-0.353303
PAI	23.612	1	-0.487841	-0.625626	-0.350055
PAI	23.8127	1	-0.483703	-0.6206	-0.346805
PAI	24.0134	1	-0.479565	-0.615577	-0.343553
PAI	24.214	1	-0.475427	-0.610556	-0.340298
PAI	24.4147	1	-0.47129	-0.605538	-0.337041
PAI	24.6154	1	-0.467152	-0.600522	-0.333782
PAI	24.8161	1	-0.463014	-0.595508	-0.33052
PAI	25.0167	1	-0.458876	-0.590497	-0.327256
PAI	25.2174	1	-0.454739	-0.585489	-0.323989
PAI	25.4181	1	-0.450601	-0.580483	-0.320719
PAI	25.6187	1	-0.446463	-0.575479	-0.317447
PAI	25.8194	1	-0.442325	-0.570479	-0.314172
PAI	26.0201	1	-0.438188	-0.565481	-0.310894
PAI	26.2207	1	-0.43405	-0.560486	-0.307614
PAI	26.4214	1	-0.429912	-0.555494	-0.304331
PAI	26.6221	1	-0.425774	-0.550504	-0.301044
PAI	26.8227	1	-0.421637	-0.545518	-0.297755
PAI	27.0234	1	-0.417499	-0.540534	-0.294463
PAI	27.2241	1	-0.413361	-0.535554	-0.291168
PAI	27.4247	1	-0.409223	-0.530577	-0.287869
PAI	27.6254	1	-0.405085	-0.525603	-0.284568
PAI	27.8261	1	-0.400947	-0.520632	-0.281263
PAI	28.0268	1	-0.39681	-0.515665	-0.277954
PAI	28.2274	1	-0.392672	-0.510701	-0.274643
PAI	28.4281	1	-0.388534	-0.50574	-0.271327
PAI	28.6288	1	-0.384396	-0.500783	-0.268009
PAI	28.8294	1	-0.380258	-0.49583	-0.264686
PAI	29.0301	1	-0.37612	-0.49088	-0.26136
PAI	29.2308	1	-0.371982	-0.485934	-0.25803
PAI	29.4314	1	-0.367844	-0.480992	-0.254696
PAI	29.6321	1	-0.363706	-0.476054	-0.251359
PAI	29.8328	1	-0.359568	-0.47112	-0.248017
PAI	30.0334	1	-0.35543	-0.46619	-0.244671
PAI	30.2341	1	-0.351292	-0.461264	-0.241321
PAI	30.4348	1	-0.347154	-0.456342	-0.237967
PAI	30.6355	1	-0.343016	-0.451424	-0.234608
PAI	30.8361	1	-0.338878	-0.446511	-0.231245
PAI	31.0368	1	-0.33474	-0.441603	-0.227877
PAI	31.2375	1	-0.330602	-0.436699	-0.224505
PAI	31.4381	1	-0.326464	-0.4318	-0.221128
PAI	31.6388	1	-0.322326	-0.426905	-0.217746
PAI	31.8395	1	-0.318188	-0.422016	-0.214359
PAI	32.0401	1	-0.314049	-0.417131	-0.210968
PAI	32.2408	1	-0.309911	-0.412252	-0.20757
PAI	32.4415	1	-0.305773	-0.407378	-0.204168
PAI	32.6421	1	-0.301635	-0.402509	-0.20076
PAI	32.8428	1	-0.297496	-0.397645	-0.197347
PAI	33.0435	1	-0.293358	-0.392788	-0.193928
PAI	33.2441	1	-0.28922	-0.387935	-0.190504
PAI	33.4448	1	-0.285081	-0.383089	-0.187074
PAI	33.6455	1	-0.280943	-0.378248	-0.183637
PAI	33.8462	1	-0.276804	-0.373414	-0.180195
PAI	34.0468	1	-0.272666	-0.368586	-0.176746
PAI	34.2475	1	-0.268527	-0.363764	-0.173291
PAI	34.4482	1	-0.264389	-0.358948	-0.16983
PAI	34.6488	1	-0.26025	-0.354139	-0.166361
PAI	34.8495	1	-0.256112	-0.349337	-0.162887
PAI	35.0502	1	-0.251973	-0.344542	-0.159405
PAI	35.2508	1	-0.247835	-0.339753	-0.155916
PAI	35.4515	1	-0.243696	-0.334972	-0.15242
PAI	35.6522	1	-0.239557	-0.330198	-0.148916
PAI	35.8528	1	-0.235419	-0.325432	-0.145405
PAI	36.0535	1	-0.23128	-0.320673	-0.141887
PAI	36.2542	1	-0.227141	-0.315922	-0.13836
PAI	36.4548	1	-0.223002	-0.311179	-0.134826
PAI	36.6555	1	-0.218863	-0.306443	-0.131283
PAI	36.8562	1	-0.214724	-0.301717	-0.127732
PAI	37.0569	1	-0.210586	-0.296998	-0.124173
PAI	37.2575	1	-0.206447	-0.292288	-0.120605
PAI	37.4582	1	-0.202308	-0.287587	-0.117028
PAI	37.6589	1	-0.198169	-0.282895	-0.113443
PAI	37.8595	1	-0.19403	-0.278212	-0.109848
PAI	38.0602	1	-0.189891	-0.273538	-0.106243
PAI	38.2609	1	-0.185751	-0.268873	-0.10263
PAI	38.4615	1	-0.181612	-0.264218	-0.0990063
PAI	38.6622	1	-0.177473	-0.259573	-0.0953731
PAI	38.8629	1	-0.173334	-0.254938	-0.0917298
PAI	39.0635	1	-0.169195	-0.250313	-0.0880763
PAI	39.2642	1	-0.165056	-0.245699	-0.0844125
PAI	39.4649	1	-0.160916	-0.241095	-0.080738
PAI	39.6656	1	-0.156777	-0.236502	-0.0770528
PAI	39.8662	1	-0.152638	-0.231919	-0.0733567
PAI	40.0669	1	-0.148499	-0.227348	-0.0696494
PAI	40.2676	1	-0.144359	-0.222788	-0.0659308
PAI	40.4682	1	-0.14022	-0.218239	-0.0622008
PAI	40.6689	1	-0.13608	-0.213702	-0.0584591
PAI	40.8696	1	-0.131941	-0.209177	-0.0547056
PAI	41.0702	1	-0.127802	-0.204663	-0.05094
PAI	41.2709	1	-0.123662	-0.200162	-0.0471623
PAI	41.4716	1	-0.119523	-0.195673	-0.0433722
PAI	41.6722	1	-0.115383	-0.191197	-0.0395696
PAI	41.8729	1	-0.111244	-0.186733	-0.0357543
PAI	42.0736	1	-0.107104	-0.182282	-0.0319261
PAI	42.2742	1	-0.102965	-0.177844	-0.028085
PAI	42.4749	1	-0.0988251	-0.17342	-0.0242306
PAI	42.6756	1	-0.0946855	-0.169008	-0.020363
PAI	42.8763	1	-0.0905459	-0.16461	-0.0164819
PAI	43.0769	1	-0.0864063	-0.160225	-0.0125872
PAI	43.2776	1	-0.0822666	-0.155854	-0.00867873
PAI	43.4783	1	-0.0781269	-0.151497	-0.00475643
PAI	43.6789	1	-0.0739873	-0.147154	-0.000820146
PAI	43.8796	1	-0.0698476	-0.142825	0.00313023
PAI	44.0803	1	-0.0657079	-0.138511	0.00709482
PAI	44.2809	1	-0.0615681	-0.13421	0.0110737
PAI	44.4816	1	-0.0574284	-0.129924	0.015067
PAI	44.6823	1	-0.0532886	-0.125652	0.0190748
PAI	44.8829	1	-0.0491489	-0.121395	0.0230971
PAI	45.0836	1	-0.0450091	-0.117152	0.0271341
PAI	45.2843	1	-0.0408693	-0.112924	0.0311858
PAI	45.4849	1	-0.0367294	-0.108711	0.0352522
PAI	45.6856	1	-0.0325896	-0.104513	0.0393334
PAI	45.8863	1	-0.0284498	-0.100329	0.0434295
PAI	46.087	1	-0.0243099	-0.0961602	0.0475404
PAI	46.2876	1	-0.02017	-0.0920062	0.0516662
PAI	46.4883	1	-0.0160301	-0.0878671	0.0558069
PAI	46.689	1	-0.0118902	-0.0837428	0.0599624
PAI	46.8896	1	-0.00775027	-0.0796334	0.0641329
PAI	47.0903	1	-0.00361032	-0.0755388	0.0683181
PAI	47.291	1	0.000529648	-0.071459	0.0725183
PAI	47.4916	1	0.00466963	-0.0673939	0.0767332
PAI	47.6923	1	0.00880963	-0.0633436	0.0809629
PAI	47.893	1	0.0129497	-0.0593079	0.0852072
PAI	48.0936	1	0.0170897	-0.0552868	0.0894662
PAI	48.2943	1	0.0212297	-0.0512803	0.0937398
PAI	48.495	1	0.0253698	-0.0472882	0.0980278
PAI	48.6957	1	0.0295099	-0.0433104	0.10233
PAI	48.8963	1	0.03365	-0.0393469	0.106647
PAI	49.097	1	0.0377902	-0.0353976	0.110978
PAI	49.2977	1	0.0419303	-0.0314624	0.115323
PAI	49.4983	1	0.0460705	-0.027541	0.119682
PAI	49.699	1	0.0502107	-0.0236335	0.124055
PAI	49.8997	1	0.0543509	-0.0197396	0.128442
PAI	50.1003	1	0.0584912	-0.0158593	0.132842
PAI	50.301	1	0.0626315	-0.0119924	0.137255
PAI	50.5017	1	0.0667718	-0.00813881	0.141682
PAI	50.7023	1	0.0709121	-0.00429827	0.146122
PAI	50.903	1	0.0750524	-0.000470694	0.150576
PAI	51.1037	1	0.0791928	0.0033441	0.155042
PAI	51.3043	1	0.0833332	0.00714626	0.15952
PAI	51.505	1	0.0874737	0.010936	0.164011
PAI	51.7057	1	0.0916141	0.0147134	0.168515
PAI	51.9064	1	0.0957546	0.0184787	0.173031
PAI	52.107	1	0.0998952	0.022232	0.177558
PAI	52.3077	1	0.104036	0.0259736	0.182098
PAI	52.5084	1	0.108176	0.0297036	0.186649
PAI	52.709	1	0.112317	0.0334222	0.191212
PAI	52.9097	1	0.116458	0.0371295	0.195786
PAI	53.1104	1	0.120598	0.0408258	0.200371
PAI	53.311	1	0.124739	0.0445113	0.204967
PAI	53.5117	1	0.12888	0.0481861	0.209573
PAI	53.7124	1	0.133021	0.0518503	0.214191
PAI	53.913	1	0.137161	0.0555043	0.218819
PAI	54.1137	1	0.141302	0.0591481	0.223456
PAI	54.3144	1	0.145443	0.062782	0.228104
PAI	54.5151	1	0.149584	0.0664061	0.232762
PAI	54.7157	1	0.153725	0.0700206	0.23743
PAI	54.9164	1	0.157866	0.0736256	0.242107
PAI	55.1171	1	0.162007	0.0772215	0.246793
PAI	55.3177	1	0.166148	0.0808082	0.251488
PAI	55.5184	1	0.170289	0.0843861	0.256193
PAI	55.7191	1	0.174431	0.0879553	0.260906
PAI	55.9197	1	0.178572	0.0915159	0.265628
PAI	56.1204	1	0.182713	0.0950681	0.270358
PAI	56.3211	1	0.186854	0.0986121	0.275096
PAI	56.5217	1	0.190996	0.102148	0.279843
PAI	56.7224	1	0.195137	0.105676	0.284598
PAI	56.9231	1	0.199278	0.109196	0.28936
PAI	57.1237	1	0.20342	0.112709	0.29413
PAI	57.3244	1	0.207561	0.116215	0.298908
PAI	57.5251	1	0.211703	0.119713	0.303693
PAI	57.7258	1	0.215844	0.123204	0.308485
PAI	57.9264	1	0.219986	0.126687	0.313285
PAI	58.1271	1	0.224128	0.130165	0.318091
PAI	58.3278	1	0.228269	0.133635	0.322904
PAI	58.5284	1	0.232411	0.137099	0.327723
PAI	58.7291	1	0.236553	0.140556	0.332549
PAI	58.9298	1	0.240695	0.144008	0.337382
PAI	59.1304	1	0.244836	0.147453	0.34222
PAI	59.3311	1	0.248978	0.150892	0.347065
PAI	59.5318	1	0.25312	0.154325	0.351915
PAI	59.7324	1	0.257262	0.157752	0.356772
[truncated: 2,201 more rows]
