# Supplementary material for: Age-dependent sex differences in cardiometabolic risk factors
Source: Nat Cardiovasc Res. 2022 Sep 12;1(9):844–54. doi: 10.1038/s44161-022-00131-8 (PMC11357998; doi:10.1038/s44161-022-00131-8)
Supplement: Supplementary file 14 — Statistical source data. [file 44161_2022_131_MOESM14_ESM.xlsx]

## Sheet: Sheet1
Phenotype	age	sex_F1M2	predicted_value	lower_CI	upper_CI
ever_smoked	20	1	0.239327	0.216401	0.262252
ever_smoked	20.2007	1	0.244538	0.222653	0.266423
ever_smoked	20.4013	1	0.249749	0.228883	0.270615
ever_smoked	20.602	1	0.25496	0.235087	0.274832
ever_smoked	20.8027	1	0.260169	0.24126	0.279079
ever_smoked	21.0033	1	0.265378	0.247397	0.283359
ever_smoked	21.204	1	0.270585	0.253494	0.287676
ever_smoked	21.4047	1	0.27579	0.259543	0.292037
ever_smoked	21.6054	1	0.280992	0.265539	0.296445
ever_smoked	21.806	1	0.286189	0.271474	0.300905
ever_smoked	22.0067	1	0.291382	0.277343	0.305421
ever_smoked	22.2074	1	0.296568	0.28314	0.309997
ever_smoked	22.408	1	0.301747	0.288859	0.314635
ever_smoked	22.6087	1	0.306915	0.294496	0.319335
ever_smoked	22.8094	1	0.312072	0.300049	0.324096
ever_smoked	23.01	1	0.317215	0.305516	0.328915
ever_smoked	23.2107	1	0.322343	0.310898	0.333788
ever_smoked	23.4114	1	0.327451	0.316197	0.338706
ever_smoked	23.612	1	0.332538	0.321416	0.34366
ever_smoked	23.8127	1	0.3376	0.32656	0.34864
ever_smoked	24.0134	1	0.342633	0.331634	0.353632
ever_smoked	24.214	1	0.347635	0.336645	0.358626
ever_smoked	24.4147	1	0.352602	0.341597	0.363608
ever_smoked	24.6154	1	0.357529	0.346493	0.368565
ever_smoked	24.8161	1	0.362412	0.351337	0.373486
ever_smoked	25.0167	1	0.367246	0.356133	0.378359
ever_smoked	25.2174	1	0.372027	0.36088	0.383175
ever_smoked	25.4181	1	0.376751	0.365579	0.387923
ever_smoked	25.6187	1	0.381411	0.370227	0.392595
ever_smoked	25.8194	1	0.386003	0.374823	0.397183
ever_smoked	26.0201	1	0.390521	0.379362	0.40168
ever_smoked	26.2207	1	0.394961	0.383841	0.40608
ever_smoked	26.4214	1	0.399316	0.388254	0.410377
ever_smoked	26.6221	1	0.40358	0.392595	0.414566
ever_smoked	26.8227	1	0.40775	0.396856	0.418643
ever_smoked	27.0234	1	0.411817	0.401031	0.422604
ever_smoked	27.2241	1	0.415778	0.405111	0.426446
ever_smoked	27.4247	1	0.419627	0.409088	0.430166
ever_smoked	27.6254	1	0.423358	0.412954	0.433762
ever_smoked	27.8261	1	0.426966	0.416699	0.437233
ever_smoked	28.0268	1	0.430445	0.420316	0.440575
ever_smoked	28.2274	1	0.433791	0.423796	0.443787
ever_smoked	28.4281	1	0.436999	0.42713	0.446869
ever_smoked	28.6288	1	0.440065	0.430312	0.449819
ever_smoked	28.8294	1	0.442984	0.433334	0.452635
ever_smoked	29.0301	1	0.445752	0.436189	0.455316
ever_smoked	29.2308	1	0.448366	0.438873	0.457858
ever_smoked	29.4314	1	0.450821	0.441381	0.460262
ever_smoked	29.6321	1	0.453117	0.44371	0.462523
ever_smoked	29.8328	1	0.45525	0.445859	0.46464
ever_smoked	30.0334	1	0.457218	0.447826	0.466609
ever_smoked	30.2341	1	0.459018	0.449611	0.468425
ever_smoked	30.4348	1	0.460651	0.451215	0.470087
ever_smoked	30.6355	1	0.462117	0.452641	0.471592
ever_smoked	30.8361	1	0.463414	0.453892	0.472937
ever_smoked	31.0368	1	0.464544	0.454971	0.474117
ever_smoked	31.2375	1	0.465506	0.45588	0.475132
ever_smoked	31.4381	1	0.466304	0.456627	0.475981
ever_smoked	31.6388	1	0.466938	0.457214	0.476663
ever_smoked	31.8395	1	0.467413	0.457649	0.477178
ever_smoked	32.0401	1	0.467731	0.457934	0.477528
ever_smoked	32.2408	1	0.467894	0.458077	0.477712
ever_smoked	32.4415	1	0.467909	0.458082	0.477736
ever_smoked	32.6421	1	0.46778	0.457956	0.477604
ever_smoked	32.8428	1	0.467513	0.457706	0.47732
ever_smoked	33.0435	1	0.467113	0.457336	0.47689
ever_smoked	33.2441	1	0.466586	0.456853	0.476318
ever_smoked	33.4448	1	0.465939	0.456263	0.475614
ever_smoked	33.6455	1	0.465181	0.455574	0.474787
ever_smoked	33.8462	1	0.464318	0.454791	0.473845
ever_smoked	34.0468	1	0.463359	0.453922	0.472797
ever_smoked	34.2475	1	0.462312	0.452971	0.471653
ever_smoked	34.4482	1	0.461186	0.451948	0.470424
ever_smoked	34.6488	1	0.459991	0.450859	0.469122
ever_smoked	34.8495	1	0.458736	0.449712	0.467759
ever_smoked	35.0502	1	0.45743	0.448513	0.466346
ever_smoked	35.2508	1	0.456083	0.447272	0.464895
ever_smoked	35.4515	1	0.454706	0.445995	0.463417
ever_smoked	35.6522	1	0.453308	0.444691	0.461925
ever_smoked	35.8528	1	0.4519	0.44337	0.460431
ever_smoked	36.0535	1	0.450493	0.44204	0.458946
ever_smoked	36.2542	1	0.449096	0.44071	0.457481
ever_smoked	36.4548	1	0.447719	0.439392	0.456047
ever_smoked	36.6555	1	0.446374	0.438094	0.454653
ever_smoked	36.8562	1	0.445069	0.436828	0.45331
ever_smoked	37.0569	1	0.443815	0.435604	0.452026
ever_smoked	37.2575	1	0.442621	0.434433	0.45081
ever_smoked	37.4582	1	0.441498	0.433325	0.449671
ever_smoked	37.6589	1	0.440454	0.432292	0.448615
ever_smoked	37.8595	1	0.439497	0.431344	0.44765
ever_smoked	38.0602	1	0.438637	0.430491	0.446783
ever_smoked	38.2609	1	0.437882	0.429744	0.44602
ever_smoked	38.4615	1	0.43724	0.429111	0.445368
ever_smoked	38.6622	1	0.436717	0.428601	0.444833
ever_smoked	38.8629	1	0.436321	0.428222	0.444419
ever_smoked	39.0635	1	0.436058	0.427982	0.444133
ever_smoked	39.2642	1	0.435935	0.427889	0.443981
ever_smoked	39.4649	1	0.435956	0.427946	0.443967
ever_smoked	39.6656	1	0.436127	0.428159	0.444095
ever_smoked	39.8662	1	0.436451	0.428532	0.44437
ever_smoked	40.0669	1	0.436934	0.42907	0.444798
ever_smoked	40.2676	1	0.437578	0.429775	0.445381
ever_smoked	40.4682	1	0.438386	0.430648	0.446124
ever_smoked	40.6689	1	0.43936	0.43169	0.44703
ever_smoked	40.8696	1	0.440501	0.432901	0.4481
ever_smoked	41.0702	1	0.441811	0.434282	0.44934
ever_smoked	41.2709	1	0.443291	0.435832	0.450751
ever_smoked	41.4716	1	0.444941	0.437548	0.452333
ever_smoked	41.6722	1	0.446759	0.439429	0.454088
ever_smoked	41.8729	1	0.448744	0.441471	0.456017
ever_smoked	42.0736	1	0.450896	0.443674	0.458118
ever_smoked	42.2742	1	0.453213	0.446034	0.460392
ever_smoked	42.4749	1	0.455692	0.448547	0.462836
ever_smoked	42.6756	1	0.458329	0.45121	0.465447
ever_smoked	42.8763	1	0.461121	0.454019	0.468223
ever_smoked	43.0769	1	0.464065	0.456972	0.471158
ever_smoked	43.2776	1	0.467157	0.460066	0.474249
ever_smoked	43.4783	1	0.470393	0.463296	0.477489
ever_smoked	43.6789	1	0.473766	0.466658	0.480873
ever_smoked	43.8796	1	0.477272	0.470149	0.484394
ever_smoked	44.0803	1	0.480905	0.473765	0.488046
ever_smoked	44.2809	1	0.484661	0.477503	0.49182
ever_smoked	44.4816	1	0.488533	0.481356	0.49571
ever_smoked	44.6823	1	0.492514	0.485321	0.499707
ever_smoked	44.8829	1	0.496598	0.489392	0.503804
ever_smoked	45.0836	1	0.500779	0.493564	0.507994
ever_smoked	45.2843	1	0.50505	0.497831	0.512269
ever_smoked	45.4849	1	0.509405	0.502187	0.516622
ever_smoked	45.6856	1	0.513835	0.506626	0.521045
ever_smoked	45.8863	1	0.518336	0.511139	0.525532
ever_smoked	46.087	1	0.522898	0.51572	0.530075
ever_smoked	46.2876	1	0.527516	0.520362	0.534669
ever_smoked	46.4883	1	0.532181	0.525055	0.539308
ever_smoked	46.689	1	0.536888	0.529792	0.543985
ever_smoked	46.8896	1	0.541629	0.534563	0.548695
ever_smoked	47.0903	1	0.546397	0.53936	0.553434
ever_smoked	47.291	1	0.551184	0.544174	0.558194
ever_smoked	47.4916	1	0.555984	0.548995	0.562973
ever_smoked	47.6923	1	0.560791	0.553816	0.567766
ever_smoked	47.893	1	0.565596	0.558625	0.572567
ever_smoked	48.0936	1	0.570393	0.563416	0.577371
ever_smoked	48.2943	1	0.575176	0.56818	0.582173
ever_smoked	48.495	1	0.579938	0.572908	0.586968
ever_smoked	48.6957	1	0.584673	0.577594	0.591751
ever_smoked	48.8963	1	0.589373	0.582231	0.596515
ever_smoked	49.097	1	0.594033	0.586811	0.601255
ever_smoked	49.2977	1	0.598646	0.591331	0.605961
ever_smoked	49.4983	1	0.603207	0.595784	0.610629
ever_smoked	49.699	1	0.607708	0.600166	0.615251
ever_smoked	49.8997	1	0.612145	0.604473	0.619818
ever_smoked	50.1003	1	0.616512	0.608701	0.624323
ever_smoked	50.301	1	0.620802	0.612846	0.628758
ever_smoked	50.5017	1	0.62501	0.616905	0.633115
ever_smoked	50.7023	1	0.62913	0.620875	0.637386
ever_smoked	50.903	1	0.633158	0.624752	0.641565
ever_smoked	51.1037	1	0.637088	0.628533	0.645642
ever_smoked	51.3043	1	0.640913	0.632214	0.649612
ever_smoked	51.505	1	0.64463	0.635793	0.653468
ever_smoked	51.7057	1	0.648234	0.639265	0.657203
ever_smoked	51.9064	1	0.651719	0.642626	0.660811
ever_smoked	52.107	1	0.65508	0.645873	0.664287
ever_smoked	52.3077	1	0.658313	0.649	0.667625
ever_smoked	52.5084	1	0.661413	0.652005	0.67082
ever_smoked	52.709	1	0.664375	0.654881	0.673869
ever_smoked	52.9097	1	0.667196	0.657626	0.676766
ever_smoked	53.1104	1	0.66987	0.660232	0.679509
ever_smoked	53.311	1	0.672394	0.662696	0.682092
ever_smoked	53.5117	1	0.674764	0.665013	0.684515
ever_smoked	53.7124	1	0.676976	0.667178	0.686774
ever_smoked	53.913	1	0.679026	0.669185	0.688867
ever_smoked	54.1137	1	0.68091	0.671029	0.69079
ever_smoked	54.3144	1	0.682625	0.672707	0.692543
ever_smoked	54.5151	1	0.684168	0.674213	0.694123
ever_smoked	54.7157	1	0.685536	0.675543	0.695529
ever_smoked	54.9164	1	0.686726	0.676693	0.696759
ever_smoked	55.1171	1	0.687736	0.67766	0.697811
ever_smoked	55.3177	1	0.688562	0.67844	0.698684
ever_smoked	55.5184	1	0.689204	0.679031	0.699376
ever_smoked	55.7191	1	0.689659	0.679432	0.699885
ever_smoked	55.9197	1	0.689926	0.67964	0.700211
ever_smoked	56.1204	1	0.690002	0.679655	0.70035
ever_smoked	56.3211	1	0.689889	0.679475	0.700302
ever_smoked	56.5217	1	0.689584	0.679102	0.700065
ever_smoked	56.7224	1	0.689087	0.678537	0.699638
ever_smoked	56.9231	1	0.6884	0.677779	0.69902
ever_smoked	57.1237	1	0.687521	0.676832	0.698209
ever_smoked	57.3244	1	0.686451	0.675696	0.697205
ever_smoked	57.5251	1	0.685192	0.674375	0.696008
ever_smoked	57.7258	1	0.683745	0.672871	0.694619
ever_smoked	57.9264	1	0.682112	0.671187	0.693037
ever_smoked	58.1271	1	0.680295	0.669326	0.691264
ever_smoked	58.3278	1	0.678297	0.667292	0.689301
ever_smoked	58.5284	1	0.67612	0.665088	0.687152
ever_smoked	58.7291	1	0.673769	0.662718	0.684821
ever_smoked	58.9298	1	0.671247	0.660185	0.682309
ever_smoked	59.1304	1	0.668558	0.657494	0.679622
ever_smoked	59.3311	1	0.665706	0.654648	0.676764
ever_smoked	59.5318	1	0.662697	0.651652	0.673742
ever_smoked	59.7324	1	0.659536	0.648509	0.670563
ever_smoked	59.9331	1	0.656229	0.645223	0.667234
ever_smoked	60.1338	1	0.652781	0.641799	0.663762
ever_smoked	60.3344	1	0.649198	0.638241	0.660155
ever_smoked	60.5351	1	0.645488	0.634553	0.656423
ever_smoked	60.7358	1	0.641658	0.630741	0.652575
ever_smoked	60.9365	1	0.637714	0.626808	0.648621
ever_smoked	61.1371	1	0.633664	0.62276	0.644568
ever_smoked	61.3378	1	0.629515	0.618604	0.640427
ever_smoked	61.5385	1	0.625276	0.614344	0.636209
ever_smoked	61.7391	1	0.620955	0.609987	0.631922
ever_smoked	61.9398	1	0.616559	0.605542	0.627576
ever_smoked	62.1405	1	0.612097	0.601015	0.623178
ever_smoked	62.3411	1	0.607576	0.596414	0.618739
ever_smoked	62.5418	1	0.603007	0.591749	0.614265
ever_smoked	62.7425	1	0.598397	0.587029	0.609764
ever_smoked	62.9431	1	0.593754	0.582264	0.605244
ever_smoked	63.1438	1	0.589087	0.577463	0.60071
ever_smoked	63.3445	1	0.584404	0.572637	0.59617
ever_smoked	63.5452	1	0.579713	0.567797	0.59163
ever_smoked	63.7458	1	0.575023	0.562952	0.587094
ever_smoked	63.9465	1	0.570341	0.558113	0.58257
ever_smoked	64.1472	1	0.565676	0.55329	0.578061
ever_smoked	64.3478	1	0.561034	0.548493	0.573575
ever_smoked	64.5485	1	0.556422	0.543729	0.569115
ever_smoked	64.7492	1	0.551848	0.539008	0.564687
ever_smoked	64.9498	1	0.547318	0.534337	0.560298
ever_smoked	65.1505	1	0.542838	0.529725	0.555952
ever_smoked	65.3512	1	0.538416	0.525177	0.551655
ever_smoked	65.5518	1	0.534055	0.520697	0.547412
ever_smoked	65.7525	1	0.52976	0.51629	0.54323
ever_smoked	65.9532	1	0.525538	0.511961	0.539114
ever_smoked	66.1538	1	0.521391	0.507712	0.53507
ever_smoked	66.3545	1	0.517325	0.503546	0.531105
ever_smoked	66.5552	1	0.513342	0.499461	0.527223
ever_smoked	66.7559	1	0.509444	0.495459	0.523429
ever_smoked	66.9565	1	0.505635	0.49154	0.519731
ever_smoked	67.1572	1	0.501917	0.487703	0.516132
ever_smoked	67.3579	1	0.498292	0.483946	0.512638
ever_smoked	67.5585	1	0.494759	0.480267	0.509251
ever_smoked	67.7592	1	0.491319	0.476663	0.505976
ever_smoked	67.9599	1	0.487973	0.473133	0.502814
ever_smoked	68.1605	1	0.484721	0.469675	0.499767
ever_smoked	68.3612	1	0.481562	0.466288	0.496837
ever_smoked	68.5619	1	0.478495	0.462969	0.494021
ever_smoked	68.7625	1	0.475517	0.459716	0.491317
ever_smoked	68.9632	1	0.472626	0.456529	0.488724
ever_smoked	69.1639	1	0.469822	0.453407	0.486237
ever_smoked	69.3645	1	0.467102	0.450351	0.483852
ever_smoked	69.5652	1	0.464461	0.44736	0.481562
ever_smoked	69.7659	1	0.461897	0.444433	0.479361
ever_smoked	69.9666	1	0.459406	0.44157	0.477241
ever_smoked	70.1672	1	0.456985	0.438774	0.475196
ever_smoked	70.3679	1	0.45463	0.436042	0.473218
ever_smoked	70.5686	1	0.452336	0.433375	0.471298
ever_smoked	70.7692	1	0.4501	0.430772	0.469428
ever_smoked	70.9699	1	0.447917	0.428232	0.467602
ever_smoked	71.1706	1	0.445783	0.425754	0.465811
ever_smoked	71.3712	1	0.443692	0.423337	0.464048
ever_smoked	71.5719	1	0.441642	0.420976	0.462308
ever_smoked	71.7726	1	0.439627	0.418669	0.460584
ever_smoked	71.9732	1	0.437642	0.416412	0.458873
ever_smoked	72.1739	1	0.435684	0.4142	0.457169
ever_smoked	72.3746	1	0.433749	0.412027	0.45547
ever_smoked	72.5753	1	0.431831	0.409886	0.453776
ever_smoked	72.7759	1	0.429928	0.407769	0.452087
ever_smoked	72.9766	1	0.428035	0.405668	0.450403
ever_smoked	73.1773	1	0.426149	0.403572	0.448726
ever_smoked	73.3779	1	0.424266	0.40147	0.447062
ever_smoked	73.5786	1	0.422383	0.399351	0.445416
ever_smoked	73.7793	1	0.420498	0.397202	0.443795
ever_smoked	73.9799	1	0.418608	0.39501	0.442206
ever_smoked	74.1806	1	0.416709	0.392761	0.440658
ever_smoked	74.3813	1	0.414801	0.390442	0.43916
ever_smoked	74.5819	1	0.412881	0.38804	0.437722
ever_smoked	74.7826	1	0.410948	0.385544	0.436352
ever_smoked	74.9833	1	0.409	0.382942	0.435059
ever_smoked	75.1839	1	0.407037	0.380225	0.433849
ever_smoked	75.3846	1	0.405057	0.377387	0.432727
ever_smoked	75.5853	1	0.403061	0.374424	0.431698
ever_smoked	75.786	1	0.401048	0.371332	0.430765
ever_smoked	75.9866	1	0.399018	0.368111	0.429926
ever_smoked	76.1873	1	0.396972	0.364762	0.429181
ever_smoked	76.388	1	0.394909	0.361289	0.428529
ever_smoked	76.5886	1	0.392831	0.357698	0.427964
ever_smoked	76.7893	1	0.390739	0.353994	0.427483
ever_smoked	76.99	1	0.388633	0.350184	0.427081
ever_smoked	77.1906	1	0.386515	0.346276	0.426753
ever_smoked	77.3913	1	0.384385	0.342279	0.426491
ever_smoked	77.592	1	0.382246	0.3382	0.426292
ever_smoked	77.7926	1	0.380098	0.334047	0.426148
ever_smoked	77.9933	1	0.377943	0.329831	0.426056
ever_smoked	78.194	1	0.375783	0.325557	0.426008
ever_smoked	78.3946	1	0.373618	0.321235	0.426
ever_smoked	78.5953	1	0.371449	0.316871	0.426028
ever_smoked	78.796	1	0.369278	0.31247	0.426087
ever_smoked	78.9967	1	0.367107	0.30804	0.426173
ever_smoked	79.1973	1	0.364935	0.303586	0.426283
ever_smoked	79.398	1	0.362763	0.299111	0.426414
ever_smoked	79.5987	1	0.360591	0.294617	0.426564
ever_smoked	79.7993	1	0.358419	0.290106	0.426731
ever_smoked	80	1	0.356247	0.28558	0.426913
ever_smoked	20	2	0.268616	0.237552	0.299679
ever_smoked	20.2007	2	0.273773	0.243955	0.30359
ever_smoked	20.4013	2	0.278929	0.250337	0.30752
ever_smoked	20.602	2	0.284082	0.256694	0.311471
ever_smoked	20.8027	2	0.289233	0.263021	0.315445
ever_smoked	21.0033	2	0.294378	0.269312	0.319445
ever_smoked	21.204	2	0.299518	0.275563	0.323474
ever_smoked	21.4047	2	0.304651	0.281767	0.327534
ever_smoked	21.6054	2	0.309773	0.287918	0.331629
ever_smoked	21.806	2	0.314885	0.294009	0.335761
ever_smoked	22.0067	2	0.319982	0.300033	0.339932
ever_smoked	22.2074	2	0.325064	0.305984	0.344144
ever_smoked	22.408	2	0.330128	0.311857	0.348399
ever_smoked	22.6087	2	0.335171	0.317645	0.352697
ever_smoked	22.8094	2	0.340191	0.323344	0.357038
ever_smoked	23.01	2	0.345184	0.328948	0.36142
ever_smoked	23.2107	2	0.350149	0.334457	0.365842
ever_smoked	23.4114	2	0.355083	0.339867	0.3703
ever_smoked	23.612	2	0.359982	0.345178	0.374787
ever_smoked	23.8127	2	0.364844	0.35039	0.379298
ever_smoked	24.0134	2	0.369665	0.355507	0.383824
ever_smoked	24.214	2	0.374443	0.36053	0.388356
ever_smoked	24.4147	2	0.379174	0.365463	0.392886
ever_smoked	24.6154	2	0.383856	0.370309	0.397402
ever_smoked	24.8161	2	0.388484	0.375074	0.401895
ever_smoked	25.0167	2	0.393057	0.379759	0.406355
ever_smoked	25.2174	2	0.397571	0.38437	0.410772
ever_smoked	25.4181	2	0.402022	0.388908	0.415136
ever_smoked	25.6187	2	0.406408	0.393376	0.419441
ever_smoked	25.8194	2	0.410726	0.397775	0.423677
ever_smoked	26.0201	2	0.414972	0.402105	0.42784
ever_smoked	26.2207	2	0.419144	0.406367	0.431921
ever_smoked	26.4214	2	0.423239	0.41056	0.435918
ever_smoked	26.6221	2	0.427254	0.414681	0.439827
ever_smoked	26.8227	2	0.431185	0.418727	0.443643
ever_smoked	27.0234	2	0.435031	0.422698	0.447365
ever_smoked	27.2241	2	0.438789	0.426587	0.45099
ever_smoked	27.4247	2	0.442456	0.430393	0.454518
ever_smoked	27.6254	2	0.44603	0.43411	0.457949
ever_smoked	27.8261	2	0.449508	0.437735	0.461281
ever_smoked	28.0268	2	0.452889	0.441261	0.464516
ever_smoked	28.2274	2	0.45617	0.444686	0.467653
ever_smoked	28.4281	2	0.459349	0.448004	0.470694
ever_smoked	28.6288	2	0.462425	0.451211	0.473639
ever_smoked	28.8294	2	0.465396	0.454303	0.47649
ever_smoked	29.0301	2	0.468261	0.457277	0.479246
ever_smoked	29.2308	2	0.471018	0.460129	0.481908
ever_smoked	29.4314	2	0.473667	0.462858	0.484476
ever_smoked	29.6321	2	0.476205	0.465461	0.48695
ever_smoked	29.8328	2	0.478634	0.467938	0.489329
ever_smoked	30.0334	2	0.480951	0.470288	0.491614
ever_smoked	30.2341	2	0.483156	0.472513	0.4938
ever_smoked	30.4348	2	0.48525	0.474612	0.495889
ever_smoked	30.6355	2	0.487233	0.476588	0.497877
ever_smoked	30.8361	2	0.489103	0.478444	0.499763
ever_smoked	31.0368	2	0.490863	0.480181	0.501546
ever_smoked	31.2375	2	0.492512	0.481802	0.503221
ever_smoked	31.4381	2	0.494051	0.483312	0.504789
ever_smoked	31.6388	2	0.495481	0.484713	0.506248
ever_smoked	31.8395	2	0.496803	0.486008	0.507597
ever_smoked	32.0401	2	0.498019	0.487202	0.508835
ever_smoked	32.2408	2	0.499129	0.488297	0.509961
ever_smoked	32.4415	2	0.500136	0.489296	0.510976
ever_smoked	32.6421	2	0.501042	0.490203	0.511881
ever_smoked	32.8428	2	0.501849	0.49102	0.512677
ever_smoked	33.0435	2	0.502558	0.491751	0.513365
ever_smoked	33.2441	2	0.503172	0.492397	0.513947
ever_smoked	33.4448	2	0.503694	0.492962	0.514427
ever_smoked	33.6455	2	0.504127	0.493447	0.514808
ever_smoked	33.8462	2	0.504473	0.493854	0.515092
ever_smoked	34.0468	2	0.504736	0.494186	0.515285
ever_smoked	34.2475	2	0.504918	0.494445	0.51539
ever_smoked	34.4482	2	0.505022	0.494632	0.515412
ever_smoked	34.6488	2	0.505053	0.494749	0.515356
ever_smoked	34.8495	2	0.505014	0.494799	0.515228
ever_smoked	35.0502	2	0.504907	0.494782	0.515032
ever_smoked	35.2508	2	0.504738	0.494702	0.514774
ever_smoked	35.4515	2	0.50451	0.49456	0.514459
ever_smoked	35.6522	2	0.504226	0.49436	0.514093
ever_smoked	35.8528	2	0.503891	0.494102	0.51368
ever_smoked	36.0535	2	0.503509	0.493792	0.513226
ever_smoked	36.2542	2	0.503084	0.493432	0.512736
ever_smoked	36.4548	2	0.50262	0.493026	0.512213
ever_smoked	36.6555	2	0.50212	0.492578	0.511663
ever_smoked	36.8562	2	0.501591	0.492091	0.51109
ever_smoked	37.0569	2	0.501035	0.491572	0.510497
ever_smoked	37.2575	2	0.500456	0.491025	0.509887
ever_smoked	37.4582	2	0.49986	0.490455	0.509265
ever_smoked	37.6589	2	0.49925	0.489867	0.508633
ever_smoked	37.8595	2	0.498631	0.489268	0.507994
ever_smoked	38.0602	2	0.498007	0.488661	0.507352
ever_smoked	38.2609	2	0.497381	0.488054	0.506709
ever_smoked	38.4615	2	0.496759	0.487451	0.506068
ever_smoked	38.6622	2	0.496145	0.486857	0.505432
ever_smoked	38.8629	2	0.495541	0.486278	0.504804
ever_smoked	39.0635	2	0.494954	0.485719	0.504188
ever_smoked	39.2642	2	0.494385	0.485184	0.503586
ever_smoked	39.4649	2	0.493841	0.484678	0.503003
ever_smoked	39.6656	2	0.493323	0.484205	0.502442
ever_smoked	39.8662	2	0.492837	0.483767	0.501906
ever_smoked	40.0669	2	0.492385	0.48337	0.5014
ever_smoked	40.2676	2	0.491972	0.483016	0.500928
ever_smoked	40.4682	2	0.491601	0.482709	0.500494
ever_smoked	40.6689	2	0.491276	0.482449	0.500103
ever_smoked	40.8696	2	0.490999	0.482241	0.499758
ever_smoked	41.0702	2	0.490775	0.482085	0.499464
ever_smoked	41.2709	2	0.490606	0.481985	0.499226
ever_smoked	41.4716	2	0.490495	0.481942	0.499048
ever_smoked	41.6722	2	0.490446	0.481958	0.498934
ever_smoked	41.8729	2	0.49046	0.482033	0.498888
ever_smoked	42.0736	2	0.490542	0.482171	0.498914
ever_smoked	42.2742	2	0.490694	0.482373	0.499015
ever_smoked	42.4749	2	0.490918	0.482641	0.499195
ever_smoked	42.6756	2	0.491216	0.482976	0.499456
ever_smoked	42.8763	2	0.491591	0.48338	0.499801
ever_smoked	43.0769	2	0.492045	0.483857	0.500233
ever_smoked	43.2776	2	0.49258	0.484408	0.500752
ever_smoked	43.4783	2	0.493198	0.485036	0.50136
ever_smoked	43.6789	2	0.4939	0.485742	0.502058
ever_smoked	43.8796	2	0.494689	0.48653	0.502847
ever_smoked	44.0803	2	0.495565	0.487403	0.503727
ever_smoked	44.2809	2	0.49653	0.488362	0.504698
ever_smoked	44.4816	2	0.497586	0.489411	0.50576
ever_smoked	44.6823	2	0.498732	0.49055	0.506914
ever_smoked	44.8829	2	0.499971	0.491783	0.508158
ever_smoked	45.0836	2	0.501302	0.49311	0.509494
ever_smoked	45.2843	2	0.502727	0.494534	0.51092
ever_smoked	45.4849	2	0.504245	0.496055	0.512436
ever_smoked	45.6856	2	0.505858	0.497673	0.514043
ever_smoked	45.8863	2	0.507564	0.499388	0.515739
ever_smoked	46.087	2	0.509364	0.501202	0.517527
ever_smoked	46.2876	2	0.511258	0.503112	0.519405
ever_smoked	46.4883	2	0.513246	0.505118	0.521373
ever_smoked	46.689	2	0.515325	0.507218	0.523433
ever_smoked	46.8896	2	0.517497	0.509409	0.525584
ever_smoked	47.0903	2	0.519759	0.511691	0.527827
ever_smoked	47.291	2	0.522111	0.514059	0.530162
ever_smoked	47.4916	2	0.524551	0.516512	0.53259
ever_smoked	47.6923	2	0.527077	0.519044	0.535111
ever_smoked	47.893	2	0.529689	0.521654	0.537724
ever_smoked	48.0936	2	0.532383	0.524337	0.540429
ever_smoked	48.2943	2	0.535159	0.527091	0.543226
ever_smoked	48.495	2	0.538013	0.529912	0.546113
ever_smoked	48.6957	2	0.540943	0.532796	0.54909
ever_smoked	48.8963	2	0.543946	0.53574	0.552152
ever_smoked	49.097	2	0.54702	0.538741	0.555299
ever_smoked	49.2977	2	0.550162	0.541796	0.558527
ever_smoked	49.4983	2	0.553368	0.544903	0.561832
ever_smoked	49.699	2	0.556634	0.548059	0.56521
ever_smoked	49.8997	2	0.559959	0.551261	0.568656
ever_smoked	50.1003	2	0.563337	0.554509	0.572164
ever_smoked	50.301	2	0.566765	0.557799	0.57573
ever_smoked	50.5017	2	0.570239	0.561129	0.579348
ever_smoked	50.7023	2	0.573754	0.564497	0.583011
ever_smoked	50.903	2	0.577307	0.5679	0.586714
ever_smoked	51.1037	2	0.580893	0.571337	0.59045
ever_smoked	51.3043	2	0.584508	0.574804	0.594213
ever_smoked	51.505	2	0.588147	0.578298	0.597996
ever_smoked	51.7057	2	0.591805	0.581815	0.601795
ever_smoked	51.9064	2	0.595478	0.585354	0.605603
ever_smoked	52.107	2	0.599161	0.588908	0.609413
ever_smoked	52.3077	2	0.602848	0.592476	0.613221
ever_smoked	52.5084	2	0.606536	0.596051	0.61702
ever_smoked	52.709	2	0.610219	0.59963	0.620807
ever_smoked	52.9097	2	0.613891	0.603207	0.624575
ever_smoked	53.1104	2	0.617549	0.606779	0.62832
ever_smoked	53.311	2	0.621188	0.610338	0.632038
ever_smoked	53.5117	2	0.624802	0.61388	0.635723
ever_smoked	53.7124	2	0.628387	0.6174	0.639373
ever_smoked	53.913	2	0.631937	0.620891	0.642983
ever_smoked	54.1137	2	0.635449	0.624349	0.64655
ever_smoked	54.3144	2	0.638918	0.627768	0.650069
ever_smoked	54.5151	2	0.642339	0.631141	0.653537
ever_smoked	54.7157	2	0.645709	0.634465	0.656953
ever_smoked	54.9164	2	0.649023	0.637734	0.660311
ever_smoked	55.1171	2	0.652276	0.640943	0.66361
ever_smoked	55.3177	2	0.655466	0.644087	0.666845
ever_smoked	55.5184	2	0.658589	0.647163	0.670015
ever_smoked	55.7191	2	0.661642	0.650167	0.673116
ever_smoked	55.9197	2	0.664621	0.653095	0.676146
ever_smoked	56.1204	2	0.667523	0.655945	0.679101
ever_smoked	56.3211	2	0.670346	0.658714	0.681978
ever_smoked	56.5217	2	0.673088	0.6614	0.684775
ever_smoked	56.7224	2	0.675746	0.664002	0.68749
ever_smoked	56.9231	2	0.678319	0.666518	0.69012
ever_smoked	57.1237	2	0.680805	0.668949	0.692662
ever_smoked	57.3244	2	0.683203	0.671293	0.695114
ever_smoked	57.5251	2	0.685512	0.67355	0.697474
ever_smoked	57.7258	2	0.687732	0.675722	0.699741
ever_smoked	57.9264	2	0.689862	0.677809	0.701915
ever_smoked	58.1271	2	0.691902	0.679812	0.703992
ever_smoked	58.3278	2	0.693852	0.681731	0.705973
ever_smoked	58.5284	2	0.695713	0.683568	0.707859
ever_smoked	58.7291	2	0.697487	0.685325	0.709649
ever_smoked	58.9298	2	0.699174	0.687003	0.711346
ever_smoked	59.1304	2	0.700776	0.688603	0.712949
ever_smoked	59.3311	2	0.702294	0.690127	0.714461
ever_smoked	59.5318	2	0.703731	0.691577	0.715884
ever_smoked	59.7324	2	0.705089	0.692955	0.717223
ever_smoked	59.9331	2	0.706371	0.694262	0.71848
ever_smoked	60.1338	2	0.70758	0.6955	0.719659
ever_smoked	60.3344	2	0.708718	0.69667	0.720765
ever_smoked	60.5351	2	0.709789	0.697775	0.721802
ever_smoked	60.7358	2	0.710797	0.698817	0.722777
ever_smoked	60.9365	2	0.711745	0.699797	0.723694
ever_smoked	61.1371	2	0.712638	0.700717	0.724559
ever_smoked	61.3378	2	0.713478	0.70158	0.725377
ever_smoked	61.5385	2	0.714271	0.702387	0.726155
ever_smoked	61.7391	2	0.715021	0.703143	0.7269
ever_smoked	61.9398	2	0.715732	0.703849	0.727615
ever_smoked	62.1405	2	0.716409	0.70451	0.728308
ever_smoked	62.3411	2	0.717055	0.705128	0.728983
ever_smoked	62.5418	2	0.717676	0.705708	0.729645
ever_smoked	62.7425	2	0.718277	0.706254	0.730299
ever_smoked	62.9431	2	0.718861	0.706771	0.73095
ever_smoked	63.1438	2	0.719433	0.707264	0.731601
ever_smoked	63.3445	2	0.719997	0.707739	0.732256
ever_smoked	63.5452	2	0.720559	0.7082	0.732917
ever_smoked	63.7458	2	0.721121	0.708654	0.733589
ever_smoked	63.9465	2	0.721689	0.709105	0.734274
ever_smoked	64.1472	2	0.722267	0.709561	0.734973
ever_smoked	64.3478	2	0.722858	0.710026	0.73569
ever_smoked	64.5485	2	0.723465	0.710505	0.736426
ever_smoked	64.7492	2	0.724093	0.711003	0.737183
ever_smoked	64.9498	2	0.724745	0.711526	0.737964
ever_smoked	65.1505	2	0.725423	0.712077	0.73877
ever_smoked	65.3512	2	0.726132	0.71266	0.739603
ever_smoked	65.5518	2	0.726872	0.713278	0.740466
ever_smoked	65.7525	2	0.727647	0.713934	0.741361
ever_smoked	65.9532	2	0.728459	0.714629	0.74229
ever_smoked	66.1538	2	0.72931	0.715366	0.743255
ever_smoked	66.3545	2	0.730202	0.716145	0.744259
ever_smoked	66.5552	2	0.731135	0.716966	0.745303
ever_smoked	66.7559	2	0.73211	0.717829	0.746391
ever_smoked	66.9565	2	0.733129	0.718734	0.747524
ever_smoked	67.1572	2	0.734192	0.719679	0.748705
ever_smoked	67.3579	2	0.7353	0.720663	0.749937
ever_smoked	67.5585	2	0.736452	0.721684	0.751219
ever_smoked	67.7592	2	0.737647	0.72274	0.752555
ever_smoked	67.9599	2	0.738887	0.723827	0.753946
ever_smoked	68.1605	2	0.740169	0.724946	0.755391
ever_smoked	68.3612	2	0.741493	0.726093	0.756892
ever_smoked	68.5619	2	0.742857	0.727266	0.758448
ever_smoked	68.7625	2	0.74426	0.728463	0.760058
ever_smoked	68.9632	2	0.745701	0.729682	0.76172
ever_smoked	69.1639	2	0.747178	0.730922	0.763433
ever_smoked	69.3645	2	0.748688	0.732183	0.765193
ever_smoked	69.5652	2	0.75023	0.733461	0.766999
ever_smoked	69.7659	2	0.751801	0.734758	0.768845
ever_smoked	69.9666	2	0.753399	0.736071	0.770727
ever_smoked	70.1672	2	0.755022	0.737401	0.772642
ever_smoked	70.3679	2	0.756666	0.738747	0.774585
ever_smoked	70.5686	2	0.75833	0.740109	0.776551
ever_smoked	70.7692	2	0.760011	0.741486	0.778536
ever_smoked	70.9699	2	0.761706	0.742877	0.780535
ever_smoked	71.1706	2	0.763412	0.744281	0.782542
ever_smoked	71.3712	2	0.765127	0.745698	0.784556
ever_smoked	71.5719	2	0.766848	0.747124	0.786571
ever_smoked	71.7726	2	0.768572	0.748559	0.788586
ever_smoked	71.9732	2	0.770298	0.749999	0.790597
ever_smoked	72.1739	2	0.772022	0.751441	0.792603
ever_smoked	72.3746	2	0.773742	0.752882	0.794603
ever_smoked	72.5753	2	0.775457	0.754318	0.796597
ever_smoked	72.7759	2	0.777164	0.755742	0.798586
ever_smoked	72.9766	2	0.778861	0.75715	0.800572
ever_smoked	73.1773	2	0.780546	0.758535	0.802557
ever_smoked	73.3779	2	0.782218	0.75989	0.804545
ever_smoked	73.5786	2	0.783875	0.761209	0.80654
ever_smoked	73.7793	2	0.785516	0.762483	0.808549
ever_smoked	73.9799	2	0.78714	0.763704	0.810575
ever_smoked	74.1806	2	0.788746	0.764865	0.812626
ever_smoked	74.3813	2	0.790332	0.765958	0.814706
ever_smoked	74.5819	2	0.7919	0.766976	0.816824
ever_smoked	74.7826	2	0.793448	0.767912	0.818985
ever_smoked	74.9833	2	0.794977	0.76876	0.821194
ever_smoked	75.1839	2	0.796485	0.769515	0.823455
ever_smoked	75.3846	2	0.797974	0.770174	0.825774
ever_smoked	75.5853	2	0.799443	0.770734	0.828153
ever_smoked	75.786	2	0.800894	0.771194	0.830595
ever_smoked	75.9866	2	0.802327	0.771554	0.833101
ever_smoked	76.1873	2	0.803743	0.771815	0.83567
ever_smoked	76.388	2	0.805142	0.771981	0.838303
ever_smoked	76.5886	2	0.806526	0.772053	0.840998
ever_smoked	76.7893	2	0.807895	0.772038	0.843753
ever_smoked	76.99	2	0.809252	0.771939	0.846565
ever_smoked	77.1906	2	0.810597	0.771763	0.849431
ever_smoked	77.3913	2	0.811932	0.771515	0.852349
ever_smoked	77.592	2	0.813257	0.7712	0.855314
ever_smoked	77.7926	2	0.814575	0.770827	0.858324
ever_smoked	77.9933	2	0.815887	0.7704	0.861374
ever_smoked	78.194	2	0.817193	0.769926	0.86446
ever_smoked	78.3946	2	0.818496	0.769411	0.86758
ever_smoked	78.5953	2	0.819795	0.76886	0.87073
ever_smoked	78.796	2	0.821093	0.768278	0.873907
ever_smoked	78.9967	2	0.822389	0.76767	0.877108
ever_smoked	79.1973	2	0.823685	0.767041	0.88033
ever_smoked	79.398	2	0.824982	0.766392	0.883571
ever_smoked	79.5987	2	0.826278	0.765726	0.88683
ever_smoked	79.7993	2	0.827574	0.765045	0.890104
ever_smoked	80	2	0.82887	0.764349	0.893392
breast_feed_duration	20	1	2.51622	2.42683	2.60562
breast_feed_duration	20.2007	1	2.52981	2.44437	2.61525
breast_feed_duration	20.4013	1	2.54334	2.46176	2.62492
breast_feed_duration	20.602	1	2.55677	2.47894	2.6346
breast_feed_duration	20.8027	1	2.57004	2.49584	2.64424
breast_feed_duration	21.0033	1	2.5831	2.51238	2.65382
breast_feed_duration	21.204	1	2.5959	2.52851	2.66329
breast_feed_duration	21.4047	1	2.60836	2.5441	2.67261
breast_feed_duration	21.6054	1	2.6204	2.55908	2.68172
breast_feed_duration	21.806	1	2.63194	2.57334	2.69055
breast_feed_duration	22.0067	1	2.64291	2.58677	2.69905
breast_feed_duration	22.2074	1	2.65322	2.5993	2.70715
breast_feed_duration	22.408	1	2.6628	2.61082	2.71478
breast_feed_duration	22.6087	1	2.67155	2.62124	2.72187
breast_feed_duration	22.8094	1	2.67941	2.63049	2.72832
breast_feed_duration	23.01	1	2.68627	2.63849	2.73405
breast_feed_duration	23.2107	1	2.69207	2.64517	2.73897
breast_feed_duration	23.4114	1	2.69673	2.65048	2.74297
breast_feed_duration	23.612	1	2.70018	2.65439	2.74597
breast_feed_duration	23.8127	1	2.70236	2.65686	2.74787
breast_feed_duration	24.0134	1	2.7032	2.65784	2.74857
breast_feed_duration	24.214	1	2.70264	2.65732	2.74796
breast_feed_duration	24.4147	1	2.70063	2.65527	2.74598
breast_feed_duration	24.6154	1	2.69712	2.6517	2.74255
breast_feed_duration	24.8161	1	2.6921	2.64658	2.73761
breast_feed_duration	25.0167	1	2.6855	2.63991	2.73109
breast_feed_duration	25.2174	1	2.67731	2.63166	2.72295
breast_feed_duration	25.4181	1	2.6675	2.62185	2.71315
breast_feed_duration	25.6187	1	2.65609	2.61049	2.70169
breast_feed_duration	25.8194	1	2.64307	2.59758	2.68855
breast_feed_duration	26.0201	1	2.62843	2.58313	2.67373
breast_feed_duration	26.2207	1	2.61218	2.56713	2.65722
breast_feed_duration	26.4214	1	2.59434	2.54963	2.63906
breast_feed_duration	26.6221	1	2.57497	2.53065	2.61929
breast_feed_duration	26.8227	1	2.55409	2.51022	2.59795
breast_feed_duration	27.0234	1	2.53173	2.48837	2.57509
breast_feed_duration	27.2241	1	2.50795	2.46514	2.55075
breast_feed_duration	27.4247	1	2.4828	2.44057	2.52503
breast_feed_duration	27.6254	1	2.45636	2.41473	2.49799
breast_feed_duration	27.8261	1	2.4287	2.38768	2.46973
breast_feed_duration	28.0268	1	2.39989	2.35946	2.44032
breast_feed_duration	28.2274	1	2.37001	2.33015	2.40987
breast_feed_duration	28.4281	1	2.33914	2.29982	2.37847
breast_feed_duration	28.6288	1	2.30739	2.26856	2.34623
breast_feed_duration	28.8294	1	2.27486	2.23645	2.31327
breast_feed_duration	29.0301	1	2.24164	2.2036	2.27968
breast_feed_duration	29.2308	1	2.20783	2.17008	2.24558
breast_feed_duration	29.4314	1	2.17354	2.13601	2.21107
breast_feed_duration	29.6321	1	2.13888	2.1015	2.17626
breast_feed_duration	29.8328	1	2.10397	2.06667	2.14127
breast_feed_duration	30.0334	1	2.06891	2.03162	2.1062
breast_feed_duration	30.2341	1	2.03382	1.99649	2.07116
breast_feed_duration	30.4348	1	1.99881	1.96139	2.03624
breast_feed_duration	30.6355	1	1.964	1.92645	2.00154
breast_feed_duration	30.8361	1	1.92948	1.89179	1.96718
breast_feed_duration	31.0368	1	1.89539	1.85753	1.93324
breast_feed_duration	31.2375	1	1.86182	1.8238	1.89983
breast_feed_duration	31.4381	1	1.82888	1.79071	1.86704
breast_feed_duration	31.6388	1	1.79666	1.75837	1.83496
breast_feed_duration	31.8395	1	1.76528	1.72689	1.80367
breast_feed_duration	32.0401	1	1.73483	1.69638	1.77328
breast_feed_duration	32.2408	1	1.7054	1.66693	1.74387
breast_feed_duration	32.4415	1	1.67708	1.63864	1.71552
breast_feed_duration	32.6421	1	1.64994	1.61158	1.6883
breast_feed_duration	32.8428	1	1.62406	1.58583	1.66229
breast_feed_duration	33.0435	1	1.59952	1.56147	1.63757
breast_feed_duration	33.2441	1	1.57639	1.53856	1.61422
breast_feed_duration	33.4448	1	1.55472	1.51716	1.59227
breast_feed_duration	33.6455	1	1.53455	1.4973	1.5718
breast_feed_duration	33.8462	1	1.51594	1.47903	1.55285
breast_feed_duration	34.0468	1	1.49893	1.46238	1.53548
breast_feed_duration	34.2475	1	1.48356	1.44739	1.51973
breast_feed_duration	34.4482	1	1.46985	1.43407	1.50563
breast_feed_duration	34.6488	1	1.45781	1.42242	1.4932
breast_feed_duration	34.8495	1	1.44746	1.41244	1.48247
breast_feed_duration	35.0502	1	1.43881	1.40415	1.47346
breast_feed_duration	35.2508	1	1.43186	1.39755	1.46618
breast_feed_duration	35.4515	1	1.42661	1.3926	1.46062
breast_feed_duration	35.6522	1	1.42303	1.38929	1.45678
breast_feed_duration	35.8528	1	1.42111	1.38759	1.45463
breast_feed_duration	36.0535	1	1.42082	1.38749	1.45416
breast_feed_duration	36.2542	1	1.42215	1.38896	1.45534
breast_feed_duration	36.4548	1	1.42505	1.39196	1.45814
breast_feed_duration	36.6555	1	1.42947	1.39644	1.46249
breast_feed_duration	36.8562	1	1.43537	1.40237	1.46836
breast_feed_duration	37.0569	1	1.4427	1.4097	1.47569
breast_feed_duration	37.2575	1	1.45141	1.41839	1.48443
breast_feed_duration	37.4582	1	1.46144	1.42839	1.4945
breast_feed_duration	37.6589	1	1.47273	1.43964	1.50582
breast_feed_duration	37.8595	1	1.48521	1.45207	1.51834
breast_feed_duration	38.0602	1	1.49881	1.46564	1.53198
breast_feed_duration	38.2609	1	1.51347	1.48028	1.54665
breast_feed_duration	38.4615	1	1.52911	1.49592	1.5623
breast_feed_duration	38.6622	1	1.54566	1.51249	1.57882
breast_feed_duration	38.8629	1	1.56304	1.52992	1.59616
breast_feed_duration	39.0635	1	1.58117	1.54813	1.61422
breast_feed_duration	39.2642	1	1.59999	1.56706	1.63293
breast_feed_duration	39.4649	1	1.61942	1.58662	1.65223
breast_feed_duration	39.6656	1	1.63938	1.60673	1.67203
breast_feed_duration	39.8662	1	1.65979	1.62733	1.69226
breast_feed_duration	40.0669	1	1.68059	1.64832	1.71285
breast_feed_duration	40.2676	1	1.70169	1.66964	1.73374
breast_feed_duration	40.4682	1	1.72303	1.6912	1.75485
breast_feed_duration	40.6689	1	1.74454	1.71293	1.77614
breast_feed_duration	40.8696	1	1.76615	1.73476	1.79753
breast_feed_duration	41.0702	1	1.7878	1.75662	1.81897
breast_feed_duration	41.2709	1	1.80942	1.77843	1.84041
breast_feed_duration	41.4716	1	1.83096	1.80013	1.86178
breast_feed_duration	41.6722	1	1.85236	1.82167	1.88305
breast_feed_duration	41.8729	1	1.87357	1.84298	1.90417
breast_feed_duration	42.0736	1	1.89455	1.86402	1.92508
breast_feed_duration	42.2742	1	1.91523	1.88472	1.94573
breast_feed_duration	42.4749	1	1.93559	1.90507	1.9661
breast_feed_duration	42.6756	1	1.95558	1.92502	1.98615
breast_feed_duration	42.8763	1	1.97518	1.94453	2.00583
breast_feed_duration	43.0769	1	1.99435	1.96359	2.02511
breast_feed_duration	43.2776	1	2.01306	1.98216	2.04395
breast_feed_duration	43.4783	1	2.03128	2.00024	2.06233
breast_feed_duration	43.6789	1	2.04902	2.01781	2.08023
breast_feed_duration	43.8796	1	2.06624	2.03487	2.09762
breast_feed_duration	44.0803	1	2.08294	2.05141	2.11447
breast_feed_duration	44.2809	1	2.0991	2.06742	2.13078
breast_feed_duration	44.4816	1	2.11472	2.08291	2.14654
breast_feed_duration	44.6823	1	2.12981	2.09788	2.16175
breast_feed_duration	44.8829	1	2.14436	2.11234	2.17639
breast_feed_duration	45.0836	1	2.15838	2.12629	2.19047
breast_feed_duration	45.2843	1	2.17187	2.13975	2.20399
breast_feed_duration	45.4849	1	2.18485	2.15272	2.21698
breast_feed_duration	45.6856	1	2.19732	2.16521	2.22943
breast_feed_duration	45.8863	1	2.20931	2.17725	2.24138
breast_feed_duration	46.087	1	2.22083	2.18883	2.25284
breast_feed_duration	46.2876	1	2.2319	2.19998	2.26383
breast_feed_duration	46.4883	1	2.24254	2.2107	2.27438
breast_feed_duration	46.689	1	2.25277	2.22101	2.28453
breast_feed_duration	46.8896	1	2.26262	2.23093	2.2943
breast_feed_duration	47.0903	1	2.2721	2.24047	2.30374
breast_feed_duration	47.291	1	2.28125	2.24965	2.31286
breast_feed_duration	47.4916	1	2.2901	2.25848	2.32172
breast_feed_duration	47.6923	1	2.29866	2.26698	2.33033
breast_feed_duration	47.893	1	2.30696	2.27517	2.33875
breast_feed_duration	48.0936	1	2.31504	2.28308	2.347
breast_feed_duration	48.2943	1	2.32291	2.29072	2.3551
breast_feed_duration	48.495	1	2.33061	2.29811	2.3631
breast_feed_duration	48.6957	1	2.33815	2.30529	2.37101
breast_feed_duration	48.8963	1	2.34557	2.31228	2.37885
breast_feed_duration	49.097	1	2.35288	2.31911	2.38666
breast_feed_duration	49.2977	1	2.36012	2.3258	2.39444
breast_feed_duration	49.4983	1	2.3673	2.33239	2.40222
breast_feed_duration	49.699	1	2.37444	2.3389	2.40999
breast_feed_duration	49.8997	1	2.38157	2.34536	2.41778
breast_feed_duration	50.1003	1	2.3887	2.3518	2.4256
breast_feed_duration	50.301	1	2.39585	2.35826	2.43345
breast_feed_duration	50.5017	1	2.40304	2.36473	2.44134
breast_feed_duration	50.7023	1	2.41027	2.37126	2.44927
breast_feed_duration	50.903	1	2.41756	2.37786	2.45725
breast_feed_duration	51.1037	1	2.42492	2.38455	2.46529
breast_feed_duration	51.3043	1	2.43237	2.39135	2.47338
breast_feed_duration	51.505	1	2.4399	2.39826	2.48154
breast_feed_duration	51.7057	1	2.44752	2.40528	2.48976
breast_feed_duration	51.9064	1	2.45524	2.41244	2.49805
breast_feed_duration	52.107	1	2.46306	2.41972	2.5064
breast_feed_duration	52.3077	1	2.47099	2.42714	2.51483
breast_feed_duration	52.5084	1	2.47901	2.43468	2.52333
breast_feed_duration	52.709	1	2.48713	2.44235	2.53191
breast_feed_duration	52.9097	1	2.49534	2.45013	2.54056
breast_feed_duration	53.1104	1	2.50365	2.45802	2.54928
breast_feed_duration	53.311	1	2.51204	2.466	2.55808
breast_feed_duration	53.5117	1	2.52051	2.47406	2.56695
breast_feed_duration	53.7124	1	2.52904	2.48219	2.5759
breast_feed_duration	53.913	1	2.53764	2.49037	2.58491
breast_feed_duration	54.1137	1	2.54629	2.4986	2.59398
breast_feed_duration	54.3144	1	2.55498	2.50684	2.60311
breast_feed_duration	54.5151	1	2.56369	2.5151	2.61229
breast_feed_duration	54.7157	1	2.57243	2.52335	2.62151
breast_feed_duration	54.9164	1	2.58116	2.53157	2.63075
breast_feed_duration	55.1171	1	2.58989	2.53977	2.64001
breast_feed_duration	55.3177	1	2.5986	2.54793	2.64927
breast_feed_duration	55.5184	1	2.60727	2.55602	2.65851
breast_feed_duration	55.7191	1	2.61589	2.56406	2.66771
breast_feed_duration	55.9197	1	2.62444	2.57202	2.67687
breast_feed_duration	56.1204	1	2.63293	2.5799	2.68595
breast_feed_duration	56.3211	1	2.64132	2.58769	2.69494
breast_feed_duration	56.5217	1	2.64961	2.59539	2.70382
breast_feed_duration	56.7224	1	2.65778	2.60299	2.71258
breast_feed_duration	56.9231	1	2.66583	2.61048	2.72118
breast_feed_duration	57.1237	1	2.67374	2.61787	2.72961
breast_feed_duration	57.3244	1	2.6815	2.62513	2.73786
breast_feed_duration	57.5251	1	2.68909	2.63227	2.74591
breast_feed_duration	57.7258	1	2.69652	2.63929	2.75375
breast_feed_duration	57.9264	1	2.70376	2.64617	2.76136
breast_feed_duration	58.1271	1	2.71082	2.6529	2.76873
breast_feed_duration	58.3278	1	2.71767	2.65948	2.77586
breast_feed_duration	58.5284	1	2.72432	2.66591	2.78274
breast_feed_duration	58.7291	1	2.73077	2.67216	2.78937
breast_feed_duration	58.9298	1	2.73699	2.67823	2.79575
breast_feed_duration	59.1304	1	2.74299	2.68411	2.80187
breast_feed_duration	59.3311	1	2.74877	2.68979	2.80774
breast_feed_duration	59.5318	1	2.75431	2.69525	2.81338
breast_feed_duration	59.7324	1	2.75963	2.70048	2.81878
breast_feed_duration	59.9331	1	2.76472	2.70547	2.82396
breast_feed_duration	60.1338	1	2.76957	2.71021	2.82893
breast_feed_duration	60.3344	1	2.77419	2.71469	2.83369
breast_feed_duration	60.5351	1	2.77858	2.71888	2.83827
breast_feed_duration	60.7358	1	2.78274	2.7228	2.84268
breast_feed_duration	60.9365	1	2.78668	2.72643	2.84693
breast_feed_duration	61.1371	1	2.79039	2.72976	2.85102
breast_feed_duration	61.3378	1	2.79388	2.73279	2.85497
breast_feed_duration	61.5385	1	2.79716	2.73553	2.85878
breast_feed_duration	61.7391	1	2.80023	2.73798	2.86248
breast_feed_duration	61.9398	1	2.8031	2.74015	2.86605
breast_feed_duration	62.1405	1	2.80577	2.74205	2.8695
breast_feed_duration	62.3411	1	2.80826	2.74368	2.87283
breast_feed_duration	62.5418	1	2.81056	2.74508	2.87604
breast_feed_duration	62.7425	1	2.81269	2.74625	2.87914
breast_feed_duration	62.9431	1	2.81466	2.74721	2.88211
breast_feed_duration	63.1438	1	2.81647	2.74799	2.88496
breast_feed_duration	63.3445	1	2.81814	2.74861	2.88768
breast_feed_duration	63.5452	1	2.81967	2.74908	2.89026
breast_feed_duration	63.7458	1	2.82108	2.74943	2.89272
breast_feed_duration	63.9465	1	2.82237	2.74969	2.89504
breast_feed_duration	64.1472	1	2.82355	2.74986	2.89724
breast_feed_duration	64.3478	1	2.82464	2.74998	2.8993
breast_feed_duration	64.5485	1	2.82564	2.75004	2.90124
breast_feed_duration	64.7492	1	2.82657	2.75008	2.90306
breast_feed_duration	64.9498	1	2.82743	2.75009	2.90478
breast_feed_duration	65.1505	1	2.82824	2.75009	2.9064
breast_feed_duration	65.3512	1	2.82901	2.75008	2.90795
breast_feed_duration	65.5518	1	2.82975	2.75007	2.90943
breast_feed_duration	65.7525	1	2.83046	2.75005	2.91086
breast_feed_duration	65.9532	1	2.83116	2.75004	2.91228
breast_feed_duration	66.1538	1	2.83186	2.75002	2.91369
breast_feed_duration	66.3545	1	2.83256	2.74999	2.91514
breast_feed_duration	66.5552	1	2.83328	2.74993	2.91663
breast_feed_duration	66.7559	1	2.83403	2.74985	2.9182
breast_feed_duration	66.9565	1	2.83481	2.74974	2.91988
breast_feed_duration	67.1572	1	2.83563	2.74958	2.92168
breast_feed_duration	67.3579	1	2.83651	2.74937	2.92364
breast_feed_duration	67.5585	1	2.83744	2.74911	2.92577
breast_feed_duration	67.7592	1	2.83844	2.74879	2.92809
breast_feed_duration	67.9599	1	2.83951	2.74841	2.93062
breast_feed_duration	68.1605	1	2.84067	2.74798	2.93336
breast_feed_duration	68.3612	1	2.84191	2.7475	2.93632
breast_feed_duration	68.5619	1	2.84324	2.74698	2.9395
breast_feed_duration	68.7625	1	2.84467	2.74644	2.9429
breast_feed_duration	68.9632	1	2.8462	2.74589	2.94651
breast_feed_duration	69.1639	1	2.84784	2.74535	2.95032
breast_feed_duration	69.3645	1	2.84958	2.74485	2.95432
breast_feed_duration	69.5652	1	2.85145	2.74441	2.95848
breast_feed_duration	69.7659	1	2.85342	2.74405	2.9628
breast_feed_duration	69.9666	1	2.85552	2.7438	2.96724
breast_feed_duration	70.1672	1	2.85774	2.74368	2.9718
breast_feed_duration	70.3679	1	2.86008	2.74372	2.97643
breast_feed_duration	70.5686	1	2.86254	2.74395	2.98114
breast_feed_duration	70.7692	1	2.86513	2.74436	2.98589
breast_feed_duration	70.9699	1	2.86784	2.745	2.99068
breast_feed_duration	71.1706	1	2.87067	2.74587	2.99547
breast_feed_duration	71.3712	1	2.87363	2.74699	3.00027
breast_feed_duration	71.5719	1	2.8767	2.74835	3.00506
breast_feed_duration	71.7726	1	2.8799	2.74995	3.00985
breast_feed_duration	71.9732	1	2.88321	2.7518	3.01462
breast_feed_duration	72.1739	1	2.88663	2.75388	3.01939
breast_feed_duration	72.3746	1	2.89017	2.75618	3.02416
breast_feed_duration	72.5753	1	2.89382	2.75867	3.02897
breast_feed_duration	72.7759	1	2.89756	2.76131	3.03382
breast_feed_duration	72.9766	1	2.90141	2.76407	3.03876
breast_feed_duration	73.1773	1	2.90536	2.7669	3.04381
breast_feed_duration	73.3779	1	2.9094	2.76976	3.04904
breast_feed_duration	73.5786	1	2.91352	2.77256	3.05448
breast_feed_duration	73.7793	1	2.91773	2.77526	3.0602
breast_feed_duration	73.9799	1	2.92201	2.77777	3.06626
breast_feed_duration	74.1806	1	2.92637	2.78003	3.07271
breast_feed_duration	74.3813	1	2.9308	2.78197	3.07963
breast_feed_duration	74.5819	1	2.93529	2.7835	3.08708
breast_feed_duration	74.7826	1	2.93984	2.78457	3.0951
breast_feed_duration	74.9833	1	2.94444	2.78512	3.10375
breast_feed_duration	75.1839	1	2.94908	2.78509	3.11308
breast_feed_duration	75.3846	1	2.95378	2.78446	3.12309
breast_feed_duration	75.5853	1	2.95851	2.78319	3.13382
breast_feed_duration	75.786	1	2.96327	2.78128	3.14527
breast_feed_duration	75.9866	1	2.96807	2.77871	3.15743
breast_feed_duration	76.1873	1	2.97289	2.77551	3.17028
breast_feed_duration	76.388	1	2.97774	2.77167	3.1838
breast_feed_duration	76.5886	1	2.9826	2.76724	3.19796
breast_feed_duration	76.7893	1	2.98748	2.76224	3.21272
breast_feed_duration	76.99	1	2.99238	2.75671	3.22804
breast_feed_duration	77.1906	1	2.99728	2.75068	3.24388
breast_feed_duration	77.3913	1	3.00219	2.7442	3.26018
breast_feed_duration	77.592	1	3.00711	2.7373	3.27691
breast_feed_duration	77.7926	1	3.01203	2.73004	3.29403
breast_feed_duration	77.9933	1	3.01696	2.72243	3.31148
breast_feed_duration	78.194	1	3.02188	2.71454	3.32923
breast_feed_duration	78.3946	1	3.02681	2.70639	3.34724
breast_feed_duration	78.5953	1	3.03174	2.69801	3.36548
breast_feed_duration	78.796	1	3.03667	2.68944	3.38391
breast_feed_duration	78.9967	1	3.0416	2.6807	3.40251
breast_feed_duration	79.1973	1	3.04653	2.67182	3.42125
breast_feed_duration	79.398	1	3.05147	2.66283	3.4401
breast_feed_duration	79.5987	1	3.0564	2.65372	3.45907
breast_feed_duration	79.7993	1	3.06133	2.64452	3.47813
breast_feed_duration	80	1	3.06626	2.63523	3.49729
breast_feed_duration	20	2	2.41465	2.30983	2.51947
breast_feed_duration	20.2007	2	2.43125	2.33032	2.53218
breast_feed_duration	20.4013	2	2.44779	2.35065	2.54493
breast_feed_duration	20.602	2	2.46423	2.37078	2.55769
breast_feed_duration	20.8027	2	2.48052	2.39063	2.57041
breast_feed_duration	21.0033	2	2.49659	2.41013	2.58306
breast_feed_duration	21.204	2	2.5124	2.42922	2.59559
breast_feed_duration	21.4047	2	2.52788	2.4478	2.60795
breast_feed_duration	21.6054	2	2.54293	2.46578	2.62008
breast_feed_duration	21.806	2	2.55749	2.48307	2.6319
breast_feed_duration	22.0067	2	2.57147	2.49959	2.64335
breast_feed_duration	22.2074	2	2.5848	2.51523	2.65436
breast_feed_duration	22.408	2	2.59738	2.52991	2.66485
breast_feed_duration	22.6087	2	2.60915	2.54356	2.67475
breast_feed_duration	22.8094	2	2.62002	2.55608	2.68395
breast_feed_duration	23.01	2	2.62989	2.56741	2.69238
breast_feed_duration	23.2107	2	2.63871	2.57747	2.69994
breast_feed_duration	23.4114	2	2.64638	2.58621	2.70655
breast_feed_duration	23.612	2	2.65285	2.59358	2.71212
breast_feed_duration	23.8127	2	2.65804	2.59953	2.71656
breast_feed_duration	24.0134	2	2.6619	2.60401	2.71978
breast_feed_duration	24.214	2	2.66434	2.607	2.72169
breast_feed_duration	24.4147	2	2.66534	2.60846	2.72223
breast_feed_duration	24.6154	2	2.66485	2.60838	2.72133
breast_feed_duration	24.8161	2	2.66284	2.60674	2.71893
breast_feed_duration	25.0167	2	2.65925	2.60352	2.71498
breast_feed_duration	25.2174	2	2.65407	2.59871	2.70943
breast_feed_duration	25.4181	2	2.64728	2.59231	2.70225
breast_feed_duration	25.6187	2	2.63888	2.58433	2.69343
breast_feed_duration	25.8194	2	2.62886	2.57477	2.68295
breast_feed_duration	26.0201	2	2.61723	2.56364	2.67082
breast_feed_duration	26.2207	2	2.60398	2.55094	2.65703
breast_feed_duration	26.4214	2	2.58916	2.53671	2.64161
breast_feed_duration	26.6221	2	2.57279	2.52098	2.6246
breast_feed_duration	26.8227	2	2.55491	2.50377	2.60605
breast_feed_duration	27.0234	2	2.53556	2.48513	2.58598
breast_feed_duration	27.2241	2	2.51477	2.46508	2.56446
breast_feed_duration	27.4247	2	2.49263	2.44368	2.54157
breast_feed_duration	27.6254	2	2.46918	2.42099	2.51737
breast_feed_duration	27.8261	2	2.44452	2.39708	2.49196
breast_feed_duration	28.0268	2	2.4187	2.37198	2.46542
breast_feed_duration	28.2274	2	2.39181	2.34579	2.43783
breast_feed_duration	28.4281	2	2.36393	2.31857	2.40929
breast_feed_duration	28.6288	2	2.33517	2.29041	2.37993
breast_feed_duration	28.8294	2	2.30562	2.2614	2.34984
breast_feed_duration	29.0301	2	2.27537	2.23163	2.31912
breast_feed_duration	29.2308	2	2.24454	2.2012	2.28788
breast_feed_duration	29.4314	2	2.21322	2.17021	2.25623
breast_feed_duration	29.6321	2	2.18154	2.13878	2.22429
breast_feed_duration	29.8328	2	2.14959	2.10702	2.19215
breast_feed_duration	30.0334	2	2.11749	2.07505	2.15994
breast_feed_duration	30.2341	2	2.08536	2.04298	2.12774
